# Supplementary material for: Gene length is a pivotal feature to explain disparities in transcript capture between single transcriptome techniques
Source: Front Bioinform. 2023 Apr 12;3:1144266. doi: 10.3389/fbinf.2023.1144266 (PMC10132733; doi:10.3389/fbinf.2023.1144266)
Supplement: Supplementary file 2 [file DataSheet4.CSV]

,gene,p_val,avg_log2FC,pct.1,pct.2,p_val_adj,cluster,description
1,Zbtb20,6.32205679262142E-81,1.27532276437525,0.996,0.94,1.17191966764823E-76,0,zinc finger and BTB domain containing 20 [Source:MGI Symbol	Acc:MGI:1929213]
2,Slc22a30,7.73956508304282E-79,1.43195992895375,0.819,0.152,1.43468317944365E-74,0,"solute carrier family 22, member 30 [Source:MGI Symbol	Acc:MGI:2442750]"
3,Smarca2,2.16298674916154E-76,1.28846850199753,0.823,0.331,4.00952853692074E-72,0,"SWI/SNF related, matrix associated, actin dependent regulator of chromatin, subfamily a, member 2 [Source:MGI Symbol	Acc:MGI:99603]"
4,Cyp4b1,4.16144103307664E-70,2.21648674361655,0.947,0.19,7.71406324301416E-66,0,"cytochrome P450, family 4, subfamily b, polypeptide 1 [Source:MGI Symbol	Acc:MGI:103225]"
5,Ces1f,1.4475943810501E-62,1.34897366446676,0.757,0.115,2.68340570415258E-58,0,carboxylesterase 1F [Source:MGI Symbol	Acc:MGI:2142687]
6,Cyp2j13,1.06674403003897E-61,1.57940716974555,0.823,0.111,1.97742340848324E-57,0,"cytochrome P450, family 2, subfamily j, polypeptide 13 [Source:MGI Symbol	Acc:MGI:2385197]"
7,Cyp4a32,2.91566015249992E-58,0.759664331785008,0.46,0.053,5.4047592246891E-54,0,"cytochrome P450, family 4, subfamily a, polypeptide 32 [Source:MGI Symbol	Acc:MGI:3717148]"
8,Slc22a28,1.45769124893247E-55,1.17431431913472,0.832,0.228,2.70212226814612E-51,0,"solute carrier family 22, member 28 [Source:MGI Symbol	Acc:MGI:3645714]"
9,Acsm1,1.59248732787887E-53,2.06611675149663,0.965,0.476,2.95199375968907E-49,0,acyl-CoA synthetase medium-chain family member 1 [Source:MGI Symbol	Acc:MGI:2152200]
10,Atp11a,2.21561045645907E-51,1.33297118150639,0.805,0.181,4.10707710313818E-47,0,"ATPase, class VI, type 11A [Source:MGI Symbol	Acc:MGI:1354735]"
11,Pck1,7.86216103198524E-51,1.38165877717761,0.885,0.372,1.4574087904991E-46,0,"phosphoenolpyruvate carboxykinase 1, cytosolic [Source:MGI Symbol	Acc:MGI:97501]"
12,Kap,1.07354322996178E-50,1.56860785305544,1,0.485,1.99002708538015E-46,0,kidney androgen regulated protein [Source:MGI Symbol	Acc:MGI:96653]
13,Cyp2e1,1.10472906804871E-48,0.747671406994316,0.416,0.058,2.0478362734419E-44,0,"cytochrome P450, family 2, subfamily e, polypeptide 1 [Source:MGI Symbol	Acc:MGI:88607]"
14,Slc17a3,3.32706667705078E-48,1.39673290021529,0.894,0.317,6.16738349924903E-44,0,"solute carrier family 17 (sodium phosphate), member 3 [Source:MGI Symbol	Acc:MGI:2389216]"
15,Slco1a1,9.25184233492704E-42,0.60301654055889,0.332,0.022,1.71501401362543E-37,0,"solute carrier organic anion transporter family, member 1a1 [Source:MGI Symbol	Acc:MGI:1351891]"
16,Alms1,3.05898421031487E-41,0.818819638762785,0.615,0.197,5.67043903066067E-37,0,"ALMS1, centrosome and basal body associated [Source:MGI Symbol	Acc:MGI:1934606]"
17,Nudt19,4.4387504568207E-40,0.630568797070916,0.412,0.073,8.22811172180854E-36,0,nudix (nucleoside diphosphate linked moiety X)-type motif 19 [Source:MGI Symbol	Acc:MGI:94203]
18,Fmo5,8.99883258359095E-40,0.507670891561663,0.305,0.035,1.66811359602025E-35,0,flavin containing monooxygenase 5 [Source:MGI Symbol	Acc:MGI:1310004]
19,Chd9,1.07003871601927E-39,1.14821568689016,0.916,0.601,1.98353076788492E-35,0,chromodomain helicase DNA binding protein 9 [Source:MGI Symbol	Acc:MGI:1924001]
20,Slc27a2,1.6354397678571E-38,1.14325429522174,0.916,0.413,3.03161469767671E-34,0,"solute carrier family 27 (fatty acid transporter), member 2 [Source:MGI Symbol	Acc:MGI:1347099]"
21,Cyp2j5,1.05137888722332E-37,1.35831199818628,0.929,0.487,1.94894104324588E-33,0,"cytochrome P450, family 2, subfamily j, polypeptide 5 [Source:MGI Symbol	Acc:MGI:1270149]"
22,Acsm2,1.59708682289664E-35,1.64025450277814,0.996,0.561,2.96051984360351E-31,0,acyl-CoA synthetase medium-chain family member 2 [Source:MGI Symbol	Acc:MGI:2385289]
23,Chd3,9.54513857310907E-35,0.721411004535361,0.584,0.222,1.76938233729723E-30,0,chromodomain helicase DNA binding protein 3 [Source:MGI Symbol	Acc:MGI:1344395]
24,Adh1,5.8425226263549E-33,0.493208243475456,0.292,0.039,1.08302841924741E-28,0,alcohol dehydrogenase 1 (class I) [Source:MGI Symbol	Acc:MGI:87921]
25,Erc2,8.97195995305942E-33,0.843438853108343,0.633,0.262,1.66313221649863E-28,0,ELKS/RAB6-interacting/CAST family member 2 [Source:MGI Symbol	Acc:MGI:1098749]
26,BC005561,2.6117034947551E-31,0.81852225962212,0.664,0.274,4.84131476822752E-27,0,NA
27,Hsd3b3,5.48144819983754E-29,0.798091385318425,0.571,0.157,1.01609605280389E-24,0,"hydroxy-delta-5-steroid dehydrogenase, 3 beta- and steroid delta-isomerase 3 [Source:MGI Symbol	Acc:MGI:96235]"
28,Acox1,5.54462940142972E-28,0.700512817084102,0.65,0.3,1.02780795214303E-23,0,"acyl-Coenzyme A oxidase 1, palmitoyl [Source:MGI Symbol	Acc:MGI:1330812]"
29,Slc7a13,7.02423844301663E-28,1.06514451102185,0.527,0.063,1.30208308018199E-23,0,"solute carrier family 7, (cationic amino acid transporter, y+ system) member 13 [Source:MGI Symbol	Acc:MGI:1921337]"
30,Kcnj15,3.15780667252559E-27,0.877951615843952,0.774,0.39,5.85362622886068E-23,0,"potassium inwardly-rectifying channel, subfamily J, member 15 [Source:MGI Symbol	Acc:MGI:1310000]"
31,Echdc2,4.71512323327315E-27,0.734101996208814,0.655,0.264,8.74042393751843E-23,0,enoyl Coenzyme A hydratase domain containing 2 [Source:MGI Symbol	Acc:MGI:1289238]
32,Akr1c21,2.29054470303043E-26,0.701534298786033,0.518,0.193,4.2459827160075E-22,0,"aldo-keto reductase family 1, member C21 [Source:MGI Symbol	Acc:MGI:1924587]"
33,Polr3e,3.91555439348588E-26,0.626714211699458,0.535,0.17,7.25826317920478E-22,0,polymerase (RNA) III (DNA directed) polypeptide E [Source:MGI Symbol	Acc:MGI:1349452]
34,Nlrp6,5.04880736470295E-26,0.689107820641989,0.602,0.188,9.35897421194985E-22,0,"NLR family, pyrin domain containing 6 [Source:MGI Symbol	Acc:MGI:2141990]"
35,Slco3a1,5.42540724311847E-26,0.64463237373453,0.58,0.217,1.00570774065687E-21,0,"solute carrier organic anion transporter family, member 3a1 [Source:MGI Symbol	Acc:MGI:1351867]"
36,Slco1a6,5.06328143350992E-25,1.32596823213367,0.885,0.322,9.38580479329734E-21,0,"solute carrier organic anion transporter family, member 1a6 [Source:MGI Symbol	Acc:MGI:1351906]"
37,Ctnna2,1.24363705617904E-24,0.755064020019665,0.447,0.106,2.30533001103909E-20,0,"catenin (cadherin associated protein), alpha 2 [Source:MGI Symbol	Acc:MGI:88275]"
38,Mlxipl,2.0839610659858E-24,0.72768563886386,0.708,0.283,3.86303862801788E-20,0,MLX interacting protein-like [Source:MGI Symbol	Acc:MGI:1927999]
39,Osbpl9,4.34410061080008E-24,0.682304049740033,0.761,0.434,8.0526593022401E-20,0,oxysterol binding protein-like 9 [Source:MGI Symbol	Acc:MGI:1923784]
40,Mat2a,6.48422169062161E-24,0.666386085753652,0.646,0.273,1.20198017479053E-19,0,"methionine adenosyltransferase II, alpha [Source:MGI Symbol	Acc:MGI:2443731]"
41,Trim7,1.58589594989071E-23,0.908023372156438,0.783,0.328,2.93977532231241E-19,0,tripartite motif-containing 7 [Source:MGI Symbol	Acc:MGI:2137353]
42,Hook1,4.32807164085503E-23,0.508175401631608,0.363,0.132,8.02294640065297E-19,0,hook microtubule tethering protein 1 [Source:MGI Symbol	Acc:MGI:1925213]
43,Pawr,1.49471783803132E-22,0.609247461252325,0.562,0.303,2.77075845635866E-18,0,"PRKC, apoptosis, WT1, regulator [Source:MGI Symbol	Acc:MGI:2149961]"
44,Ddx5,3.66804762276665E-22,0.588437296182691,0.792,0.573,6.79945987832255E-18,0,DEAD box helicase 5 [Source:MGI Symbol	Acc:MGI:105037]
45,Nr1h4,1.79911489860012E-21,0.672087928565506,0.673,0.304,3.33501928753504E-17,0,"nuclear receptor subfamily 1, group H, member 4 [Source:MGI Symbol	Acc:MGI:1352464]"
46,Ugt2b38,4.2596671685053E-21,0.493528241511905,0.389,0.09,7.89614503025827E-17,0,"UDP glucuronosyltransferase 2 family, polypeptide B38 [Source:MGI Symbol	Acc:MGI:2140794]"
47,Pdzk1,7.31295832935688E-21,0.844227848593682,0.783,0.377,1.35560308551288E-16,0,PDZ domain containing 1 [Source:MGI Symbol	Acc:MGI:1928901]
48,D230017M19Rik,1.37956713761172E-20,0.53865954973186,0.478,0.168,2.55730360299084E-16,0,NA
49,Slc17a1,1.56127700361277E-20,0.694518313322797,0.704,0.343,2.894139181597E-16,0,"solute carrier family 17 (sodium phosphate), member 1 [Source:MGI Symbol	Acc:MGI:103209]"
50,Hykk,4.09522725455461E-20,0.606681891288715,0.566,0.188,7.59132276176788E-16,0,hydroxylysine kinase 1 [Source:MGI Symbol	Acc:MGI:2443139]
51,March1,4.25183019729737E-20,0.602220699132974,0.469,0.123,7.88161763673013E-16,0,NA
52,Acot12,7.6594407022135E-20,0.473209726258248,0.434,0.124,1.41983052296932E-15,0,acyl-CoA thioesterase 12 [Source:MGI Symbol	Acc:MGI:1921406]
53,Aass,8.37630442722791E-20,0.566921109824524,0.615,0.236,1.55271555167524E-15,0,aminoadipate-semialdehyde synthase [Source:MGI Symbol	Acc:MGI:1353573]
54,Fth1,1.10852244242762E-19,0.577151468650577,0.611,0.276,2.05486805152808E-15,0,ferritin heavy polypeptide 1 [Source:MGI Symbol	Acc:MGI:95588]
55,Xylb,1.12757549566166E-19,0.512467401171373,0.491,0.19,2.09018669630802E-15,0,xylulokinase homolog (H. influenzae) [Source:MGI Symbol	Acc:MGI:2142985]
56,Tnfaip8,1.34428644885457E-19,0.855912344906448,0.748,0.366,2.49190379024171E-15,0,"tumor necrosis factor, alpha-induced protein 8 [Source:MGI Symbol	Acc:MGI:2147191]"
57,Srsf11,1.34852801261807E-19,0.570759778094195,0.748,0.479,2.49976637699012E-15,0,serine and arginine-rich splicing factor 11 [Source:MGI Symbol	Acc:MGI:1916457]
58,Slc13a3,2.46687074768741E-19,0.749006084756322,0.606,0.205,4.57283830498815E-15,0,"solute carrier family 13 (sodium-dependent dicarboxylate transporter), member 3 [Source:MGI Symbol	Acc:MGI:2149635]"
59,Kcnb2,2.76546658646607E-19,0.491589342076891,0.336,0.072,5.12634541133216E-15,0,"potassium voltage gated channel, Shab-related subfamily, member 2 [Source:MGI Symbol	Acc:MGI:99632]"
60,Sugct,3.25349419960473E-19,0.757055124979256,0.757,0.431,6.03100219780729E-15,0,succinyl-CoA glutarate-CoA transferase [Source:MGI Symbol	Acc:MGI:1923221]
61,Rnf169,4.04155896860092E-18,0.497333771982155,0.527,0.281,7.49183786009553E-14,0,ring finger protein 169 [Source:MGI Symbol	Acc:MGI:1920257]
62,Gk,1.01740206378914E-17,0.72886072022826,0.792,0.46,1.88595820564593E-13,0,glycerol kinase [Source:MGI Symbol	Acc:MGI:106594]
63,Chpt1,2.87988063510582E-17,0.70460649201547,0.85,0.573,5.33843473329565E-13,0,choline phosphotransferase 1 [Source:MGI Symbol	Acc:MGI:2384841]
64,Hnf4aos,1.23058008949263E-16,0.753359057671336,0.761,0.332,2.28112631189249E-12,0,"hepatic nuclear factor 4 alpha, opposite strand [Source:MGI Symbol	Acc:MGI:1915564]"
65,Sirt7,1.69446430632543E-16,0.530274941620441,0.584,0.339,3.14102848463544E-12,0,sirtuin 7 [Source:MGI Symbol	Acc:MGI:2385849]
66,Selenbp1,2.81169995864933E-16,0.479093611862602,0.5,0.24,5.21204821334827E-12,0,selenium binding protein 1 [Source:MGI Symbol	Acc:MGI:96825]
67,Hsd3b2,3.78823487794262E-16,0.625917252141338,0.588,0.199,7.02225099324223E-12,0,"hydroxy-delta-5-steroid dehydrogenase, 3 beta- and steroid delta-isomerase 2 [Source:MGI Symbol	Acc:MGI:96234]"
68,Agps,1.17324596827765E-15,0.503874538578194,0.451,0.164,2.17484605139628E-11,0,alkylglycerone phosphate synthase [Source:MGI Symbol	Acc:MGI:2443065]
69,Pbld2,1.71279969027148E-15,0.569530635658935,0.655,0.345,3.17501678585624E-11,0,phenazine biosynthesis-like protein domain containing 2 [Source:MGI Symbol	Acc:MGI:1914557]
70,Cndp1,1.89864902654328E-15,0.527973750180217,0.42,0.141,3.51952570050328E-11,0,carnosine dipeptidase 1 (metallopeptidase M20 family) [Source:MGI Symbol	Acc:MGI:2451097]
71,Frmd4b,2.12112296852169E-15,0.630340078683628,0.655,0.388,3.93192564674866E-11,0,FERM domain containing 4B [Source:MGI Symbol	Acc:MGI:2141794]
72,Slc47a1,4.08480709850275E-15,0.68894797469321,0.823,0.435,7.57200691849455E-11,0,"solute carrier family 47, member 1 [Source:MGI Symbol	Acc:MGI:1914723]"
73,Aoah,7.09470117747936E-15,0.620982649730363,0.659,0.311,1.31514475726935E-10,0,acyloxyacyl hydrolase [Source:MGI Symbol	Acc:MGI:1350928]
74,Mtor,7.13103495979275E-15,0.53054737768844,0.513,0.234,1.32187995049678E-10,0,mechanistic target of rapamycin kinase [Source:MGI Symbol	Acc:MGI:1928394]
75,Abcc2,7.43498600351086E-15,0.840521648449904,0.889,0.466,1.37822335547081E-10,0,"ATP-binding cassette, sub-family C (CFTR/MRP), member 2 [Source:MGI Symbol	Acc:MGI:1352447]"
76,Prpf38b,7.84876613862446E-15,0.593836534569918,0.681,0.384,1.45492577911682E-10,0,PRP38 pre-mRNA processing factor 38 (yeast) domain containing B [Source:MGI Symbol	Acc:MGI:1914171]
77,Pnn,9.22553103379538E-15,0.577427405821307,0.774,0.475,1.71013668773465E-10,0,pinin [Source:MGI Symbol	Acc:MGI:1100514]
78,4931406C07Rik,1.09839434025049E-14,0.474708268255612,0.513,0.237,2.03609358852234E-10,0,RIKEN cDNA 4931406C07 gene [Source:MGI Symbol	Acc:MGI:1918234]
79,Glyat,3.45474772209971E-14,0.585126551129147,0.686,0.31,6.40406585245624E-10,0,glycine-N-acyltransferase [Source:MGI Symbol	Acc:MGI:2147502]
80,Gstt2,4.03673019373717E-14,0.540259537645464,0.566,0.276,7.48288676013059E-10,0,"glutathione S-transferase, theta 2 [Source:MGI Symbol	Acc:MGI:106188]"
81,Slc6a20b,6.78390341356397E-14,0.525998319934519,0.566,0.26,1.25753217577235E-09,0,"solute carrier family 6 (neurotransmitter transporter), member 20B [Source:MGI Symbol	Acc:MGI:1336891]"
82,Mfsd4b5,8.24956254262454E-14,0.556226757619857,0.588,0.252,1.52922140852631E-09,0,major facilitator superfamily domain containing 4B5 [Source:MGI Symbol	Acc:MGI:2446139]
83,Upp2,1.28885933301749E-13,0.486463777063321,0.425,0.227,2.38915854561451E-09,0,uridine phosphorylase 2 [Source:MGI Symbol	Acc:MGI:1923904]
84,Galnt14,1.82808616329093E-13,0.596101297600263,0.584,0.307,3.38872332089239E-09,0,polypeptide N-acetylgalactosaminyltransferase 14 [Source:MGI Symbol	Acc:MGI:1918935]
85,Ugt3a2,2.7960095524254E-13,0.511434425207326,0.496,0.197,5.18296290733097E-09,0,"UDP glycosyltransferases 3 family, polypeptide A2 [Source:MGI Symbol	Acc:MGI:2145969]"
86,Tcn2,5.46641884166483E-13,0.502879150893364,0.611,0.341,1.01331006067941E-08,0,transcobalamin 2 [Source:MGI Symbol	Acc:MGI:98534]
87,Macrod2,5.90887060016916E-13,0.478103356008903,0.712,0.423,1.09532734315336E-08,0,mono-ADP ribosylhydrolase 2 [Source:MGI Symbol	Acc:MGI:1920149]
88,St8sia1,1.88173419705357E-12,0.490572601799611,0.403,0.159,3.4881706810782E-08,0,"ST8 alpha-N-acetyl-neuraminide alpha-2,8-sialyltransferase 1 [Source:MGI Symbol	Acc:MGI:106011]"
89,Hnf1aos1,8.23475885047795E-12,0.494312294705815,0.509,0.282,1.5264772481131E-07,0,"HNF1 homeobox A, opposite strand 1 [Source:MGI Symbol	Acc:MGI:3652225]"
90,Aspa,1.12347828598797E-11,0.622513601050505,0.73,0.392,2.08259169873591E-07,0,aspartoacylase [Source:MGI Symbol	Acc:MGI:87914]
91,Atp1b1,1.16177149610991E-11,0.478321875398968,0.81,0.554,2.15357582233893E-07,0,"ATPase, Na+/K+ transporting, beta 1 polypeptide [Source:MGI Symbol	Acc:MGI:88108]"
92,Cpeb3,5.74063148189724E-10,0.476844754496385,0.801,0.594,1.06414085779929E-05,0,cytoplasmic polyadenylation element binding protein 3 [Source:MGI Symbol	Acc:MGI:2443075]
93,Dab2,2.08946096103851E-09,0.638958405323986,0.929,0.621,3.87323378347709E-05,0,"disabled 2, mitogen-responsive phosphoprotein [Source:MGI Symbol	Acc:MGI:109175]"
94,Gpx3,2.75134774324852E-09,0.519207197638786,0.761,0.543,5.10017331165979E-05,0,glutathione peroxidase 3 [Source:MGI Symbol	Acc:MGI:105102]
95,Ppm1k,2.9093021765696E-09,0.675648974914072,0.544,0.181,5.39297344470706E-05,0,protein phosphatase 1K (PP2C domain containing) [Source:MGI Symbol	Acc:MGI:2442111]
96,Errfi1,3.28472962685661E-09,0.520216650806219,0.673,0.361,6.08890330930409E-05,0,ERBB receptor feedback inhibitor 1 [Source:MGI Symbol	Acc:MGI:1921405]
97,Ppara,3.59502707213113E-08,0.474449687693313,0.637,0.379,0.000666410168360948,0,peroxisome proliferator activated receptor alpha [Source:MGI Symbol	Acc:MGI:104740]
98,Slc18a1,8.65926410503772E-08,0.675824385034536,0.642,0.313,0.00160516778715084,0,"solute carrier family 18 (vesicular monoamine), member 1 [Source:MGI Symbol	Acc:MGI:106684]"
99,Ghr,9.05548994370616E-08,0.674544065724021,0.982,0.771,0.00167861617086481,0,growth hormone receptor [Source:MGI Symbol	Acc:MGI:95708]
100,Slc34a1,2.46980684892948E-07,0.743108070345306,0.987,0.615,0.00457828095586057,0,"solute carrier family 34 (sodium phosphate), member 1 [Source:MGI Symbol	Acc:MGI:1345284]"
101,Myo7a,2.38688555736291E-05,0.484756974556518,0.45,0.139,0.442456975768363,1,myosin VIIA [Source:MGI Symbol	Acc:MGI:104510]
102,S100g,0.000136030850948012,0.532050969682714,0.35,0.152,1,1,S100 calcium binding protein G [Source:MGI Symbol	Acc:MGI:104528]
103,Usmg5,0.000553281797878127,0.337730415321023,0.275,0.14,1,1,NA
104,Ftl1,0.000558942444938116,0.485790528748009,0.55,0.242,1,1,ferritin light polypeptide 1 [Source:MGI Symbol	Acc:MGI:95589]
105,Grik3,0.00104735583142434,0.272276558138643,0.325,0.102,1,1,"glutamate receptor, ionotropic, kainate 3 [Source:MGI Symbol	Acc:MGI:95816]"
106,Gpx3,0.00197042569610402,0.626580268171419,0.95,0.559,1,1,glutathione peroxidase 3 [Source:MGI Symbol	Acc:MGI:105102]
107,Cox6a1,0.00310843726431042,0.267564064314308,0.3,0.12,1,1,cytochrome c oxidase subunit 6A1 [Source:MGI Symbol	Acc:MGI:103099]
108,Kap,0.00314682814017198,0.781453631558389,0.925,0.533,1,1,kidney androgen regulated protein [Source:MGI Symbol	Acc:MGI:96653]
109,Selenop,0.00329846865379424,0.347272663557076,0.3,0.15,1,1,selenoprotein P [Source:MGI Symbol	Acc:MGI:894288]
110,Eef1a1,0.00432822926373197,0.283839346028534,0.225,0.142,1,1,eukaryotic translation elongation factor 1 alpha 1 [Source:MGI Symbol	Acc:MGI:1096881]
111,Acox3,0.00961990163144538,0.281480073154612,0.25,0.136,1,1,"acyl-Coenzyme A oxidase 3, pristanoyl [Source:MGI Symbol	Acc:MGI:1933156]"
112,Nox4,4.43574427060615E-90,2.01638766668673,0.977,0.493,8.22253915442262E-86,2,NADPH oxidase 4 [Source:MGI Symbol	Acc:MGI:1354184]
113,Slc5a12,3.70868774601296E-82,2.38537239057656,0.99,0.383,6.87479447478422E-78,2,"solute carrier family 5 (sodium/glucose cotransporter), member 12 [Source:MGI Symbol	Acc:MGI:2138890]"
114,Ano3,1.26541344580868E-80,1.30963374405786,0.695,0.129,2.34569690449554E-76,2,anoctamin 3 [Source:MGI Symbol	Acc:MGI:3613666]
115,Slc6a19,1.43193122262553E-77,1.33835149351651,0.768,0.163,2.65437090738095E-73,2,"solute carrier family 6 (neurotransmitter transporter), member 19 [Source:MGI Symbol	Acc:MGI:1921588]"
116,Gatm,3.78839182467084E-75,1.05227674729743,0.721,0.19,7.02254192539234E-71,2,glycine amidinotransferase (L-arginine:glycine amidinotransferase) [Source:MGI Symbol	Acc:MGI:1914342]
117,D630023F18Rik,6.1007883049691E-69,1.08438145465409,0.601,0.091,1.13090312809212E-64,2,RIKEN cDNA D630023F18 gene [Source:MGI Symbol	Acc:MGI:2138198]
118,Gpx3,3.98748014208825E-60,1.14894576814239,0.933,0.507,7.391591939389E-56,2,glutathione peroxidase 3 [Source:MGI Symbol	Acc:MGI:105102]
119,Slc4a4,6.22819637902937E-59,1.27587820765795,0.933,0.52,1.15452076278067E-54,2,"solute carrier family 4 (anion exchanger), member 4 [Source:MGI Symbol	Acc:MGI:1927555]"
120,Slc7a8,1.18705944630716E-58,0.930115470309712,0.554,0.151,2.20045209561959E-54,2,"solute carrier family 7 (cationic amino acid transporter, y+ system), member 8 [Source:MGI Symbol	Acc:MGI:1355323]"
121,Glyat,1.27126270617099E-56,0.970406337395619,0.768,0.282,2.35653967842917E-52,2,glycine-N-acyltransferase [Source:MGI Symbol	Acc:MGI:2147502]
122,Maf,3.43715033476271E-54,1.0561805357152,0.812,0.357,6.37144557554963E-50,2,avian musculoaponeurotic fibrosarcoma oncogene homolog [Source:MGI Symbol	Acc:MGI:96909]
123,Ptprd,1.21501981939748E-53,1.0325378326502,0.956,0.729,2.25228223921711E-49,2,"protein tyrosine phosphatase, receptor type, D [Source:MGI Symbol	Acc:MGI:97812]"
124,Fut9,1.38843436921571E-51,1.38839714321308,0.993,0.691,2.57374079021517E-47,2,fucosyltransferase 9 [Source:MGI Symbol	Acc:MGI:1330859]
125,Rab11fip3,1.0340935207887E-49,1.10746267894228,0.893,0.512,1.91689915948602E-45,2,RAB11 family interacting protein 3 (class II) [Source:MGI Symbol	Acc:MGI:2444431]
126,Clec2h,2.89551239889903E-47,0.594563296363081,0.342,0.051,5.36741133383912E-43,2,"C-type lectin domain family 2, member h [Source:MGI Symbol	Acc:MGI:2136934]"
127,Slc7a7,1.63447427953053E-46,0.82857593396508,0.53,0.122,3.02982497196575E-42,2,"solute carrier family 7 (cationic amino acid transporter, y+ system), member 7 [Source:MGI Symbol	Acc:MGI:1337120]"
128,Neu1,6.15239871646672E-46,0.668529409639361,0.513,0.172,1.14047015007144E-41,2,neuraminidase 1 [Source:MGI Symbol	Acc:MGI:97305]
129,Dab2,2.21009753969453E-45,1.25669575874569,0.98,0.601,4.09685780933175E-41,2,"disabled 2, mitogen-responsive phosphoprotein [Source:MGI Symbol	Acc:MGI:109175]"
130,Gabrb3,1.49165359042545E-44,0.588085763665724,0.299,0.038,2.76507826057165E-40,2,"gamma-aminobutyric acid (GABA) A receptor, subunit beta 3 [Source:MGI Symbol	Acc:MGI:95621]"
131,Ndrg1,5.05592380223239E-44,1.18488122136151,0.785,0.39,9.37216595219819E-40,2,N-myc downstream regulated gene 1 [Source:MGI Symbol	Acc:MGI:1341799]
132,Atxn1,3.607453289225E-43,0.834287975353858,0.919,0.667,6.68713616223638E-39,2,ataxin 1 [Source:MGI Symbol	Acc:MGI:104783]
133,Snhg11,8.44210154054151E-42,1.36610038886892,0.812,0.244,1.56491236257018E-37,2,small nucleolar RNA host gene 11 [Source:MGI Symbol	Acc:MGI:2441845]
134,Prodh2,3.70249149254548E-41,0.567733044527073,0.433,0.092,6.86330847973156E-37,2,proline dehydrogenase (oxidase) 2 [Source:MGI Symbol	Acc:MGI:1929093]
135,Tnfaip8,4.7934648888253E-41,1.05991161649302,0.765,0.349,8.88564586441547E-37,2,"tumor necrosis factor, alpha-induced protein 8 [Source:MGI Symbol	Acc:MGI:2147191]"
136,Hsd3b2,6.74188692779677E-41,0.836148241627913,0.614,0.179,1.24974357980569E-36,2,"hydroxy-delta-5-steroid dehydrogenase, 3 beta- and steroid delta-isomerase 2 [Source:MGI Symbol	Acc:MGI:96234]"
137,Adra1a,1.1452855180604E-38,0.647469455752485,0.46,0.109,2.12301576482857E-34,2,"adrenergic receptor, alpha 1a [Source:MGI Symbol	Acc:MGI:104773]"
138,Cryl1,7.21893225171868E-38,0.898757172686631,0.765,0.359,1.33817347150109E-33,2,"crystallin, lambda 1 [Source:MGI Symbol	Acc:MGI:1915881]"
139,Enpp2,2.5144302424223E-36,0.627161606510037,0.49,0.198,4.66099934037821E-32,2,ectonucleotide pyrophosphatase/phosphodiesterase 2 [Source:MGI Symbol	Acc:MGI:1321390]
140,Sord,4.3184459504034E-36,0.740807877971281,0.678,0.298,8.00510325826278E-32,2,sorbitol dehydrogenase [Source:MGI Symbol	Acc:MGI:98266]
141,Cpeb3,6.07613761311613E-36,0.813693833328578,0.846,0.578,1.12633362934334E-31,2,cytoplasmic polyadenylation element binding protein 3 [Source:MGI Symbol	Acc:MGI:2443075]
142,Slc16a14,1.15851654973797E-35,0.525350008317762,0.329,0.066,2.14754212824927E-31,2,"solute carrier family 16 (monocarboxylic acid transporters), member 14 [Source:MGI Symbol	Acc:MGI:1919031]"
143,Cfap69,4.69759481915313E-35,0.607532287317005,0.51,0.166,8.70793151626416E-31,2,cilia and flagella associated protein 69 [Source:MGI Symbol	Acc:MGI:2443778]
144,Pakap,7.98689052211031E-35,0.796358853236178,0.631,0.254,1.48052989608359E-30,2,paralemmin A kinase anchor protein [Source:MGI Symbol	Acc:MGI:5141924]
145,Slc7a9,2.27276790583406E-34,0.658752118657277,0.544,0.17,4.2130298670446E-30,2,"solute carrier family 7 (cationic amino acid transporter, y+ system), member 9 [Source:MGI Symbol	Acc:MGI:1353656]"
146,Ppara,7.54099288914264E-34,0.877338189051726,0.738,0.352,1.39787385186037E-29,2,peroxisome proliferator activated receptor alpha [Source:MGI Symbol	Acc:MGI:104740]
147,Acsm2,1.08353012253165E-33,1.41720807707303,0.98,0.546,2.00853978813691E-29,2,acyl-CoA synthetase medium-chain family member 2 [Source:MGI Symbol	Acc:MGI:2385289]
148,Tcn2,1.00455333119738E-32,0.702757647015903,0.701,0.316,1.86214051004059E-28,2,transcobalamin 2 [Source:MGI Symbol	Acc:MGI:98534]
149,Slc13a1,5.77412162130014E-31,1.17319395204543,0.802,0.396,1.07034892494041E-26,2,"solute carrier family 13 (sodium/sulfate symporters), member 1 [Source:MGI Symbol	Acc:MGI:1859937]"
150,Syn3,6.63760031194954E-31,0.816377949505532,0.765,0.449,1.23041196982609E-26,2,synapsin III [Source:MGI Symbol	Acc:MGI:1351334]
151,Tmem106a,2.21976064686023E-30,0.531830451050288,0.433,0.137,4.11477031108481E-26,2,transmembrane protein 106A [Source:MGI Symbol	Acc:MGI:1922056]
152,Dao,5.32895892026427E-30,0.584828634827963,0.52,0.215,9.87829115049387E-26,2,D-amino acid oxidase [Source:MGI Symbol	Acc:MGI:94859]
153,Col27a1,6.00268246935922E-30,0.573665732309964,0.483,0.163,1.11271724934512E-25,2,"collagen, type XXVII, alpha 1 [Source:MGI Symbol	Acc:MGI:2672118]"
154,Pbld2,2.99846538053714E-29,0.687533885258808,0.695,0.326,5.55825527590169E-25,2,phenazine biosynthesis-like protein domain containing 2 [Source:MGI Symbol	Acc:MGI:1914557]
155,Dpyd,8.31148034113883E-29,0.716065778460894,0.728,0.36,1.5406991108369E-24,2,dihydropyrimidine dehydrogenase [Source:MGI Symbol	Acc:MGI:2139667]
156,Slc2a2,9.7052323872262E-29,0.658092872145673,0.45,0.143,1.79905892762012E-24,2,"solute carrier family 2 (facilitated glucose transporter), member 2 [Source:MGI Symbol	Acc:MGI:1095438]"
157,Col8a1,1.0645295545191E-28,0.52323351096945,0.235,0.029,1.97331843521206E-24,2,"collagen, type VIII, alpha 1 [Source:MGI Symbol	Acc:MGI:88463]"
158,Abcd4,1.44817897579496E-28,0.48669334484207,0.372,0.119,2.68448936743112E-24,2,"ATP-binding cassette, sub-family D (ALD), member 4 [Source:MGI Symbol	Acc:MGI:1349217]"
159,Pik3c2g,4.05310588072821E-27,0.694323870666792,0.634,0.249,7.51324237110589E-23,2,phosphatidylinositol-4-phosphate 3-kinase catalytic subunit type 2 gamma [Source:MGI Symbol	Acc:MGI:1203730]
160,Chd9,3.88821430786941E-26,0.837026225372295,0.812,0.606,7.20758286249752E-22,2,chromodomain helicase DNA binding protein 9 [Source:MGI Symbol	Acc:MGI:1924001]
161,Aspa,5.55526619528047E-26,0.829846585293906,0.732,0.379,1.02977969461914E-21,2,aspartoacylase [Source:MGI Symbol	Acc:MGI:87914]
162,Slc16a10,8.02589471986638E-26,0.617852345567574,0.453,0.203,1.48776010422163E-21,2,"solute carrier family 16 (monocarboxylic acid transporters), member 10 [Source:MGI Symbol	Acc:MGI:1919722]"
163,Malat1,2.48681840870047E-25,0.586856868115023,1,0.999,4.60981528420806E-21,2,metastasis associated lung adenocarcinoma transcript 1 (non-coding RNA) [Source:MGI Symbol	Acc:MGI:1919539]
164,Angpt1,1.15995295996675E-24,0.608005055072077,0.399,0.14,2.15020480189036E-20,2,angiopoietin 1 [Source:MGI Symbol	Acc:MGI:108448]
165,Pah,4.51981240360877E-24,0.670926832603379,0.661,0.319,8.37837625256957E-20,2,phenylalanine hydroxylase [Source:MGI Symbol	Acc:MGI:97473]
166,Rsrp1,5.40046098487449E-24,0.568438674704963,0.775,0.481,1.00108345276618E-19,2,arginine/serine rich protein 1 [Source:MGI Symbol	Acc:MGI:106498]
167,Timp3,1.89612915513987E-23,0.615092561610845,0.53,0.255,3.51485461488277E-19,2,tissue inhibitor of metalloproteinase 3 [Source:MGI Symbol	Acc:MGI:98754]
168,Igsf11,3.58605375251418E-23,0.671093300617282,0.51,0.205,6.64746784103553E-19,2,"immunoglobulin superfamily, member 11 [Source:MGI Symbol	Acc:MGI:2388477]"
169,Errfi1,4.32550848631394E-23,0.749325429662932,0.685,0.347,8.01819508108016E-19,2,ERBB receptor feedback inhibitor 1 [Source:MGI Symbol	Acc:MGI:1921405]
170,Nhs,5.33895223152335E-23,0.83543800208058,0.852,0.514,9.89681575157484E-19,2,NHS actin remodeling regulator [Source:MGI Symbol	Acc:MGI:2684894]
171,Ftl1,1.3392308385445E-22,0.495033442173816,0.48,0.21,2.48253220540995E-18,2,ferritin light polypeptide 1 [Source:MGI Symbol	Acc:MGI:95589]
172,Folr1,1.42629796816916E-22,0.545457581766337,0.55,0.209,2.64392854359518E-18,2,folate receptor 1 (adult) [Source:MGI Symbol	Acc:MGI:95568]
173,Unc5c,2.07863506019218E-22,0.596131164052739,0.446,0.153,3.85316581107824E-18,2,unc-5 netrin receptor C [Source:MGI Symbol	Acc:MGI:1095412]
174,Itch,2.42224621892817E-22,0.545966612319853,0.638,0.402,4.49011781602714E-18,2,"itchy, E3 ubiquitin protein ligase [Source:MGI Symbol	Acc:MGI:1202301]"
175,Folh1,3.46262971006027E-22,0.489673106060417,0.396,0.135,6.41867669353871E-18,2,folate hydrolase 1 [Source:MGI Symbol	Acc:MGI:1858193]
176,Tinag,1.54132050568584E-21,0.56746046350557,0.591,0.311,2.85714582138984E-17,2,tubulointerstitial nephritis antigen [Source:MGI Symbol	Acc:MGI:1349477]
177,Acer3,4.44954267899801E-21,0.64818854772869,0.916,0.608,8.2481172640586E-17,2,alkaline ceramidase 3 [Source:MGI Symbol	Acc:MGI:1913440]
178,Gphn,6.70352002342097E-21,0.595208385027881,0.889,0.68,1.24263150674154E-16,2,gephyrin [Source:MGI Symbol	Acc:MGI:109602]
179,Itpr2,1.88064590110907E-20,0.593376363545139,0.685,0.398,3.48615330688588E-16,2,"inositol 1,4,5-triphosphate receptor 2 [Source:MGI Symbol	Acc:MGI:99418]"
180,Osbpl6,2.23284100291385E-20,0.574890397771844,0.742,0.469,4.1390173671014E-16,2,oxysterol binding protein-like 6 [Source:MGI Symbol	Acc:MGI:2139014]
181,Nr1h4,2.43259220842895E-20,0.576333937036567,0.597,0.302,4.50929617676475E-16,2,"nuclear receptor subfamily 1, group H, member 4 [Source:MGI Symbol	Acc:MGI:1352464]"
182,Kl,4.00104373809608E-20,0.629774725937077,0.53,0.303,7.4167347773087E-16,2,klotho [Source:MGI Symbol	Acc:MGI:1101771]
183,Gng12,4.11760853378099E-20,0.615607296378252,0.943,0.727,7.63281093906983E-16,2,"guanine nucleotide binding protein (G protein), gamma 12 [Source:MGI Symbol	Acc:MGI:1336171]"
184,Ccdc141,1.01163054132406E-19,0.67166677839245,0.681,0.456,1.8752595344524E-15,2,coiled-coil domain containing 141 [Source:MGI Symbol	Acc:MGI:1919735]
185,Bnc2,2.529872756814E-19,0.625336419456646,0.621,0.319,4.68962512930611E-15,2,basonuclin 2 [Source:MGI Symbol	Acc:MGI:2443805]
186,Dleu2,5.48694731461512E-19,0.631940122277389,0.577,0.243,1.0171154237102E-14,2,"deleted in lymphocytic leukemia, 2 [Source:MGI Symbol	Acc:MGI:1934030]"
187,Slc18a1,7.80156085258083E-19,0.967593132377152,0.581,0.31,1.44617533524291E-14,2,"solute carrier family 18 (vesicular monoamine), member 1 [Source:MGI Symbol	Acc:MGI:106684]"
188,Acss1,2.82186467041086E-18,0.53027877700612,0.493,0.233,5.23089053954062E-14,2,acyl-CoA synthetase short-chain family member 1 [Source:MGI Symbol	Acc:MGI:1915988]
189,Gria3,3.41978930731922E-18,0.507105951250883,0.419,0.178,6.33926343897764E-14,2,"glutamate receptor, ionotropic, AMPA3 (alpha 3) [Source:MGI Symbol	Acc:MGI:95810]"
190,Kcnj16,1.95144519854923E-17,0.560590486365428,0.758,0.583,3.6173939645507E-13,2,"potassium inwardly-rectifying channel, subfamily J, member 16 [Source:MGI Symbol	Acc:MGI:1314842]"
191,Slc34a1,2.15053810471956E-17,1.06928178711209,0.997,0.599,3.98645248471864E-13,2,"solute carrier family 34 (sodium phosphate), member 1 [Source:MGI Symbol	Acc:MGI:1345284]"
192,Prpf38b,2.27923815783014E-17,0.569266588386621,0.648,0.378,4.22502377316974E-13,2,PRP38 pre-mRNA processing factor 38 (yeast) domain containing B [Source:MGI Symbol	Acc:MGI:1914171]
193,Car12,9.69414886721543E-17,0.644311290553988,0.634,0.277,1.79700437551572E-12,2,carbonic anhydrase 12 [Source:MGI Symbol	Acc:MGI:1923709]
194,Fbp1,2.41063831778545E-16,0.581536542781925,0.624,0.299,4.46860024967889E-12,2,fructose bisphosphatase 1 [Source:MGI Symbol	Acc:MGI:95492]
195,Plcb1,8.97634972632299E-16,0.623412626843708,0.852,0.582,1.66394594876849E-11,2,"phospholipase C, beta 1 [Source:MGI Symbol	Acc:MGI:97613]"
196,Frmd4b,1.73050181270661E-15,0.557391126389262,0.648,0.379,3.20783121021424E-11,2,FERM domain containing 4B [Source:MGI Symbol	Acc:MGI:2141794]
197,Kcnj15,2.13767302311249E-15,0.581933536684129,0.718,0.384,3.96260448294362E-11,2,"potassium inwardly-rectifying channel, subfamily J, member 15 [Source:MGI Symbol	Acc:MGI:1310000]"
198,Pdzk1,1.26901900413571E-14,0.617623794359274,0.742,0.368,2.35238052796637E-10,2,PDZ domain containing 1 [Source:MGI Symbol	Acc:MGI:1928901]
199,Cyp2j5,6.13012675867345E-14,0.733270350599077,0.876,0.479,1.1363415972553E-09,2,"cytochrome P450, family 2, subfamily j, polypeptide 5 [Source:MGI Symbol	Acc:MGI:1270149]"
200,Abcc2,6.84957911918952E-14,0.714301564578945,0.839,0.457,1.26970648132416E-09,2,"ATP-binding cassette, sub-family C (CFTR/MRP), member 2 [Source:MGI Symbol	Acc:MGI:1352447]"
201,Oxr1,2.16797797524719E-13,0.49447069543379,0.755,0.515,4.01878077271572E-09,2,oxidation resistance 1 [Source:MGI Symbol	Acc:MGI:2179326]
202,Slc47a1,2.49033596081952E-13,0.568270271701184,0.799,0.423,4.61633577057114E-09,2,"solute carrier family 47, member 1 [Source:MGI Symbol	Acc:MGI:1914723]"
203,Phyhipl,6.02008064085413E-13,0.575607936902479,0.711,0.405,1.11594234839513E-08,2,phytanoyl-CoA hydroxylase interacting protein-like [Source:MGI Symbol	Acc:MGI:1918161]
204,Slc17a1,7.86722038290505E-13,0.47895274169983,0.624,0.342,1.45834664237911E-08,2,"solute carrier family 17 (sodium phosphate), member 1 [Source:MGI Symbol	Acc:MGI:103209]"
205,Rhobtb1,1.05799169323303E-12,0.532672500058859,0.416,0.224,1.96119920174607E-08,2,Rho-related BTB domain containing 1 [Source:MGI Symbol	Acc:MGI:1916538]
206,Snx29,4.59574476457677E-12,0.536599002282361,0.829,0.602,8.51913207009595E-08,2,sorting nexin 29 [Source:MGI Symbol	Acc:MGI:1921728]
207,Auts2,5.74778772179221E-12,0.574560639292442,0.768,0.447,1.06546740998862E-07,2,autism susceptibility candidate 2 [Source:MGI Symbol	Acc:MGI:1919847]
208,Fam13a,3.07953899010105E-11,0.485444419644496,0.513,0.367,5.70854142595031E-07,2,"family with sequence similarity 13, member A [Source:MGI Symbol	Acc:MGI:1889842]"
209,Pck1,6.43302748321705E-10,0.546660744060159,0.628,0.394,1.19249030456394E-05,2,"phosphoenolpyruvate carboxykinase 1, cytosolic [Source:MGI Symbol	Acc:MGI:97501]"
210,Ubr3,9.55469334111734E-09,0.493560380016614,0.52,0.459,0.000177115350464292,2,ubiquitin protein ligase E3 component n-recognin 3 [Source:MGI Symbol	Acc:MGI:1861100]
211,Keg1,5.47782313124926E-06,0.490397546049221,0.779,0.514,0.101542407383968,2,kidney expressed gene 1 [Source:MGI Symbol	Acc:MGI:1928492]
212,Magi2,1.9646186014947E-88,1.93951692850937,0.735,0.688,3.64181350159073E-84,3,"membrane associated guanylate kinase, WW and PDZ domain containing 2 [Source:MGI Symbol	Acc:MGI:1354953]"
213,Kynu,1.23160464654685E-30,0.516905346028043,0.313,0.089,2.28302553330389E-26,3,kynureninase [Source:MGI Symbol	Acc:MGI:1918039]
214,Pard3b,1.8632356912576E-27,0.694774354276523,0.482,0.465,3.45388000088422E-23,3,par-3 family cell polarity regulator beta [Source:MGI Symbol	Acc:MGI:1919301]
215,Thsd7a,5.63264823331023E-27,0.818410328898096,0.207,0.073,1.04412400300872E-22,3,"thrombospondin, type I, domain containing 7A [Source:MGI Symbol	Acc:MGI:2685683]"
216,Rdh16f2,1.47928650012642E-21,0.828530520776564,0.499,0.205,2.74215338528435E-17,3,RDH16 family member 2 [Source:MGI Symbol	Acc:MGI:3583955]
217,Dpp4,3.66831705283998E-21,0.433157940393531,0.388,0.176,6.79995932084947E-17,3,dipeptidylpeptidase 4 [Source:MGI Symbol	Acc:MGI:94919]
218,Srgap1,7.84634810018491E-21,0.657185319409976,0.149,0.058,1.45447754733128E-16,3,SLIT-ROBO Rho GTPase activating protein 1 [Source:MGI Symbol	Acc:MGI:2152936]
219,Arhgap28,1.16828546806154E-20,0.285029003969677,0.133,0.026,2.16565077214568E-16,3,Rho GTPase activating protein 28 [Source:MGI Symbol	Acc:MGI:2147003]
220,Wt1,1.96671059332831E-20,0.257829524640314,0.104,0.01,3.64569142685269E-16,3,Wilms tumor 1 homolog [Source:MGI Symbol	Acc:MGI:98968]
221,Cntn4,4.32692448155979E-19,0.289054218281885,0.171,0.043,8.02081991146738E-15,3,contactin 4 [Source:MGI Symbol	Acc:MGI:1095737]
222,Greb1l,1.70640334060789E-18,0.45972616255145,0.4,0.183,3.16315987248484E-14,3,growth regulation by estrogen in breast cancer-like [Source:MGI Symbol	Acc:MGI:3576497]
223,Ptpro,4.29237791028606E-18,0.522389071403981,0.106,0.026,7.95678093229728E-14,3,"protein tyrosine phosphatase, receptor type, O [Source:MGI Symbol	Acc:MGI:1097152]"
224,Plce1,7.15574092480367E-18,0.32535563682873,0.14,0.043,1.32645969523086E-13,3,"phospholipase C, epsilon 1 [Source:MGI Symbol	Acc:MGI:1921305]"
225,Nphs1,1.01697599356155E-17,0.343888137375109,0.116,0.032,1.88516839926505E-13,3,"nephrosis 1, nephrin [Source:MGI Symbol	Acc:MGI:1859637]"
226,Zfp385b,1.40526310780884E-16,0.404060976473752,0.217,0.106,2.60493622294524E-12,3,zinc finger protein 385B [Source:MGI Symbol	Acc:MGI:2444734]
227,Bnc2,3.14599732255732E-16,0.494805436178264,0.578,0.309,5.8317352368245E-12,3,basonuclin 2 [Source:MGI Symbol	Acc:MGI:2443805]
228,Prlr,1.71349455304944E-15,0.544280666737501,0.419,0.119,3.17630485298775E-11,3,prolactin receptor [Source:MGI Symbol	Acc:MGI:97763]
229,Fnbp1l,4.65136004165839E-15,0.355434023979135,0.376,0.229,8.62222610922216E-11,3,formin binding protein 1-like [Source:MGI Symbol	Acc:MGI:1925642]
230,Phyhipl,1.75373263329652E-14,0.530892366570643,0.593,0.413,3.25089418234176E-10,3,phytanoyl-CoA hydroxylase interacting protein-like [Source:MGI Symbol	Acc:MGI:1918161]
231,Sema5a,3.18506302902236E-14,0.354006414263979,0.364,0.224,5.90415133689875E-10,3,"sema domain, seven thrombospondin repeats (type 1 and type 1-like), transmembrane domain (TM) and short cytoplasmic domain, (semaphorin) 5A [Source:MGI Symbol	Acc:MGI:107556]"
232,Ildr2,6.40791424623207E-14,0.305217039506229,0.243,0.12,1.18783506382404E-09,3,immunoglobulin-like domain containing receptor 2 [Source:MGI Symbol	Acc:MGI:1196370]
233,Nhs,1.11865813830569E-13,0.555704368151866,0.764,0.513,2.07365659097725E-09,3,NHS actin remodeling regulator [Source:MGI Symbol	Acc:MGI:2684894]
234,Hao2,2.3351690158214E-13,0.359574092759722,0.28,0.121,4.32870280462812E-09,3,hydroxyacid oxidase 2 [Source:MGI Symbol	Acc:MGI:96012]
235,Ubr3,2.94591981126722E-13,0.542170329816079,0.733,0.403,5.46085155414605E-09,3,ubiquitin protein ligase E3 component n-recognin 3 [Source:MGI Symbol	Acc:MGI:1861100]
236,Hacl1,8.6624061574083E-13,0.361271264115631,0.313,0.18,1.60575022939878E-08,3,2-hydroxyacyl-CoA lyase 1 [Source:MGI Symbol	Acc:MGI:1929657]
237,Ptprk,1.7445417951814E-12,0.387447886674704,0.704,0.525,3.23385712572775E-08,3,"protein tyrosine phosphatase, receptor type, K [Source:MGI Symbol	Acc:MGI:103310]"
238,Rhobtb1,7.65257079135408E-12,0.437974041075672,0.4,0.215,1.41855704759331E-07,3,Rho-related BTB domain containing 1 [Source:MGI Symbol	Acc:MGI:1916538]
239,Dach1,3.31341463114037E-11,0.488895619359452,0.463,0.409,6.14207670174491E-07,3,dachshund family transcription factor 1 [Source:MGI Symbol	Acc:MGI:1277991]
240,Mettl8,1.1902775122484E-10,0.327157497469354,0.311,0.131,2.20641742445486E-06,3,methyltransferase like 8 [Source:MGI Symbol	Acc:MGI:2385142]
241,Snx29,1.77612921790389E-10,0.433585071121215,0.749,0.606,3.29241073122844E-06,3,sorting nexin 29 [Source:MGI Symbol	Acc:MGI:1921728]
242,Slc22a8,2.6540442510778E-10,0.282969708684962,0.246,0.116,4.91980182822291E-06,3,"solute carrier family 22 (organic anion transporter), member 8 [Source:MGI Symbol	Acc:MGI:1336187]"
243,C1qtnf7,2.71808046272158E-10,0.348076439503763,0.108,0.036,5.03850575374699E-06,3,C1q and tumor necrosis factor related protein 7 [Source:MGI Symbol	Acc:MGI:1925911]
244,Papss2,2.84308542262256E-10,0.312003591970553,0.352,0.205,5.27022744791543E-06,3,3'-phosphoadenosine 5'-phosphosulfate synthase 2 [Source:MGI Symbol	Acc:MGI:1330223]
245,Slc13a1,4.84081462894341E-10,0.566347719230968,0.646,0.406,8.97341807767239E-06,3,"solute carrier family 13 (sodium/sulfate symporters), member 1 [Source:MGI Symbol	Acc:MGI:1859937]"
246,Myo9a,6.37544688267735E-10,0.313500092569486,0.516,0.362,1.1818165886419E-05,3,myosin IXa [Source:MGI Symbol	Acc:MGI:107735]
247,Cpeb4,8.06601017421531E-10,0.28403897793399,0.453,0.29,1.49519630599429E-05,3,cytoplasmic polyadenylation element binding protein 4 [Source:MGI Symbol	Acc:MGI:1914829]
248,Chn2,1.64446892543798E-09,0.274141267619197,0.229,0.109,3.04835204708438E-05,3,chimerin 2 [Source:MGI Symbol	Acc:MGI:1917243]
249,Nxph1,2.28274979441352E-09,0.350303108903281,0.193,0.067,4.23153329390435E-05,3,neurexophilin 1 [Source:MGI Symbol	Acc:MGI:107492]
250,Abcc2,2.67581560228482E-09,0.495688460077814,0.663,0.474,4.96015938195537E-05,3,"ATP-binding cassette, sub-family C (CFTR/MRP), member 2 [Source:MGI Symbol	Acc:MGI:1352447]"
251,A1cf,4.90173360163177E-09,0.290857428903181,0.352,0.193,9.08634357734481E-05,3,APOBEC1 complementation factor [Source:MGI Symbol	Acc:MGI:1917115]
252,Slc25a21,6.02184634782337E-09,0.386917247187534,0.583,0.429,0.000111626965749602,3,"solute carrier family 25 (mitochondrial oxodicarboxylate carrier), member 21 [Source:MGI Symbol	Acc:MGI:2445059]"
253,Mfsd4b5,3.48394693587808E-08,0.312625788684864,0.386,0.264,0.00064581924350372,3,major facilitator superfamily domain containing 4B5 [Source:MGI Symbol	Acc:MGI:2446139]
254,Veph1,7.28708238298135E-08,0.300683788757357,0.484,0.343,0.00135080646133325,3,ventricular zone expressed PH domain-containing 1 [Source:MGI Symbol	Acc:MGI:1920039]
255,Gm42418,7.29072769779321E-08,0.26541674829276,0.612,0.516,0.00135148219333993,3,NA
256,Gphn,7.5856967733864E-08,0.307273146087521,0.776,0.693,0.00140616061088264,3,gephyrin [Source:MGI Symbol	Acc:MGI:109602]
257,Xist,9.59870338341352E-08,0.393157977603348,0.684,0.435,0.00177931164618336,3,inactive X specific transcripts [Source:MGI Symbol	Acc:MGI:98974]
258,Slc22a23,1.43056717961171E-07,0.25877680184569,0.347,0.228,0.00265184238084623,3,"solute carrier family 22, member 23 [Source:MGI Symbol	Acc:MGI:1920352]"
259,Fut9,3.84774633305783E-07,0.436603882262509,0.882,0.697,0.0071325673775893,3,fucosyltransferase 9 [Source:MGI Symbol	Acc:MGI:1330859]
260,Unc13c,3.91739913549502E-07,0.279257983791908,0.255,0.131,0.00726168277746712,3,unc-13 homolog C [Source:MGI Symbol	Acc:MGI:2149021]
261,Oxr1,4.37890635766917E-07,0.301083384257932,0.68,0.517,0.00811717871521134,3,oxidation resistance 1 [Source:MGI Symbol	Acc:MGI:2179326]
262,Agbl4,4.60790207108832E-07,0.262279901094052,0.347,0.249,0.00854166806917642,3,ATP/GTP binding protein-like 4 [Source:MGI Symbol	Acc:MGI:1918244]
263,Pah,5.7602870417027E-07,0.295974849283753,0.494,0.336,0.0106778440892043,3,phenylalanine hydroxylase [Source:MGI Symbol	Acc:MGI:97473]
264,Slc2a2,6.39854729820176E-07,0.262400886883119,0.284,0.162,0.0118609871266766,3,"solute carrier family 2 (facilitated glucose transporter), member 2 [Source:MGI Symbol	Acc:MGI:1095438]"
265,Ncoa7,9.41137924563801E-07,0.273534566471205,0.542,0.47,0.0174458737076392,3,nuclear receptor coactivator 7 [Source:MGI Symbol	Acc:MGI:2444847]
266,Ptprd,1.16740240296024E-06,0.309700496630888,0.889,0.73,0.021640138343674,3,"protein tyrosine phosphatase, receptor type, D [Source:MGI Symbol	Acc:MGI:97812]"
267,Keg1,3.48354033196678E-06,0.43580138640789,0.713,0.512,0.0645743871336681,3,kidney expressed gene 1 [Source:MGI Symbol	Acc:MGI:1928492]
268,Plcb1,4.14120763577432E-06,0.316453006006185,0.708,0.598,0.0767655659443486,3,"phospholipase C, beta 1 [Source:MGI Symbol	Acc:MGI:97613]"
269,Slc4a4,1.33931770184902E-05,0.328958069570369,0.711,0.545,0.248269322391753,3,"solute carrier family 4 (anion exchanger), member 4 [Source:MGI Symbol	Acc:MGI:1927555]"
270,Gm10681,3.16344719169491E-05,0.342679430784806,0.463,0.272,0.586408205924485,3,predicted gene 10681 [Source:MGI Symbol	Acc:MGI:3711284]
271,Fbp1,5.33239230540755E-05,0.250861382000328,0.395,0.332,0.988465561653397,3,fructose bisphosphatase 1 [Source:MGI Symbol	Acc:MGI:95492]
272,Kcnq1,8.80201186263077E-05,0.25988790234932,0.559,0.486,1,3,"potassium voltage-gated channel, subfamily Q, member 1 [Source:MGI Symbol	Acc:MGI:108083]"
273,Aspa,0.000264231001630674,0.256729082434375,0.564,0.395,1,3,aspartoacylase [Source:MGI Symbol	Acc:MGI:87914]
274,Ndrg1,0.000269384479821079,0.287819347518273,0.578,0.413,1,3,N-myc downstream regulated gene 1 [Source:MGI Symbol	Acc:MGI:1341799]
275,Nox4,0.000309533646693008,0.369802001196501,0.776,0.508,1,3,NADPH oxidase 4 [Source:MGI Symbol	Acc:MGI:1354184]
276,Gm4450,0.000353487564264126,0.253458396554548,0.398,0.23,1,3,predicted gene 4450 [Source:MGI Symbol	Acc:MGI:3782634]
277,Robo2,0.0011470892264758,0.350556131175804,0.227,0.093,1,3,roundabout guidance receptor 2 [Source:MGI Symbol	Acc:MGI:1890110]
278,Umod,3.57623255390718E-81,2.06632884880013,0.792,0.181,6.62926228517774E-77,4,uromodulin [Source:MGI Symbol	Acc:MGI:102674]
279,Erbb4,1.56262293154369E-49,2.12021722426745,0.91,0.49,2.89663412820255E-45,4,erb-b2 receptor tyrosine kinase 4 [Source:MGI Symbol	Acc:MGI:104771]
280,Kng2,1.44706621640291E-44,1.32727328865646,0.798,0.269,2.68242664534607E-40,4,kininogen 2 [Source:MGI Symbol	Acc:MGI:3027157]
281,Slc12a1,1.26282357042565E-41,2.79684699068134,0.921,0.447,2.34089605249803E-37,4,"solute carrier family 12, member 1 [Source:MGI Symbol	Acc:MGI:103150]"
282,Dst,2.39803730073734E-41,1.03448554783423,0.815,0.464,4.44524174437681E-37,4,dystonin [Source:MGI Symbol	Acc:MGI:104627]
283,Egf,2.4485715548544E-39,2.40005016226647,0.933,0.39,4.53891709123359E-35,4,epidermal growth factor [Source:MGI Symbol	Acc:MGI:95290]
284,Tenm2,6.23645647022323E-37,1.25620098584923,0.511,0.078,1.15605193588528E-32,4,teneurin transmembrane protein 2 [Source:MGI Symbol	Acc:MGI:1345184]
285,Casr,1.49966685902754E-28,0.776253606218109,0.433,0.074,2.77993245657936E-24,4,calcium-sensing receptor [Source:MGI Symbol	Acc:MGI:1351351]
286,Tmem72,2.57064633922482E-24,0.624232409574555,0.472,0.112,4.76520711902105E-20,4,transmembrane protein 72 [Source:MGI Symbol	Acc:MGI:2442707]
287,Pla1a,1.52794295288223E-21,0.33136639515899,0.219,0.031,2.8323478517578E-17,4,phospholipase A1 member A [Source:MGI Symbol	Acc:MGI:1934677]
288,Lrrc66,5.33309022121083E-21,0.426097826222229,0.27,0.051,9.88594934305852E-17,4,leucine rich repeat containing 66 [Source:MGI Symbol	Acc:MGI:2387634]
289,Kng1,2.47661301540087E-20,0.338508317330652,0.303,0.062,4.59089754664859E-16,4,kininogen 1 [Source:MGI Symbol	Acc:MGI:1097705]
290,Arsj,1.46909110674743E-19,0.339962418847375,0.197,0.025,2.72325418457772E-15,4,arylsulfatase J [Source:MGI Symbol	Acc:MGI:2443513]
291,Slit2,6.82406702917412E-19,0.976973089179027,0.758,0.304,1.26497730519801E-14,4,slit guidance ligand 2 [Source:MGI Symbol	Acc:MGI:1315205]
292,Tfap2b,1.43785680824489E-18,0.516846981052784,0.421,0.113,2.66535516544355E-14,4,transcription factor AP-2 beta [Source:MGI Symbol	Acc:MGI:104672]
293,Gcgr,1.24808754198493E-17,0.305785056018048,0.242,0.052,2.31357987657746E-13,4,glucagon receptor [Source:MGI Symbol	Acc:MGI:99572]
294,Pdgfd,3.83636450322705E-17,0.750763013489417,0.511,0.159,7.11146887963197E-13,4,"platelet-derived growth factor, D polypeptide [Source:MGI Symbol	Acc:MGI:1919035]"
295,Ppp1r1a,1.8075567491299E-16,0.621796460260374,0.466,0.121,3.35066794586209E-12,4,"protein phosphatase 1, regulatory inhibitor subunit 1A [Source:MGI Symbol	Acc:MGI:1889595]"
296,Nudt4,9.43778415471956E-16,0.72781329369583,0.629,0.275,1.74948204876036E-11,4,nudix (nucleoside diphosphate linked moiety X)-type motif 4 [Source:MGI Symbol	Acc:MGI:1918457]
297,Pcsk6,1.60268290262118E-15,0.389079785698009,0.242,0.054,2.97089329658888E-11,4,proprotein convertase subtilisin/kexin type 6 [Source:MGI Symbol	Acc:MGI:102897]
298,Etnk1,2.12718585005515E-15,0.486691841605775,0.478,0.272,3.94316441024724E-11,4,ethanolamine kinase 1 [Source:MGI Symbol	Acc:MGI:1922570]
299,Me3,4.91097066391988E-15,0.624663022979483,0.596,0.29,9.10346631970827E-11,4,"malic enzyme 3, NADP(+)-dependent, mitochondrial [Source:MGI Symbol	Acc:MGI:1916679]"
300,Chst9,1.13240212008347E-14,0.560989675039127,0.376,0.101,2.09913380999872E-10,4,carbohydrate (N-acetylgalactosamine 4-0) sulfotransferase 9 [Source:MGI Symbol	Acc:MGI:1918617]
301,Arhgap6,4.52387861910939E-14,0.634384870614892,0.522,0.299,8.38591379624307E-10,4,Rho GTPase activating protein 6 [Source:MGI Symbol	Acc:MGI:1196332]
302,Lrrc31,9.57595962093114E-14,0.33945321096178,0.202,0.042,1.77509563493201E-09,4,leucine rich repeat containing 31 [Source:MGI Symbol	Acc:MGI:2443864]
303,Dnah12,1.67527998584091E-13,0.255203850541761,0.146,0.022,3.1054665097533E-09,4,"dynein, axonemal, heavy chain 12 [Source:MGI Symbol	Acc:MGI:107720]"
304,Gm13075,2.9181311188658E-13,0.37633518919218,0.292,0.088,5.40933965504153E-09,4,predicted gene 13075 [Source:MGI Symbol	Acc:MGI:3651958]
305,Tmem207,5.65153317758028E-13,0.566139971869149,0.202,0.034,1.04762470512806E-08,4,transmembrane protein 207 [Source:MGI Symbol	Acc:MGI:2685386]
306,Ptger3,7.94649779457661E-13,0.591550471049649,0.371,0.095,1.47304229618067E-08,4,prostaglandin E receptor 3 (subtype EP3) [Source:MGI Symbol	Acc:MGI:97795]
307,Cntn5,1.5658270728407E-12,0.389455897285066,0.23,0.077,2.9025736449248E-08,4,contactin 5 [Source:MGI Symbol	Acc:MGI:3042287]
308,Dock8,1.90190020120046E-12,0.506516347104114,0.534,0.268,3.52555240296529E-08,4,dedicator of cytokinesis 8 [Source:MGI Symbol	Acc:MGI:1921396]
309,Slc16a7,6.82332612388278E-12,0.679984768605215,0.562,0.219,1.26483996358415E-07,4,"solute carrier family 16 (monocarboxylic acid transporters), member 7 [Source:MGI Symbol	Acc:MGI:1330284]"
310,Atp1b1,1.11646991853795E-11,0.532279089084987,0.77,0.564,2.0696002879938E-07,4,"ATPase, Na+/K+ transporting, beta 1 polypeptide [Source:MGI Symbol	Acc:MGI:88108]"
311,Pde1a,3.94450910713495E-11,0.626031476135083,0.567,0.304,7.31193653189605E-07,4,"phosphodiesterase 1A, calmodulin-dependent [Source:MGI Symbol	Acc:MGI:1201792]"
312,Slc1a5,6.0356009496839E-11,0.292382506526225,0.253,0.074,1.1188193480429E-06,4,"solute carrier family 1 (neutral amino acid transporter), member 5 [Source:MGI Symbol	Acc:MGI:105305]"
313,Fgf9,8.87159707873229E-11,0.319820164141016,0.236,0.07,1.64452795048461E-06,4,fibroblast growth factor 9 [Source:MGI Symbol	Acc:MGI:104723]
314,Slc2a13,1.06442704596979E-10,0.365048177113494,0.27,0.067,1.97312841511419E-06,4,"solute carrier family 2 (facilitated glucose transporter), member 13 [Source:MGI Symbol	Acc:MGI:2146030]"
315,Bckdhb,2.11305883719026E-10,0.514037327366759,0.461,0.235,3.91697716649959E-06,4,"branched chain ketoacid dehydrogenase E1, beta polypeptide [Source:MGI Symbol	Acc:MGI:88137]"
316,Fads6,3.5699066429799E-10,0.254241796629464,0.225,0.056,6.61753594409185E-06,4,"fatty acid desaturase domain family, member 6 [Source:MGI Symbol	Acc:MGI:3039592]"
317,Clcnkb,1.97249977731053E-09,0.291537795652903,0.275,0.09,3.65642283720053E-05,4,"chloride channel, voltage-sensitive Kb [Source:MGI Symbol	Acc:MGI:1930643]"
318,Plekhg1,8.00432017251094E-09,0.429391836518233,0.376,0.128,0.000148376083037835,4,"pleckstrin homology domain containing, family G (with RhoGef domain) member 1 [Source:MGI Symbol	Acc:MGI:2676551]"
319,Sim2,1.46222732457298E-08,0.264658412574803,0.213,0.044,0.000271053079156093,4,single-minded family bHLH transcription factor 2 [Source:MGI Symbol	Acc:MGI:98307]
320,Col5a2,2.21604463824534E-08,0.289235510897696,0.146,0.035,0.000410788194591539,4,"collagen, type V, alpha 2 [Source:MGI Symbol	Acc:MGI:88458]"
321,Tbxas1,2.33058066017598E-08,0.340301811621708,0.331,0.146,0.000432019736976822,4,"thromboxane A synthase 1, platelet [Source:MGI Symbol	Acc:MGI:98497]"
322,Sfrp1,4.84857408970442E-08,0.326947437450758,0.185,0.067,0.000898780179008508,4,secreted frizzled-related protein 1 [Source:MGI Symbol	Acc:MGI:892014]
323,Ranbp3l,5.66280149972783E-08,0.507405985657119,0.466,0.34,0.00104971351400455,4,RAN binding protein 3-like [Source:MGI Symbol	Acc:MGI:2444654]
324,Enox1,6.48665575888776E-08,0.426196603740387,0.275,0.069,0.00120243137802502,4,ecto-NOX disulfide-thiol exchanger 1 [Source:MGI Symbol	Acc:MGI:2444896]
325,Wnk4,7.55588644281352E-08,0.299534747850865,0.315,0.154,0.00140063466990434,4,WNK lysine deficient protein kinase 4 [Source:MGI Symbol	Acc:MGI:1917097]
326,Thsd4,9.01836822978817E-08,0.39962970981649,0.23,0.085,0.00167173491875583,4,"thrombospondin, type I, domain containing 4 [Source:MGI Symbol	Acc:MGI:2672033]"
327,Dnm3,1.3422277857792E-07,0.409409343988286,0.404,0.202,0.00248808764649891,4,dynamin 3 [Source:MGI Symbol	Acc:MGI:1341299]
328,1700040L02Rik,1.81758220342294E-07,0.429989463209786,0.36,0.158,0.00336925213048511,4,NA
329,Pclo,2.45380393496896E-07,0.346652146763565,0.393,0.234,0.00454861635425196,4,piccolo (presynaptic cytomatrix protein) [Source:MGI Symbol	Acc:MGI:1349390]
330,Ptpn18,3.36885016688869E-07,0.258949011586873,0.287,0.116,0.00624483755436156,4,"protein tyrosine phosphatase, non-receptor type 18 [Source:MGI Symbol	Acc:MGI:108410]"
331,Vav3,4.28518705667463E-07,0.268868666906774,0.264,0.125,0.00794345124695776,4,vav 3 oncogene [Source:MGI Symbol	Acc:MGI:1888518]
332,St3gal4,7.79790854654993E-07,0.32703644866082,0.242,0.08,0.0144549830727396,4,"ST3 beta-galactoside alpha-2,3-sialyltransferase 4 [Source:MGI Symbol	Acc:MGI:1316743]"
333,Abca13,8.4505900829186E-07,0.742259893835719,0.775,0.312,0.0156648588367062,4,"ATP-binding cassette, sub-family A (ABC1), member 13 [Source:MGI Symbol	Acc:MGI:2388707]"
334,Zfpm2,1.23864519484095E-06,0.280908380221997,0.197,0.071,0.0229607659767666,4,"zinc finger protein, multitype 2 [Source:MGI Symbol	Acc:MGI:1334444]"
335,Ntn4,1.55694688785751E-06,0.332570320484755,0.326,0.142,0.0288611244602146,4,netrin 4 [Source:MGI Symbol	Acc:MGI:1888978]
336,Cgnl1,1.73906381817916E-06,0.360361386532261,0.607,0.454,0.032237025997587,4,cingulin-like 1 [Source:MGI Symbol	Acc:MGI:1915428]
337,Ptpn13,1.80669255298654E-06,0.344071547878409,0.522,0.367,0.0334906598547115,4,"protein tyrosine phosphatase, non-receptor type 13 [Source:MGI Symbol	Acc:MGI:103293]"
338,Shroom3,2.48941772039536E-06,0.388902112778347,0.534,0.353,0.0461463362829687,4,shroom family member 3 [Source:MGI Symbol	Acc:MGI:1351655]
339,Ank3,2.50812147708048E-06,0.422139213312175,0.893,0.759,0.0464930478206409,4,"ankyrin 3, epithelial [Source:MGI Symbol	Acc:MGI:88026]"
340,Mecom,3.91018575304286E-06,0.616300640370614,0.854,0.459,0.0724831133041555,4,MDS1 and EVI1 complex locus [Source:MGI Symbol	Acc:MGI:95457]
341,Ldhb,4.01061741078164E-06,0.272662129743375,0.455,0.26,0.0743448149436592,4,lactate dehydrogenase B [Source:MGI Symbol	Acc:MGI:96763]
342,Ppargc1a,7.36548361085634E-06,0.363418906094267,0.663,0.432,0.136533969694444,4,"peroxisome proliferative activated receptor, gamma, coactivator 1 alpha [Source:MGI Symbol	Acc:MGI:1342774]"
343,Kctd1,9.51544452272319E-06,0.274554836625256,0.36,0.16,0.17638779511772,4,potassium channel tetramerisation domain containing 1 [Source:MGI Symbol	Acc:MGI:1918269]
344,Kcnj1,1.01976417834542E-05,0.267721596258505,0.298,0.117,0.189033685739891,4,"potassium inwardly-rectifying channel, subfamily J, member 1 [Source:MGI Symbol	Acc:MGI:1927248]"
345,Lmo7,1.12778085561108E-05,0.300940269607332,0.551,0.429,0.209056737204625,4,LIM domain only 7 [Source:MGI Symbol	Acc:MGI:1353586]
346,Magi3,1.22122371023836E-05,0.291505174313609,0.41,0.271,0.226378239166884,4,"membrane associated guanylate kinase, WW and PDZ domain containing 3 [Source:MGI Symbol	Acc:MGI:1923484]"
347,Sytl2,1.23546383927947E-05,0.257568686337768,0.258,0.078,0.229017931887236,4,synaptotagmin-like 2 [Source:MGI Symbol	Acc:MGI:1933366]
348,Fxyd2,1.54397073100962E-05,0.294647803128073,0.528,0.349,0.286205854407254,4,FXYD domain-containing ion transport regulator 2 [Source:MGI Symbol	Acc:MGI:1195260]
349,Nckap5,1.76897449777807E-05,0.34004872456709,0.449,0.281,0.327914802653121,4,NCK-associated protein 5 [Source:MGI Symbol	Acc:MGI:2686394]
350,Prkd1,3.30065413643429E-05,0.362301726164611,0.326,0.156,0.611842257270824,4,protein kinase D1 [Source:MGI Symbol	Acc:MGI:99879]
351,Cdkl1,4.35549844907395E-05,0.283103778444906,0.489,0.314,0.807378747504838,4,cyclin-dependent kinase-like 1 (CDC2-related kinase) [Source:MGI Symbol	Acc:MGI:1918341]
352,Tmem116,4.3834088786196E-05,0.280965878288386,0.427,0.267,0.812552503829714,4,transmembrane protein 116 [Source:MGI Symbol	Acc:MGI:1924712]
353,Pkhd1,4.83882058061992E-05,0.349393627334747,0.955,0.851,0.896972171029515,4,polycystic kidney and hepatic disease 1 [Source:MGI Symbol	Acc:MGI:2155808]
354,Sim1,5.87838331509147E-05,0.295897335031647,0.376,0.198,1,4,single-minded family bHLH transcription factor 1 [Source:MGI Symbol	Acc:MGI:98306]
355,Atp1a1,5.9237944794408E-05,0.276163387386481,0.534,0.375,1,4,"ATPase, Na+/K+ transporting, alpha 1 polypeptide [Source:MGI Symbol	Acc:MGI:88105]"
356,Lrba,6.80088092307977E-05,0.302263820493299,0.573,0.433,1,4,LPS-responsive beige-like anchor [Source:MGI Symbol	Acc:MGI:1933162]
357,Sgcz,8.81727002553003E-05,0.551478354293371,0.292,0.142,1,4,sarcoglycan zeta [Source:MGI Symbol	Acc:MGI:2388820]
358,Pard3,9.26710285076239E-05,0.280680806194503,0.573,0.451,1,4,par-3 family cell polarity regulator [Source:MGI Symbol	Acc:MGI:2135608]
359,Nrxn3,0.000112102944343118,0.418280841128786,0.146,0.085,1,4,neurexin III [Source:MGI Symbol	Acc:MGI:1096389]
360,Stk39,0.000172527907709923,0.341839772712085,0.455,0.254,1,4,serine/threonine kinase 39 [Source:MGI Symbol	Acc:MGI:1858416]
361,Efhd1,0.000204055359381174,0.277248296787145,0.331,0.174,1,4,EF hand domain containing 1 [Source:MGI Symbol	Acc:MGI:1921607]
362,Ivns1abp,0.000245282019915385,0.28098673569328,0.674,0.511,1,4,influenza virus NS1A binding protein [Source:MGI Symbol	Acc:MGI:2152389]
363,Chka,0.000267118373438666,0.269687669373009,0.528,0.359,1,4,choline kinase alpha [Source:MGI Symbol	Acc:MGI:107760]
364,Mis18bp1,0.000277822559742683,0.257899465896913,0.562,0.361,1,4,MIS18 binding protein 1 [Source:MGI Symbol	Acc:MGI:2145099]
365,Cacnb4,0.00055280413910574,0.504939638774764,0.596,0.275,1,4,"calcium channel, voltage-dependent, beta 4 subunit [Source:MGI Symbol	Acc:MGI:103301]"
366,Syne2,0.00103779598515611,0.255024673112215,0.758,0.624,1,4,"spectrin repeat containing, nuclear envelope 2 [Source:MGI Symbol	Acc:MGI:2449316]"
367,Arl15,0.00113309853515789,0.289985823760282,0.624,0.527,1,4,ADP-ribosylation factor-like 15 [Source:MGI Symbol	Acc:MGI:2442308]
368,Esrrb,0.00138780961069178,0.281235870757191,0.337,0.128,1,4,"estrogen related receptor, beta [Source:MGI Symbol	Acc:MGI:1346832]"
369,Pnisr,0.00159527430690846,0.276936245947252,0.747,0.667,1,4,PNN interacting serine/arginine-rich [Source:MGI Symbol	Acc:MGI:1913875]
370,Pnn,0.00198313373587358,0.26128795942285,0.663,0.493,1,4,pinin [Source:MGI Symbol	Acc:MGI:1100514]
371,Acer3,0.00261534312525449,0.268000262722383,0.82,0.636,1,4,alkaline ceramidase 3 [Source:MGI Symbol	Acc:MGI:1913440]
372,Zcchc16,0.00344758984704774,0.252286501797573,0.191,0.058,1,4,NA
373,Plcb1,0.00428026983246246,0.282822033345628,0.758,0.607,1,4,"phospholipase C, beta 1 [Source:MGI Symbol	Acc:MGI:97613]"
374,Rgs6,0.00711059908995789,0.273016637370436,0.449,0.245,1,4,regulator of G-protein signaling 6 [Source:MGI Symbol	Acc:MGI:1354730]
375,Scnn1b,5.64578770908472E-85,0.854369460226889,0.52,0.028,1.04655966763304E-80,5,"sodium channel, nonvoltage-gated 1 beta [Source:MGI Symbol	Acc:MGI:104696]"
376,Tmem45b,2.29653891750103E-66,0.969761892576948,0.542,0.05,4.25709419137167E-62,5,transmembrane protein 45b [Source:MGI Symbol	Acc:MGI:2384574]
377,Phactr1,3.03063025112546E-66,2.31375514808168,0.972,0.278,5.61787929651126E-62,5,phosphatase and actin regulator 1 [Source:MGI Symbol	Acc:MGI:2659021]
378,Frmpd4,6.16306313120501E-64,1.57555586410772,0.627,0.117,1.14244701263147E-59,5,FERM and PDZ domain containing 4 [Source:MGI Symbol	Acc:MGI:3042378]
379,Slc8a1,7.5533914951873E-63,3.32565617573429,0.859,0.437,1.40017218146287E-58,5,"solute carrier family 8 (sodium/calcium exchanger), member 1 [Source:MGI Symbol	Acc:MGI:107956]"
380,Hsd11b2,3.01607485897995E-59,0.841450714699306,0.418,0.031,5.59089796609113E-55,5,hydroxysteroid 11-beta dehydrogenase 2 [Source:MGI Symbol	Acc:MGI:104720]
381,Scnn1g,5.35155560710528E-59,0.646992121987844,0.384,0.011,9.92017862889105E-55,5,"sodium channel, nonvoltage-gated 1 gamma [Source:MGI Symbol	Acc:MGI:104695]"
382,Rhcg,1.10747122693193E-58,0.842535221358687,0.599,0.088,2.05291941336371E-54,5,Rhesus blood group-associated C glycoprotein [Source:MGI Symbol	Acc:MGI:1888517]
383,Tbck,1.11562476648159E-58,1.10691185792764,0.599,0.19,2.06803362962693E-54,5,TBC1 domain containing kinase [Source:MGI Symbol	Acc:MGI:2445052]
384,Gata3,1.01573964499235E-55,0.738942816338436,0.441,0.041,1.88287657992231E-51,5,GATA binding protein 3 [Source:MGI Symbol	Acc:MGI:95663]
385,Aqp2,2.57155998350925E-46,1.01140184458455,0.401,0.032,4.7669007414311E-42,5,aquaporin 2 [Source:MGI Symbol	Acc:MGI:1096865]
386,Nr3c2,6.21133126215063E-46,1.17804760044682,0.808,0.329,1.15139447606486E-41,5,"nuclear receptor subfamily 3, group C, member 2 [Source:MGI Symbol	Acc:MGI:99459]"
387,AI838599,6.39416949530413E-45,0.97669164317795,0.475,0.053,1.18528719934453E-40,5,expressed sequence AI838599 [Source:MGI Symbol	Acc:MGI:3510989]
388,Slc2a9,9.33104566909514E-44,0.75221421807505,0.395,0.053,1.72969593568017E-39,5,"solute carrier family 2 (facilitated glucose transporter), member 9 [Source:MGI Symbol	Acc:MGI:2152844]"
389,Phactr2,3.62561751644423E-37,0.842909271670136,0.672,0.324,6.72080719023268E-33,5,phosphatase and actin regulator 2 [Source:MGI Symbol	Acc:MGI:2446138]
390,Mgat4c,1.15470878634332E-34,0.87955945136622,0.237,0.035,2.14048367724461E-30,5,"MGAT4 family, member C [Source:MGI Symbol	Acc:MGI:1914819]"
391,Col26a1,2.00634032824721E-34,0.606319500297505,0.316,0.057,3.71915306647185E-30,5,"collagen, type XXVI, alpha 1 [Source:MGI Symbol	Acc:MGI:2155345]"
392,Hdac7,2.50254638455563E-29,0.405837065541661,0.305,0.047,4.63897023305077E-25,5,histone deacetylase 7 [Source:MGI Symbol	Acc:MGI:1891835]
393,Hoxd3,1.7589117797205E-25,0.558885998957432,0.469,0.16,3.26049476606788E-21,5,homeobox D3 [Source:MGI Symbol	Acc:MGI:96207]
394,Calb1,5.11682730121491E-25,1.1442576583188,0.475,0.092,9.48506276826207E-21,5,calbindin 1 [Source:MGI Symbol	Acc:MGI:88248]
395,Tmem52b,5.56373143831899E-25,0.863670012849407,0.542,0.151,1.03134889672119E-20,5,transmembrane protein 52B [Source:MGI Symbol	Acc:MGI:2442838]
396,Fxyd4,2.5815314246973E-24,0.405895327413708,0.209,0.024,4.78538480196138E-20,5,FXYD domain-containing ion transport regulator 4 [Source:MGI Symbol	Acc:MGI:1889005]
397,Cep85,3.2270424145387E-23,0.865229558199346,0.593,0.277,5.98196852383038E-19,5,centrosomal protein 85 [Source:MGI Symbol	Acc:MGI:1917262]
398,Egfem1,9.73399756424363E-23,0.982182401626399,0.254,0.051,1.80439112848384E-18,5,EGF-like and EMI domain containing 1 [Source:MGI Symbol	Acc:MGI:1922990]
399,Pde1c,1.01532110866034E-22,0.448426333362026,0.271,0.054,1.88210073912367E-18,5,phosphodiesterase 1C [Source:MGI Symbol	Acc:MGI:108413]
400,Tfcp2l1,3.10446205889316E-22,0.837217743817379,0.757,0.339,5.75474131857024E-18,5,transcription factor CP2-like 1 [Source:MGI Symbol	Acc:MGI:2444691]
401,Sptbn2,1.19171085462032E-21,0.482953835008346,0.277,0.058,2.20907441120969E-17,5,"spectrin beta, non-erythrocytic 2 [Source:MGI Symbol	Acc:MGI:1313261]"
402,4933406I18Rik,2.29105212311615E-21,0.575947002366897,0.367,0.068,4.24692332062041E-17,5,RIKEN cDNA 4933406I18 gene [Source:MGI Symbol	Acc:MGI:1918295]
403,Kif26b,3.83392561576428E-20,0.361515900435682,0.175,0.021,7.10694791394225E-16,5,kinesin family member 26B [Source:MGI Symbol	Acc:MGI:2447076]
404,Crybg1,1.12515454080984E-19,0.375278949825002,0.249,0.05,2.08569897229919E-15,5,crystallin beta-gamma domain containing 1 [Source:MGI Symbol	Acc:MGI:109544]
405,Peli2,1.18965474142567E-19,0.592239192318911,0.542,0.22,2.20526299418076E-15,5,pellino 2 [Source:MGI Symbol	Acc:MGI:1891445]
406,Arl15,1.39087914520681E-19,0.791106151910966,0.797,0.511,2.57827267146986E-15,5,ADP-ribosylation factor-like 15 [Source:MGI Symbol	Acc:MGI:2442308]
407,Kitl,2.51579527316715E-19,0.434015249995525,0.305,0.062,4.66352969786994E-15,5,kit ligand [Source:MGI Symbol	Acc:MGI:96974]
408,Gls,5.68444171093259E-19,0.569945653680832,0.537,0.233,1.05372495995557E-14,5,glutaminase [Source:MGI Symbol	Acc:MGI:95752]
409,Blnk,7.07657890553869E-19,0.516276700717161,0.356,0.088,1.31178543171971E-14,5,B cell linker [Source:MGI Symbol	Acc:MGI:96878]
410,Gm26573,1.10748813345535E-18,0.608966310595748,0.48,0.241,2.05295075298618E-14,5,NA
411,Sdk1,2.34617687579327E-18,0.568489269235492,0.435,0.113,4.34910807465799E-14,5,sidekick cell adhesion molecule 1 [Source:MGI Symbol	Acc:MGI:2444413]
412,Klk1,2.93644990675185E-18,0.529925670211494,0.294,0.098,5.4432971921459E-14,5,kallikrein 1 [Source:MGI Symbol	Acc:MGI:102850]
413,Nudt4,2.97338264412236E-18,0.78836218681692,0.605,0.278,5.51175940740961E-14,5,nudix (nucleoside diphosphate linked moiety X)-type motif 4 [Source:MGI Symbol	Acc:MGI:1918457]
414,Plppr1,4.39052158176363E-18,0.448317327314306,0.226,0.045,8.13870985611524E-14,5,phospholipid phosphatase related 1 [Source:MGI Symbol	Acc:MGI:2445015]
415,Pde8b,8.93895687592669E-18,0.477107193123379,0.328,0.075,1.65701443609053E-13,5,phosphodiesterase 8B [Source:MGI Symbol	Acc:MGI:2443999]
416,Oprm1,1.33541570908269E-17,0.63161978457384,0.424,0.117,2.47546009992659E-13,5,"opioid receptor, mu 1 [Source:MGI Symbol	Acc:MGI:97441]"
417,Sorbs2,2.92223282602959E-17,0.650861914497232,0.469,0.156,5.41694298961106E-13,5,sorbin and SH3 domain containing 2 [Source:MGI Symbol	Acc:MGI:1924574]
418,Wsb1,4.72325984970768E-17,0.481705987582863,0.333,0.11,8.75550678340313E-13,5,WD repeat and SOCS box-containing 1 [Source:MGI Symbol	Acc:MGI:1926139]
419,Tmem178,4.89197625516213E-17,0.465086621695292,0.299,0.074,9.06825638419404E-13,5,transmembrane protein 178 [Source:MGI Symbol	Acc:MGI:1915277]
420,Cacnb2,2.52254122730771E-16,0.606723652688298,0.39,0.133,4.6760346730603E-12,5,"calcium channel, voltage-dependent, beta 2 subunit [Source:MGI Symbol	Acc:MGI:894644]"
421,Grb14,4.70123620272563E-16,0.480605315784059,0.35,0.095,8.7146815489925E-12,5,growth factor receptor bound protein 14 [Source:MGI Symbol	Acc:MGI:1355324]
422,Bmpr1b,8.01924722823218E-16,0.494769441281693,0.328,0.076,1.4865278586974E-11,5,"bone morphogenetic protein receptor, type 1B [Source:MGI Symbol	Acc:MGI:107191]"
423,Iqgap1,2.57574032258103E-15,0.458245983173431,0.452,0.191,4.77464983596846E-11,5,IQ motif containing GTPase activating protein 1 [Source:MGI Symbol	Acc:MGI:1352757]
424,Cdk14,1.30352148463189E-14,0.509656337812625,0.316,0.099,2.41633777606214E-10,5,cyclin-dependent kinase 14 [Source:MGI Symbol	Acc:MGI:894318]
425,Wnk1,1.46775015239666E-14,1.06884333296731,0.644,0.452,2.72076845749769E-10,5,WNK lysine deficient protein kinase 1 [Source:MGI Symbol	Acc:MGI:2442092]
426,Prdm16,2.90370518823825E-14,0.519070646947769,0.429,0.136,5.38259830743724E-10,5,PR domain containing 16 [Source:MGI Symbol	Acc:MGI:1917923]
427,Magi1,4.60457457896396E-14,0.611106633673009,0.734,0.441,8.5354998970255E-10,5,"membrane associated guanylate kinase, WW and PDZ domain containing 1 [Source:MGI Symbol	Acc:MGI:1203522]"
428,A4galt,1.12562008958617E-13,0.40570309439919,0.26,0.094,2.08656196006588E-09,5,"alpha 1,4-galactosyltransferase [Source:MGI Symbol	Acc:MGI:3512453]"
429,Ccser1,1.34286596684766E-13,0.542684578524444,0.537,0.304,2.48927064274551E-09,5,coiled-coil serine rich 1 [Source:MGI Symbol	Acc:MGI:3045354]
430,Mecom,1.56165092434782E-13,0.98674521620653,0.938,0.452,2.89483231846356E-09,5,MDS1 and EVI1 complex locus [Source:MGI Symbol	Acc:MGI:95457]
431,Serinc3,2.22579307588046E-13,0.364601608977207,0.322,0.124,4.12595262475961E-09,5,serine incorporator 3 [Source:MGI Symbol	Acc:MGI:1349457]
432,Dock7,2.75302095536219E-13,0.467274733905775,0.458,0.259,5.1032749449549E-09,5,dedicator of cytokinesis 7 [Source:MGI Symbol	Acc:MGI:1914549]
433,Slit2,2.80450655114938E-13,0.812519712728657,0.672,0.312,5.19871379386561E-09,5,slit guidance ligand 2 [Source:MGI Symbol	Acc:MGI:1315205]
434,Frk,2.81170002169553E-13,0.402410407697797,0.322,0.101,5.212048330217E-09,5,fyn-related kinase [Source:MGI Symbol	Acc:MGI:103265]
435,Mpped2,2.83483817707049E-13,0.473422840912836,0.282,0.099,5.25493952883557E-09,5,metallophosphoesterase domain containing 2 [Source:MGI Symbol	Acc:MGI:1924265]
436,Gpc5,4.35588612475101E-13,0.608613253377073,0.373,0.145,8.07450610945094E-09,5,glypican 5 [Source:MGI Symbol	Acc:MGI:1194894]
437,Cnbd2,5.38341279889921E-13,0.519021841461961,0.384,0.167,9.97923230531947E-09,5,cyclic nucleotide binding domain containing 2 [Source:MGI Symbol	Acc:MGI:1918123]
438,Iqgap2,6.08612689287659E-13,0.509899837496607,0.508,0.196,1.12818534213253E-08,5,IQ motif containing GTPase activating protein 2 [Source:MGI Symbol	Acc:MGI:2449975]
439,Cdkl1,1.85113235885364E-12,0.484860963484202,0.616,0.303,3.43144405360699E-08,5,cyclin-dependent kinase-like 1 (CDC2-related kinase) [Source:MGI Symbol	Acc:MGI:1918341]
440,Sgpp2,1.97756392432709E-12,0.373969261804369,0.35,0.12,3.66581024652513E-08,5,sphingosine-1-phosphate phosphatase 2 [Source:MGI Symbol	Acc:MGI:3589109]
441,Ctnna1,3.07177708141925E-12,0.425669406520504,0.463,0.253,5.69415317582687E-08,5,"catenin (cadherin associated protein), alpha 1 [Source:MGI Symbol	Acc:MGI:88274]"
442,Nckap5,2.32292416732043E-11,0.532733493538486,0.571,0.27,4.30600452896187E-07,5,NCK-associated protein 5 [Source:MGI Symbol	Acc:MGI:2686394]
443,Tox3,2.66075641331466E-11,0.567574749218086,0.333,0.094,4.93224416336139E-07,5,TOX high mobility group box family member 3 [Source:MGI Symbol	Acc:MGI:3039593]
444,Kl,3.15779802884545E-11,0.59276020725888,0.542,0.316,5.85361020607081E-07,5,klotho [Source:MGI Symbol	Acc:MGI:1101771]
445,Sox6,3.54843064122908E-11,0.486798849707971,0.74,0.473,6.57772587964634E-07,5,SRY (sex determining region Y)-box 6 [Source:MGI Symbol	Acc:MGI:98368]
446,Dach1,1.23617064370154E-10,0.703548849860774,0.684,0.395,2.29148952222954E-06,5,dachshund family transcription factor 1 [Source:MGI Symbol	Acc:MGI:1277991]
447,S100g,1.63210109645597E-10,0.396225588560283,0.294,0.143,3.02542580250043E-06,5,S100 calcium binding protein G [Source:MGI Symbol	Acc:MGI:104528]
448,Cdh1,2.48986824304329E-10,0.392124567415477,0.379,0.156,4.61546876212935E-06,5,cadherin 1 [Source:MGI Symbol	Acc:MGI:88354]
449,Defb1,6.22044011191994E-10,0.485891708254903,0.373,0.113,1.1530829835466E-05,5,defensin beta 1 [Source:MGI Symbol	Acc:MGI:1096878]
450,Stox2,8.85264047857514E-10,0.429377455298066,0.395,0.164,1.64101396551347E-05,5,storkhead box 2 [Source:MGI Symbol	Acc:MGI:1918319]
451,Camk2b,1.50389884470196E-09,0.504276593562337,0.356,0.2,2.78777728842401E-05,5,"calcium/calmodulin-dependent protein kinase II, beta [Source:MGI Symbol	Acc:MGI:88257]"
452,Kcnc2,1.78280536537133E-09,0.384169286833376,0.243,0.082,3.30478630578884E-05,5,"potassium voltage gated channel, Shaw-related subfamily, member 2 [Source:MGI Symbol	Acc:MGI:96668]"
453,Ptprj,2.36484422232116E-09,0.4725491275622,0.531,0.349,4.38371173491673E-05,5,"protein tyrosine phosphatase, receptor type, J [Source:MGI Symbol	Acc:MGI:104574]"
454,Sim1,2.85197291518707E-09,0.444130306133301,0.424,0.194,5.28670219288226E-05,5,single-minded family bHLH transcription factor 1 [Source:MGI Symbol	Acc:MGI:98306]
455,Vdr,3.15133583555164E-09,0.399159887748123,0.435,0.291,5.84163123836207E-05,5,"vitamin D (1,25-dihydroxyvitamin D3) receptor [Source:MGI Symbol	Acc:MGI:103076]"
456,Ppp2r2b,5.96654741369277E-09,0.457063446188461,0.328,0.159,0.000110601889407623,5,"protein phosphatase 2, regulatory subunit B, beta [Source:MGI Symbol	Acc:MGI:1920180]"
457,Tgfbr1,1.01252450203187E-08,0.36818092605403,0.333,0.147,0.000187691666941647,5,"transforming growth factor, beta receptor I [Source:MGI Symbol	Acc:MGI:98728]"
458,Aff1,1.9677999935446E-08,0.448173822689747,0.525,0.304,0.000364771084803362,5,"AF4/FMR2 family, member 1 [Source:MGI Symbol	Acc:MGI:1100819]"
459,Gclc,4.06441480193407E-08,0.420057180589224,0.458,0.272,0.000753420571834518,5,"glutamate-cysteine ligase, catalytic subunit [Source:MGI Symbol	Acc:MGI:104990]"
460,Zmiz1,4.55805689400929E-08,0.369388448942954,0.401,0.278,0.000844927006442502,5,"zinc finger, MIZ-type containing 1 [Source:MGI Symbol	Acc:MGI:3040693]"
461,Fgfr2,9.84317280011467E-08,0.377042272386668,0.893,0.822,0.00182462894195726,5,fibroblast growth factor receptor 2 [Source:MGI Symbol	Acc:MGI:95523]
462,Lrba,1.33393867274454E-07,0.399712772205578,0.672,0.424,0.00247272211766656,5,LPS-responsive beige-like anchor [Source:MGI Symbol	Acc:MGI:1933162]
463,Sgms2,1.41458257796539E-07,0.424563395951549,0.26,0.131,0.00262221172477445,5,sphingomyelin synthase 2 [Source:MGI Symbol	Acc:MGI:1921692]
464,Plcl1,1.57305539011305E-07,0.421060102786208,0.684,0.521,0.00291597277665255,5,phospholipase C-like 1 [Source:MGI Symbol	Acc:MGI:3036262]
465,Col4a4,2.35462981654663E-07,0.383379162848459,0.655,0.444,0.00436477729093249,5,"collagen, type IV, alpha 4 [Source:MGI Symbol	Acc:MGI:104687]"
466,Pde7b,2.40423563157038E-07,0.466604763812943,0.446,0.219,0.00445673159024201,5,phosphodiesterase 7B [Source:MGI Symbol	Acc:MGI:1352752]
467,Pax2,5.48748286887432E-07,0.382565882136732,0.333,0.227,0.0101721469940323,5,paired box 2 [Source:MGI Symbol	Acc:MGI:97486]
468,Klhl3,2.90688952535742E-06,0.424654437457889,0.316,0.186,0.0538850111315504,5,kelch-like 3 [Source:MGI Symbol	Acc:MGI:2445185]
469,Stk39,3.72784231013555E-06,0.425572916526806,0.531,0.248,0.0691030129029827,5,serine/threonine kinase 39 [Source:MGI Symbol	Acc:MGI:1858416]
470,Cadps2,6.66610042994224E-06,0.393666233857275,0.379,0.186,0.123569503669839,5,Ca2+-dependent activator protein for secretion 2 [Source:MGI Symbol	Acc:MGI:2443963]
471,Pkhd1,9.06147792563851E-06,0.38203746018954,0.927,0.853,0.167972616307561,5,polycystic kidney and hepatic disease 1 [Source:MGI Symbol	Acc:MGI:2155808]
472,Rgs6,0.00011770339635577,0.398657560402961,0.452,0.245,1,5,regulator of G-protein signaling 6 [Source:MGI Symbol	Acc:MGI:1354730]
473,Tmem117,0.000144717609624405,0.470429831591447,0.554,0.176,1,5,transmembrane protein 117 [Source:MGI Symbol	Acc:MGI:2444580]
474,Slc12a3,0.00184771912866355,0.954726770700516,0.339,0.263,1,5,"solute carrier family 12, member 3 [Source:MGI Symbol	Acc:MGI:108114]"
475,Gm26917,0,1.22337866299995,0.496,0.252,0,6,NA
476,Trpm7,3.85068532313357E-87,1.61338267725579,0.943,0.506,7.13801538349271E-83,6,"transient receptor potential cation channel, subfamily M, member 7 [Source:MGI Symbol	Acc:MGI:1929996]"
477,Tsc22d1,6.19681657924885E-79,1.47541327454799,0.667,0.127,1.14870388929536E-74,6,"TSC22 domain family, member 1 [Source:MGI Symbol	Acc:MGI:109127]"
478,Wnk1,1.11369955646342E-59,2.25281859532864,1,0.43,2.06446486781625E-55,6,WNK lysine deficient protein kinase 1 [Source:MGI Symbol	Acc:MGI:2442092]
479,Pvalb,3.06144906239525E-59,0.801695279997618,0.383,0.011,5.67500812696207E-55,6,parvalbumin [Source:MGI Symbol	Acc:MGI:97821]
480,Trpm6,1.01416656771757E-57,1.43712745892705,0.695,0.062,1.87996056657806E-53,6,"transient receptor potential cation channel, subfamily M, member 6 [Source:MGI Symbol	Acc:MGI:2675603]"
481,Abca13,8.59240304613628E-52,2.26642196103484,0.95,0.308,1.59277375266228E-47,6,"ATP-binding cassette, sub-family A (ABC1), member 13 [Source:MGI Symbol	Acc:MGI:2388707]"
482,Klhl3,6.59614165187444E-49,1.33116432393636,0.794,0.154,1.22272677800796E-44,6,kelch-like 3 [Source:MGI Symbol	Acc:MGI:2445185]
483,Cadps2,1.9678930465479E-42,1.23244042276735,0.716,0.165,3.64788334038584E-38,6,Ca2+-dependent activator protein for secretion 2 [Source:MGI Symbol	Acc:MGI:2443963]
484,Ptgfr,2.80217069647012E-37,0.471286494780869,0.284,0.021,5.19438382004666E-33,6,prostaglandin F receptor [Source:MGI Symbol	Acc:MGI:97796]
485,Slc12a3,4.72375990885008E-37,3.67885247134419,0.993,0.218,8.75643374303539E-33,6,"solute carrier family 12, member 3 [Source:MGI Symbol	Acc:MGI:108114]"
486,Larp1b,7.77032253746792E-33,0.894247572001716,0.574,0.134,1.44038468877043E-28,6,"La ribonucleoprotein domain family, member 1B [Source:MGI Symbol	Acc:MGI:1914604]"
487,Cables1,1.05931945296686E-31,0.580680117266121,0.305,0.038,1.96366046996467E-27,6,CDK5 and Abl enzyme substrate 1 [Source:MGI Symbol	Acc:MGI:1927065]
488,Stk39,7.34519711722998E-30,1.13803419600589,0.738,0.238,1.36157918962092E-25,6,serine/threonine kinase 39 [Source:MGI Symbol	Acc:MGI:1858416]
489,Slc16a7,1.32822292382165E-29,1.21809703600816,0.688,0.216,2.46212683388819E-25,6,"solute carrier family 16 (monocarboxylic acid transporters), member 7 [Source:MGI Symbol	Acc:MGI:1330284]"
490,Tdrd3,2.50543669444037E-29,0.658616561879119,0.532,0.138,4.64432800048412E-25,6,tudor domain containing 3 [Source:MGI Symbol	Acc:MGI:2444023]
491,Wnk4,9.12709594982751E-28,0.656722445887112,0.539,0.141,1.69188977621953E-23,6,WNK lysine deficient protein kinase 4 [Source:MGI Symbol	Acc:MGI:1917097]
492,Mecom,3.6909884523772E-26,1.54451112996158,0.943,0.46,6.84198529417162E-22,6,MDS1 and EVI1 complex locus [Source:MGI Symbol	Acc:MGI:95457]
493,Acss3,1.67935072846991E-25,0.560264337899712,0.369,0.081,3.11301244536467E-21,6,acyl-CoA synthetase short-chain family member 3 [Source:MGI Symbol	Acc:MGI:2685720]
494,Tox3,6.83040461467896E-25,0.948736480356458,0.56,0.082,1.26615210342304E-20,6,TOX high mobility group box family member 3 [Source:MGI Symbol	Acc:MGI:3039593]
495,Cwh43,9.65894291094165E-25,0.42661197039704,0.27,0.029,1.79047824740125E-20,6,cell wall biogenesis 43 C-terminal homolog [Source:MGI Symbol	Acc:MGI:2444131]
496,Prkd1,3.22301280886398E-24,1.0059208157122,0.617,0.139,5.97449884379116E-20,6,protein kinase D1 [Source:MGI Symbol	Acc:MGI:99879]
497,Defb1,3.36805637907311E-23,0.862316189009618,0.475,0.11,6.24336610988782E-19,6,defensin beta 1 [Source:MGI Symbol	Acc:MGI:1096878]
498,Lhx1,2.02043154253272E-21,0.73550591680122,0.418,0.085,3.74527395039291E-17,6,LIM homeobox protein 1 [Source:MGI Symbol	Acc:MGI:99783]
499,Sgms2,3.10529445579496E-20,0.84000602728453,0.447,0.12,5.75628433270711E-16,6,sphingomyelin synthase 2 [Source:MGI Symbol	Acc:MGI:1921692]
500,Esrrg,9.1295328797252E-20,0.857411012539691,0.986,0.879,1.69234150991466E-15,6,estrogen-related receptor gamma [Source:MGI Symbol	Acc:MGI:1347056]
501,Chka,1.1027693986261E-19,0.732611800947791,0.66,0.353,2.04420363423321E-15,6,choline kinase alpha [Source:MGI Symbol	Acc:MGI:107760]
502,Kctd1,1.17479914958721E-19,0.631799235978914,0.489,0.155,2.1777251835898E-15,6,potassium channel tetramerisation domain containing 1 [Source:MGI Symbol	Acc:MGI:1918269]
503,Atp1a1,1.3662234011661E-18,0.653381756088073,0.638,0.371,2.53256831874161E-14,6,"ATPase, Na+/K+ transporting, alpha 1 polypeptide [Source:MGI Symbol	Acc:MGI:88105]"
504,Cnnm2,1.5320548352E-18,0.629125101680588,0.426,0.076,2.83997004801025E-14,6,cyclin M2 [Source:MGI Symbol	Acc:MGI:2151054]
505,Lhx1os,2.13214993301584E-18,0.502161383336143,0.319,0.079,3.95236633083146E-14,6,"LIM homeobox 1, opposite strand [Source:MGI Symbol	Acc:MGI:1925615]"
506,Magi1,2.04339271285698E-17,0.760556585204131,0.738,0.446,3.78783707182298E-13,6,"membrane associated guanylate kinase, WW and PDZ domain containing 1 [Source:MGI Symbol	Acc:MGI:1203522]"
507,Cacnb4,2.71091820526774E-17,1.42328112187004,0.787,0.268,5.02522907710482E-13,6,"calcium channel, voltage-dependent, beta 4 subunit [Source:MGI Symbol	Acc:MGI:103301]"
508,Raly,4.47922605638799E-16,0.569186032535222,0.496,0.187,8.30314134072641E-12,6,hnRNP-associated with lethal yellow [Source:MGI Symbol	Acc:MGI:97850]
509,Cdk14,7.25353301322554E-16,0.608804501021565,0.461,0.093,1.34458741466162E-11,6,cyclin-dependent kinase 14 [Source:MGI Symbol	Acc:MGI:894318]
510,Arnt2,7.68355873985209E-16,0.44095790285271,0.348,0.076,1.42430128360638E-11,6,aryl hydrocarbon receptor nuclear translocator 2 [Source:MGI Symbol	Acc:MGI:107188]
511,Msi2,3.51813281355261E-15,0.678600834124228,0.738,0.513,6.52156279648247E-11,6,musashi RNA-binding protein 2 [Source:MGI Symbol	Acc:MGI:1923876]
512,Rap1gap2,4.38015900625517E-15,0.609666897209589,0.546,0.176,8.11950074989521E-11,6,RAP1 GTPase activating protein 2 [Source:MGI Symbol	Acc:MGI:3028623]
513,Sorbs2,4.6751999338948E-15,0.688703378178718,0.518,0.158,8.66641811746078E-11,6,sorbin and SH3 domain containing 2 [Source:MGI Symbol	Acc:MGI:1924574]
514,Tsc22d2,6.68638786060651E-15,0.585549478744109,0.518,0.178,1.23945571772063E-10,6,"TSC22 domain family, member 2 [Source:MGI Symbol	Acc:MGI:1919283]"
515,Strbp,8.48199090911289E-15,0.576724509349009,0.688,0.34,1.57230665482226E-10,6,spermatid perinuclear RNA binding protein [Source:MGI Symbol	Acc:MGI:104626]
516,Kng2,1.6998436262868E-14,0.894106725937169,0.773,0.28,3.15100013004784E-10,6,kininogen 2 [Source:MGI Symbol	Acc:MGI:3027157]
517,Stk32b,2.18814561016926E-14,0.480476194217343,0.348,0.085,4.05616551757075E-10,6,serine/threonine kinase 32B [Source:MGI Symbol	Acc:MGI:1927552]
518,Kcnj1,5.23641940176836E-14,0.525923605584138,0.397,0.113,9.70675064505801E-10,6,"potassium inwardly-rectifying channel, subfamily J, member 1 [Source:MGI Symbol	Acc:MGI:1927248]"
519,Tmem52b,5.43491896421156E-14,0.739330284066433,0.596,0.154,1.0074709283959E-09,6,transmembrane protein 52B [Source:MGI Symbol	Acc:MGI:2442838]
520,Neat1,9.10230115432705E-14,0.768294910923218,0.837,0.777,1.68729356497761E-09,6,nuclear paraspeckle assembly transcript 1 (non-protein coding) [Source:MGI Symbol	Acc:MGI:1914211]
521,Gm26542,9.63218355569705E-14,0.509333195855261,0.355,0.112,1.78551786571956E-09,6,"predicted gene, 26542 [Source:MGI Symbol	Acc:MGI:5477036]"
522,Oxct1,9.96610735985306E-14,0.625554901010209,0.738,0.48,1.84741732129596E-09,6,3-oxoacid CoA transferase 1 [Source:MGI Symbol	Acc:MGI:1914291]
523,Dapk1,5.08342247802652E-13,0.584577516585575,0.546,0.263,9.42314024751776E-09,6,death associated protein kinase 1 [Source:MGI Symbol	Acc:MGI:1916885]
524,Ssh2,6.21889601653634E-13,0.56132407170249,0.638,0.393,1.15279675458534E-08,6,slingshot protein phosphatase 2 [Source:MGI Symbol	Acc:MGI:2679255]
525,Mitf,8.0277044476301E-13,0.48020403653336,0.468,0.215,1.48809557345719E-08,6,melanogenesis associated transcription factor [Source:MGI Symbol	Acc:MGI:104554]
526,Syt17,2.02204761464127E-12,0.465791389390828,0.298,0.059,3.74826966326052E-08,6,synaptotagmin XVII [Source:MGI Symbol	Acc:MGI:104966]
527,Esrrb,2.16519044003513E-12,0.747981455389703,0.511,0.119,4.01361351869311E-08,6,"estrogen related receptor, beta [Source:MGI Symbol	Acc:MGI:1346832]"
528,Efna5,4.40348924878357E-12,0.690872143772378,0.426,0.149,8.16274802047011E-08,6,ephrin A5 [Source:MGI Symbol	Acc:MGI:107444]
529,Ano6,5.98599471973164E-12,0.50705432438975,0.546,0.292,1.10962384119665E-07,6,anoctamin 6 [Source:MGI Symbol	Acc:MGI:2145890]
530,Ank3,6.65051315323958E-12,0.677760767113325,0.922,0.759,1.23280562321602E-07,6,"ankyrin 3, epithelial [Source:MGI Symbol	Acc:MGI:88026]"
531,Ppp1r1a,8.71129269146685E-12,0.594833410630531,0.489,0.126,1.61481232621721E-07,6,"protein phosphatase 1, regulatory inhibitor subunit 1A [Source:MGI Symbol	Acc:MGI:1889595]"
532,Acss1,2.02043880021777E-11,0.597688452578085,0.546,0.25,3.74528740396369E-07,6,acyl-CoA synthetase short-chain family member 1 [Source:MGI Symbol	Acc:MGI:1915988]
533,Tmem72,2.05981660065848E-11,0.483746585446793,0.418,0.122,3.81828203264062E-07,6,transmembrane protein 72 [Source:MGI Symbol	Acc:MGI:2442707]
534,Dach1,6.08438478496555E-11,0.802031693355623,0.801,0.392,1.12786240758906E-06,6,dachshund family transcription factor 1 [Source:MGI Symbol	Acc:MGI:1277991]
535,Lrba,7.06741141008559E-11,0.546150923139183,0.674,0.428,1.31008605308757E-06,6,LPS-responsive beige-like anchor [Source:MGI Symbol	Acc:MGI:1933162]
536,Nfyc,1.25009356256666E-10,0.486302483019558,0.617,0.387,2.31729843692982E-06,6,nuclear transcription factor-Y gamma [Source:MGI Symbol	Acc:MGI:107901]
537,Egf,1.5450876795693E-10,1.41697823506995,0.801,0.41,2.86412903161762E-06,6,epidermal growth factor [Source:MGI Symbol	Acc:MGI:95290]
538,Pacsin2,2.1571141315008E-10,0.423058747508299,0.44,0.187,3.99864246556303E-06,6,protein kinase C and casein kinase substrate in neurons 2 [Source:MGI Symbol	Acc:MGI:1345153]
539,Pkhd1,2.57667248022529E-10,0.597919963877355,0.957,0.853,4.77637777659362E-06,6,polycystic kidney and hepatic disease 1 [Source:MGI Symbol	Acc:MGI:2155808]
540,Kank1,3.01179594673863E-10,0.507844698518338,0.496,0.293,5.58296614646941E-06,6,KN motif and ankyrin repeat domains 1 [Source:MGI Symbol	Acc:MGI:2147707]
541,Rgs6,3.5472879731284E-10,0.748559785682733,0.567,0.241,6.57560771578811E-06,6,regulator of G-protein signaling 6 [Source:MGI Symbol	Acc:MGI:1354730]
542,Tmem116,5.35560126135109E-10,0.478665892329986,0.511,0.264,9.92767805816652E-06,6,transmembrane protein 116 [Source:MGI Symbol	Acc:MGI:1924712]
543,Acacb,8.71173379955889E-10,0.410199545388233,0.355,0.105,1.61489409442423E-05,6,acetyl-Coenzyme A carboxylase beta [Source:MGI Symbol	Acc:MGI:2140940]
544,Dock8,1.31774059323269E-09,0.490809752440271,0.504,0.275,2.44269573767543E-05,6,dedicator of cytokinesis 8 [Source:MGI Symbol	Acc:MGI:1921396]
545,Galnt18,1.65013567864417E-09,0.512748585920721,0.603,0.32,3.0588565075027E-05,6,polypeptide N-acetylgalactosaminyltransferase 18 [Source:MGI Symbol	Acc:MGI:2446239]
546,Fli1,1.93445366033523E-09,0.479415723174506,0.418,0.148,3.58589675016341E-05,6,Friend leukemia integration 1 [Source:MGI Symbol	Acc:MGI:95554]
547,4933406I18Rik,2.40066514125154E-09,0.432305752632523,0.262,0.081,4.45011297233797E-05,6,RIKEN cDNA 4933406I18 gene [Source:MGI Symbol	Acc:MGI:1918295]
548,Slit2,2.88732170335718E-09,0.742954908224517,0.716,0.315,5.35222824151321E-05,6,slit guidance ligand 2 [Source:MGI Symbol	Acc:MGI:1315205]
549,Gm16685,3.09845409284135E-09,0.419416392732069,0.44,0.148,5.74360435190001E-05,6,"predicted gene, 16685 [Source:MGI Symbol	Acc:MGI:4439609]"
550,2010111I01Rik,4.29920004806471E-09,0.459735870383098,0.546,0.363,7.96942712909756E-05,6,NA
551,Efhd1,6.40393276753911E-09,0.502299542678267,0.426,0.17,0.000118709701711873,6,EF hand domain containing 1 [Source:MGI Symbol	Acc:MGI:1921607]
552,Pde7b,6.56560469910619E-09,0.594605295966351,0.511,0.218,0.000121706614307331,6,phosphodiesterase 7B [Source:MGI Symbol	Acc:MGI:1352752]
553,Oprm1,6.71765313503628E-09,0.493079331968549,0.355,0.128,0.000124525136164168,6,"opioid receptor, mu 1 [Source:MGI Symbol	Acc:MGI:97441]"
554,Phactr1,1.01824783598917E-08,1.04998820350289,0.766,0.305,0.000188752601357313,6,phosphatase and actin regulator 1 [Source:MGI Symbol	Acc:MGI:2659021]
555,Tbc1d14,1.1520391927065E-08,0.408651846869847,0.447,0.185,0.000213553505152004,6,"TBC1 domain family, member 14 [Source:MGI Symbol	Acc:MGI:1098708]"
556,Maml3,1.63836310507992E-08,0.499308624841896,0.426,0.196,0.000303703368788665,6,mastermind like transcriptional coactivator 3 [Source:MGI Symbol	Acc:MGI:2389461]
557,Vdr,1.79573076620677E-08,0.423489966627349,0.475,0.291,0.00033287461213175,6,"vitamin D (1,25-dihydroxyvitamin D3) receptor [Source:MGI Symbol	Acc:MGI:103076]"
558,Ppp2r2b,2.299871350829E-08,0.497784989288341,0.426,0.155,0.000426327152303172,6,"protein phosphatase 2, regulatory subunit B, beta [Source:MGI Symbol	Acc:MGI:1920180]"
559,Ppargc1a,2.99048750652162E-08,0.50048701050174,0.681,0.435,0.000554346669083913,6,"peroxisome proliferative activated receptor, gamma, coactivator 1 alpha [Source:MGI Symbol	Acc:MGI:1342774]"
560,Paqr5,4.0362474917795E-08,0.472431694479796,0.546,0.244,0.000748199197551165,6,progestin and adipoQ receptor family member V [Source:MGI Symbol	Acc:MGI:1921340]
561,Ltn1,5.93689354952362E-08,0.86808292455611,0.582,0.341,0.00110052195727519,6,listerin E3 ubiquitin protein ligase 1 [Source:MGI Symbol	Acc:MGI:1926163]
562,Zmiz1,7.25558803646441E-08,0.406079255666987,0.482,0.275,0.00134496835431941,6,"zinc finger, MIZ-type containing 1 [Source:MGI Symbol	Acc:MGI:3040693]"
563,Chchd3,1.00225668463957E-07,0.411710798347309,0.66,0.4,0.00185788321631637,6,coiled-coil-helix-coiled-coil-helix domain containing 3 [Source:MGI Symbol	Acc:MGI:1913325]
564,Ccdc141,1.92309802041587E-07,0.55344095126416,0.801,0.466,0.00356484680044489,6,coiled-coil domain containing 141 [Source:MGI Symbol	Acc:MGI:1919735]
565,Nckap5,2.48892074491733E-07,0.460503663749899,0.475,0.282,0.00461371238485326,6,NCK-associated protein 5 [Source:MGI Symbol	Acc:MGI:2686394]
566,Calb1,4.08332520874351E-07,0.695456623586765,0.383,0.105,0.00756925993944784,6,calbindin 1 [Source:MGI Symbol	Acc:MGI:88248]
567,Ppm1h,4.89318244126996E-07,0.405142057205185,0.574,0.358,0.00907049229138213,6,protein phosphatase 1H (PP2C domain containing) [Source:MGI Symbol	Acc:MGI:2442087]
568,Nr3c2,1.49954078275118E-06,0.484138307827249,0.624,0.35,0.0277969874898586,6,"nuclear receptor subfamily 3, group C, member 2 [Source:MGI Symbol	Acc:MGI:99459]"
569,Slc8a1,1.89458001526219E-06,1.23307185778757,0.73,0.454,0.0351198297429152,6,"solute carrier family 8 (sodium/calcium exchanger), member 1 [Source:MGI Symbol	Acc:MGI:107956]"
570,Zfp568,2.0825325041343E-06,0.764533193761441,0.489,0.237,0.0386039050291374,6,zinc finger protein 568 [Source:MGI Symbol	Acc:MGI:2142347]
571,Btbd2,2.3585807929447E-06,1.00227626973213,0.489,0.229,0.043721012158816,6,BTB (POZ) domain containing 2 [Source:MGI Symbol	Acc:MGI:1933831]
572,Cx3cr1,4.76604322477256E-06,0.418840858522999,0.362,0.168,0.088348143257609,6,chemokine (C-X3-C motif) receptor 1 [Source:MGI Symbol	Acc:MGI:1333815]
573,Shank2,1.26725182518915E-05,0.390560050148779,0.56,0.319,0.234910470835312,6,SH3 and multiple ankyrin repeat domains 2 [Source:MGI Symbol	Acc:MGI:2671987]
574,Wwox,3.88335216612763E-05,0.441990847567634,0.61,0.502,0.719856991035078,6,WW domain-containing oxidoreductase [Source:MGI Symbol	Acc:MGI:1931237]
575,Ldb2,2.87849549535341E-90,1.64970660825249,0.631,0.092,5.33586709973661E-86,7,LIM domain binding 2 [Source:MGI Symbol	Acc:MGI:894670]
576,Dlc1,8.16750395777506E-84,1.49843930116609,0.606,0.075,1.51401020865276E-79,7,deleted in liver cancer 1 [Source:MGI Symbol	Acc:MGI:1354949]
577,Ebf1,2.83153145495366E-78,1.29055326592746,0.588,0.069,5.2488098580476E-74,7,early B cell factor 1 [Source:MGI Symbol	Acc:MGI:95275]
578,Cald1,1.65100669374816E-69,1.17751697553093,0.569,0.07,3.06047110820096E-65,7,caldesmon 1 [Source:MGI Symbol	Acc:MGI:88250]
579,Meis2,9.51009226048121E-69,1.95353053233167,0.775,0.167,1.7628858023254E-64,7,Meis homeobox 2 [Source:MGI Symbol	Acc:MGI:108564]
580,Mndal,1.33289089081511E-58,0.91490497027635,0.438,0.042,2.47077984430397E-54,7,myeloid nuclear differentiation antigen like [Source:MGI Symbol	Acc:MGI:3780953]
581,Cfh,6.53437795568845E-56,1.20993716490086,0.419,0.043,1.21127764164597E-51,7,complement component factor h [Source:MGI Symbol	Acc:MGI:88385]
582,Plpp1,4.09778982406752E-54,0.969660647352363,0.494,0.073,7.59607299687397E-50,7,phospholipid phosphatase 1 [Source:MGI Symbol	Acc:MGI:108412]
583,Prkg1,6.23720966612411E-51,1.72636964487847,0.719,0.169,1.15619155580943E-46,7,"protein kinase, cGMP-dependent, type I [Source:MGI Symbol	Acc:MGI:108174]"
584,Gm4070,2.10294590151681E-48,1.03079537771389,0.45,0.046,3.89823081764171E-44,7,NA
585,Heg1,6.4723643020242E-48,0.828579452727709,0.375,0.037,1.19978217066623E-43,7,heart development protein with EGF-like domains 1 [Source:MGI Symbol	Acc:MGI:1924696]
586,Sp100,6.77850853867431E-48,0.584678756981253,0.381,0.027,1.25653212781406E-43,7,nuclear antigen Sp100 [Source:MGI Symbol	Acc:MGI:109561]
587,Gvin1,1.74198423072522E-47,0.964958705551861,0.444,0.046,3.22911616849533E-43,7,"GTPase, very large interferon inducible 1 [Source:MGI Symbol	Acc:MGI:1921808]"
588,Igfbp3,1.56138957055734E-46,0.720122084002792,0.306,0.021,2.89434784694215E-42,7,insulin-like growth factor binding protein 3 [Source:MGI Symbol	Acc:MGI:96438]
589,Fbln5,3.00767115417352E-46,0.681747563256036,0.3,0.018,5.57532001849145E-42,7,fibulin 5 [Source:MGI Symbol	Acc:MGI:1346091]
590,Ak5,5.38421099491192E-43,0.688416406395001,0.288,0.021,9.98071192126823E-39,7,adenylate kinase 5 [Source:MGI Symbol	Acc:MGI:2677491]
591,Eng,1.03092313066959E-41,0.613476021288688,0.331,0.027,1.91102220732221E-37,7,endoglin [Source:MGI Symbol	Acc:MGI:95392]
592,Pip4k2a,7.05527971351131E-41,0.624770159273372,0.338,0.044,1.30783720049359E-36,7,"phosphatidylinositol-5-phosphate 4-kinase, type II, alpha [Source:MGI Symbol	Acc:MGI:1298206]"
593,Emcn,2.22181073571261E-40,1.10572549470173,0.456,0.063,4.11857056079047E-36,7,endomucin [Source:MGI Symbol	Acc:MGI:1891716]
594,Nrp1,2.30254935701488E-40,0.995697725317962,0.619,0.159,4.26823574309848E-36,7,neuropilin 1 [Source:MGI Symbol	Acc:MGI:106206]
595,Hsd11b1,7.16477160837726E-40,0.619868115669358,0.256,0.019,1.32813371304489E-35,7,hydroxysteroid 11-beta dehydrogenase 1 [Source:MGI Symbol	Acc:MGI:103562]
596,Fhl2,2.16339905682702E-39,0.657823850013433,0.294,0.026,4.01029283164024E-35,7,four and a half LIM domains 2 [Source:MGI Symbol	Acc:MGI:1338762]
597,Itga8,5.11820285944634E-39,0.711195166628766,0.275,0.023,9.48761264055567E-35,7,integrin alpha 8 [Source:MGI Symbol	Acc:MGI:109442]
598,Gucy1a2,6.36554092869832E-39,0.862438191290178,0.331,0.059,1.17998032195281E-34,7,"guanylate cyclase 1, soluble, alpha 2 [Source:MGI Symbol	Acc:MGI:2660877]"
599,Cped1,5.07734569144896E-38,0.522465837594007,0.331,0.029,9.41187570823893E-34,7,cadherin-like and PC-esterase domain containing 1 [Source:MGI Symbol	Acc:MGI:2444814]
600,Pbx1,2.61839187773332E-37,1.14079422563846,0.731,0.485,4.85371302375426E-33,7,pre B cell leukemia homeobox 1 [Source:MGI Symbol	Acc:MGI:97495]
601,Itga9,3.01337104664343E-37,0.511107933653385,0.338,0.052,5.58588590916293E-33,7,integrin alpha 9 [Source:MGI Symbol	Acc:MGI:104756]
602,Kcnd3,3.08867069066269E-37,0.641161215120404,0.244,0.024,5.72546885928143E-33,7,"potassium voltage-gated channel, Shal-related family, member 3 [Source:MGI Symbol	Acc:MGI:1928743]"
603,Col14a1,5.64984889678188E-37,0.547755852127274,0.269,0.019,1.04731248999646E-32,7,"collagen, type XIV, alpha 1 [Source:MGI Symbol	Acc:MGI:1341272]"
604,Nrp2,6.01434257804277E-37,0.600686853014173,0.331,0.03,1.11487868369179E-32,7,neuropilin 2 [Source:MGI Symbol	Acc:MGI:1100492]
605,Zeb2,2.40078218026576E-36,1.20017102627117,0.631,0.318,4.45032992755864E-32,7,zinc finger E-box binding homeobox 2 [Source:MGI Symbol	Acc:MGI:1344407]
606,Tshz2,5.36013683414674E-36,1.45661067534075,0.606,0.129,9.93608564945781E-32,7,teashirt zinc finger family member 2 [Source:MGI Symbol	Acc:MGI:2153084]
607,Lama2,7.51033634251843E-36,0.63943631137173,0.3,0.038,1.39219104781264E-31,7,"laminin, alpha 2 [Source:MGI Symbol	Acc:MGI:99912]"
608,Adamts5,1.53451007677228E-35,0.583526983149096,0.269,0.017,2.84452132931278E-31,7,"a disintegrin-like and metallopeptidase (reprolysin type) with thrombospondin type 1 motif, 5 (aggrecanase-2) [Source:MGI Symbol	Acc:MGI:1346321]"
609,4930578G10Rik,3.15612598342291E-35,0.538166703069091,0.244,0.013,5.85051073547105E-31,7,RIKEN cDNA 4930578G10 gene [Source:MGI Symbol	Acc:MGI:1923202]
610,Arhgap31,6.57147568635076E-35,0.585241795086734,0.338,0.042,1.21815444797884E-30,7,Rho GTPase activating protein 31 [Source:MGI Symbol	Acc:MGI:1333857]
611,Rhoj,1.01100520186782E-34,0.613447875150656,0.294,0.023,1.87410034270237E-30,7,ras homolog family member J [Source:MGI Symbol	Acc:MGI:1931551]
612,Ptprm,1.42069827948547E-34,0.873789806925978,0.506,0.148,2.63354840068221E-30,7,"protein tyrosine phosphatase, receptor type, M [Source:MGI Symbol	Acc:MGI:102694]"
613,B3galt1,7.32379287191674E-34,0.624168967646442,0.25,0.018,1.35761148466721E-29,7,"UDP-Gal:betaGlcNAc beta 1,3-galactosyltransferase, polypeptide 1 [Source:MGI Symbol	Acc:MGI:1349403]"
614,Svep1,6.39137628051342E-33,0.563578289437851,0.275,0.032,1.18476942111877E-28,7,"sushi, von Willebrand factor type A, EGF and pentraxin domain containing 1 [Source:MGI Symbol	Acc:MGI:1928849]"
615,Zeb1,1.4730865698113E-31,0.658818608427394,0.419,0.095,2.73066057445921E-27,7,zinc finger E-box binding homeobox 1 [Source:MGI Symbol	Acc:MGI:1344313]
616,Rerg,8.77053635177496E-31,0.518267103200417,0.219,0.014,1.62579432352852E-26,7,"RAS-like, estrogen-regulated, growth-inhibitor [Source:MGI Symbol	Acc:MGI:2665139]"
617,Dock10,8.92773372150841E-31,0.715773129875968,0.375,0.041,1.65493399995601E-26,7,dedicator of cytokinesis 10 [Source:MGI Symbol	Acc:MGI:2146320]
618,Adam12,2.79323899768575E-30,0.762081846078534,0.269,0.042,5.17782713001008E-26,7,a disintegrin and metallopeptidase domain 12 (meltrin alpha) [Source:MGI Symbol	Acc:MGI:105378]
619,Adgrl4,6.68990828913716E-30,1.04315758241613,0.325,0.047,1.24010829955736E-25,7,adhesion G protein-coupled receptor L4 [Source:MGI Symbol	Acc:MGI:2655562]
620,Kcnt2,8.30109116752098E-30,0.59212996440265,0.269,0.034,1.53877326972336E-25,7,"potassium channel, subfamily T, member 2 [Source:MGI Symbol	Acc:MGI:3036273]"
621,Pid1,3.69344129653208E-29,0.658801130732933,0.294,0.032,6.84653213138151E-25,7,phosphotyrosine interaction domain containing 1 [Source:MGI Symbol	Acc:MGI:2138391]
622,Egfl7,4.08537388018809E-29,0.462770004254104,0.256,0.02,7.57305756170467E-25,7,EGF-like domain 7 [Source:MGI Symbol	Acc:MGI:2449923]
623,Pecam1,2.71007066462041E-28,0.522554327491351,0.244,0.041,5.02365799100686E-24,7,platelet/endothelial cell adhesion molecule 1 [Source:MGI Symbol	Acc:MGI:97537]
624,Rsad2,3.48625697661491E-28,0.539556205753036,0.225,0.019,6.46247455755106E-24,7,radical S-adenosyl methionine domain containing 2 [Source:MGI Symbol	Acc:MGI:1929628]
625,Flt1,5.60057359488453E-28,0.872287725478084,0.375,0.056,1.03817832728375E-23,7,FMS-like tyrosine kinase 1 [Source:MGI Symbol	Acc:MGI:95558]
626,Ptprb,7.88772854275775E-28,0.57496379332608,0.288,0.036,1.462148239971E-23,7,"protein tyrosine phosphatase, receptor type, B [Source:MGI Symbol	Acc:MGI:97809]"
627,Fbxl7,1.3723922744243E-27,0.869520619240817,0.425,0.106,2.54400355910033E-23,7,F-box and leucine-rich repeat protein 7 [Source:MGI Symbol	Acc:MGI:3052506]
628,Mylk,1.94031734396E-27,0.813231488394274,0.438,0.147,3.59676626049865E-23,7,"myosin, light polypeptide kinase [Source:MGI Symbol	Acc:MGI:894806]"
629,Rbms3,2.03328559684745E-27,1.34775286509268,0.5,0.175,3.76910151087613E-23,7,"RNA binding motif, single stranded interacting protein [Source:MGI Symbol	Acc:MGI:2444477]"
630,Calcrl,3.2055508851645E-27,0.4948612129201,0.25,0.023,5.94212967582944E-23,7,calcitonin receptor-like [Source:MGI Symbol	Acc:MGI:1926944]
631,Daam2,5.01406528073193E-27,0.757010856531112,0.294,0.037,9.29457281089278E-23,7,dishevelled associated activator of morphogenesis 2 [Source:MGI Symbol	Acc:MGI:1923691]
632,Abca8a,1.23534813826513E-26,0.508974419833966,0.175,0.009,2.28996484390207E-22,7,"ATP-binding cassette, sub-family A (ABC1), member 8a [Source:MGI Symbol	Acc:MGI:2386846]"
633,Meis1,2.25327398021063E-26,0.554064900000193,0.319,0.048,4.17689397711644E-22,7,Meis homeobox 1 [Source:MGI Symbol	Acc:MGI:104717]
634,Inpp4b,3.05970008758657E-26,0.539296269546598,0.275,0.059,5.67176605235922E-22,7,"inositol polyphosphate-4-phosphatase, type II [Source:MGI Symbol	Acc:MGI:2158925]"
635,Arhgap15,9.62643583011171E-26,0.853705238381384,0.275,0.069,1.78445240982781E-21,7,Rho GTPase activating protein 15 [Source:MGI Symbol	Acc:MGI:1923367]
636,Ttc28,5.94464395887931E-25,0.547114256475417,0.362,0.077,1.10195865065746E-20,7,tetratricopeptide repeat domain 28 [Source:MGI Symbol	Acc:MGI:2140873]
637,Fyb,7.64198578694738E-25,0.724658864599564,0.162,0.03,1.41659490532644E-20,7,FYN binding protein [Source:MGI Symbol	Acc:MGI:1346327]
638,Mef2c,7.9765264284263E-25,0.514269192317417,0.275,0.028,1.47860870403738E-20,7,myocyte enhancer factor 2C [Source:MGI Symbol	Acc:MGI:99458]
639,Peg3,2.28132104169656E-23,0.479976975834121,0.262,0.031,4.22888481499292E-19,7,paternally expressed 3 [Source:MGI Symbol	Acc:MGI:104748]
640,H2-K1,1.59424641392262E-22,0.548177914923828,0.312,0.073,2.95525457748836E-18,7,"histocompatibility 2, K1, K region [Source:MGI Symbol	Acc:MGI:95904]"
641,Fmnl2,3.16018334581958E-21,0.659488740764127,0.4,0.127,5.85803186814575E-17,7,formin-like 2 [Source:MGI Symbol	Acc:MGI:1918659]
642,Prex2,3.32185007990474E-21,0.651064826572955,0.475,0.116,6.15771349311941E-17,7,"phosphatidylinositol-3,4,5-trisphosphate-dependent Rac exchange factor 2 [Source:MGI Symbol	Acc:MGI:1923385]"
643,Tek,4.8022030541398E-21,0.486961846321682,0.281,0.045,8.90184380145895E-17,7,TEK receptor tyrosine kinase [Source:MGI Symbol	Acc:MGI:98664]
644,Colec12,8.38193151963728E-21,0.508876022954861,0.25,0.026,1.55375864579516E-16,7,collectin sub-family member 12 [Source:MGI Symbol	Acc:MGI:2152907]
645,Gm26719,2.64724574611888E-20,0.459236144747575,0.194,0.017,4.90719943958057E-16,7,NA
646,Hip1,2.97778348083574E-20,0.485133626266705,0.306,0.056,5.51991723842521E-16,7,huntingtin interacting protein 1 [Source:MGI Symbol	Acc:MGI:1099804]
647,Elmo1,3.61514725103517E-20,0.654248577813413,0.25,0.059,6.70139845924389E-16,7,engulfment and cell motility 1 [Source:MGI Symbol	Acc:MGI:2153044]
648,Gpc6,1.05789438150123E-19,0.58523636082845,0.225,0.058,1.96101881498883E-15,7,glypican 6 [Source:MGI Symbol	Acc:MGI:1346322]
649,Rbms1,2.26198389272333E-19,0.720056698653424,0.594,0.312,4.19303954194123E-15,7,"RNA binding motif, single stranded interacting protein 1 [Source:MGI Symbol	Acc:MGI:1861774]"
650,Cyyr1,3.36552415919683E-19,0.506275384220565,0.231,0.037,6.23867213390316E-15,7,cysteine and tyrosine-rich protein 1 [Source:MGI Symbol	Acc:MGI:2152187]
651,Itga1,1.30211872126269E-18,0.691348383325559,0.469,0.271,2.41373747360465E-14,7,integrin alpha 1 [Source:MGI Symbol	Acc:MGI:96599]
652,Pde3a,5.79417541840145E-18,0.614333448403097,0.256,0.04,1.07406629730908E-13,7,"phosphodiesterase 3A, cGMP inhibited [Source:MGI Symbol	Acc:MGI:1860764]"
653,Raph1,2.39657434303991E-17,0.531181417181661,0.319,0.104,4.44252985969309E-13,7,Ras association (RalGDS/AF-6) and pleckstrin homology domains 1 [Source:MGI Symbol	Acc:MGI:1924550]
654,Fli1,3.48144439593916E-17,0.623615374488905,0.444,0.144,6.45355347675242E-13,7,Friend leukemia integration 1 [Source:MGI Symbol	Acc:MGI:95554]
655,Pcdhgc4,4.50810454167776E-17,0.535757426694186,0.269,0.089,8.35667338890807E-13,7,"protocadherin gamma subfamily C, 4 [Source:MGI Symbol	Acc:MGI:1935203]"
656,Col4a1,1.96690113560771E-16,0.446642757272172,0.281,0.078,3.64604463507601E-12,7,"collagen, type IV, alpha 1 [Source:MGI Symbol	Acc:MGI:88454]"
657,Rarb,5.79918800423076E-16,0.500208946728803,0.306,0.118,1.07499548034426E-11,7,"retinoic acid receptor, beta [Source:MGI Symbol	Acc:MGI:97857]"
658,Csmd1,3.21595958530048E-15,0.560566055944025,0.188,0.068,5.96142428327149E-11,7,CUB and Sushi multiple domains 1 [Source:MGI Symbol	Acc:MGI:2137383]
659,Gulp1,3.29033931483679E-15,0.564259795102107,0.319,0.102,6.09930198791295E-11,7,"GULP, engulfment adaptor PTB domain containing 1 [Source:MGI Symbol	Acc:MGI:1920407]"
660,Mef2a,1.17958659233205E-13,0.510476653534194,0.381,0.199,2.18659966620592E-09,7,myocyte enhancer factor 2A [Source:MGI Symbol	Acc:MGI:99532]
661,Fnbp1,1.78964139669701E-13,0.467665530336513,0.344,0.189,3.31745825705725E-09,7,formin binding protein 1 [Source:MGI Symbol	Acc:MGI:109606]
662,Gab2,2.35835299906903E-13,0.556362455366194,0.5,0.279,4.37167895437426E-09,7,growth factor receptor bound protein 2-associated protein 2 [Source:MGI Symbol	Acc:MGI:1333854]
663,Dkk2,3.22671557363736E-13,0.592951603042932,0.231,0.069,5.98136265885158E-09,7,dickkopf WNT signaling pathway inhibitor 2 [Source:MGI Symbol	Acc:MGI:1890663]
664,Celf2,6.31357091242074E-13,0.482190090378863,0.275,0.114,1.17034664003543E-08,7,"CUGBP, Elav-like family member 2 [Source:MGI Symbol	Acc:MGI:1338822]"
665,Tcf4,1.05669082592366E-12,0.488468092808773,0.45,0.254,1.95878778401469E-08,7,transcription factor 4 [Source:MGI Symbol	Acc:MGI:98506]
666,Rapgef4,1.07626527504174E-12,0.476948100529841,0.269,0.053,1.99507294034488E-08,7,Rap guanine nucleotide exchange factor (GEF) 4 [Source:MGI Symbol	Acc:MGI:1917723]
667,Cp,2.62074060556742E-12,0.474807496341268,0.269,0.057,4.85806686054033E-08,7,ceruloplasmin [Source:MGI Symbol	Acc:MGI:88476]
668,Grk5,7.23718851341433E-12,0.474630056835896,0.306,0.134,1.34155763473161E-07,7,G protein-coupled receptor kinase 5 [Source:MGI Symbol	Acc:MGI:109161]
669,Robo2,1.18196635611128E-11,1.28824587632583,0.375,0.099,2.19101103432348E-07,7,roundabout guidance receptor 2 [Source:MGI Symbol	Acc:MGI:1890110]
670,Ptprg,1.36151595833313E-11,0.546775171490279,0.45,0.39,2.52384213196213E-07,7,NA
671,Macf1,3.72537355655912E-11,0.504362428842811,0.794,0.613,6.90572496179364E-07,7,microtubule-actin crosslinking factor 1 [Source:MGI Symbol	Acc:MGI:108559]
672,Adap2,5.78801869280306E-11,0.483997142145016,0.331,0.198,1.0729250250849E-06,7,ArfGAP with dual PH domains 2 [Source:MGI Symbol	Acc:MGI:2663075]
673,Sept11,9.86279688477553E-11,0.446864840921486,0.312,0.113,1.82826665853084E-06,7,NA
674,9530026P05Rik,1.78227847264964E-08,0.521852456866518,0.469,0.246,0.000330380960475064,7,RIKEN cDNA 9530026P05 gene [Source:MGI Symbol	Acc:MGI:1924659]
675,Gm26917,0,1.68135596757366,1,0.215,0,8,NA
676,Ephb2,1.8063325552985E-50,0.752471280773269,0.493,0.05,3.34839865775683E-46,8,Eph receptor B2 [Source:MGI Symbol	Acc:MGI:99611]
677,Sgcz,1.04230989129876E-45,1.86379164858809,0.736,0.112,1.93212984550051E-41,8,sarcoglycan zeta [Source:MGI Symbol	Acc:MGI:2388820]
678,Elfn1,4.03469488000967E-44,0.555184235034107,0.326,0.013,7.47911389907393E-40,8,"leucine rich repeat and fibronectin type III, extracellular 1 [Source:MGI Symbol	Acc:MGI:2442479]"
679,Gm42697,2.42048282148362E-40,0.696101437520362,0.403,0.018,4.48684900618419E-36,8,predicted gene 42697 [Source:MGI Symbol	Acc:MGI:5662834]
680,Paqr5,9.969090482132E-37,1.01059951314325,0.729,0.23,1.84797030267281E-32,8,progestin and adipoQ receptor family member V [Source:MGI Symbol	Acc:MGI:1921340]
681,Ppp1r1b,1.34235846164743E-36,0.431754894223778,0.25,0.009,2.48832988035584E-32,8,"protein phosphatase 1, regulatory inhibitor subunit 1B [Source:MGI Symbol	Acc:MGI:94860]"
682,Samd4b,4.83107649911482E-36,0.481991115566086,0.299,0.026,8.95536650640914E-32,8,sterile alpha motif domain containing 4B [Source:MGI Symbol	Acc:MGI:2448542]
683,Esrrb,7.91461389387748E-35,1.16111851251863,0.681,0.106,1.46713197750807E-30,8,"estrogen related receptor, beta [Source:MGI Symbol	Acc:MGI:1346832]"
684,Bckdhb,2.10007124894972E-33,1.02951908692006,0.75,0.218,3.8929020741781E-29,8,"branched chain ketoacid dehydrogenase E1, beta polypeptide [Source:MGI Symbol	Acc:MGI:88137]"
685,Cyfip2,7.13665800224288E-33,0.825615350366988,0.646,0.192,1.32292229387576E-28,8,cytoplasmic FMR1 interacting protein 2 [Source:MGI Symbol	Acc:MGI:1924134]
686,Slc9a3,9.74616880492414E-33,1.02177062267122,0.681,0.191,1.80664731136879E-28,8,"solute carrier family 9 (sodium/hydrogen exchanger), member 3 [Source:MGI Symbol	Acc:MGI:105064]"
687,Bicdl1,7.09390505381738E-31,0.492575415476616,0.403,0.06,1.31499717982613E-26,8,BICD family like cargo adaptor 1 [Source:MGI Symbol	Acc:MGI:1922915]
688,Ank3,2.49145093525833E-30,1.07826816744992,0.965,0.756,4.61840259868836E-26,8,"ankyrin 3, epithelial [Source:MGI Symbol	Acc:MGI:88026]"
689,Tcf7l2,3.43539052850584E-28,0.930724964392242,0.778,0.243,6.36818342269128E-24,8,"transcription factor 7 like 2, T cell specific, HMG box [Source:MGI Symbol	Acc:MGI:1202879]"
690,Prdm16,1.38525163946865E-27,0.797691824706884,0.611,0.128,2.56784096408303E-23,8,PR domain containing 16 [Source:MGI Symbol	Acc:MGI:1917923]
691,Hk1,3.24048408420949E-27,0.691750811187857,0.507,0.114,6.00688534689912E-23,8,hexokinase 1 [Source:MGI Symbol	Acc:MGI:96103]
692,Sim2,7.89386543092183E-27,0.523454728360588,0.34,0.037,1.46328583492998E-22,8,single-minded family bHLH transcription factor 2 [Source:MGI Symbol	Acc:MGI:98307]
693,Cacnb4,2.24652038902271E-25,1.68660969739187,0.854,0.262,4.16437484513141E-21,8,"calcium channel, voltage-dependent, beta 4 subunit [Source:MGI Symbol	Acc:MGI:103301]"
694,Kcnt1,9.74161672491344E-25,0.417154440290945,0.229,0.027,1.8058034922972E-20,8,"potassium channel, subfamily T, member 1 [Source:MGI Symbol	Acc:MGI:1924627]"
695,Dmtn,1.23559188584614E-24,0.742323126946592,0.583,0.24,2.29041667879299E-20,8,dematin actin binding protein [Source:MGI Symbol	Acc:MGI:99670]
696,Acacb,1.40468105032172E-24,0.649341728858455,0.458,0.097,2.60385726298138E-20,8,acetyl-Coenzyme A carboxylase beta [Source:MGI Symbol	Acc:MGI:2140940]
697,Ptger3,1.84617070539074E-24,0.911713467582045,0.576,0.085,3.42224663658282E-20,8,prostaglandin E receptor 3 (subtype EP3) [Source:MGI Symbol	Acc:MGI:97795]
698,Erbb4,8.66553920703154E-24,1.70268716782321,0.993,0.491,1.60633100280744E-19,8,erb-b2 receptor tyrosine kinase 4 [Source:MGI Symbol	Acc:MGI:104771]
699,Dnm3,1.56450502139758E-22,0.835535781182169,0.66,0.187,2.90012295816469E-18,8,dynamin 3 [Source:MGI Symbol	Acc:MGI:1341299]
700,Rgs6,5.22889586023051E-22,1.11863865179464,0.764,0.226,9.69280425610929E-18,8,regulator of G-protein signaling 6 [Source:MGI Symbol	Acc:MGI:1354730]
701,Ppargc1a,1.00757964463405E-21,0.83550618280825,0.799,0.426,1.86775038725814E-17,8,"peroxisome proliferative activated receptor, gamma, coactivator 1 alpha [Source:MGI Symbol	Acc:MGI:1342774]"
702,Smad6,3.21101841094706E-21,0.428073311972455,0.347,0.061,5.95226482837257E-17,8,SMAD family member 6 [Source:MGI Symbol	Acc:MGI:1336883]
703,Slc2a13,4.63778937897566E-21,0.583173665971343,0.333,0.066,8.59707017180719E-17,8,"solute carrier family 2 (facilitated glucose transporter), member 13 [Source:MGI Symbol	Acc:MGI:2146030]"
704,Me3,5.22326630479451E-20,0.80472159794497,0.75,0.284,9.68236874919759E-16,8,"malic enzyme 3, NADP(+)-dependent, mitochondrial [Source:MGI Symbol	Acc:MGI:1916679]"
705,Gm13832,1.08372876766787E-18,0.509692059376851,0.34,0.068,2.00890801662594E-14,8,predicted gene 13832 [Source:MGI Symbol	Acc:MGI:3650708]
706,Slc12a1,1.20808166562864E-18,2.15429470817604,0.993,0.45,2.2394209835758E-14,8,"solute carrier family 12, member 1 [Source:MGI Symbol	Acc:MGI:103150]"
707,Sorl1,1.22775685828289E-18,0.494625172863449,0.424,0.128,2.275892888199E-14,8,"sortilin-related receptor, LDLR class A repeats-containing [Source:MGI Symbol	Acc:MGI:1202296]"
708,Efna5,1.31654306007732E-18,0.85603341819234,0.549,0.14,2.44047587046533E-14,8,ephrin A5 [Source:MGI Symbol	Acc:MGI:107444]
709,Wwox,3.98151849518665E-18,0.911732218126821,0.799,0.488,7.38054083452749E-14,8,WW domain-containing oxidoreductase [Source:MGI Symbol	Acc:MGI:1931237]
710,Efhd1,4.62424320708905E-18,0.736383979548013,0.583,0.158,8.57195963298097E-14,8,EF hand domain containing 1 [Source:MGI Symbol	Acc:MGI:1921607]
711,Zfp7,1.07546242358412E-17,0.468203865478443,0.375,0.091,1.99358469459789E-13,8,zinc finger protein 7 [Source:MGI Symbol	Acc:MGI:99208]
712,Tcf7l1,1.50290429206251E-17,0.51601919383975,0.347,0.092,2.78593368619628E-13,8,"transcription factor 7 like 1 (T cell specific, HMG box) [Source:MGI Symbol	Acc:MGI:1202876]"
713,Shank2,2.50671467900067E-17,0.745008580641074,0.653,0.311,4.64669700046354E-13,8,SH3 and multiple ankyrin repeat domains 2 [Source:MGI Symbol	Acc:MGI:2671987]
714,Farp1,5.16645792023145E-17,0.588226230641438,0.653,0.262,9.57706304673304E-13,8,"FERM, RhoGEF (Arhgef) and pleckstrin domain protein 1 (chondrocyte-derived) [Source:MGI Symbol	Acc:MGI:2446173]"
715,Foxo3,1.73088867853296E-16,0.822361082186113,0.674,0.221,3.20854834339656E-12,8,forkhead box O3 [Source:MGI Symbol	Acc:MGI:1890081]
716,Stk32b,3.00021847411653E-16,0.50491128766432,0.389,0.081,5.56150498546981E-12,8,serine/threonine kinase 32B [Source:MGI Symbol	Acc:MGI:1927552]
717,Cgnl1,3.48613952820337E-16,0.663783082824461,0.715,0.449,6.46225684343059E-12,8,cingulin-like 1 [Source:MGI Symbol	Acc:MGI:1915428]
718,Ubash3b,6.28099091440555E-16,0.406295903887264,0.278,0.072,1.16430728580336E-11,8,"ubiquitin associated and SH3 domain containing, B [Source:MGI Symbol	Acc:MGI:1920078]"
719,Lnx1,6.99515366548191E-16,0.44844877239882,0.368,0.08,1.29669163497038E-11,8,ligand of numb-protein X 1 [Source:MGI Symbol	Acc:MGI:1278335]
720,Mtcl1,3.93183124954745E-15,0.444674565964194,0.326,0.056,7.28843558728611E-11,8,microtubule crosslinking factor 1 [Source:MGI Symbol	Acc:MGI:1915867]
721,Pcsk6,2.9581828506698E-14,0.424511140531462,0.361,0.048,5.48358355028661E-10,8,proprotein convertase subtilisin/kexin type 6 [Source:MGI Symbol	Acc:MGI:102897]
722,Plekhg1,6.29305323048976E-14,0.632470855438169,0.479,0.124,1.16654327733589E-09,8,"pleckstrin homology domain containing, family G (with RhoGef domain) member 1 [Source:MGI Symbol	Acc:MGI:2676551]"
723,Il34,6.36662788622E-14,0.4955100779924,0.312,0.059,1.1801818112686E-09,8,interleukin 34 [Source:MGI Symbol	Acc:MGI:1923777]
724,Dapk1,1.0748784793051E-13,0.594511548063204,0.556,0.262,1.99250223708787E-09,8,death associated protein kinase 1 [Source:MGI Symbol	Acc:MGI:1916885]
725,Gm37240,1.16002966745152E-13,0.42236929858818,0.34,0.065,2.15034699455488E-09,8,"predicted gene, 37240 [Source:MGI Symbol	Acc:MGI:5610468]"
726,Cx3cr1,1.45497263632452E-13,0.680280577687027,0.59,0.151,2.69708277595477E-09,8,chemokine (C-X3-C motif) receptor 1 [Source:MGI Symbol	Acc:MGI:1333815]
727,Cmss1,1.85045396044273E-13,0.497615662513558,0.417,0.115,3.43018650647268E-09,8,cms small ribosomal subunit 1 [Source:MGI Symbol	Acc:MGI:1913747]
728,Sox5,4.18223234219393E-13,0.612136973164064,0.562,0.2,7.75260409272488E-09,8,SRY (sex determining region Y)-box 5 [Source:MGI Symbol	Acc:MGI:98367]
729,Kazn,7.01603897739103E-13,0.40639037205755,0.375,0.121,1.30056314523898E-08,8,"kazrin, periplakin interacting protein [Source:MGI Symbol	Acc:MGI:1918779]"
730,Mecom,9.57784942982806E-13,1.05668695107267,0.951,0.459,1.77544594880723E-08,8,MDS1 and EVI1 complex locus [Source:MGI Symbol	Acc:MGI:95457]
731,Kcnq1ot1,1.62141802754573E-12,0.612483563485061,0.458,0.104,3.00562259766152E-08,8,KCNQ1 overlapping transcript 1 [Source:MGI Symbol	Acc:MGI:1926855]
732,Stard8,2.6866416565381E-12,0.412774125007323,0.368,0.142,4.98022763872468E-08,8,START domain containing 8 [Source:MGI Symbol	Acc:MGI:2448556]
733,Tmem116,5.25420997320749E-12,0.525312758376685,0.583,0.258,9.73972902733473E-08,8,transmembrane protein 116 [Source:MGI Symbol	Acc:MGI:1924712]
734,Myo3b,5.66745801546517E-12,0.430922116381457,0.319,0.093,1.05057669232678E-07,8,myosin IIIB [Source:MGI Symbol	Acc:MGI:2448580]
735,Stk39,1.68574763917831E-11,0.696312269910866,0.681,0.241,3.12487039874483E-07,8,serine/threonine kinase 39 [Source:MGI Symbol	Acc:MGI:1858416]
736,Pdgfd,1.86446714423932E-11,0.680720339061427,0.535,0.164,3.45616274527642E-07,8,"platelet-derived growth factor, D polypeptide [Source:MGI Symbol	Acc:MGI:1919035]"
737,Pkhd1,2.391511129026E-11,0.624390842080575,0.993,0.85,4.4331441798755E-07,8,polycystic kidney and hepatic disease 1 [Source:MGI Symbol	Acc:MGI:2155808]
738,Pde4c,4.04870653219838E-11,0.515404457808614,0.569,0.258,7.50508729873614E-07,8,"phosphodiesterase 4C, cAMP specific [Source:MGI Symbol	Acc:MGI:99556]"
739,Ltn1,5.4529579858183E-11,1.04215386885539,0.896,0.318,1.01081482183114E-06,8,listerin E3 ubiquitin protein ligase 1 [Source:MGI Symbol	Acc:MGI:1926163]
740,Rap1gap2,5.88833736410418E-11,0.505142926990468,0.535,0.176,1.09152109718399E-06,8,RAP1 GTPase activating protein 2 [Source:MGI Symbol	Acc:MGI:3028623]
741,Ppp1r1a,6.36661036434433E-11,0.562279914724217,0.472,0.127,1.18017856323851E-06,8,"protein phosphatase 1, regulatory inhibitor subunit 1A [Source:MGI Symbol	Acc:MGI:1889595]"
742,Kcnj1,6.41866636666957E-11,0.452298299389735,0.375,0.114,1.18982818438954E-06,8,"potassium inwardly-rectifying channel, subfamily J, member 1 [Source:MGI Symbol	Acc:MGI:1927248]"
743,Stxbp4,1.21259344725241E-10,0.416557926283895,0.451,0.205,2.24778447317179E-06,8,syntaxin binding protein 4 [Source:MGI Symbol	Acc:MGI:1342296]
744,Sim1,1.46395809605978E-10,0.535227590384648,0.493,0.193,2.71373912266601E-06,8,single-minded family bHLH transcription factor 1 [Source:MGI Symbol	Acc:MGI:98306]
745,Ncoa3,1.50294995696067E-10,0.472835587874843,0.569,0.255,2.786018335218E-06,8,nuclear receptor coactivator 3 [Source:MGI Symbol	Acc:MGI:1276535]
746,Baiap2l2,2.22683871828387E-10,0.403022123122003,0.396,0.211,4.12789093208281E-06,8,BAI1-associated protein 2-like 2 [Source:MGI Symbol	Acc:MGI:2652819]
747,Glis2,3.43278703986889E-10,0.405057473439983,0.396,0.184,6.36335733580496E-06,8,GLIS family zinc finger 2 [Source:MGI Symbol	Acc:MGI:1932535]
748,Zfp568,4.58916474007629E-10,1.00401415186706,0.819,0.212,8.50693467867942E-06,8,zinc finger protein 568 [Source:MGI Symbol	Acc:MGI:2142347]
749,Fry,4.7967792989148E-10,0.427653793212152,0.375,0.117,8.89178978639836E-06,8,FRY microtubule binding protein [Source:MGI Symbol	Acc:MGI:2443895]
750,Slc16a5,8.75375224086539E-10,0.526842647005346,0.299,0.071,1.62268305288922E-05,8,"solute carrier family 16 (monocarboxylic acid transporters), member 5 [Source:MGI Symbol	Acc:MGI:2443515]"
751,Msi2,9.09850925652677E-10,0.529359966733039,0.812,0.507,1.68659066088237E-05,8,musashi RNA-binding protein 2 [Source:MGI Symbol	Acc:MGI:1923876]
752,Plekha7,2.05030933565936E-09,0.436503209121941,0.667,0.44,3.80065841551176E-05,8,"pleckstrin homology domain containing, family A member 7 [Source:MGI Symbol	Acc:MGI:2445094]"
753,Carmil1,2.4900005448305E-09,0.431993231465029,0.5,0.21,4.6157140099523E-05,8,capping protein regulator and myosin 1 linker 1 [Source:MGI Symbol	Acc:MGI:1915982]
754,Plekha6,2.81009421176036E-09,0.406695184507286,0.528,0.28,5.20907164034018E-05,8,"pleckstrin homology domain containing, family A member 6 [Source:MGI Symbol	Acc:MGI:2388662]"
755,Arl15,3.22998379307084E-09,0.580015037573017,0.799,0.516,5.98742095721541E-05,8,ADP-ribosylation factor-like 15 [Source:MGI Symbol	Acc:MGI:2442308]
756,Ano6,1.18598030360267E-08,0.418075819196249,0.583,0.289,0.000219845168878827,8,anoctamin 6 [Source:MGI Symbol	Acc:MGI:2145890]
757,Btbd2,2.00995518839702E-08,1.18498433350282,0.917,0.198,0.000372585393273155,8,BTB (POZ) domain containing 2 [Source:MGI Symbol	Acc:MGI:1933831]
758,Enox1,2.72686680716797E-08,0.504534024317999,0.236,0.076,0.000505479300044726,8,ecto-NOX disulfide-thiol exchanger 1 [Source:MGI Symbol	Acc:MGI:2444896]
759,Cacnb2,6.69150348166477E-08,0.449774540554145,0.389,0.138,0.0012404040003962,8,"calcium channel, voltage-dependent, beta 2 subunit [Source:MGI Symbol	Acc:MGI:894644]"
760,Rbpms,1.28344596671042E-07,0.466506838998737,0.646,0.409,0.00237912378849111,8,RNA binding protein gene with multiple splicing [Source:MGI Symbol	Acc:MGI:1334446]
761,Mast4,1.62245105723667E-07,0.444826159448561,0.743,0.427,0.00300753752479962,8,microtubule associated serine/threonine kinase family member 4 [Source:MGI Symbol	Acc:MGI:1918885]
762,Shroom3,3.61605810748017E-07,0.465887921100613,0.611,0.35,0.00670308691383599,8,shroom family member 3 [Source:MGI Symbol	Acc:MGI:1351655]
763,Park2,6.47574462022351E-07,0.420077487080191,0.625,0.413,0.0120040878025083,8,NA
764,Chst9,1.0267065891925E-06,0.399056969323225,0.34,0.108,0.0190320600438613,8,carbohydrate (N-acetylgalactosamine 4-0) sulfotransferase 9 [Source:MGI Symbol	Acc:MGI:1918617]
765,Prkd1,1.19311450093378E-06,0.48326449642594,0.431,0.152,0.0221167635038096,8,protein kinase D1 [Source:MGI Symbol	Acc:MGI:99879]
766,Pax2,1.58507645264915E-06,0.407152920990699,0.479,0.218,0.0293825622027573,8,paired box 2 [Source:MGI Symbol	Acc:MGI:97486]
767,Esrrg,1.98616580991936E-06,0.454988762918049,0.986,0.879,0.0368175556184753,8,estrogen-related receptor gamma [Source:MGI Symbol	Acc:MGI:1347056]
768,Nudt4,2.91985184386342E-06,0.470771836127781,0.576,0.285,0.0541252936296963,8,nudix (nucleoside diphosphate linked moiety X)-type motif 4 [Source:MGI Symbol	Acc:MGI:1918457]
769,Tmem207,5.99401381199655E-06,0.437704559494341,0.257,0.033,0.11111103403298,8,transmembrane protein 207 [Source:MGI Symbol	Acc:MGI:2685386]
770,Arhgap6,9.10091316898656E-06,0.414097632769454,0.528,0.303,0.168703627413504,8,Rho GTPase activating protein 6 [Source:MGI Symbol	Acc:MGI:1196332]
771,Egf,2.16728780405605E-05,0.927065414593648,0.84,0.406,0.401750140237871,8,epidermal growth factor [Source:MGI Symbol	Acc:MGI:95290]
772,Slit2,2.78549380370483E-05,0.512884822676989,0.611,0.322,0.516346986392765,8,slit guidance ligand 2 [Source:MGI Symbol	Acc:MGI:1315205]
773,Nrxn3,2.88741934781126E-05,0.526338068071559,0.222,0.08,0.535240924503773,8,neurexin III [Source:MGI Symbol	Acc:MGI:1096389]
774,Neat1,0.000113030185579158,0.400006158460536,0.91,0.772,1,8,nuclear paraspeckle assembly transcript 1 (non-protein coding) [Source:MGI Symbol	Acc:MGI:1914211]
775,Mep1b,2.70679007432446E-63,1.14518178927344,0.723,0.038,5.01757676077526E-59,9,meprin 1 beta [Source:MGI Symbol	Acc:MGI:96964]
776,Gm10681,3.96508355611979E-44,2.32569517462922,0.904,0.285,7.35007538797925E-40,9,predicted gene 10681 [Source:MGI Symbol	Acc:MGI:3711284]
777,Gm4450,6.30619058036254E-43,2.01614250512493,0.843,0.239,1.1689785478818E-38,9,predicted gene 4450 [Source:MGI Symbol	Acc:MGI:3782634]
778,Slc5a4a,8.58743124281283E-42,0.93767976240144,0.53,0.046,1.59185212948021E-37,9,"solute carrier family 5, member 4a [Source:MGI Symbol	Acc:MGI:1927848]"
779,Csad,2.56532830800351E-38,1.08896789597018,0.699,0.13,4.75534908454611E-34,9,cysteine sulfinic acid decarboxylase [Source:MGI Symbol	Acc:MGI:2180098]
780,Slc6a15,8.03014547055283E-37,1.81549077442458,0.614,0.119,1.48854806587638E-32,9,"solute carrier family 6 (neurotransmitter transporter), member 15 [Source:MGI Symbol	Acc:MGI:2143484]"
781,Mat2a,1.61005723318867E-35,1.29894939523104,0.759,0.294,2.98456309316183E-31,9,"methionine adenosyltransferase II, alpha [Source:MGI Symbol	Acc:MGI:2443731]"
782,Cyp7b1,3.84200760769724E-34,1.8372822288835,0.458,0.067,7.12192950238837E-30,9,"cytochrome P450, family 7, subfamily b, polypeptide 1 [Source:MGI Symbol	Acc:MGI:104978]"
783,Hsd3b4,5.19575473723039E-34,1.10021102168316,0.602,0.111,9.63137055640398E-30,9,"hydroxy-delta-5-steroid dehydrogenase, 3 beta- and steroid delta-isomerase 4 [Source:MGI Symbol	Acc:MGI:96236]"
784,Ptn,1.80979727262845E-32,0.889765997986243,0.386,0.022,3.35482120427136E-28,9,pleiotrophin [Source:MGI Symbol	Acc:MGI:97804]
785,Ghr,3.275428863692E-32,2.30511477038967,0.988,0.786,6.07166248462586E-28,9,growth hormone receptor [Source:MGI Symbol	Acc:MGI:95708]
786,Slc23a1,1.58220543802365E-31,1.26697026967149,0.783,0.179,2.93293422046444E-27,9,"solute carrier family 23 (nucleobase transporters), member 1 [Source:MGI Symbol	Acc:MGI:1341903]"
787,Slc22a19,2.00745723151558E-29,1.6157531032251,0.675,0.06,3.72122347006044E-25,9,"solute carrier family 22 (organic anion transporter), member 19 [Source:MGI Symbol	Acc:MGI:2442751]"
788,Fgf1,1.18921633542827E-27,0.782201456214311,0.41,0.062,2.20445032098338E-23,9,fibroblast growth factor 1 [Source:MGI Symbol	Acc:MGI:95515]
789,Slc6a18,1.02829706074449E-25,1.50188502494709,0.783,0.172,1.90615426150206E-21,9,"solute carrier family 6 (neurotransmitter transporter), member 18 [Source:MGI Symbol	Acc:MGI:1336892]"
790,Wdr17,1.16716602768844E-25,1.51171758815655,0.843,0.258,2.16357566552605E-21,9,WD repeat domain 17 [Source:MGI Symbol	Acc:MGI:1924662]
791,Slco1a6,2.01223640557654E-25,2.22079587188201,0.988,0.357,3.73008262501723E-21,9,"solute carrier organic anion transporter family, member 1a6 [Source:MGI Symbol	Acc:MGI:1351906]"
792,Gramd1b,8.54422371693154E-25,1.96438957910887,0.964,0.456,1.5838427504076E-20,9,GRAM domain containing 1B [Source:MGI Symbol	Acc:MGI:1925037]
793,Kcnc3,1.06208137822963E-23,1.16088192266937,0.53,0.082,1.96878025082426E-19,9,"potassium voltage gated channel, Shaw-related subfamily, member 3 [Source:MGI Symbol	Acc:MGI:96669]"
794,Acox2,6.77888647045999E-23,0.836119473207712,0.458,0.068,1.25660218502917E-18,9,"acyl-Coenzyme A oxidase 2, branched chain [Source:MGI Symbol	Acc:MGI:1934852]"
795,Far1,3.06164439359674E-22,0.839177344474092,0.651,0.224,5.67537021241027E-18,9,fatty acyl CoA reductase 1 [Source:MGI Symbol	Acc:MGI:1914670]
796,Keg1,6.07851033111964E-22,1.89001916040537,0.94,0.535,1.12677346007965E-17,9,kidney expressed gene 1 [Source:MGI Symbol	Acc:MGI:1928492]
797,Paip2,7.72472275037384E-21,1.00889099242132,0.711,0.264,1.4319318562368E-16,9,polyadenylate-binding protein-interacting protein 2 [Source:MGI Symbol	Acc:MGI:1915119]
798,Echdc2,1.17808611171384E-20,1.07306102853433,0.807,0.285,2.18381822528395E-16,9,enoyl Coenzyme A hydratase domain containing 2 [Source:MGI Symbol	Acc:MGI:1289238]
799,Mtor,6.5010053862241E-20,1.03941228444777,0.747,0.244,1.20509136844436E-15,9,mechanistic target of rapamycin kinase [Source:MGI Symbol	Acc:MGI:1928394]
800,Trps1,7.78235479071709E-20,1.12680237054147,0.867,0.523,1.44261510755523E-15,9,transcriptional repressor GATA binding 1 [Source:MGI Symbol	Acc:MGI:1927616]
801,Slc17a3,9.98721746685383E-20,1.57750560958549,0.892,0.357,1.85133050183069E-15,9,"solute carrier family 17 (sodium phosphate), member 3 [Source:MGI Symbol	Acc:MGI:2389216]"
802,Osbpl8,1.14618346455301E-19,1.20440468677235,0.88,0.407,2.12468028824192E-15,9,oxysterol binding protein-like 8 [Source:MGI Symbol	Acc:MGI:2443807]
803,Prlr,1.17936153591132E-19,1.53922054143409,0.494,0.164,2.18618247911881E-15,9,prolactin receptor [Source:MGI Symbol	Acc:MGI:97763]
804,Acadm,1.42226852831783E-19,0.724929904565544,0.494,0.203,2.63645917094275E-15,9,"acyl-Coenzyme A dehydrogenase, medium chain [Source:MGI Symbol	Acc:MGI:87867]"
805,Slc27a2,2.03247036693275E-19,1.36082477508831,0.94,0.447,3.76759031918323E-15,9,"solute carrier family 27 (fatty acid transporter), member 2 [Source:MGI Symbol	Acc:MGI:1347099]"
806,Napsa,3.05533956307624E-19,1.44377435983897,0.795,0.173,5.66368294807442E-15,9,napsin A aspartic peptidase [Source:MGI Symbol	Acc:MGI:109365]
807,BC035947,3.81382828824601E-19,0.821227143973727,0.458,0.079,7.06969349792162E-15,9,cDNA sequence BC035947 [Source:MGI Symbol	Acc:MGI:2652858]
808,Atp11a,8.76978483781706E-19,1.53827886498494,0.843,0.223,1.62565501538615E-14,9,"ATPase, class VI, type 11A [Source:MGI Symbol	Acc:MGI:1354735]"
809,Bcat1,1.87117186339191E-18,0.741236219731159,0.289,0.017,3.46859128316957E-14,9,"branched chain aminotransferase 1, cytosolic [Source:MGI Symbol	Acc:MGI:104861]"
810,Arhgap26,5.08389933278889E-18,1.42136787825692,0.711,0.373,9.42402419319076E-14,9,Rho GTPase activating protein 26 [Source:MGI Symbol	Acc:MGI:1918552]
811,Nt5e,5.69434686335723E-18,0.891132001238852,0.494,0.084,1.05556107806053E-13,9,"5' nucleotidase, ecto [Source:MGI Symbol	Acc:MGI:99782]"
812,Ppm1k,9.47346687070125E-18,1.71030853773253,0.867,0.193,1.75609655382189E-13,9,protein phosphatase 1K (PP2C domain containing) [Source:MGI Symbol	Acc:MGI:2442111]
813,Thrb,2.00074970744267E-17,0.972294854133453,0.819,0.455,3.70878973268649E-13,9,thyroid hormone receptor beta [Source:MGI Symbol	Acc:MGI:98743]
814,Gm20388,6.0754378168129E-17,0.826512180515834,0.988,0.898,1.12620390810261E-12,9,NA
815,Nlrp6,8.41138665490674E-17,0.950684753859161,0.699,0.213,1.55921874422006E-12,9,"NLR family, pyrin domain containing 6 [Source:MGI Symbol	Acc:MGI:2141990]"
816,Eaf2,2.1006790648872E-16,0.671560981515214,0.458,0.168,3.8940287825814E-12,9,ELL associated factor 2 [Source:MGI Symbol	Acc:MGI:2146616]
817,Aadat,3.5665753934373E-16,2.65530816041133,0.855,0.233,6.61136080681472E-12,9,aminoadipate aminotransferase [Source:MGI Symbol	Acc:MGI:1345167]
818,Crot,4.01248822402038E-16,0.692963458247439,0.506,0.184,7.43794942086658E-12,9,carnitine O-octanoyltransferase [Source:MGI Symbol	Acc:MGI:1921364]
819,Acss2,4.27938627425336E-16,0.884249016737052,0.723,0.281,7.93269833658346E-12,9,acyl-CoA synthetase short-chain family member 2 [Source:MGI Symbol	Acc:MGI:1890410]
820,Mpv17l,9.85177147693977E-16,0.761941306147848,0.53,0.153,1.82622287868033E-11,9,"Mpv17 transgene, kidney disease mutant-like [Source:MGI Symbol	Acc:MGI:2135951]"
821,Tet2,1.1995730116338E-15,0.924874233931844,0.566,0.273,2.22364849166558E-11,9,tet methylcytosine dioxygenase 2 [Source:MGI Symbol	Acc:MGI:2443298]
822,Snhg11,2.92867187582028E-15,1.68399231259848,0.855,0.302,5.42887905620805E-11,9,small nucleolar RNA host gene 11 [Source:MGI Symbol	Acc:MGI:2441845]
823,Ugt3a2,5.93780067934847E-15,0.940230199028106,0.651,0.212,1.10069011193083E-10,9,"UDP glycosyltransferases 3 family, polypeptide A2 [Source:MGI Symbol	Acc:MGI:2145969]"
824,Sugct,1.87411313705433E-14,1.06799148904385,0.831,0.451,3.47404352215761E-10,9,succinyl-CoA glutarate-CoA transferase [Source:MGI Symbol	Acc:MGI:1923221]
825,Chpt1,3.51523951290409E-14,1.02132772722464,0.88,0.591,6.51619948507031E-10,9,choline phosphotransferase 1 [Source:MGI Symbol	Acc:MGI:2384841]
826,Gpm6a,6.42572029072257E-14,0.830635728127853,0.494,0.109,1.19113577029124E-09,9,glycoprotein m6a [Source:MGI Symbol	Acc:MGI:107671]
827,Cmah,7.80174624661275E-14,1.01486654303606,0.663,0.208,1.44620970173461E-09,9,cytidine monophospho-N-acetylneuraminic acid hydroxylase [Source:MGI Symbol	Acc:MGI:103227]
828,Akr1d1,1.34024167277582E-13,0.763926363083559,0.458,0.09,2.48440598882454E-09,9,"aldo-keto reductase family 1, member D1 [Source:MGI Symbol	Acc:MGI:2384785]"
829,Ankib1,2.73692739997643E-13,0.680948651045755,0.651,0.295,5.0734423213363E-09,9,ankyrin repeat and IBR domain containing 1 [Source:MGI Symbol	Acc:MGI:1918047]
830,Gk,2.82522760009862E-13,1.01803838436416,0.952,0.477,5.23712440230281E-09,9,glycerol kinase [Source:MGI Symbol	Acc:MGI:106594]
831,Rbm47,2.88986593552837E-13,0.897239964480528,0.807,0.485,5.35694448468894E-09,9,RNA binding motif protein 47 [Source:MGI Symbol	Acc:MGI:2384294]
832,Mir99ahg,1.49991741451938E-12,0.981482643919312,0.711,0.348,2.78039691129458E-08,9,Mir99a and Mirlet7c-1 host gene (non-protein coding) [Source:MGI Symbol	Acc:MGI:1919929]
833,Myo5a,2.14451522275455E-12,0.678243935141278,0.446,0.07,3.9752878684201E-08,9,myosin VA [Source:MGI Symbol	Acc:MGI:105976]
834,Agps,2.81538019852976E-12,0.7651426505012,0.482,0.182,5.21887027401461E-08,9,alkylglycerone phosphate synthase [Source:MGI Symbol	Acc:MGI:2443065]
835,4930533I22Rik,3.50899361504887E-12,1.09442280713858,0.651,0.126,6.5046214642161E-08,9,RIKEN cDNA 4930533I22 gene [Source:MGI Symbol	Acc:MGI:3612486]
836,Hnf1b,5.96266374774256E-12,0.689313668347438,0.59,0.263,1.10529897891904E-07,9,HNF1 homeobox B [Source:MGI Symbol	Acc:MGI:98505]
837,Kap,7.59518896571882E-12,1.26694693000118,0.916,0.525,1.4079201785753E-07,9,kidney androgen regulated protein [Source:MGI Symbol	Acc:MGI:96653]
838,Acsm1,8.94057293395367E-12,1.63499359877138,0.964,0.511,1.65731400476699E-07,9,acyl-CoA synthetase medium-chain family member 1 [Source:MGI Symbol	Acc:MGI:2152200]
839,Trim7,1.0132922751238E-11,1.0537690811728,0.855,0.357,1.87833989039699E-07,9,tripartite motif-containing 7 [Source:MGI Symbol	Acc:MGI:2137353]
840,Slc1a1,1.61487331509685E-11,0.68267894599937,0.542,0.238,2.99349066419503E-07,9,"solute carrier family 1 (neuronal/epithelial high affinity glutamate transporter, system Xag), member 1 [Source:MGI Symbol	Acc:MGI:105083]"
841,Col4a3,1.70604549676474E-11,0.874769987474804,0.88,0.628,3.16249653735279E-07,9,"collagen, type IV, alpha 3 [Source:MGI Symbol	Acc:MGI:104688]"
842,Slc25a21,1.8216068603079E-11,0.950071160501752,0.843,0.444,3.37671263695276E-07,9,"solute carrier family 25 (mitochondrial oxodicarboxylate carrier), member 21 [Source:MGI Symbol	Acc:MGI:2445059]"
843,Hoga1,2.0390826260858E-11,0.836508555693665,0.711,0.343,3.77984746397526E-07,9,4-hydroxy-2-oxoglutarate aldolase 1 [Source:MGI Symbol	Acc:MGI:1914682]
844,Pdzk1,3.06872815208446E-11,1.00424559906074,0.831,0.404,5.68850137551897E-07,9,PDZ domain containing 1 [Source:MGI Symbol	Acc:MGI:1928901]
845,Cyp2j11,3.53856146454238E-11,0.861087640864693,0.663,0.278,6.5594313868222E-07,9,"cytochrome P450, family 2, subfamily j, polypeptide 11 [Source:MGI Symbol	Acc:MGI:2140224]"
846,Osbpl3,4.30944667148166E-11,0.732003981699929,0.735,0.385,7.98842129492555E-07,9,oxysterol binding protein-like 3 [Source:MGI Symbol	Acc:MGI:1918970]
847,Hao2,4.86988857477613E-11,0.803247178669835,0.361,0.144,9.02731245106251E-07,9,hydroxyacid oxidase 2 [Source:MGI Symbol	Acc:MGI:96012]
848,St8sia1,5.26895034457844E-11,0.807713423832863,0.542,0.17,9.76705325374506E-07,9,"ST8 alpha-N-acetyl-neuraminide alpha-2,8-sialyltransferase 1 [Source:MGI Symbol	Acc:MGI:106011]"
849,Phldb2,5.83612978043218E-11,0.68771639603735,0.892,0.712,1.08184337739871E-06,9,"pleckstrin homology like domain, family B, member 2 [Source:MGI Symbol	Acc:MGI:2444981]"
850,Lactb2,6.7910111691625E-11,0.760632287946685,0.675,0.337,1.25884974042765E-06,9,"lactamase, beta 2 [Source:MGI Symbol	Acc:MGI:2442551]"
851,Slc7a13,7.52785622543461E-11,1.36402764544946,0.482,0.097,1.39543870850881E-06,9,"solute carrier family 7, (cationic amino acid transporter, y+ system) member 13 [Source:MGI Symbol	Acc:MGI:1921337]"
852,Slc16a9,8.80704109321043E-11,0.668074950475184,0.518,0.157,1.63256120744842E-06,9,"solute carrier family 16 (monocarboxylic acid transporters), member 9 [Source:MGI Symbol	Acc:MGI:1914109]"
853,Methig1,9.24349883318949E-11,0.88687130471903,0.53,0.111,1.71346737870834E-06,9,methyltransferase hypoxia inducible domain containing 1 [Source:MGI Symbol	Acc:MGI:3845761]
854,Rdh16f2,9.48881906935122E-11,1.3684244209531,0.566,0.25,1.75894239088564E-06,9,RDH16 family member 2 [Source:MGI Symbol	Acc:MGI:3583955]
855,Hnf4aos,9.76935320894801E-11,0.989094631820352,0.795,0.36,1.81094500434269E-06,9,"hepatic nuclear factor 4 alpha, opposite strand [Source:MGI Symbol	Acc:MGI:1915564]"
856,Hgd,2.09226996368072E-10,0.730077649042228,0.747,0.339,3.87844083167495E-06,9,"homogentisate 1, 2-dioxygenase [Source:MGI Symbol	Acc:MGI:96078]"
857,Acsm3,2.2096486074095E-10,0.789117831640032,0.289,0.034,4.096025623555E-06,9,acyl-CoA synthetase medium-chain family member 3 [Source:MGI Symbol	Acc:MGI:99538]
858,Hnf1aos1,6.41792366665035E-10,0.746651898096585,0.627,0.293,1.18969051008698E-05,9,"HNF1 homeobox A, opposite strand 1 [Source:MGI Symbol	Acc:MGI:3652225]"
859,Gclc,1.12371312192355E-09,0.689781924655197,0.614,0.274,2.08302701410968E-05,9,"glutamate-cysteine ligase, catalytic subunit [Source:MGI Symbol	Acc:MGI:104990]"
860,Slc7a12,1.53848881570239E-09,1.88827431177994,0.446,0.096,2.85189671766752E-05,9,"solute carrier family 7 (cationic amino acid transporter, y+ system), member 12 [Source:MGI Symbol	Acc:MGI:2156159]"
861,A330033J07Rik,1.56416982422979E-09,1.01730231833858,0.506,0.109,2.89950160317476E-05,9,RIKEN cDNA A330033J07 gene [Source:MGI Symbol	Acc:MGI:2444369]
862,Nceh1,2.8769908453581E-09,0.710591916106575,0.506,0.201,5.33307793004031E-05,9,neutral cholesterol ester hydrolase 1 [Source:MGI Symbol	Acc:MGI:2443191]
863,Gstt2,3.37913411365502E-09,0.706088071414331,0.639,0.293,6.26390090648231E-05,9,"glutathione S-transferase, theta 2 [Source:MGI Symbol	Acc:MGI:106188]"
864,Mlxipl,1.02338536925853E-08,0.695039521220332,0.675,0.314,0.000189704945899453,9,MLX interacting protein-like [Source:MGI Symbol	Acc:MGI:1927999]
865,Acnat1,2.25194118850256E-08,0.810300369660155,0.554,0.26,0.00041744233811272,9,acyl-coenzyme A amino acid N-acyltransferase 1 [Source:MGI Symbol	Acc:MGI:2140197]
866,Hsd3b3,8.10723412064969E-08,0.696099955233621,0.542,0.187,0.00150283798894483,9,"hydroxy-delta-5-steroid dehydrogenase, 3 beta- and steroid delta-isomerase 3 [Source:MGI Symbol	Acc:MGI:96235]"
867,Pter,1.75079424290444E-07,0.710776292183625,0.711,0.377,0.00324544728807197,9,phosphotriesterase related [Source:MGI Symbol	Acc:MGI:107372]
868,Smarca2,4.13873270051579E-07,0.680178871548138,0.614,0.374,0.00767196880694611,9,"SWI/SNF related, matrix associated, actin dependent regulator of chromatin, subfamily a, member 2 [Source:MGI Symbol	Acc:MGI:99603]"
869,Slc9a8,4.59346057761695E-07,0.676334994291471,0.494,0.162,0.00851489787272853,9,"solute carrier family 9 (sodium/hydrogen exchanger), member 8 [Source:MGI Symbol	Acc:MGI:1924281]"
870,Rnf24,2.38253955382757E-06,1.34678461035215,0.711,0.117,0.0441651357093017,9,ring finger protein 24 [Source:MGI Symbol	Acc:MGI:1261771]
871,Cyp2j5,2.97089638301127E-06,0.84659545720094,0.855,0.521,0.0550715062518799,9,"cytochrome P450, family 2, subfamily j, polypeptide 5 [Source:MGI Symbol	Acc:MGI:1270149]"
872,Abcc2,1.59113291720907E-05,0.763677569368271,0.747,0.501,0.294948308863045,9,"ATP-binding cassette, sub-family C (CFTR/MRP), member 2 [Source:MGI Symbol	Acc:MGI:1352447]"
873,Slc22a30,1.61017915039808E-05,0.717889657034666,0.41,0.215,0.298478909109293,9,"solute carrier family 22, member 30 [Source:MGI Symbol	Acc:MGI:2442750]"
874,Ces1f,9.46702114568021E-05,0.678292766161101,0.506,0.17,1,9,carboxylesterase 1F [Source:MGI Symbol	Acc:MGI:2142687]
875,Atp6v0d2,1.14372758765534E-116,1.66519368282805,0.72,0.036,2.1201278292367E-112,10,"ATPase, H+ transporting, lysosomal V0 subunit D2 [Source:MGI Symbol	Acc:MGI:1924415]"
876,Atp6v1c2,9.67322239166986E-111,1.40298042130989,0.742,0.029,1.79312523474384E-106,10,"ATPase, H+ transporting, lysosomal V1 subunit C2 [Source:MGI Symbol	Acc:MGI:1916025]"
877,Slc4a9,1.45329212082658E-74,2.70517612132064,0.839,0.04,2.69396760437623E-70,10,"solute carrier family 4, sodium bicarbonate cotransporter, member 9 [Source:MGI Symbol	Acc:MGI:2443384]"
878,Syn2,5.45517530706332E-64,1.09358741358885,0.538,0.027,1.01122584667033E-59,10,synapsin II [Source:MGI Symbol	Acc:MGI:103020]
879,Slc26a4,2.12829069736808E-63,3.30495125666862,0.667,0.06,3.94521246571122E-59,10,"solute carrier family 26, member 4 [Source:MGI Symbol	Acc:MGI:1346029]"
880,Pde4b,3.56794213072865E-62,1.89207016227591,0.796,0.134,6.6138943277317E-58,10,"phosphodiesterase 4B, cAMP specific [Source:MGI Symbol	Acc:MGI:99557]"
881,Tmem117,1.31556410661543E-55,2.26002179903343,0.903,0.175,2.43866118443302E-51,10,transmembrane protein 117 [Source:MGI Symbol	Acc:MGI:2444580]
882,Atp6v1b1,5.46638760684203E-51,0.849429678703348,0.591,0.063,1.01330427068031E-46,10,"ATPase, H+ transporting, lysosomal V1 subunit B1 [Source:MGI Symbol	Acc:MGI:103285]"
883,Lsamp,5.73318133460864E-50,2.1031319631465,0.527,0.058,1.0627598239964E-45,10,limbic system-associated membrane protein [Source:MGI Symbol	Acc:MGI:1261760]
884,Plcg2,7.67216307216548E-50,0.772345825990616,0.43,0.029,1.42218886868731E-45,10,"phospholipase C, gamma 2 [Source:MGI Symbol	Acc:MGI:97616]"
885,Hepacam2,1.43600555613365E-44,0.633050204855015,0.366,0.011,2.66192349940496E-40,10,HEPACAM family member 2 [Source:MGI Symbol	Acc:MGI:2141520]
886,Gm12121,1.689609671703E-43,0.697814855314976,0.355,0.012,3.13202944843586E-39,10,predicted gene 12121 [Source:MGI Symbol	Acc:MGI:3651988]
887,Ralgapa2,1.62987999234016E-40,1.47706087504412,0.796,0.337,3.02130854180095E-36,10,"Ral GTPase activating protein, alpha subunit 2 (catalytic) [Source:MGI Symbol	Acc:MGI:3036245]"
888,Dmxl1,2.88954311664908E-38,1.1371436447207,0.86,0.444,5.3563460753324E-34,10,Dmx-like 1 [Source:MGI Symbol	Acc:MGI:2443926]
889,Clnk,4.35774450475742E-36,0.689451382380349,0.333,0.017,8.07795098846883E-32,10,cytokine-dependent hematopoietic cell linker [Source:MGI Symbol	Acc:MGI:1351468]
890,Wscd2,2.35137601773924E-35,0.628265363146608,0.355,0.019,4.35874572408323E-31,10,WSC domain containing 2 [Source:MGI Symbol	Acc:MGI:2445030]
891,Rcan2,9.14758917854822E-35,1.34744816296066,0.656,0.056,1.69568860602748E-30,10,regulator of calcineurin 2 [Source:MGI Symbol	Acc:MGI:1858219]
892,Atp6v1g3,1.08100390256965E-34,0.839993445933634,0.409,0.037,2.00385693419335E-30,10,"ATPase, H+ transporting, lysosomal V1 subunit G3 [Source:MGI Symbol	Acc:MGI:2450548]"
893,Car12,4.8431213691257E-34,1.6296199693244,0.86,0.303,8.9776940819483E-30,10,carbonic anhydrase 12 [Source:MGI Symbol	Acc:MGI:1923709]
894,Pam,1.85912282320628E-31,1.29978576063924,0.849,0.415,3.44625597737747E-27,10,peptidylglycine alpha-amidating monooxygenase [Source:MGI Symbol	Acc:MGI:97475]
895,Grb10,3.12044566321939E-30,0.833109166800041,0.505,0.09,5.78437012590978E-26,10,growth factor receptor bound protein 10 [Source:MGI Symbol	Acc:MGI:103232]
896,Nbea,3.54237732636633E-30,1.33401894245823,0.624,0.268,6.56650484988526E-26,10,neurobeachin [Source:MGI Symbol	Acc:MGI:1347075]
897,Kit,2.64647212770899E-28,0.70957849450659,0.269,0.017,4.90576538313415E-24,10,KIT proto-oncogene receptor tyrosine kinase [Source:MGI Symbol	Acc:MGI:96677]
898,Insrr,1.08424354418046E-27,0.436821042709142,0.215,0.009,2.00986225784732E-23,10,insulin receptor-related receptor [Source:MGI Symbol	Acc:MGI:1346037]
899,Tfcp2l1,7.90259473896433E-25,1.22055515135823,0.806,0.354,1.46490398676182E-20,10,transcription factor CP2-like 1 [Source:MGI Symbol	Acc:MGI:2444691]
900,Tshr,2.94103045837317E-24,0.889282471538996,0.344,0.019,5.45178816068634E-20,10,thyroid stimulating hormone receptor [Source:MGI Symbol	Acc:MGI:98849]
901,Foxp1,3.5148600904991E-24,1.00104649979529,0.817,0.444,6.51549614975817E-20,10,forkhead box P1 [Source:MGI Symbol	Acc:MGI:1914004]
902,Tmem163,8.99865040880057E-23,0.558374103955713,0.301,0.031,1.66807982627936E-18,10,transmembrane protein 163 [Source:MGI Symbol	Acc:MGI:1919410]
903,Oxgr1,9.17605679962946E-23,0.508449973048976,0.258,0.025,1.70096564894731E-18,10,oxoglutarate (alpha-ketoglutarate) receptor 1 [Source:MGI Symbol	Acc:MGI:2685145]
904,Abr,1.07333712630171E-22,0.850040526774258,0.495,0.155,1.98964503102548E-18,10,active BCR-related gene [Source:MGI Symbol	Acc:MGI:107771]
905,Col18a1,1.12460573257378E-22,1.05069792699295,0.495,0.109,2.08468164647202E-18,10,"collagen, type XVIII, alpha 1 [Source:MGI Symbol	Acc:MGI:88451]"
906,Pear1,1.99415379901956E-21,0.474374344545662,0.258,0.018,3.69656289724255E-17,10,platelet endothelial aggregation receptor 1 [Source:MGI Symbol	Acc:MGI:1920432]
907,Bmpr1b,3.52057762116371E-21,0.838865882648435,0.505,0.078,6.52609473635118E-17,10,"bone morphogenetic protein receptor, type 1B [Source:MGI Symbol	Acc:MGI:107191]"
908,Aqp6,1.20491202770401E-20,0.411497141573595,0.194,0.002,2.23354542575493E-16,10,aquaporin 6 [Source:MGI Symbol	Acc:MGI:1341204]
909,Pde1a,2.32861799921483E-20,1.21763992706761,0.806,0.304,4.31655918514453E-16,10,"phosphodiesterase 1A, calmodulin-dependent [Source:MGI Symbol	Acc:MGI:1201792]"
910,Wdr72,4.89040352139402E-20,0.782584500552579,0.613,0.232,9.0653410076081E-16,10,WD repeat domain 72 [Source:MGI Symbol	Acc:MGI:3583957]
911,Prkcd,4.90152076410295E-20,0.575899898337628,0.398,0.089,9.08594904041764E-16,10,"protein kinase C, delta [Source:MGI Symbol	Acc:MGI:97598]"
912,Arhgap18,3.91052451184744E-19,0.892511412116245,0.602,0.292,7.24893928761159E-15,10,Rho GTPase activating protein 18 [Source:MGI Symbol	Acc:MGI:1921160]
913,Prkca,1.04842751363031E-18,0.811508852055113,0.624,0.236,1.9434700820165E-14,10,"protein kinase C, alpha [Source:MGI Symbol	Acc:MGI:97595]"
914,Irs1,1.90982582291367E-18,0.609694300335037,0.409,0.062,3.54024412793507E-14,10,insulin receptor substrate 1 [Source:MGI Symbol	Acc:MGI:99454]
915,Car2,6.21703174905641E-18,0.806910538999005,0.495,0.145,1.15245117532259E-13,10,carbonic anhydrase 2 [Source:MGI Symbol	Acc:MGI:88269]
916,Rhcg,7.54476211442308E-18,0.762232215134222,0.559,0.111,1.39857255315061E-13,10,Rhesus blood group-associated C glycoprotein [Source:MGI Symbol	Acc:MGI:1888517]
917,Rorb,1.47361913064297E-17,0.527765596085162,0.151,0.006,2.73164778247288E-13,10,RAR-related orphan receptor beta [Source:MGI Symbol	Acc:MGI:1343464]
918,Dnal1,3.87694116530949E-17,0.533113312698134,0.419,0.082,7.1866858381342E-13,10,"dynein, axonemal, light chain 1 [Source:MGI Symbol	Acc:MGI:1921462]"
919,Itpr2,4.05619810514199E-17,0.937926672093141,0.828,0.421,7.5189744275017E-13,10,"inositol 1,4,5-triphosphate receptor 2 [Source:MGI Symbol	Acc:MGI:99418]"
920,Ccbe1,4.33128231876584E-17,0.716481955702422,0.398,0.037,8.02889803429624E-13,10,collagen and calcium binding EGF domains 1 [Source:MGI Symbol	Acc:MGI:2445053]
921,Atp6v1h,9.33127012819596E-17,0.53047021675628,0.452,0.124,1.72973754366369E-12,10,"ATPase, H+ transporting, lysosomal V1 subunit H [Source:MGI Symbol	Acc:MGI:1914864]"
922,Tmcc3,1.00898525968453E-16,0.97927391589273,0.634,0.198,1.87035597587722E-12,10,transmembrane and coiled coil domains 3 [Source:MGI Symbol	Acc:MGI:2442900]
923,Adgrf5,2.46308414625738E-16,0.920272807529266,0.301,0.067,4.5658190819173E-12,10,adhesion G protein-coupled receptor F5 [Source:MGI Symbol	Acc:MGI:2182928]
924,Slc43a2,3.8695990988029E-16,0.689789795901232,0.559,0.201,7.17307584945094E-12,10,"solute carrier family 43, member 2 [Source:MGI Symbol	Acc:MGI:2442746]"
925,Aldh1l1,5.01590700326854E-16,0.569455877352965,0.473,0.16,9.29798681195889E-12,10,"aldehyde dehydrogenase 1 family, member L1 [Source:MGI Symbol	Acc:MGI:1340024]"
926,Anxa4,5.77541833834212E-14,0.467394060222593,0.387,0.101,1.07058929737848E-09,10,annexin A4 [Source:MGI Symbol	Acc:MGI:88030]
927,Slc44a3,7.32314740893688E-14,0.497792806224878,0.28,0.048,1.35749183519463E-09,10,"solute carrier family 44, member 3 [Source:MGI Symbol	Acc:MGI:2384860]"
928,Alcam,7.46212493157251E-14,0.897995887242432,0.548,0.087,1.3832540985656E-09,10,activated leukocyte cell adhesion molecule [Source:MGI Symbol	Acc:MGI:1313266]
929,Hs6st3,1.0228392064896E-13,0.577854458905482,0.237,0.049,1.89603703706978E-09,10,heparan sulfate 6-O-sulfotransferase 3 [Source:MGI Symbol	Acc:MGI:1354960]
930,Kif13b,2.10937177592897E-13,0.573910018096576,0.495,0.176,3.91014246103954E-09,10,kinesin family member 13B [Source:MGI Symbol	Acc:MGI:1098265]
931,Nedd4l,5.88166499279905E-13,0.855256872262139,0.828,0.553,1.09028423971516E-08,10,"neural precursor cell expressed, developmentally down-regulated gene 4-like [Source:MGI Symbol	Acc:MGI:1933754]"
932,Malrd1,7.53611639172751E-13,0.657833169823465,0.258,0.031,1.39696989553453E-08,10,MAM and LDL receptor class A domain containing 1 [Source:MGI Symbol	Acc:MGI:1928271]
933,Rnf152,9.16989324406233E-13,0.577803934201067,0.484,0.107,1.69982311065183E-08,10,ring finger protein 152 [Source:MGI Symbol	Acc:MGI:2443787]
934,Rapgef4,2.40447405451804E-12,0.679283337748173,0.323,0.058,4.45717355486009E-08,10,Rap guanine nucleotide exchange factor (GEF) 4 [Source:MGI Symbol	Acc:MGI:1917723]
935,Ptprj,5.65157959582002E-12,0.748553568441418,0.602,0.353,1.04763330967716E-07,10,"protein tyrosine phosphatase, receptor type, J [Source:MGI Symbol	Acc:MGI:104574]"
936,Dmd,5.84063010032714E-12,0.545958945944444,0.409,0.144,1.08267760169764E-07,10,"dystrophin, muscular dystrophy [Source:MGI Symbol	Acc:MGI:94909]"
937,Trak1,1.50424434393428E-11,0.409082884293942,0.376,0.144,2.78841774035097E-07,10,"trafficking protein, kinesin binding 1 [Source:MGI Symbol	Acc:MGI:1914345]"
938,Parm1,3.14509310488838E-11,0.443985902347183,0.204,0.014,5.8300590885316E-07,10,prostate androgen-regulated mucin-like protein 1 [Source:MGI Symbol	Acc:MGI:2443349]
939,Agap1,3.73733321074551E-11,0.650116672583288,0.602,0.3,6.92789457275896E-07,10,"ArfGAP with GTPase domain, ankyrin repeat and PH domain 1 [Source:MGI Symbol	Acc:MGI:2653690]"
940,Clcnkb,4.66122349534441E-11,0.459874774850546,0.355,0.094,8.64050999331993E-07,10,"chloride channel, voltage-sensitive Kb [Source:MGI Symbol	Acc:MGI:1930643]"
941,Gm12216,5.0921013740911E-11,0.450319057361759,0.269,0.049,9.43922831715267E-07,10,predicted gene 12216 [Source:MGI Symbol	Acc:MGI:3650088]
942,Cnbd2,1.14513909209844E-10,0.665057906154771,0.441,0.173,2.12274433502288E-06,10,cyclic nucleotide binding domain containing 2 [Source:MGI Symbol	Acc:MGI:1918123]
943,Eps8,1.58309215252053E-10,0.642051106416752,0.645,0.352,2.93457792312731E-06,10,epidermal growth factor receptor pathway substrate 8 [Source:MGI Symbol	Acc:MGI:104684]
944,Zcchc16,2.92779821039133E-10,0.918697834830344,0.333,0.057,5.4272595426024E-06,10,NA
945,Met,5.34512688183194E-10,0.543689439296668,0.441,0.234,9.90826170085187E-06,10,met proto-oncogene [Source:MGI Symbol	Acc:MGI:96969]
946,Atp6v1a,5.49190200591468E-10,0.53220476796269,0.495,0.259,1.0180338748364E-05,10,"ATPase, H+ transporting, lysosomal V1 subunit A [Source:MGI Symbol	Acc:MGI:1201780]"
947,Ptbp3,6.95917677066864E-10,0.4769855580022,0.398,0.173,1.29002259797885E-05,10,polypyrimidine tract binding protein 3 [Source:MGI Symbol	Acc:MGI:1923334]
948,Camk2b,7.6221942357318E-10,0.736208671252259,0.43,0.203,1.4129261454776E-05,10,"calcium/calmodulin-dependent protein kinase II, beta [Source:MGI Symbol	Acc:MGI:88257]"
949,Zfhx3,1.71308179992629E-09,0.479912528087091,0.409,0.085,3.17553973252336E-05,10,zinc finger homeobox 3 [Source:MGI Symbol	Acc:MGI:99948]
950,Cacnb2,2.09842200637171E-09,0.649519152835135,0.441,0.142,3.88984487321123E-05,10,"calcium channel, voltage-dependent, beta 2 subunit [Source:MGI Symbol	Acc:MGI:894644]"
951,Exoc6b,2.5145229611121E-09,0.523374563728368,0.538,0.261,4.6611712130135E-05,10,exocyst complex component 6B [Source:MGI Symbol	Acc:MGI:1923164]
952,Slc16a5,3.20221187368692E-08,0.637952239222091,0.301,0.076,0.000593594015025344,10,"solute carrier family 16 (monocarboxylic acid transporters), member 5 [Source:MGI Symbol	Acc:MGI:2443515]"
953,Plcb4,3.54976615289558E-08,0.425670479066448,0.323,0.097,0.000658020151762253,10,"phospholipase C, beta 4 [Source:MGI Symbol	Acc:MGI:107464]"
954,Ncoa7,5.19639919510598E-08,0.592748883163251,0.774,0.471,0.000963256518796796,10,nuclear receptor coactivator 7 [Source:MGI Symbol	Acc:MGI:2444847]
955,Arl15,1.45250365294468E-07,0.637467312505549,0.774,0.524,0.00269250602146356,10,ADP-ribosylation factor-like 15 [Source:MGI Symbol	Acc:MGI:2442308]
956,Limch1,1.78256503328621E-07,0.482356250053848,0.527,0.292,0.00330434080220264,10,LIM and calponin homology domains 1 [Source:MGI Symbol	Acc:MGI:1924819]
957,Fam13a,2.02593711970478E-07,0.671296078365991,0.624,0.376,0.00375547963879674,10,"family with sequence similarity 13, member A [Source:MGI Symbol	Acc:MGI:1889842]"
958,Blnk,2.84548534846426E-07,0.441670179472956,0.366,0.098,0.0052746761904482,10,B cell linker [Source:MGI Symbol	Acc:MGI:96878]
959,Myo5a,3.31201818819277E-07,0.453574022208944,0.215,0.079,0.00613948811545294,10,myosin VA [Source:MGI Symbol	Acc:MGI:105976]
960,Arhgef38,1.37938208594573E-06,0.490212938042435,0.441,0.211,0.025569605727176,10,Rho guanine nucleotide exchange factor (GEF) 38 [Source:MGI Symbol	Acc:MGI:1924919]
961,Trpm3,1.76040185731011E-06,0.482027917089097,0.344,0.211,0.0326325692289574,10,"transient receptor potential cation channel, subfamily M, member 3 [Source:MGI Symbol	Acc:MGI:2443101]"
962,Nckap5,2.24150523528499E-06,0.522111906978485,0.559,0.283,0.0415507825464778,10,NCK-associated protein 5 [Source:MGI Symbol	Acc:MGI:2686394]
963,Gulp1,2.59180865680429E-06,0.461978797773125,0.333,0.108,0.0480443570711811,10,"GULP, engulfment adaptor PTB domain containing 1 [Source:MGI Symbol	Acc:MGI:1920407]"
964,Atp6v0a4,2.80748058855084E-06,0.548478646368897,0.806,0.597,0.0520422676699669,10,"ATPase, H+ transporting, lysosomal V0 subunit A4 [Source:MGI Symbol	Acc:MGI:2153480]"
965,Rtl4,3.16325970600759E-06,0.56494155437469,0.183,0.028,0.0586373451702627,10,retrotransposon Gag like 4 [Source:MGI Symbol	Acc:MGI:3588192]
966,Wwc1,8.67533687880753E-06,0.45730083118672,0.71,0.424,0.160814719722455,10,"WW, C2 and coiled-coil domain containing 1 [Source:MGI Symbol	Acc:MGI:2388637]"
967,Iqgap2,9.35239019347301E-06,0.436614868581437,0.484,0.21,0.173365257016409,10,IQ motif containing GTPase activating protein 2 [Source:MGI Symbol	Acc:MGI:2449975]
968,Cep85,1.7405027899576E-05,0.525654849489355,0.441,0.297,0.322637002174441,10,centrosomal protein 85 [Source:MGI Symbol	Acc:MGI:1917262]
969,Magi1,3.27964844319994E-05,0.463203341022597,0.602,0.459,0.607948431915973,10,"membrane associated guanylate kinase, WW and PDZ domain containing 1 [Source:MGI Symbol	Acc:MGI:1203522]"
970,Esrrg,4.67505005561463E-05,0.479186333816623,0.946,0.883,0.866614028809284,10,estrogen-related receptor gamma [Source:MGI Symbol	Acc:MGI:1347056]
971,Mecom,0.000141348268845012,0.697268572857913,0.849,0.476,1,10,MDS1 and EVI1 complex locus [Source:MGI Symbol	Acc:MGI:95457]
972,Nr3c2,0.000145616959489223,0.468557017950347,0.591,0.358,1,10,"nuclear receptor subfamily 3, group C, member 2 [Source:MGI Symbol	Acc:MGI:99459]"
973,Frmpd4,0.00193135222836871,0.519866169299397,0.312,0.153,1,10,FERM and PDZ domain containing 4 [Source:MGI Symbol	Acc:MGI:3042378]
974,Thsd7a,0.00776197443529485,0.550399207106492,0.344,0.088,1,10,"thrombospondin, type I, domain containing 7A [Source:MGI Symbol	Acc:MGI:2685683]"
975,Gm26917,0,2.39705166568943,1,0.23,0,11,NA
976,Gm19950,1.11852991348642E-89,1.18397349965998,0.617,0.015,2.07341890062978E-85,11,"predicted gene, 19950 [Source:MGI Symbol	Acc:MGI:5012135]"
977,Cyp4a14,3.31111351056029E-64,0.902825897426472,0.467,0.026,6.13781111452561E-60,11,"cytochrome P450, family 4, subfamily a, polypeptide 14 [Source:MGI Symbol	Acc:MGI:1096550]"
978,Miox,2.73976004962979E-55,1.71569533802477,0.86,0.239,5.07869320399875E-51,11,myo-inositol oxygenase [Source:MGI Symbol	Acc:MGI:1891725]
979,Tns1,9.47496387549612E-48,1.45754602659789,1,0.615,1.75637405360072E-43,11,tensin 1 [Source:MGI Symbol	Acc:MGI:104552]
980,Ass1,4.04036677120676E-44,1.56809803572352,0.785,0.295,7.48962788378598E-40,11,argininosuccinate synthetase 1 [Source:MGI Symbol	Acc:MGI:88090]
981,Gm5424,8.58141561502758E-40,0.649650366243716,0.374,0.045,1.59073701255766E-35,11,predicted gene 5424 [Source:MGI Symbol	Acc:MGI:3643173]
982,Slc34a1,1.65436252637583E-36,2.44561328499069,0.991,0.637,3.06669181514287E-32,11,"solute carrier family 34 (sodium phosphate), member 1 [Source:MGI Symbol	Acc:MGI:1345284]"
983,Acaa1a,2.86485805693884E-31,0.719519147479317,0.505,0.134,5.31058738014752E-27,11,acetyl-Coenzyme A acyltransferase 1A [Source:MGI Symbol	Acc:MGI:2148491]
984,Foxo3,1.15725550777102E-30,1.29118255043035,0.785,0.223,2.14520453475513E-26,11,forkhead box O3 [Source:MGI Symbol	Acc:MGI:1890081]
985,Tnfrsf21,6.70056782907512E-30,1.3515583363103,0.757,0.243,1.24208425847565E-25,11,"tumor necrosis factor receptor superfamily, member 21 [Source:MGI Symbol	Acc:MGI:2151075]"
986,Cyp4a31,2.72590415927919E-28,0.954745757955419,0.523,0.13,5.05300854005584E-24,11,"cytochrome P450, family 4, subfamily a, polypeptide 31 [Source:MGI Symbol	Acc:MGI:3028580]"
987,Dcun1d3,4.37131497845271E-27,0.715506293614449,0.402,0.103,8.1031065755578E-23,11,"DCN1, defective in cullin neddylation 1, domain containing 3 (S. cerevisiae) [Source:MGI Symbol	Acc:MGI:2679003]"
988,Macrod1,9.57874446374978E-25,0.943301678919046,0.71,0.229,1.7756118612453E-20,11,mono-ADP ribosylhydrolase 1 [Source:MGI Symbol	Acc:MGI:2147583]
989,Cmip,6.17929873710495E-24,1.05214214233625,0.794,0.378,1.14545660689714E-19,11,c-Maf inducing protein [Source:MGI Symbol	Acc:MGI:1921690]
990,Nat8f6,6.56152452451745E-24,0.689189537418109,0.467,0.074,1.2163098011098E-19,11,N-acetyltransferase 8 (GCN5-related) family member 6 [Source:MGI Symbol	Acc:MGI:3779382]
991,Trim30a,1.23055821188908E-23,0.909017574395403,0.879,0.545,2.2810857573788E-19,11,tripartite motif-containing 30A [Source:MGI Symbol	Acc:MGI:98178]
992,Pde4d,4.10333332145758E-23,1.18165176449346,1,0.89,7.60634897798591E-19,11,"phosphodiesterase 4D, cAMP specific [Source:MGI Symbol	Acc:MGI:99555]"
993,Adtrp,1.16337281167782E-19,0.762530156952566,0.439,0.082,2.15654418100717E-15,11,androgen dependent TFPI regulating protein [Source:MGI Symbol	Acc:MGI:1924596]
994,Slc13a3,1.62013187924739E-19,1.13117995843947,0.785,0.219,3.0032384645609E-15,11,"solute carrier family 13 (sodium-dependent dicarboxylate transporter), member 3 [Source:MGI Symbol	Acc:MGI:2149635]"
995,Slc25a42,2.62088015031082E-19,0.613254930281028,0.495,0.127,4.85832553463118E-15,11,"solute carrier family 25, member 42 [Source:MGI Symbol	Acc:MGI:1920345]"
996,Igf1r,7.02664272019859E-19,0.907213711391728,0.869,0.555,1.30252876104321E-14,11,insulin-like growth factor I receptor [Source:MGI Symbol	Acc:MGI:96433]
997,Alpl,7.58528156431686E-19,0.740444098862594,0.421,0.101,1.40608364357742E-14,11,"alkaline phosphatase, liver/bone/kidney [Source:MGI Symbol	Acc:MGI:87983]"
998,Bmp6,7.77816120284729E-19,0.979337972677904,0.551,0.153,1.4418377421718E-14,11,bone morphogenetic protein 6 [Source:MGI Symbol	Acc:MGI:88182]
999,Mtss1,1.03129026288839E-18,0.825484781740813,0.72,0.299,1.9117027603162E-14,11,MTSS I-BAR domain containing 1 [Source:MGI Symbol	Acc:MGI:2384818]
1000,Acaa1b,1.2693534300704E-18,0.595842397994222,0.477,0.114,2.35300045332149E-14,11,acetyl-Coenzyme A acyltransferase 1B [Source:MGI Symbol	Acc:MGI:3605455]
1001,Auts2,1.57577679603465E-18,1.18643774002963,0.907,0.47,2.92101744680943E-14,11,autism susceptibility candidate 2 [Source:MGI Symbol	Acc:MGI:1919847]
1002,Pitpnc1,3.76328191225663E-18,1.03969468594991,0.879,0.525,6.97599568075012E-14,11,"phosphatidylinositol transfer protein, cytoplasmic 1 [Source:MGI Symbol	Acc:MGI:1919045]"
1003,Bcat2,4.03549530822894E-18,0.538946901837496,0.458,0.124,7.48059765286398E-14,11,"branched chain aminotransferase 2, mitochondrial [Source:MGI Symbol	Acc:MGI:1276534]"
1004,Herpud1,4.39597018329912E-18,0.569161514884504,0.514,0.174,8.14880992878159E-14,11,"homocysteine-inducible, endoplasmic reticulum stress-inducible, ubiquitin-like domain member 1 [Source:MGI Symbol	Acc:MGI:1927406]"
1005,Lncpint,1.69813882644927E-17,0.747533523648913,0.626,0.185,3.14783994258901E-13,11,"long non-protein coding RNA, Trp53 induced transcript [Source:MGI Symbol	Acc:MGI:2673128]"
1006,Scp2,2.55495841536655E-17,1.14051491592972,0.748,0.2,4.73612641456498E-13,11,"sterol carrier protein 2, liver [Source:MGI Symbol	Acc:MGI:98254]"
1007,Msra,9.70543725422295E-17,0.816725262893051,0.738,0.32,1.79909690381531E-12,11,methionine sulfoxide reductase A [Source:MGI Symbol	Acc:MGI:106916]
1008,Nphp3,1.54506003457299E-16,0.530534662021296,0.346,0.088,2.86407778608795E-12,11,nephronophthisis 3 (adolescent) [Source:MGI Symbol	Acc:MGI:1921275]
1009,Sh3rf1,5.47072416199876E-16,0.767145652902879,0.738,0.422,1.01410813790971E-11,11,SH3 domain containing ring finger 1 [Source:MGI Symbol	Acc:MGI:1913066]
1010,Gm37245,6.75780432922847E-16,0.738475525858636,0.421,0.026,1.25269418850908E-11,11,"predicted gene, 37245 [Source:MGI Symbol	Acc:MGI:5610473]"
1011,Itpr1,8.97415000574243E-16,0.740064977870995,0.916,0.652,1.66353818656447E-11,11,"inositol 1,4,5-trisphosphate receptor 1 [Source:MGI Symbol	Acc:MGI:96623]"
1012,Zfp697,1.09043462632269E-15,1.3205550093093,0.888,0.182,2.02133866681437E-11,11,zinc finger protein 697 [Source:MGI Symbol	Acc:MGI:2139736]
1013,Sik3,2.06056450190869E-15,0.741097412981969,0.757,0.474,3.81966841718815E-11,11,SIK family kinase 3 [Source:MGI Symbol	Acc:MGI:2446296]
1014,Xylt1,2.85451809575402E-15,0.520775909751064,0.439,0.116,5.29142019409923E-11,11,xylosyltransferase 1 [Source:MGI Symbol	Acc:MGI:2451073]
1015,Trabd2b,4.49229578281695E-15,0.821763523084887,0.748,0.404,8.32736869260778E-11,11,TraB domain containing 2B [Source:MGI Symbol	Acc:MGI:3650152]
1016,Slc5a11,1.33096544217943E-14,0.627040429454553,0.439,0.095,2.467210640168E-10,11,"solute carrier family 5 (sodium/glucose cotransporter), member 11 [Source:MGI Symbol	Acc:MGI:1919316]"
1017,Ltn1,1.35812861766208E-14,1.42989014130673,0.888,0.329,2.5175630185602E-10,11,listerin E3 ubiquitin protein ligase 1 [Source:MGI Symbol	Acc:MGI:1926163]
1018,Ppp1r16b,2.24317033460562E-14,0.658724256691058,0.514,0.109,4.15816484925845E-10,11,"protein phosphatase 1, regulatory subunit 16B [Source:MGI Symbol	Acc:MGI:2151841]"
1019,Lrp2,2.96828623503846E-14,1.13653952337538,0.907,0.531,5.50231219389078E-10,11,low density lipoprotein receptor-related protein 2 [Source:MGI Symbol	Acc:MGI:95794]
1020,Inpp5b,4.87124079131599E-14,0.534077040535378,0.336,0.143,9.02981905486245E-10,11,inositol polyphosphate-5-phosphatase B [Source:MGI Symbol	Acc:MGI:103257]
1021,Agap1,4.88029533236794E-14,0.68700954888372,0.645,0.295,9.04660345761045E-10,11,"ArfGAP with GTPase domain, ankyrin repeat and PH domain 1 [Source:MGI Symbol	Acc:MGI:2653690]"
1022,Slc5a10,9.16161321196393E-14,0.791295020747334,0.486,0.079,1.69828824110175E-09,11,"solute carrier family 5 (sodium/glucose cotransporter), member 10 [Source:MGI Symbol	Acc:MGI:1926089]"
1023,Kcnk5,1.34864562416115E-13,0.736118480048159,0.495,0.158,2.49998439350752E-09,11,"potassium channel, subfamily K, member 5 [Source:MGI Symbol	Acc:MGI:1336175]"
1024,Rreb1,2.28015060917778E-13,0.599851496828809,0.533,0.23,4.22671518423285E-09,11,ras responsive element binding protein 1 [Source:MGI Symbol	Acc:MGI:2443664]
1025,Cldn10,5.31033279453427E-13,0.628311278938301,0.589,0.221,9.84376390122817E-09,11,claudin 10 [Source:MGI Symbol	Acc:MGI:1913101]
1026,Rora,6.06822838454517E-13,0.8149591616695,0.794,0.512,1.12486749564314E-08,11,RAR-related orphan receptor alpha [Source:MGI Symbol	Acc:MGI:104661]
1027,Lgr4,8.82498373348581E-13,0.601899955079591,0.579,0.276,1.63588723467627E-08,11,leucine-rich repeat-containing G protein-coupled receptor 4 [Source:MGI Symbol	Acc:MGI:1891468]
1028,Srpk1,1.01481406653062E-12,0.632977142781498,0.551,0.21,1.88116083512781E-08,11,serine/arginine-rich protein specific kinase 1 [Source:MGI Symbol	Acc:MGI:106908]
1029,C330002G04Rik,1.46991731610344E-12,0.525446466911106,0.393,0.13,2.72478572886095E-08,11,RIKEN cDNA C330002G04 gene [Source:MGI Symbol	Acc:MGI:1924860]
1030,Zfp568,3.92032322365512E-12,1.32243016040849,0.925,0.218,7.2671031596895E-08,11,zinc finger protein 568 [Source:MGI Symbol	Acc:MGI:2142347]
1031,Gldc,3.98895390079465E-12,0.659927094934819,0.393,0.113,7.39432384590305E-08,11,glycine decarboxylase [Source:MGI Symbol	Acc:MGI:1341155]
1032,Fggy,5.04667555855096E-12,0.677923314986307,0.692,0.407,9.35502248288591E-08,11,FGGY carbohydrate kinase domain containing [Source:MGI Symbol	Acc:MGI:1922828]
1033,Kcnq1ot1,9.45257348515126E-12,0.710960959219372,0.589,0.104,1.75222354694249E-07,11,KCNQ1 overlapping transcript 1 [Source:MGI Symbol	Acc:MGI:1926855]
1034,Nedd4l,1.0755435375831E-11,0.75523257193006,0.86,0.55,1.99373505561779E-07,11,"neural precursor cell expressed, developmentally down-regulated gene 4-like [Source:MGI Symbol	Acc:MGI:1933754]"
1035,Pter,2.60776372600845E-11,0.797359024091353,0.701,0.373,4.83401161890187E-07,11,phosphotriesterase related [Source:MGI Symbol	Acc:MGI:107372]
1036,Fkbp5,4.57400537030826E-11,0.625747819001576,0.514,0.217,8.47883375494043E-07,11,FK506 binding protein 5 [Source:MGI Symbol	Acc:MGI:104670]
1037,Snx29,7.60730357237999E-11,0.810040727530583,0.888,0.62,1.41016586321208E-06,11,sorting nexin 29 [Source:MGI Symbol	Acc:MGI:1921728]
1038,Hlf,8.67367359262455E-11,0.581444673900327,0.495,0.22,1.60783887386481E-06,11,hepatic leukemia factor [Source:MGI Symbol	Acc:MGI:96108]
1039,Ndel1,9.5301523442515E-11,0.521386304156129,0.495,0.222,1.7666043400539E-06,11,nudE neurodevelopment protein 1 like 1 [Source:MGI Symbol	Acc:MGI:1932915]
1040,Xist,1.15507631909835E-10,0.88745064986064,0.907,0.462,2.14116497271261E-06,11,inactive X specific transcripts [Source:MGI Symbol	Acc:MGI:98974]
1041,Nfia,2.23818717034502E-10,0.715660898095769,0.813,0.52,4.14892755766857E-06,11,nuclear factor I/A [Source:MGI Symbol	Acc:MGI:108056]
1042,Atp6v0a4,2.35540802566369E-10,0.688940000957937,0.86,0.593,4.36621985717279E-06,11,"ATPase, H+ transporting, lysosomal V0 subunit A4 [Source:MGI Symbol	Acc:MGI:2153480]"
1043,Park2,3.47337312158851E-10,0.608526841475832,0.664,0.415,6.43859175548862E-06,11,NA
1044,Btbd2,7.49040544852084E-10,1.53398064894415,0.935,0.21,1.38849645799231E-05,11,BTB (POZ) domain containing 2 [Source:MGI Symbol	Acc:MGI:1933831]
1045,Immp2l,9.746632186035E-10,0.597552742717546,0.57,0.352,1.80673320832531E-05,11,IMP2 inner mitochondrial membrane peptidase-like (S. cerevisiae) [Source:MGI Symbol	Acc:MGI:2135611]
1046,Frmd4b,1.61943934449178E-09,0.694803580773272,0.738,0.399,3.00195471288441E-05,11,FERM domain containing 4B [Source:MGI Symbol	Acc:MGI:2141794]
1047,Lrmda,2.08339396381801E-09,0.683024164612394,0.907,0.627,3.86198739072945E-05,11,leucine rich melanocyte differentiation associated [Source:MGI Symbol	Acc:MGI:1923883]
1048,Esrrg,2.2512559024274E-09,0.652857347829767,0.981,0.881,4.17315306632967E-05,11,estrogen-related receptor gamma [Source:MGI Symbol	Acc:MGI:1347056]
1049,Map3k7cl,2.70862715314454E-09,0.544445216927117,0.449,0.108,5.02098215378403E-05,11,Map3k7 C-terminal like [Source:MGI Symbol	Acc:MGI:2446584]
1050,Mast4,5.80879210145255E-09,0.568450896147579,0.738,0.433,0.000107677579184626,11,microtubule associated serine/threonine kinase family member 4 [Source:MGI Symbol	Acc:MGI:1918885]
1051,Zswim6,6.51596234753806E-09,0.540861560434233,0.645,0.305,0.000120786394036313,11,zinc finger SWIM-type containing 6 [Source:MGI Symbol	Acc:MGI:1914513]
1052,Itgb8,7.59422265275326E-09,0.527647002100556,0.589,0.291,0.000140774105314087,11,integrin beta 8 [Source:MGI Symbol	Acc:MGI:1338035]
1053,Kcnma1,7.82008944023956E-09,0.560329603840383,0.299,0.107,0.000144960997953721,11,"potassium large conductance calcium-activated channel, subfamily M, alpha member 1 [Source:MGI Symbol	Acc:MGI:99923]"
1054,Gpc4,8.20471216891955E-09,0.70255661493053,0.738,0.39,0.000152090749475262,11,glypican 4 [Source:MGI Symbol	Acc:MGI:104902]
1055,Wwox,8.42719123044807E-09,0.708147695121993,0.804,0.494,0.000156214843838816,11,WW domain-containing oxidoreductase [Source:MGI Symbol	Acc:MGI:1931237]
1056,Greb1l,1.81528457250815E-08,0.594471959840251,0.551,0.208,0.000336499301205836,11,growth regulation by estrogen in breast cancer-like [Source:MGI Symbol	Acc:MGI:3576497]
1057,Slc9a3,3.08419379681198E-08,0.588368005617858,0.57,0.205,0.000571717004115037,11,"solute carrier family 9 (sodium/hydrogen exchanger), member 3 [Source:MGI Symbol	Acc:MGI:105064]"
1058,Nhs,4.74197633653624E-08,0.762960053734015,0.888,0.544,0.000879020153503723,11,NHS actin remodeling regulator [Source:MGI Symbol	Acc:MGI:2684894]
1059,Cx3cr1,5.63067828686736E-08,0.588822808477066,0.579,0.16,0.0010437588340366,11,chemokine (C-X3-C motif) receptor 1 [Source:MGI Symbol	Acc:MGI:1333815]
1060,Tcf7l2,7.60785992527503E-08,0.549295911495598,0.579,0.263,0.00141026899434823,11,"transcription factor 7 like 2, T cell specific, HMG box [Source:MGI Symbol	Acc:MGI:1202879]"
1061,Galnt14,7.69321976223486E-08,0.635403182456439,0.738,0.315,0.00142609214732548,11,polypeptide N-acetylgalactosaminyltransferase 14 [Source:MGI Symbol	Acc:MGI:1918935]
1062,Fnip2,1.01435715236743E-07,0.57749524082451,0.664,0.4,0.00188031385334351,11,folliculin interacting protein 2 [Source:MGI Symbol	Acc:MGI:2683054]
1063,Hacl1,1.02696984181701E-07,0.537853950996672,0.467,0.192,0.00190369399577619,11,2-hydroxyacyl-CoA lyase 1 [Source:MGI Symbol	Acc:MGI:1929657]
1064,Rbpms,1.69728362038223E-07,0.533633101941028,0.748,0.408,0.00314625464710254,11,RNA binding protein gene with multiple splicing [Source:MGI Symbol	Acc:MGI:1334446]
1065,Ndrg1,1.93594106875723E-07,0.778312401777657,0.813,0.426,0.00358865395915527,11,N-myc downstream regulated gene 1 [Source:MGI Symbol	Acc:MGI:1341799]
1066,Agbl4,2.0080712348433E-07,0.518634070099885,0.617,0.249,0.00372236164802902,11,ATP/GTP binding protein-like 4 [Source:MGI Symbol	Acc:MGI:1918244]
1067,Cryl1,4.3958541764652E-07,0.610173344828392,0.738,0.399,0.00814859488691354,11,"crystallin, lambda 1 [Source:MGI Symbol	Acc:MGI:1915881]"
1068,Sugct,9.86699829055673E-07,0.60133039371383,0.654,0.456,0.018290454731205,11,succinyl-CoA glutarate-CoA transferase [Source:MGI Symbol	Acc:MGI:1923221]
1069,Kcnj15,1.64215384862086E-06,0.577538676642893,0.738,0.414,0.0304406058918849,11,"potassium inwardly-rectifying channel, subfamily J, member 15 [Source:MGI Symbol	Acc:MGI:1310000]"
1070,Bnc2,1.95667088273207E-06,0.551613313673657,0.72,0.342,0.0362708081532043,11,basonuclin 2 [Source:MGI Symbol	Acc:MGI:2443805]
1071,Gm42397,9.83135448857488E-06,1.44690497440251,0.794,0.059,0.182243818154713,11,"predicted gene, 42397 [Source:MGI Symbol	Acc:MGI:5625282]"
1072,Gk,1.10441087314386E-05,0.541233524140304,0.785,0.48,0.204724643554677,11,glycerol kinase [Source:MGI Symbol	Acc:MGI:106594]
1073,Phyhipl,1.52168092849888E-05,0.565318560316836,0.804,0.429,0.282073993715838,11,phytanoyl-CoA hydroxylase interacting protein-like [Source:MGI Symbol	Acc:MGI:1918161]
1074,Dab2,5.8694514791412E-05,0.610373196380101,0.953,0.638,1,11,"disabled 2, mitogen-responsive phosphoprotein [Source:MGI Symbol	Acc:MGI:109175]"
1075,Gm26917,0,3.30870017586271,1,0.245,0,12,NA
1076,Mro,3.46411210955236E-71,1.63063418540781,0.788,0.024,6.42142461747721E-67,12,maestro [Source:MGI Symbol	Acc:MGI:2152817]
1077,Methig1,2.9463350304394E-62,1.81568737850497,0.909,0.102,5.46162124592551E-58,12,methyltransferase hypoxia inducible domain containing 1 [Source:MGI Symbol	Acc:MGI:3845761]
1078,Slc9a8,5.38629310854839E-62,1.927837711352,0.879,0.153,9.98457153531614E-58,12,"solute carrier family 9 (sodium/hydrogen exchanger), member 8 [Source:MGI Symbol	Acc:MGI:1924281]"
1079,Flvcr2,2.87544921763529E-59,1.03044968920206,0.591,0.025,5.33022021473054E-55,12,feline leukemia virus subgroup C cellular receptor 2 [Source:MGI Symbol	Acc:MGI:2384974]
1080,Nceh1,7.60247193931743E-54,1.73654636538044,0.909,0.191,1.40927022339127E-49,12,neutral cholesterol ester hydrolase 1 [Source:MGI Symbol	Acc:MGI:2443191]
1081,Zfp697,3.97168143916442E-52,2.57152029029657,0.985,0.193,7.36230588377908E-48,12,zinc finger protein 697 [Source:MGI Symbol	Acc:MGI:2139736]
1082,Ghr,7.41078109135999E-51,3.10755371837248,1,0.787,1.3737364909054E-46,12,growth hormone receptor [Source:MGI Symbol	Acc:MGI:95708]
1083,Gm36011,8.92193833191061E-51,1.0105539594663,0.561,0.017,1.65385970858627E-46,12,"predicted gene, 36011 [Source:MGI Symbol	Acc:MGI:5595170]"
1084,Zbed4,1.74694820844645E-49,1.28607504703656,0.727,0.069,3.23831789399719E-45,12,"zinc finger, BED type containing 4 [Source:MGI Symbol	Acc:MGI:2682302]"
1085,Etv6,1.97290220172424E-42,1.5326744819357,0.894,0.276,3.65716881133622E-38,12,ets variant 6 [Source:MGI Symbol	Acc:MGI:109336]
1086,4732471J01Rik,4.040459726039E-42,0.913660848285604,0.591,0.037,7.4898001941585E-38,12,RIKEN cDNA 4732471J01 gene [Source:MGI Symbol	Acc:MGI:3603586]
1087,Ror2,3.09636602767116E-41,0.941722141509335,0.591,0.032,5.73973370549403E-37,12,receptor tyrosine kinase-like orphan receptor 2 [Source:MGI Symbol	Acc:MGI:1347521]
1088,Gramd1b,1.98075231493573E-40,2.68581901968403,1,0.459,3.67172056619637E-36,12,GRAM domain containing 1B [Source:MGI Symbol	Acc:MGI:1925037]
1089,Slc3a1,6.97511771787473E-40,1.3757418453761,0.864,0.139,1.29297757136244E-35,12,"solute carrier family 3, member 1 [Source:MGI Symbol	Acc:MGI:1195264]"
1090,Nedd4l,1.68655761267179E-38,1.69981693116186,0.985,0.552,3.12637184660969E-34,12,"neural precursor cell expressed, developmentally down-regulated gene 4-like [Source:MGI Symbol	Acc:MGI:1933754]"
1091,Rnf24,9.36055799109993E-37,2.99282826484191,0.97,0.114,1.73516663481019E-32,12,ring finger protein 24 [Source:MGI Symbol	Acc:MGI:1261771]
1092,Rbm47,2.8263245235773E-36,1.62408204334902,0.924,0.484,5.23915776935524E-32,12,RNA binding motif protein 47 [Source:MGI Symbol	Acc:MGI:2384294]
1093,Napsa,7.91979068803175E-36,2.04728887496776,0.909,0.175,1.46809159984045E-31,12,napsin A aspartic peptidase [Source:MGI Symbol	Acc:MGI:109365]
1094,Ugt3a1,3.00201108232274E-34,0.941630293981633,0.591,0.082,5.56482794330166E-30,12,"UDP glycosyltransferases 3 family, polypeptide A1 [Source:MGI Symbol	Acc:MGI:2146055]"
1095,Ntn1,5.59013312920105E-34,1.32539147209585,0.758,0.145,1.03624297816E-29,12,netrin 1 [Source:MGI Symbol	Acc:MGI:105088]
1096,Lrp2,8.31798192486894E-34,2.20011849094524,0.985,0.536,1.54190430941296E-29,12,low density lipoprotein receptor-related protein 2 [Source:MGI Symbol	Acc:MGI:95794]
1097,Arhgap26,1.32926215993143E-33,2.12399858070894,0.97,0.368,2.4640532658649E-29,12,Rho GTPase activating protein 26 [Source:MGI Symbol	Acc:MGI:1918552]
1098,Scamp2,3.09984269463185E-33,1.12023622480738,0.682,0.158,5.74617840303906E-29,12,secretory carrier membrane protein 2 [Source:MGI Symbol	Acc:MGI:1346518]
1099,Map3k7cl,9.2457300818382E-33,1.29591735348752,0.758,0.105,1.71388098527035E-28,12,Map3k7 C-terminal like [Source:MGI Symbol	Acc:MGI:2446584]
1100,Slc6a6,1.00440429571005E-32,1.67735417360597,0.727,0.206,1.86186424295772E-28,12,"solute carrier family 6 (neurotransmitter transporter, taurine), member 6 [Source:MGI Symbol	Acc:MGI:98488]"
1101,Osbpl8,1.54111467792538E-29,1.63638977845963,0.909,0.41,2.85676427847027E-25,12,oxysterol binding protein-like 8 [Source:MGI Symbol	Acc:MGI:2443807]
1102,Trps1,2.78676551148197E-29,1.51403460528496,0.955,0.523,5.16582722863413E-25,12,transcriptional repressor GATA binding 1 [Source:MGI Symbol	Acc:MGI:1927616]
1103,Cmip,4.19928963273918E-29,1.46490255565859,0.894,0.383,7.78422319220863E-25,12,c-Maf inducing protein [Source:MGI Symbol	Acc:MGI:1921690]
1104,Scp2,2.69610822644203E-28,1.85167620732814,0.803,0.21,4.9977758193556E-24,12,"sterol carrier protein 2, liver [Source:MGI Symbol	Acc:MGI:98254]"
1105,Aoc1,6.59750006694039E-27,0.98203100854035,0.712,0.137,1.22297858740874E-22,12,"amine oxidase, copper-containing 1 [Source:MGI Symbol	Acc:MGI:1923757]"
1106,Wdr17,1.14628812852919E-26,1.73871470953341,0.955,0.259,2.12487430385456E-22,12,WD repeat domain 17 [Source:MGI Symbol	Acc:MGI:1924662]
1107,Aacs,1.79678254099993E-25,1.03703080977969,0.47,0.038,3.33069579625157E-21,12,acetoacetyl-CoA synthetase [Source:MGI Symbol	Acc:MGI:1926144]
1108,Gpr137b-ps,2.93023177103387E-25,0.973541299341607,0.697,0.092,5.43177063396548E-21,12,"G protein-coupled receptor 137B, pseudogene [Source:MGI Symbol	Acc:MGI:3710533]"
1109,Slc5a10,3.72971404066345E-25,1.35963165400664,0.788,0.078,6.91377091717784E-21,12,"solute carrier family 5 (sodium/glucose cotransporter), member 10 [Source:MGI Symbol	Acc:MGI:1926089]"
1110,Nfia,8.77009934905409E-25,1.425252774565,0.955,0.521,1.62571331633416E-20,12,nuclear factor I/A [Source:MGI Symbol	Acc:MGI:108056]
1111,Srpk1,1.97844069970801E-24,1.13631905721324,0.773,0.21,3.66743552504874E-20,12,serine/arginine-rich protein specific kinase 1 [Source:MGI Symbol	Acc:MGI:106908]
1112,Pecr,4.36103564665992E-24,1.22957909631138,0.742,0.181,8.0840517782135E-20,12,peroxisomal trans-2-enoyl-CoA reductase [Source:MGI Symbol	Acc:MGI:2148199]
1113,Thrb,7.62892754131843E-24,1.26765763238096,0.97,0.453,1.4141742983342E-19,12,thyroid hormone receptor beta [Source:MGI Symbol	Acc:MGI:98743]
1114,Mpv17l,9.43829774558929E-24,1.04919090341347,0.667,0.151,1.74957725309989E-19,12,"Mpv17 transgene, kidney disease mutant-like [Source:MGI Symbol	Acc:MGI:2135951]"
1115,Etl4,1.21851920897773E-23,1.34553820717911,0.864,0.314,2.25876905768201E-19,12,enhancer trap locus 4 [Source:MGI Symbol	Acc:MGI:95454]
1116,Rffl,1.33466152768134E-23,1.03638748874897,0.742,0.18,2.4740620738629E-19,12,ring finger and FYVE like domain containing protein [Source:MGI Symbol	Acc:MGI:1914588]
1117,Ddc,2.07168771112275E-23,1.07008309495422,0.606,0.112,3.84028751010824E-19,12,dopa decarboxylase [Source:MGI Symbol	Acc:MGI:94876]
1118,Zswim6,2.67045242724551E-23,1.14900148480374,0.848,0.305,4.950217664385E-19,12,zinc finger SWIM-type containing 6 [Source:MGI Symbol	Acc:MGI:1914513]
1119,Aadat,1.39506822981088E-22,3.3839950638522,0.985,0.234,2.58603797760044E-18,12,aminoadipate aminotransferase [Source:MGI Symbol	Acc:MGI:1345167]
1120,Satb2,2.29363722956204E-22,1.10061818554528,0.636,0.133,4.25171533243914E-18,12,special AT-rich sequence binding protein 2 [Source:MGI Symbol	Acc:MGI:2679336]
1121,Mccc2,5.0531868141236E-22,0.902938572275891,0.591,0.132,9.36709239734091E-18,12,methylcrotonoyl-Coenzyme A carboxylase 2 (beta) [Source:MGI Symbol	Acc:MGI:1925288]
1122,Gm42397,7.81067689481335E-22,3.11970213864005,0.985,0.068,1.44786517599155E-17,12,"predicted gene, 42397 [Source:MGI Symbol	Acc:MGI:5625282]"
1123,Them7,1.85632061583916E-21,1.26662771161153,0.758,0.188,3.44106152558105E-17,12,thioesterase superfamily member 7 [Source:MGI Symbol	Acc:MGI:1921338]
1124,Fggy,1.09035209926613E-20,1.13950118877122,0.909,0.406,2.02118568640963E-16,12,FGGY carbohydrate kinase domain containing [Source:MGI Symbol	Acc:MGI:1922828]
1125,Gpr137b,1.29848573288213E-20,0.986668332448874,0.682,0.133,2.4070030030436E-16,12,G protein-coupled receptor 137B [Source:MGI Symbol	Acc:MGI:1891463]
1126,Setd4,2.21349133922785E-20,0.913772378187162,0.455,0.048,4.10314889552667E-16,12,SET domain containing 4 [Source:MGI Symbol	Acc:MGI:2136890]
1127,Chpt1,2.33464492205591E-20,1.37851617917426,0.924,0.592,4.32773129201504E-16,12,choline phosphotransferase 1 [Source:MGI Symbol	Acc:MGI:2384841]
1128,Pde4d,2.85740624426535E-20,1.39174906252681,1,0.892,5.29677395499469E-16,12,"phosphodiesterase 4D, cAMP specific [Source:MGI Symbol	Acc:MGI:99555]"
1129,Nfib,3.77061004004225E-19,0.953190902254908,0.803,0.361,6.98957983122632E-15,12,nuclear factor I/B [Source:MGI Symbol	Acc:MGI:103188]
1130,Mtss1,8.10340127285217E-19,1.06186426069275,0.818,0.305,1.50212749394861E-14,12,MTSS I-BAR domain containing 1 [Source:MGI Symbol	Acc:MGI:2384818]
1131,4930533I22Rik,8.66994232443585E-19,1.54790513130315,0.879,0.123,1.60714720868067E-14,12,RIKEN cDNA 4930533I22 gene [Source:MGI Symbol	Acc:MGI:3612486]
1132,Auts2,3.50494134336952E-18,1.50378700065123,0.97,0.477,6.49710976820408E-14,12,autism susceptibility candidate 2 [Source:MGI Symbol	Acc:MGI:1919847]
1133,Itpr1,8.3491812865655E-18,0.983129606938416,0.939,0.657,1.54768773509065E-13,12,"inositol 1,4,5-trisphosphate receptor 1 [Source:MGI Symbol	Acc:MGI:96623]"
1134,Lrmda,8.49424820959056E-18,1.2176803971055,1,0.63,1.5745787906118E-13,12,leucine rich melanocyte differentiation associated [Source:MGI Symbol	Acc:MGI:1923883]
1135,Acnat1,9.73062463886927E-18,1.4148964898052,0.879,0.252,1.8037658893072E-13,12,acyl-coenzyme A amino acid N-acyltransferase 1 [Source:MGI Symbol	Acc:MGI:2140197]
1136,Fnip2,9.03613286288577E-17,1.14200481309398,0.909,0.398,1.67502794879314E-12,12,folliculin interacting protein 2 [Source:MGI Symbol	Acc:MGI:2683054]
1137,Tnfrsf21,1.48263665218795E-16,1.3459060287038,0.818,0.251,2.74836356216081E-12,12,"tumor necrosis factor receptor superfamily, member 21 [Source:MGI Symbol	Acc:MGI:2151075]"
1138,Col4a3,1.49234395557274E-16,1.19007907309065,0.97,0.628,2.76635799044519E-12,12,"collagen, type IV, alpha 3 [Source:MGI Symbol	Acc:MGI:104688]"
1139,Gpm6a,1.8729310127567E-16,1.04149201071101,0.667,0.106,3.47185221834709E-12,12,glycoprotein m6a [Source:MGI Symbol	Acc:MGI:107671]
1140,Trim30a,2.40721968953259E-16,0.953529602817771,0.939,0.549,4.46226313848657E-12,12,tripartite motif-containing 30A [Source:MGI Symbol	Acc:MGI:98178]
1141,Ablim1,3.48113952059416E-16,0.972288169050717,0.773,0.383,6.45298832932539E-12,12,actin-binding LIM protein 1 [Source:MGI Symbol	Acc:MGI:1194500]
1142,Cyp4a31,3.97451232019747E-16,0.989329407669848,0.652,0.134,7.36755348795006E-12,12,"cytochrome P450, family 4, subfamily a, polypeptide 31 [Source:MGI Symbol	Acc:MGI:3028580]"
1143,Podn,9.37439729771746E-16,0.923290488347077,0.697,0.266,1.73773202707789E-11,12,podocan [Source:MGI Symbol	Acc:MGI:2674939]
1144,Cubn,1.44147131312881E-15,1.14700480321455,0.879,0.349,2.67205537314688E-11,12,cubilin (intrinsic factor-cobalamin receptor) [Source:MGI Symbol	Acc:MGI:1931256]
1145,Tet2,3.67539714905829E-15,1.03041452921734,0.667,0.273,6.81308369520935E-11,12,tet methylcytosine dioxygenase 2 [Source:MGI Symbol	Acc:MGI:2443298]
1146,Ppm1k,7.69339341871068E-15,1.79310460346023,0.97,0.195,1.4261243380264E-10,12,protein phosphatase 1K (PP2C domain containing) [Source:MGI Symbol	Acc:MGI:2442111]
1147,Agap1,1.7251823834683E-14,0.896581177759639,0.712,0.3,3.19797058423519E-10,12,"ArfGAP with GTPase domain, ankyrin repeat and PH domain 1 [Source:MGI Symbol	Acc:MGI:2653690]"
1148,Park2,1.92929363345377E-14,0.935415818327256,0.773,0.417,3.57633160833326E-10,12,NA
1149,Slc6a18,2.14462151027334E-14,1.3236975815369,0.848,0.175,3.97548489359369E-10,12,"solute carrier family 6 (neurotransmitter transporter), member 18 [Source:MGI Symbol	Acc:MGI:1336892]"
1150,Msra,3.07968707012312E-14,0.963170736301043,0.848,0.324,5.70881592188723E-10,12,methionine sulfoxide reductase A [Source:MGI Symbol	Acc:MGI:106916]
1151,Cmah,4.96149511112408E-14,1.16934668714155,0.773,0.208,9.19712348749071E-10,12,cytidine monophospho-N-acetylneuraminic acid hydroxylase [Source:MGI Symbol	Acc:MGI:103227]
1152,Tns1,7.5240124663377E-14,1.03159762585405,0.939,0.624,1.39472619088502E-09,12,tensin 1 [Source:MGI Symbol	Acc:MGI:104552]
1153,Gm37245,1.31404015738552E-13,0.981983142876508,0.5,0.031,2.43583623974553E-09,12,"predicted gene, 37245 [Source:MGI Symbol	Acc:MGI:5610473]"
1154,Agps,1.31707245524674E-13,0.925722222159707,0.636,0.18,2.44145721029089E-09,12,alkylglycerone phosphate synthase [Source:MGI Symbol	Acc:MGI:2443065]
1155,Pter,2.29200475000873E-13,1.12824911028878,0.818,0.376,4.24868920509118E-09,12,phosphotriesterase related [Source:MGI Symbol	Acc:MGI:107372]
1156,Atp8a2,3.07812114742637E-13,0.916445804573951,0.667,0.147,5.70591317098426E-09,12,"ATPase, aminophospholipid transporter-like, class I, type 8A, member 2 [Source:MGI Symbol	Acc:MGI:1354710]"
1157,Mtor,8.21771372345708E-13,0.937185021205481,0.727,0.249,1.52331759291724E-08,12,mechanistic target of rapamycin kinase [Source:MGI Symbol	Acc:MGI:1928394]
1158,Ltn1,1.00930232570011E-12,1.72404983043284,0.939,0.338,1.87094372115029E-08,12,listerin E3 ubiquitin protein ligase 1 [Source:MGI Symbol	Acc:MGI:1926163]
1159,Kcnc3,1.05506275851661E-12,1.04363219299721,0.591,0.084,1.95576983546224E-08,12,"potassium voltage gated channel, Shaw-related subfamily, member 3 [Source:MGI Symbol	Acc:MGI:96669]"
1160,Cx3cr1,5.60881832442831E-12,1.00876192967376,0.712,0.164,1.03970665279928E-07,12,chemokine (C-X3-C motif) receptor 1 [Source:MGI Symbol	Acc:MGI:1333815]
1161,Pitpnc1,6.04902105686628E-12,1.05854390240114,0.909,0.532,1.1213070333113E-07,12,"phosphatidylinositol transfer protein, cytoplasmic 1 [Source:MGI Symbol	Acc:MGI:1919045]"
1162,Slit3,1.41274767685135E-11,1.15157214479767,0.47,0.047,2.61881036857935E-07,12,slit guidance ligand 3 [Source:MGI Symbol	Acc:MGI:1315202]
1163,Pdzrn3,1.5547851974124E-11,0.916700675176308,0.682,0.229,2.88210532044336E-07,12,PDZ domain containing RING finger 3 [Source:MGI Symbol	Acc:MGI:1933157]
1164,A330033J07Rik,2.6154435738449E-11,1.30518386998426,0.591,0.11,4.84824775283628E-07,12,RIKEN cDNA A330033J07 gene [Source:MGI Symbol	Acc:MGI:2444369]
1165,Zfp568,2.96240506769316E-11,1.67333170404624,0.955,0.231,5.49141027398282E-07,12,zinc finger protein 568 [Source:MGI Symbol	Acc:MGI:2142347]
1166,Kcnq1ot1,2.96927419226842E-11,0.945732583567107,0.652,0.112,5.50414357020797E-07,12,KCNQ1 overlapping transcript 1 [Source:MGI Symbol	Acc:MGI:1926855]
1167,Slc7a12,3.58879484630305E-11,2.32185711682424,0.894,0.085,6.65254900659196E-07,12,"solute carrier family 7 (cationic amino acid transporter, y+ system), member 12 [Source:MGI Symbol	Acc:MGI:2156159]"
1168,Sugct,1.09427502850746E-10,1.01591692166207,0.864,0.453,2.02845762034427E-06,12,succinyl-CoA glutarate-CoA transferase [Source:MGI Symbol	Acc:MGI:1923221]
1169,Gk,3.78417988231603E-10,0.984033624770857,0.864,0.484,7.01473424784923E-06,12,glycerol kinase [Source:MGI Symbol	Acc:MGI:106594]
1170,Btbd2,9.1195990240901E-09,1.88055680151508,0.985,0.223,0.000169050007109558,12,BTB (POZ) domain containing 2 [Source:MGI Symbol	Acc:MGI:1933831]
1171,Slco1a6,1.53628459315599E-08,1.41332823681925,0.97,0.363,0.000284781075033325,12,"solute carrier organic anion transporter family, member 1a6 [Source:MGI Symbol	Acc:MGI:1351906]"
1172,Snhg11,6.07680974517602E-08,1.31080983425165,0.894,0.306,0.00112645822246328,12,small nucleolar RNA host gene 11 [Source:MGI Symbol	Acc:MGI:2441845]
1173,Slc22a19,9.44506882168774E-08,1.14762744598356,0.652,0.066,0.00175083240747626,12,"solute carrier family 22 (organic anion transporter), member 19 [Source:MGI Symbol	Acc:MGI:2442751]"
1174,Keg1,2.10991669225476E-07,1.16266198861635,0.97,0.538,0.00391115257243264,12,kidney expressed gene 1 [Source:MGI Symbol	Acc:MGI:1928492]
