# Supplementary material for: Gene length is a pivotal feature to explain disparities in transcript capture between single transcriptome techniques
Source: Front Bioinform. 2023 Apr 12;3:1144266. doi: 10.3389/fbinf.2023.1144266 (PMC10132733; doi:10.3389/fbinf.2023.1144266)
Supplement: Supplementary file 3 [file DataSheet15.CSV]

Enrichment FDR	nGenes	Pathway Genes	Fold Enrichment	Pathway	URL	Genes
1.92686182925581e-13	34	1439	5.33080676013555	Response to biotic stimulus	http://amigo.geneontology.org/amigo/term/GO:0009607	Cd52 Apoe Klf4 Cyba Cybb Ccl6 Tnfaip3 Fos Hsp90ab1 Cd74 Ifitm3 Cpeb1 Vim Laptm5 Plac8 Tyrobp Coro1a Ccl5 H2-Aa Fau Zfp36 Lgals3 Jun Iigp1 Fcer1g Tpt1 B2m H2-K1 Actg1 Gpx1 Lyz2 Jund Thbd Ly6a
1.92686182925581e-13	35	1524	5.18152853316016	Biological process involved in interspecies interaction between organisms	http://amigo.geneontology.org/amigo/term/GO:0044419	Cd52 Apoe Cyba Cybb Hspa8 Ccl6 Tnfaip3 Fos Ly6e Hsp90ab1 Cd74 Ifitm3 Cpeb1 Vim Plac8 Tyrobp Coro1a Ccl5 H2-Aa Fau Zfp36 Lgals3 Jun Iigp1 Fcer1g Tpt1 B2m H2-K1 Actg1 Gpx1 Vps37b Lyz2 Jund Thbd Ly6a
2.17668562210187e-12	35	1704	4.63418396979817	Regulation of cell death	http://amigo.geneontology.org/amigo/term/GO:0010941	Apoe Klf4 Ier3 Cd44 Hspa8 Tnfaip3 Rel Rack1 Btg2 Fos Cdkn1a Hsp90ab1 Pim1 Dusp1 Cd74 Stk17b Ptma Cst3 Nr4a3 Laptm5 Plac8 Tyrobp Coro1a Gnai2 Ccl5 Btg1 Eef1a1 Egr1 Atf4 Zfp36 Lgals3 Jun Fcer1g Tpt1 Gpx1
2.17668562210187e-12	32	1403	5.14596850636706	Response to external biotic stimulus	http://amigo.geneontology.org/amigo/term/GO:0043207	Cd52 Apoe Cyba Cybb Ccl6 Tnfaip3 Fos Hsp90ab1 Cd74 Ifitm3 Cpeb1 Vim Plac8 Tyrobp Coro1a Ccl5 H2-Aa Fau Zfp36 Lgals3 Jun Iigp1 Fcer1g Tpt1 B2m H2-K1 Actg1 Gpx1 Lyz2 Jund Thbd Ly6a
2.17668562210187e-12	32	1400	5.15699558173785	Response to other organism	http://amigo.geneontology.org/amigo/term/GO:0051707	Cd52 Apoe Cyba Cybb Ccl6 Tnfaip3 Fos Hsp90ab1 Cd74 Ifitm3 Cpeb1 Vim Plac8 Tyrobp Coro1a Ccl5 H2-Aa Fau Zfp36 Lgals3 Jun Iigp1 Fcer1g Tpt1 B2m H2-K1 Actg1 Gpx1 Lyz2 Jund Thbd Ly6a
1.02596430863643e-11	28	1100	5.74301780693533	Negative regulation of cell death	http://amigo.geneontology.org/amigo/term/GO:0060548	Apoe Klf4 Ier3 Cd44 Hspa8 Tnfaip3 Rel Rack1 Btg2 Cdkn1a Hsp90ab1 Pim1 Dusp1 Cd74 Ptma Cst3 Nr4a3 Laptm5 Plac8 Coro1a Gnai2 Ccl5 Atf4 Lgals3 Jun Fcer1g Tpt1 Gpx1
2.57367808883996e-11	32	1552	4.65192900414497	Regulation of programmed cell death	http://amigo.geneontology.org/amigo/term/GO:0043067	Apoe Klf4 Ier3 Cd44 Hspa8 Tnfaip3 Rack1 Btg2 Cdkn1a Hsp90ab1 Pim1 Dusp1 Cd74 Stk17b Ptma Cst3 Nr4a3 Laptm5 Plac8 Tyrobp Coro1a Gnai2 Ccl5 Btg1 Egr1 Atf4 Zfp36 Lgals3 Jun Fcer1g Tpt1 Gpx1
3.44830805832969e-11	34	1798	4.26642432026421	Response to oxygen-containing compound	http://amigo.geneontology.org/amigo/term/GO:1901700	Klf4 Fosb Cyba Cybb Tnfaip3 Rack1 Btg2 Fos Ly6e Cdkn1a Hsp90ab1 Pim1 Dusp1 Cpeb1 Eef1b2 Vim Cst3 Nr4a3 Actb Gnai2 Eef2 Ccl5 Btg1 Egr1 Cldn5 Atf4 Zfp36 Jun Klf2 B2m Gpx1 Jund Thbd Ly6a
2.6237075049235e-10	34	1938	3.95822029300054	Programmed cell death	http://amigo.geneontology.org/amigo/term/GO:0012501	Apoe Klf4 Ier3 Cd44 Crip1 Hspa8 Tnfaip3 Srgn Rack1 Btg2 Cdkn1a Hsp90ab1 Pim1 Dusp1 Cd74 Stk17b Ptma Cst3 Nr4a3 Laptm5 Plac8 Tyrobp Coro1a Gnai2 Ccl5 Btg1 Egr1 Atf4 Zfp36 Lgals3 Jun Fcer1g Tpt1 Gpx1
2.69898263189613e-10	32	1714	4.2122484331581	Regulation of cell population proliferation	http://amigo.geneontology.org/amigo/term/GO:0042127	Apoe Klf4 Cyba Tnfaip3 Btg2 Cdkn1a Pim1 Dusp1 Cd74 Fth1 Ifitm3 Cpeb1 Vim Cst3 Nr4a3 Laptm5 Plac8 Tyrobp Coro1a Gnai2 Ccl5 Btg1 H2-Aa Egr1 Cldn5 Zfp36 Lgals3 Jun Junb B2m Gpx1 Jund
2.78676969185074e-10	27	1190	5.11907649657801	Response to nitrogen compound	http://amigo.geneontology.org/amigo/term/GO:1901698	Apoe Klf4 Fosb Cyba Cybb Tnfaip3 Btg2 Fos Ly6e Cdkn1a Hsp90ab1 Dusp1 Cpeb1 Vim Nr4a3 Actb Gnai2 Eef2 Btg1 Egr1 Atf4 Jun Klf2 Fcer1g Jund Thbd Ly6a
3.40273381364724e-10	30	1517	4.46180402177385	Regulation of apoptotic process	http://amigo.geneontology.org/amigo/term/GO:0042981	Apoe Klf4 Ier3 Cd44 Hspa8 Tnfaip3 Rack1 Btg2 Cdkn1a Hsp90ab1 Pim1 Dusp1 Cd74 Stk17b Ptma Nr4a3 Plac8 Tyrobp Coro1a Gnai2 Ccl5 Btg1 Egr1 Atf4 Zfp36 Lgals3 Jun Fcer1g Tpt1 Gpx1
4.69002869274632e-10	33	1884	3.95191739444481	Apoptotic process	http://amigo.geneontology.org/amigo/term/GO:0006915	Apoe Klf4 Ier3 Cd44 Crip1 Hspa8 Tnfaip3 Srgn Rack1 Btg2 Cdkn1a Hsp90ab1 Pim1 Dusp1 Cd74 Stk17b Ptma Cst3 Nr4a3 Plac8 Tyrobp Coro1a Gnai2 Ccl5 Btg1 Egr1 Atf4 Zfp36 Lgals3 Jun Fcer1g Tpt1 Gpx1
1.20526963916825e-09	25	1084	5.2033799977175	Response to organonitrogen compound	http://amigo.geneontology.org/amigo/term/GO:0010243	Apoe Klf4 Fosb Cyba Cybb Tnfaip3 Btg2 Fos Cdkn1a Hsp90ab1 Dusp1 Cpeb1 Vim Nr4a3 Actb Gnai2 Eef2 Btg1 Egr1 Atf4 Jun Klf2 Fcer1g Jund Thbd
1.20526963916825e-09	24	987	5.48616551248707	Negative regulation of programmed cell death	http://amigo.geneontology.org/amigo/term/GO:0043069	Apoe Klf4 Ier3 Cd44 Hspa8 Tnfaip3 Btg2 Cdkn1a Hsp90ab1 Pim1 Dusp1 Cd74 Ptma Nr4a3 Laptm5 Plac8 Coro1a Gnai2 Ccl5 Lgals3 Jun Fcer1g Tpt1 Gpx1
4.99000891457941e-09	23	966	5.37187039764359	Negative regulation of apoptotic process	http://amigo.geneontology.org/amigo/term/GO:0043066	Apoe Klf4 Ier3 Cd44 Hspa8 Tnfaip3 Btg2 Cdkn1a Hsp90ab1 Pim1 Dusp1 Cd74 Ptma Nr4a3 Plac8 Coro1a Gnai2 Ccl5 Lgals3 Jun Fcer1g Tpt1 Gpx1
5.81521493756205e-09	29	1606	4.07405862037976	Response to endogenous stimulus	http://amigo.geneontology.org/amigo/term/GO:0009719	Apoe Klf4 Fosb Cd44 Cyba Cybb Btg2 Fos Cdkn1a Hsp90ab1 Dusp1 Cpeb1 Vim Nr4a3 Actb Coro1a Gnai2 Eef2 Btg1 Eef1a1 Egr1 Cldn5 Atf4 Zfp36 Jun Ier2 Klf2 Fcer1g Jund
6.668286664567e-09	29	1619	4.04134536400858	Immune response	http://amigo.geneontology.org/amigo/term/GO:0006955	Apoe Cyba Cybb Hspa8 Ccl6 Tnfaip3 Itk Hsp90ab1 Cd74 Fth1 Ifitm3 Vim Nr4a3 Laptm5 Plac8 Tyrobp Coro1a Ccl5 H2-Aa Fau Lgals3 Iigp1 Fcer1g B2m H2-K1 Actg1 Gpx1 Lyz2 H2-D1
1.12327076825924e-08	28	1546	4.08623517957883	Defense response	http://amigo.geneontology.org/amigo/term/GO:0006952	Apoe Klf4 Cyba Cybb Ccl6 Tnfaip3 Hsp90ab1 Cd74 Ifitm3 Vim Cst3 Laptm5 Plac8 Tyrobp Coro1a Ccl5 H2-Aa Fau Chil3 Zfp36 Lgals3 Iigp1 Fcer1g B2m H2-K1 Actg1 Gpx1 Lyz2
1.12327076825924e-08	22	922	5.38352304492699	Response to cytokine	http://amigo.geneontology.org/amigo/term/GO:0034097	Klf4 Cd44 Cyba Ccl6 Fos Hsp90ab1 Dusp1 Cd74 Ifitm3 Vim Laptm5 Coro1a Ccl5 H2-Aa Egr1 Zfp36 Jun Iigp1 Klf2 Fcer1g Actg1 Rplp0
1.14286981123998e-08	20	745	6.0568740053968	Response to bacterium	http://amigo.geneontology.org/amigo/term/GO:0009617	Cd52 Cyba Tnfaip3 Fos Cpeb1 Vim Plac8 Ccl5 Fau Zfp36 Jun Iigp1 Fcer1g B2m H2-K1 Gpx1 Lyz2 Jund Thbd Ly6a
1.90161762001042e-08	18	601	6.7572945434585	Response to inorganic substance	http://amigo.geneontology.org/amigo/term/GO:0010035	Klf4 Fosb Crip1 Cybb Tnfaip3 Rack1 Fos Dusp1 Cst3 Nr4a3 Eef2 Atf4 Jun Junb Klf2 B2m Gpx1 Jund
2.96868697931692e-08	19	703	6.09779882975759	Regulation of cytokine production	http://amigo.geneontology.org/amigo/term/GO:0001817	Klf4 Cyba Cybb Tnfaip3 Srgn Rel Itk Hsp90ab1 Cd74 Nr4a3 Laptm5 Tyrobp Ccl5 Egr1 Atf4 Zfp36 Klf2 Fcer1g B2m
3.3599548818784e-08	19	710	6.03767968636562	Cytokine production	http://amigo.geneontology.org/amigo/term/GO:0001816	Klf4 Cyba Cybb Tnfaip3 Srgn Rel Itk Hsp90ab1 Cd74 Nr4a3 Laptm5 Tyrobp Ccl5 Egr1 Atf4 Zfp36 Klf2 Fcer1g B2m
4.37854466927851e-08	30	1900	3.56239826370049	Tissue development	http://amigo.geneontology.org/amigo/term/GO:0009888	Ifrd1 Klf4 Cd44 Srgn Btg2 Fos Ly6e Cdkn1a Satb1 Pim1 Dusp1 Tcof1 Col19a1 Vim Cst3 Nr4a3 Actb Eef2 Btg1 Egr1 Cldn5 Atf4 Zfp36 Lgals3 Jun Junb Klf2 Tpt1 Actg1 Gpx1
5.04900935927148e-08	22	1012	4.90475123263111	Defense response to other organism	http://amigo.geneontology.org/amigo/term/GO:0098542	Apoe Cyba Cybb Ccl6 Tnfaip3 Hsp90ab1 Cd74 Ifitm3 Vim Plac8 Tyrobp Coro1a Ccl5 H2-Aa Fau Lgals3 Iigp1 Fcer1g B2m H2-K1 Actg1 Lyz2
5.17518352910335e-08	25	1330	4.24095031392915	Regulation of immune system process	http://amigo.geneontology.org/amigo/term/GO:0002682	Apoe Cyba Hspa8 Tnfaip3 Itk Fos Cdkn1a Hsp90ab1 Dusp1 Cd74 Nr4a3 Laptm5 Tyrobp Coro1a Ccl5 H2-Aa Zfp36 Lgals3 Jun Fcer1g B2m H2-K1 Gpx1 Jund H2-D1
6.01745362038729e-08	19	742	5.77729457859783	Innate immune response	http://amigo.geneontology.org/amigo/term/GO:0045087	Apoe Cyba Cybb Ccl6 Tnfaip3 Hsp90ab1 Cd74 Ifitm3 Vim Tyrobp Coro1a Ccl5 H2-Aa Fau Lgals3 Iigp1 Fcer1g B2m Actg1
7.96387830330722e-08	22	1043	4.75897243281177	Response to organic cyclic compound	http://amigo.geneontology.org/amigo/term/GO:0014070	Klf4 Fosb Cyba Cybb Btg2 Fos Cdkn1a Hsp90ab1 Pim1 Dusp1 Cst3 Nr4a3 Actb Eef2 Ccl5 Egr1 Atf4 Zfp36 Jun Klf2 Jund Thbd
1.46322602312216e-07	21	978	4.84457023591171	Cell activation	http://amigo.geneontology.org/amigo/term/GO:0001775	Apoe Cd44 Tnfaip3 Plek Itk Cdkn1a Satb1 Cd74 Cst3 Nr4a3 Laptm5 Tyrobp Coro1a Ccl5 H2-Aa Egr1 Lgals3 Jun Fcer1g B2m Jund
2.08637110239203e-07	10	158	14.279655487407	Response to hydrogen peroxide	http://amigo.geneontology.org/amigo/term/GO:0042542	Klf4 Tnfaip3 Rack1 Dusp1 Cst3 Nr4a3 Eef2 Jun Klf2 Gpx1
2.16996622199539e-07	20	904	4.99156098896086	Hemopoiesis	http://amigo.geneontology.org/amigo/term/GO:0030097	Klf4 Tnfaip3 Plek Itk Fos Satb1 Pim1 Cd74 Tyrobp Eef2 Ccl5 H2-Aa Egr1 Atf4 Zfp36 Jun Junb Klf2 Fcer1g B2m
2.218453512925e-07	19	811	5.28576150101059	Cellular response to cytokine stimulus	http://amigo.geneontology.org/amigo/term/GO:0071345	Klf4 Cd44 Cyba Ccl6 Hsp90ab1 Dusp1 Cd74 Ifitm3 Vim Laptm5 Coro1a Ccl5 Egr1 Zfp36 Iigp1 Klf2 Fcer1g Actg1 Rplp0
2.4785342281229e-07	19	818	5.24052882312908	Positive regulation of immune system process	http://amigo.geneontology.org/amigo/term/GO:0002684	Cyba Hspa8 Itk Fos Cdkn1a Cd74 Nr4a3 Laptm5 Tyrobp Coro1a Ccl5 H2-Aa Lgals3 Jun Fcer1g B2m H2-K1 Jund H2-D1
2.52080698369451e-07	23	1229	4.22231635811531	Cellular response to oxygen-containing compound	http://amigo.geneontology.org/amigo/term/GO:1901701	Klf4 Cyba Cybb Tnfaip3 Rack1 Fos Ly6e Pim1 Cpeb1 Vim Cst3 Nr4a3 Actb Gnai2 Ccl5 Egr1 Atf4 Zfp36 Jun Klf2 B2m Gpx1 Ly6a
3.93679701922797e-07	11	224	11.0794826951399	Response to reactive oxygen species	http://amigo.geneontology.org/amigo/term/GO:0000302	Klf4 Tnfaip3 Rack1 Fos Dusp1 Cst3 Nr4a3 Eef2 Jun Klf2 Gpx1
4.20945271497332e-07	20	948	4.75988516246901	Hematopoietic or lymphoid organ development	http://amigo.geneontology.org/amigo/term/GO:0048534	Klf4 Tnfaip3 Plek Itk Fos Satb1 Pim1 Cd74 Tyrobp Eef2 Ccl5 H2-Aa Egr1 Atf4 Zfp36 Jun Junb Klf2 Fcer1g B2m
5.99281877618648e-07	13	362	8.10232385942929	Regulation of neuron death	http://amigo.geneontology.org/amigo/term/GO:1901214	Apoe Rel Rack1 Btg2 Fos Hsp90ab1 Nr4a3 Tyrobp Coro1a Ccl5 Egr1 Atf4 Jun
7.2798791538472e-07	14	442	7.146289126277	Response to oxidative stress	http://amigo.geneontology.org/amigo/term/GO:0006979	Apoe Klf4 Tnfaip3 Rack1 Fos Dusp1 Cst3 Nr4a3 Eef2 Btg1 Atf4 Jun Klf2 Gpx1
1.10998996421188e-06	20	1009	4.47212203569932	Immune system development	http://amigo.geneontology.org/amigo/term/GO:0002520	Klf4 Tnfaip3 Plek Itk Fos Satb1 Pim1 Cd74 Tyrobp Eef2 Ccl5 H2-Aa Egr1 Atf4 Zfp36 Jun Junb Klf2 Fcer1g B2m
2.03523003202751e-06	13	404	7.26000306216189	Neuron death	http://amigo.geneontology.org/amigo/term/GO:0070997	Apoe Rel Rack1 Btg2 Fos Hsp90ab1 Nr4a3 Tyrobp Coro1a Ccl5 Egr1 Atf4 Jun
2.10061498814546e-06	5	21	53.7187039764359	Antigen processing and presentation of exogenous peptide antigen	http://amigo.geneontology.org/amigo/term/GO:0002478	Cd74 H2-Aa Fcer1g B2m H2-K1
2.10061498814546e-06	25	1636	3.44771633100597	Cell motility	http://amigo.geneontology.org/amigo/term/GO:0048870	Apoe Klf4 Cd44 Ccl6 Tnfaip3 Rack1 Dusp1 Cd74 Cpeb1 Vim Nr4a3 Actb Coro1a Gnai2 Ccl5 Egr1 Cldn5 Tmsb4x Lgals3 Jun Ier2 Fcer1g Actg1 Gpx1 Tmsb10
2.10061498814546e-06	25	1636	3.44771633100597	Localization of cell	http://amigo.geneontology.org/amigo/term/GO:0051674	Apoe Klf4 Cd44 Ccl6 Tnfaip3 Rack1 Dusp1 Cd74 Cpeb1 Vim Nr4a3 Actb Coro1a Gnai2 Ccl5 Egr1 Cldn5 Tmsb4x Lgals3 Jun Ier2 Fcer1g Actg1 Gpx1 Tmsb10
2.46279850415218e-06	26	1778	3.29925898437953	Cellular response to stress	http://amigo.geneontology.org/amigo/term/GO:0033554	Klf4 Ier3 Cd44 Crip1 Cybb Hspa8 Tnfaip3 Rack1 Btg2 Fos Cdkn1a Hsp90ab1 Dusp1 Cd74 Cpeb1 Cst3 Nr4a3 Eef2 Egr1 Atf4 Zfp36 Jun Klf2 Tpt1 B2m Gpx1
2.59666767386474e-06	18	862	4.71129236730691	Leukocyte activation	http://amigo.geneontology.org/amigo/term/GO:0045321	Cd44 Tnfaip3 Itk Cdkn1a Satb1 Cd74 Nr4a3 Laptm5 Tyrobp Coro1a Ccl5 H2-Aa Egr1 Lgals3 Jun Fcer1g B2m Jund
2.64420790080674e-06	19	967	4.43304299619399	Response to lipid	http://amigo.geneontology.org/amigo/term/GO:0033993	Klf4 Fosb Cyba Cybb Tnfaip3 Fos Cdkn1a Pim1 Dusp1 Cpeb1 Vim Cst3 Eef2 Ccl5 Zfp36 Jun B2m Jund Thbd
3.5457546895341e-06	14	511	6.18133032057619	Response to wounding	http://amigo.geneontology.org/amigo/term/GO:0009611	Apoe Klf4 Cd44 Tnfaip3 Plek Cdkn1a Cst3 Tyrobp Zfp36 Jun Fcer1g Actg1 Gpx1 Thbd
3.5457546895341e-06	22	1323	3.75178249994156	Cellular response to endogenous stimulus	http://amigo.geneontology.org/amigo/term/GO:0071495	Klf4 Fosb Cd44 Cyba Cybb Fos Hsp90ab1 Dusp1 Cpeb1 Vim Nr4a3 Actb Coro1a Gnai2 Eef2 Eef1a1 Egr1 Cldn5 Atf4 Zfp36 Jun Klf2
3.54845693539765e-06	26	1822	3.21958423393348	Locomotion	http://amigo.geneontology.org/amigo/term/GO:0040011	Apoe Klf4 Cd44 Ccl6 Tnfaip3 Rack1 Emb Dusp1 Cd74 Cpeb1 Vim Nr4a3 Actb Coro1a Gnai2 Ccl5 Egr1 Cldn5 Tmsb4x Lgals3 Jun Ier2 Fcer1g Actg1 Gpx1 Tmsb10
3.54845693539765e-06	9	168	12.0867083946981	Regulation of smooth muscle cell proliferation	http://amigo.geneontology.org/amigo/term/GO:0048660	Klf4 Cyba Tnfaip3 Cdkn1a Nr4a3 Gnai2 Ccl5 Egr1 Jun
3.54845693539765e-06	21	1212	3.90923241808717	Regulation of response to stress	http://amigo.geneontology.org/amigo/term/GO:0080134	Apoe Klf4 Ier3 Cd44 Cyba Tnfaip3 Rack1 Hsp90ab1 Dusp1 Cd74 Nr4a3 Tyrobp Ccl5 Atf4 Zfp36 Fcer1g Tpt1 B2m Actg1 Gpx1 Thbd
4.43363906609032e-06	9	173	11.7373815624814	Smooth muscle cell proliferation	http://amigo.geneontology.org/amigo/term/GO:0048659	Klf4 Cyba Tnfaip3 Cdkn1a Nr4a3 Gnai2 Ccl5 Egr1 Jun
4.79224232374471e-06	23	1474	3.52050665137294	Cell migration	http://amigo.geneontology.org/amigo/term/GO:0016477	Apoe Klf4 Cd44 Ccl6 Tnfaip3 Rack1 Dusp1 Cd74 Cpeb1 Vim Nr4a3 Coro1a Gnai2 Ccl5 Egr1 Cldn5 Tmsb4x Lgals3 Jun Fcer1g Actg1 Gpx1 Tmsb10
4.98634904083009e-06	10	234	9.64181866243722	Muscle cell proliferation	http://amigo.geneontology.org/amigo/term/GO:0033002	Klf4 Cyba Tnfaip3 Cdkn1a Pim1 Nr4a3 Gnai2 Ccl5 Egr1 Jun
5.49562770553997e-06	18	918	4.42389326864767	Regulation of cell migration	http://amigo.geneontology.org/amigo/term/GO:0030334	Apoe Klf4 Rack1 Dusp1 Cd74 Cpeb1 Vim Nr4a3 Coro1a Gnai2 Ccl5 Egr1 Cldn5 Tmsb4x Lgals3 Jun Actg1 Tmsb10
5.63535288471016e-06	17	818	4.68889421016812	Peptide metabolic process	http://amigo.geneontology.org/amigo/term/GO:0006518	Apoe Rack1 Btg2 Tcof1 Cpeb1 Eef1b2 Vim Eef2 Eif1 Eef1a1 Fau Zfp36 Gpx1 Rplp0 Gm11808 Gm2000 Uba52
5.69439036676561e-06	20	1140	3.95822029300054	Positive regulation of gene expression	http://amigo.geneontology.org/amigo/term/GO:0010628	Klf4 Cyba Cybb Hspa8 Itk Cd74 Cpeb1 Vim Nr4a3 Laptm5 Tyrobp Eef2 Ccl5 Egr1 Cldn5 Atf4 Zfp36 Fcer1g B2m Actg1
5.83724468309964e-06	19	1032	4.15383001678255	Negative regulation of multicellular organismal process	http://amigo.geneontology.org/amigo/term/GO:0051241	Ifrd1 Apoe Klf4 Cyba Tnfaip3 Srgn Rel Hsp90ab1 Cd74 Laptm5 Plac8 Tyrobp Gnai2 Cldn5 Atf4 Zfp36 Klf2 B2m Thbd
5.85670721807408e-06	5	27	41.7812142038946	Antigen processing and presentation of exogenous antigen	http://amigo.geneontology.org/amigo/term/GO:0019884	Cd74 H2-Aa Fcer1g B2m H2-K1
5.94915387383265e-06	22	1380	3.59681757059615	Positive regulation of developmental process	http://amigo.geneontology.org/amigo/term/GO:0051094	Apoe Klf4 Cybb Rack1 Fos Hsp90ab1 Pim1 Cd74 Vim Tyrobp Ccl5 Btg1 H2-Aa Cd53 Cldn5 Atf4 Zfp36 Tmsb4x Jun Junb B2m Jund
6.781694504215e-06	10	245	9.20892068167473	Negative regulation of neuron death	http://amigo.geneontology.org/amigo/term/GO:1901215	Apoe Rel Rack1 Btg2 Hsp90ab1 Nr4a3 Coro1a Ccl5 Atf4 Jun
6.781694504215e-06	15	640	5.28793492268041	Translation	http://amigo.geneontology.org/amigo/term/GO:0006412	Rack1 Btg2 Tcof1 Cpeb1 Eef1b2 Vim Eef2 Eif1 Eef1a1 Fau Zfp36 Rplp0 Gm11808 Gm2000 Uba52
6.79184953151636e-06	23	1517	3.42071641669328	Positive regulation of multicellular organismal process	http://amigo.geneontology.org/amigo/term/GO:0051240	Apoe Klf4 Cyba Cybb Rack1 Itk Fos Pim1 Cd74 Vim Nr4a3 Laptm5 Plac8 Tyrobp Gnai2 Ccl5 Btg1 H2-Aa Egr1 Atf4 Jun Fcer1g B2m
8.10623840805592e-06	10	251	8.98878711956299	Biological process involved in symbiotic interaction	http://amigo.geneontology.org/amigo/term/GO:0044403	Apoe Hspa8 Ly6e Hsp90ab1 Cd74 Ifitm3 Ccl5 Jun Gpx1 Vps37b
8.4205249887443e-06	15	654	5.17473753901447	Positive regulation of cell death	http://amigo.geneontology.org/amigo/term/GO:0010942	Apoe Rack1 Fos Cdkn1a Dusp1 Stk17b Nr4a3 Laptm5 Tyrobp Ccl5 Btg1 Eef1a1 Egr1 Atf4 Jun
8.4205249887443e-06	14	562	5.6203910921965	Regulation of cell activation	http://amigo.geneontology.org/amigo/term/GO:0050865	Apoe Tnfaip3 Plek Cdkn1a Cd74 Nr4a3 Laptm5 Tyrobp Coro1a Ccl5 H2-Aa Lgals3 Fcer1g Jund
9.32619960284251e-06	15	660	5.12769447047798	Peptide biosynthetic process	http://amigo.geneontology.org/amigo/term/GO:0043043	Rack1 Btg2 Tcof1 Cpeb1 Eef1b2 Vim Eef2 Eif1 Eef1a1 Fau Zfp36 Rplp0 Gm11808 Gm2000 Uba52
9.97775267610727e-06	18	970	4.18673610373047	Regulation of cell motility	http://amigo.geneontology.org/amigo/term/GO:2000145	Apoe Klf4 Rack1 Dusp1 Cd74 Cpeb1 Vim Nr4a3 Coro1a Gnai2 Ccl5 Egr1 Cldn5 Tmsb4x Lgals3 Jun Actg1 Tmsb10
9.97775267610727e-06	8	142	12.710904602875	Response to interferon-gamma	http://amigo.geneontology.org/amigo/term/GO:0034341	Ccl6 Hsp90ab1 Cd74 Ifitm3 Vim Ccl5 H2-Aa Actg1
1.25426157085606e-05	6	61	22.191989183708	Antigen processing and presentation of peptide antigen	http://amigo.geneontology.org/amigo/term/GO:0048002	Cd74 H2-Aa Fcer1g B2m H2-K1 H2-D1
1.25426157085606e-05	16	777	4.64594196552959	Regulation of immune response	http://amigo.geneontology.org/amigo/term/GO:0050776	Apoe Cyba Hspa8 Tnfaip3 Itk Hsp90ab1 Cd74 Nr4a3 Laptm5 Tyrobp Ccl5 Fcer1g B2m H2-K1 Gpx1 H2-D1
1.50253543397288e-05	15	689	4.91186988463783	Negative regulation of cell population proliferation	http://amigo.geneontology.org/amigo/term/GO:0008285	Apoe Klf4 Tnfaip3 Btg2 Cdkn1a Dusp1 Fth1 Ifitm3 Cpeb1 Laptm5 Tyrobp Btg1 H2-Aa Jun B2m
1.67188776399251e-05	8	153	11.7970487163938	Cellular response to reactive oxygen species	http://amigo.geneontology.org/amigo/term/GO:0034614	Klf4 Tnfaip3 Rack1 Fos Cst3 Nr4a3 Jun Klf2
1.68591140379292e-05	10	276	8.17458538771851	Cellular response to oxidative stress	http://amigo.geneontology.org/amigo/term/GO:0034599	Klf4 Tnfaip3 Rack1 Fos Cst3 Nr4a3 Atf4 Jun Klf2 Gpx1
1.88607622738853e-05	18	1019	3.98541120767277	Regulation of locomotion	http://amigo.geneontology.org/amigo/term/GO:0040012	Apoe Klf4 Rack1 Dusp1 Cd74 Cpeb1 Vim Nr4a3 Coro1a Gnai2 Ccl5 Egr1 Cldn5 Tmsb4x Lgals3 Jun Actg1 Tmsb10
1.93899013678078e-05	15	706	4.79359539733069	Lymphocyte activation	http://amigo.geneontology.org/amigo/term/GO:0046649	Cd44 Tnfaip3 Itk Cdkn1a Satb1 Cd74 Laptm5 Tyrobp Coro1a Ccl5 H2-Aa Egr1 Lgals3 Fcer1g B2m
1.97370481591689e-05	10	282	8.00065803904365	Response to alcohol	http://amigo.geneontology.org/amigo/term/GO:0097305	Klf4 Fosb Cyba Cybb Fos Cdkn1a Eef1b2 Eef2 Cldn5 Klf2
2.0620197157696e-05	13	523	5.60810943998738	Response to peptide	http://amigo.geneontology.org/amigo/term/GO:1901652	Klf4 Cyba Cybb Tnfaip3 Btg2 Cpeb1 Vim Nr4a3 Gnai2 Btg1 Egr1 Klf2 Jund
2.26287070710608e-05	17	925	4.14650320423516	Negative regulation of gene expression	http://amigo.geneontology.org/amigo/term/GO:0010629	Apoe Klf4 H3f3b Tnfaip3 Srgn Rel Rack1 Btg2 Cdkn1a Hsp90ab1 Cpeb1 Vim Laptm5 Tyrobp Cldn5 Zfp36 Klf2
2.99362252650377e-05	19	1173	3.65452052627416	Response to abiotic stimulus	http://amigo.geneontology.org/amigo/term/GO:0009628	Fosb Crip1 Cyba Cybb Btg2 Fos Cdkn1a Hsp90ab1 Dusp1 Cpeb1 Cst3 Plac8 Actb Egr1 Atf4 Jun Gpx1 Jund Thbd
2.99362252650377e-05	12	455	5.95037951738983	Positive regulation of cytokine production	http://amigo.geneontology.org/amigo/term/GO:0001819	Cyba Cybb Itk Cd74 Nr4a3 Laptm5 Tyrobp Ccl5 Egr1 Atf4 Fcer1g B2m
2.99362252650377e-05	18	1058	3.83850096466782	Regulation of cellular component movement	http://amigo.geneontology.org/amigo/term/GO:0051270	Apoe Klf4 Rack1 Dusp1 Cd74 Cpeb1 Vim Nr4a3 Coro1a Gnai2 Ccl5 Egr1 Cldn5 Tmsb4x Lgals3 Jun Actg1 Tmsb10
3.01950407734408e-05	18	1060	3.83125851001751	Cellular amide metabolic process	http://amigo.geneontology.org/amigo/term/GO:0043603	Apoe Rack1 Btg2 Tcof1 Cpeb1 Eef1b2 Vim Eef2 Eif1 Eef1a1 Fau Atf4 Zfp36 Gpx1 Rplp0 Gm11808 Gm2000 Uba52
3.0760184698942e-05	9	230	8.82855221873599	Positive regulation of immune effector process	http://amigo.geneontology.org/amigo/term/GO:0002699	Hspa8 Cd74 Nr4a3 Laptm5 Tyrobp Fcer1g B2m H2-K1 H2-D1
4.18198115309201e-05	25	1983	2.84440943899434	Positive regulation of biosynthetic process	http://amigo.geneontology.org/amigo/term/GO:0009891	Ifrd1 Apoe Klf4 Fosb Cyba Rel Fos Hsp90ab1 Pim1 Cd74 Cpeb1 Vim Cst3 Nr4a3 Plac8 Eef2 Ccl5 Egr1 Atf4 Tmsb4x Jun Junb Ier2 Klf2 Jund
4.68340990984724e-05	4	19	47.4986435160065	Positive regulation of T cell mediated cytotoxicity	http://amigo.geneontology.org/amigo/term/GO:0001916	Hspa8 B2m H2-K1 H2-D1
4.74783968949839e-05	13	569	5.15472976645589	Leukocyte differentiation	http://amigo.geneontology.org/amigo/term/GO:0002521	Tnfaip3 Itk Fos Satb1 Cd74 Tyrobp Ccl5 H2-Aa Egr1 Jun Junb Fcer1g B2m
5.46120646538976e-05	15	776	4.36118344138591	Amide biosynthetic process	http://amigo.geneontology.org/amigo/term/GO:0043604	Rack1 Btg2 Tcof1 Cpeb1 Eef1b2 Vim Eef2 Eif1 Eef1a1 Fau Zfp36 Rplp0 Gm11808 Gm2000 Uba52
5.54786352039259e-05	5	45	25.0687285223368	Response to mineralocorticoid	http://amigo.geneontology.org/amigo/term/GO:0051385	Fosb Cyba Cybb Fos Cdkn1a
5.8482824215488e-05	16	889	4.06062644231327	Regulation of cell cycle	http://amigo.geneontology.org/amigo/term/GO:0051726	Klf4 Hspa8 Tnfaip3 Rack1 Btg2 Gpr132 Cdkn1a Hsp90ab1 Pim1 Dusp1 Nr4a3 Actb Btg1 Jun Junb Jund
6.25517037113441e-05	9	253	8.02595656248727	Negative regulation of cytokine production	http://amigo.geneontology.org/amigo/term/GO:0001818	Klf4 Tnfaip3 Srgn Rel Hsp90ab1 Laptm5 Tyrobp Zfp36 Klf2
6.31906565119367e-05	10	327	6.89965005201929	Cellular response to chemical stress	http://amigo.geneontology.org/amigo/term/GO:0062197	Klf4 Tnfaip3 Rack1 Fos Cst3 Nr4a3 Atf4 Jun Klf2 Gpx1
6.36629899456305e-05	14	686	4.60446034083737	Negative regulation of cellular component organization	http://amigo.geneontology.org/amigo/term/GO:0051129	Ifrd1 Apoe Hspa8 H3f3b Dusp1 Vim Coro1a Tmsb4x Lgals3 B2m H2-K1 Gpx1 H2-D1 Tmsb10
6.50934041063862e-05	13	590	4.97125633409051	Apoptotic signaling pathway	http://amigo.geneontology.org/amigo/term/GO:0097190	Cd44 Crip1 Tnfaip3 Rack1 Cdkn1a Cd74 Tyrobp Gnai2 Atf4 Lgals3 Jun Tpt1 Gpx1
6.50934041063862e-05	4	21	42.9749631811487	Positive regulation of myeloid leukocyte cytokine production involved in immune response	http://amigo.geneontology.org/amigo/term/GO:0061081	Cd74 Nr4a3 Laptm5 Fcer1g
6.56106380407896e-05	12	498	5.43659172773568	T cell activation	http://amigo.geneontology.org/amigo/term/GO:0042110	Cd44 Itk Satb1 Cd74 Laptm5 Coro1a Ccl5 H2-Aa Egr1 Lgals3 Fcer1g B2m
6.64609065301049e-05	16	903	3.99767099359523	Positive regulation of cell differentiation	http://amigo.geneontology.org/amigo/term/GO:0045597	Apoe Fos Hsp90ab1 Pim1 Cd74 Vim Tyrobp Ccl5 Btg1 H2-Aa Cldn5 Zfp36 Tmsb4x Jun Junb Jund
6.82700693298664e-05	9	258	7.87041476864061	Regulation of neuron apoptotic process	http://amigo.geneontology.org/amigo/term/GO:0043523	Apoe Btg2 Hsp90ab1 Nr4a3 Tyrobp Coro1a Egr1 Atf4 Jun
6.89480173019895e-05	10	334	6.7550466078153	Viral process	http://amigo.geneontology.org/amigo/term/GO:0016032	Apoe Hspa8 Ly6e Hsp90ab1 Cd74 Ifitm3 Ccl5 Zfp36 Jun Vps37b
6.89480173019895e-05	5	48	23.5019329896907	Positive regulation of leukocyte mediated cytotoxicity	http://amigo.geneontology.org/amigo/term/GO:0001912	Hspa8 Tyrobp B2m H2-K1 H2-D1
6.89480173019895e-05	10	334	6.7550466078153	Regulation of immune effector process	http://amigo.geneontology.org/amigo/term/GO:0002697	Hspa8 Tnfaip3 Cd74 Nr4a3 Laptm5 Tyrobp Fcer1g B2m H2-K1 H2-D1
6.89480173019895e-05	10	334	6.7550466078153	Positive regulation of cell activation	http://amigo.geneontology.org/amigo/term/GO:0050867	Plek Cdkn1a Cd74 Nr4a3 Tyrobp Coro1a Ccl5 H2-Aa Fcer1g Jund
7.31894515769087e-05	4	22	41.0215557638238	Antigen processing and presentation of peptide antigen via MHC class I	http://amigo.geneontology.org/amigo/term/GO:0002474	Fcer1g B2m H2-K1 H2-D1
8.22107253570681e-05	8	198	9.11590128084973	Cellular response to metal ion	http://amigo.geneontology.org/amigo/term/GO:0071248	Fosb Cybb Fos Atf4 Jun Junb B2m Jund
8.26929880675711e-05	20	1405	3.21165205268371	Regulation of multicellular organismal development	http://amigo.geneontology.org/amigo/term/GO:2000026	Ifrd1 Apoe Klf4 Cybb Srgn Rack1 Fos Pim1 Cd74 Vim Tyrobp Ccl5 Btg1 H2-Aa Cldn5 Atf4 Zfp36 Jun Klf2 B2m
8.26929880675711e-05	24	1942	2.78828288404982	Positive regulation of cellular biosynthetic process	http://amigo.geneontology.org/amigo/term/GO:0031328	Ifrd1 Apoe Klf4 Fosb Rel Fos Hsp90ab1 Pim1 Cd74 Cpeb1 Vim Cst3 Nr4a3 Plac8 Eef2 Ccl5 Egr1 Atf4 Tmsb4x Jun Junb Ier2 Klf2 Jund
8.44752453555789e-05	6	90	15.0412371134021	Regulation of cell killing	http://amigo.geneontology.org/amigo/term/GO:0031341	Hspa8 Hsp90ab1 Tyrobp B2m H2-K1 H2-D1
9.47350974533948e-05	12	522	5.18663348738002	Regulation of leukocyte activation	http://amigo.geneontology.org/amigo/term/GO:0002694	Tnfaip3 Cdkn1a Cd74 Nr4a3 Laptm5 Tyrobp Coro1a Ccl5 H2-Aa Lgals3 Fcer1g Jund
0.00010693620604681	23	1834	2.82945845372067	Positive regulation of macromolecule biosynthetic process	http://amigo.geneontology.org/amigo/term/GO:0010557	Ifrd1 Apoe Klf4 Fosb Rel Fos Hsp90ab1 Pim1 Cd74 Cpeb1 Vim Cst3 Nr4a3 Plac8 Eef2 Egr1 Atf4 Tmsb4x Jun Junb Ier2 Klf2 Jund
0.000125267767022408	13	635	4.61896257813134	Muscle structure development	http://amigo.geneontology.org/amigo/term/GO:0061061	Ifrd1 H3f3b Btg2 Fos Ly6e Col19a1 Eef2 Btg1 Egr1 Cd53 Tmsb4x Actg1 Gpx1
0.000133312481636545	21	1587	2.9855007502972	Positive regulation of molecular function	http://amigo.geneontology.org/amigo/term/GO:0044093	Ifrd1 Apoe Klf4 Cyba Hspa8 Ccl6 Plek Rack1 Itk Cdkn1a Hsp90ab1 Pim1 Cd74 Laptm5 Gnai2 Ccl5 Btg1 Egr1 Cldn5 Jun B2m
0.000134616773901974	4	26	34.710547184774	Regulation of T cell mediated cytotoxicity	http://amigo.geneontology.org/amigo/term/GO:0001914	Hspa8 B2m H2-K1 H2-D1
0.000134616773901974	10	364	6.19831199728107	Response to lipopolysaccharide	http://amigo.geneontology.org/amigo/term/GO:0032496	Tnfaip3 Fos Cpeb1 Vim Ccl5 Zfp36 Jun B2m Jund Thbd
0.00014192186330033	7	153	10.3224176268446	Interleukin-6 production	http://amigo.geneontology.org/amigo/term/GO:0032635	Cyba Tnfaip3 Cd74 Laptm5 Tyrobp Klf2 Fcer1g
0.00014192186330033	7	153	10.3224176268446	Regulation of interleukin-6 production	http://amigo.geneontology.org/amigo/term/GO:0032675	Cyba Tnfaip3 Cd74 Laptm5 Tyrobp Klf2 Fcer1g
0.00014192186330033	18	1211	3.35353758928039	Positive regulation of catalytic activity	http://amigo.geneontology.org/amigo/term/GO:0043085	Apoe Klf4 Cyba Hspa8 Ccl6 Plek Rack1 Itk Cdkn1a Hsp90ab1 Pim1 Cd74 Laptm5 Gnai2 Ccl5 Btg1 Egr1 Jun
0.000142641688525064	22	1735	2.86086930687186	Positive regulation of RNA metabolic process	http://amigo.geneontology.org/amigo/term/GO:0051254	Ifrd1 Apoe Klf4 Fosb Hspa8 Rel Btg2 Fos Pim1 Cd74 Cpeb1 Nr4a3 Plac8 Egr1 Atf4 Zfp36 Tmsb4x Jun Junb Ier2 Klf2 Jund
0.000143091200082144	9	289	7.0261834266757	Neuron apoptotic process	http://amigo.geneontology.org/amigo/term/GO:0051402	Apoe Btg2 Hsp90ab1 Nr4a3 Tyrobp Coro1a Egr1 Atf4 Jun
0.000143810351102521	12	549	4.9315531519351	Positive regulation of cell migration	http://amigo.geneontology.org/amigo/term/GO:0030335	Rack1 Cd74 Cpeb1 Nr4a3 Coro1a Gnai2 Ccl5 Egr1 Tmsb4x Lgals3 Jun Actg1
0.000150179154788599	8	219	8.24177376076825	Regulation of lymphocyte proliferation	http://amigo.geneontology.org/amigo/term/GO:0050670	Cdkn1a Cd74 Laptm5 Tyrobp Coro1a Ccl5 H2-Aa Lgals3
0.000158388270336909	5	59	19.1202166695789	Positive regulation of cell killing	http://amigo.geneontology.org/amigo/term/GO:0031343	Hspa8 Tyrobp B2m H2-K1 H2-D1
0.000158388270336909	5	59	19.1202166695789	Positive regulation of cytokine production involved in immune response	http://amigo.geneontology.org/amigo/term/GO:0002720	Cd74 Nr4a3 Laptm5 Fcer1g B2m
0.000161919816888898	8	222	8.13039843967679	Regulation of mononuclear cell proliferation	http://amigo.geneontology.org/amigo/term/GO:0032944	Cdkn1a Cd74 Laptm5 Tyrobp Coro1a Ccl5 H2-Aa Lgals3
0.000167003414692051	4	28	32.2312223858616	Myeloid leukocyte cytokine production	http://amigo.geneontology.org/amigo/term/GO:0061082	Cd74 Nr4a3 Laptm5 Fcer1g
0.000171081119560453	23	1902	2.72830010732056	Positive regulation of nucleobase-containing compound metabolic process	http://amigo.geneontology.org/amigo/term/GO:0045935	Ifrd1 Apoe Klf4 Fosb Hspa8 Rel Btg2 Fos Hsp90ab1 Pim1 Cd74 Cpeb1 Nr4a3 Plac8 Egr1 Atf4 Zfp36 Tmsb4x Jun Junb Ier2 Klf2 Jund
0.000174657179573397	6	105	12.8924889543446	Leukocyte mediated cytotoxicity	http://amigo.geneontology.org/amigo/term/GO:0001909	Hspa8 Tyrobp Coro1a B2m H2-K1 H2-D1
0.000174657179573397	10	380	5.93733043950081	Response to molecule of bacterial origin	http://amigo.geneontology.org/amigo/term/GO:0002237	Tnfaip3 Fos Cpeb1 Vim Ccl5 Zfp36 Jun B2m Jund Thbd
0.000183048979579333	6	106	12.7708617000584	Cellular response to hydrogen peroxide	http://amigo.geneontology.org/amigo/term/GO:0070301	Klf4 Tnfaip3 Rack1 Cst3 Nr4a3 Klf2
0.000187679154107667	7	163	9.68914047182341	Cell killing	http://amigo.geneontology.org/amigo/term/GO:0001906	Hspa8 Hsp90ab1 Tyrobp Coro1a B2m H2-K1 H2-D1
0.000187679154107667	6	107	12.6515078523943	Antigen processing and presentation	http://amigo.geneontology.org/amigo/term/GO:0019882	Cd74 H2-Aa Fcer1g B2m H2-K1 H2-D1
0.000187679154107667	6	107	12.6515078523943	Positive regulation of smooth muscle cell proliferation	http://amigo.geneontology.org/amigo/term/GO:0048661	Cyba Nr4a3 Gnai2 Ccl5 Egr1 Jun
0.000187679154107667	8	228	7.91644058600109	Cellular response to inorganic substance	http://amigo.geneontology.org/amigo/term/GO:0071241	Fosb Cybb Fos Atf4 Jun Junb B2m Jund
0.00019723457783314	12	573	4.72499595185405	Positive regulation of cell motility	http://amigo.geneontology.org/amigo/term/GO:2000147	Rack1 Cd74 Cpeb1 Nr4a3 Coro1a Gnai2 Ccl5 Egr1 Tmsb4x Lgals3 Jun Actg1
0.00019723457783314	10	388	5.81491125518121	Response to metal ion	http://amigo.geneontology.org/amigo/term/GO:0010038	Fosb Crip1 Cybb Fos Dusp1 Atf4 Jun Junb B2m Jund
0.000200319557934458	8	232	7.77995023107003	Response to ketone	http://amigo.geneontology.org/amigo/term/GO:1901654	Klf4 Fosb Cyba Cybb Fos Cdkn1a Dusp1 Klf2
0.000200319557934458	17	1133	3.38527401934468	Negative regulation of molecular function	http://amigo.geneontology.org/amigo/term/GO:0044092	Apoe Klf4 Cd44 Tnfaip3 Rack1 Ly6e Cdkn1a Pim1 Dusp1 Cst3 Actb Gnai2 Zfp36 Jun B2m Gpx1 Ly6a
0.000200319557934458	9	307	6.61422478928104	Lymphocyte proliferation	http://amigo.geneontology.org/amigo/term/GO:0046651	Cdkn1a Satb1 Cd74 Laptm5 Tyrobp Coro1a Ccl5 H2-Aa Lgals3
0.000200319557934458	6	109	12.4193700936347	Positive regulation of adaptive immune response	http://amigo.geneontology.org/amigo/term/GO:0002821	Hspa8 Cd74 Fcer1g B2m H2-K1 H2-D1
0.0002082538155045	5	64	17.626449742268	Positive regulation of myeloid leukocyte differentiation	http://amigo.geneontology.org/amigo/term/GO:0002763	Fos Cd74 Tyrobp Ccl5 Jun
0.000210558762963949	11	483	5.13831081513735	Positive regulation of immune response	http://amigo.geneontology.org/amigo/term/GO:0050778	Cyba Hspa8 Itk Cd74 Nr4a3 Laptm5 Tyrobp Fcer1g B2m H2-K1 H2-D1
0.000210714364020348	9	310	6.55021616228799	Mononuclear cell proliferation	http://amigo.geneontology.org/amigo/term/GO:0032943	Cdkn1a Satb1 Cd74 Laptm5 Tyrobp Coro1a Ccl5 H2-Aa Lgals3
0.000211285062826507	3	10	67.6855670103093	Antigen processing and presentation of endogenous peptide antigen via MHC class I	http://amigo.geneontology.org/amigo/term/GO:0019885	B2m H2-K1 H2-D1
0.000219124155667595	20	1531	2.94733581582013	Plasma membrane bounded cell projection organization	http://amigo.geneontology.org/amigo/term/GO:0120036	Ifrd1 Apoe Klf4 Cd44 Plek Btg2 Emb Dgkg Hsp90ab1 Cpeb1 Vim Nr4a3 Actb Coro1a Ccl5 Eef1a1 Jun B2m H2-K1 H2-D1
0.000219124155667595	17	1144	3.35272330762021	Anatomical structure formation involved in morphogenesis	http://amigo.geneontology.org/amigo/term/GO:0048646	Klf4 Cybb Tnfaip3 Pim1 Dusp1 Tcof1 Nr4a3 Tyrobp Ccl5 Btg1 Cd53 Cldn5 Jun Junb Klf2 Actg1 Gpx1
0.000227803154199584	12	586	4.62017522254671	Positive regulation of programmed cell death	http://amigo.geneontology.org/amigo/term/GO:0043068	Rack1 Cdkn1a Dusp1 Stk17b Nr4a3 Laptm5 Tyrobp Ccl5 Btg1 Egr1 Atf4 Jun
0.000231719988029378	16	1029	3.50816025968561	Negative regulation of cellular protein metabolic process	http://amigo.geneontology.org/amigo/term/GO:0032269	Apoe Klf4 Cd44 Tnfaip3 Rack1 Btg2 Cdkn1a Hsp90ab1 Dusp1 Cpeb1 Cst3 Actb Gnai2 Zfp36 Jun Gpx1
0.000232329355955148	8	239	7.55208557995083	Regulation of leukocyte proliferation	http://amigo.geneontology.org/amigo/term/GO:0070663	Cdkn1a Cd74 Laptm5 Tyrobp Coro1a Ccl5 H2-Aa Lgals3
0.000234016686031113	9	316	6.42584496933316	Regulation of ERK1 and ERK2 cascade	http://amigo.geneontology.org/amigo/term/GO:0070372	Apoe Klf4 Cd44 Ccl6 Dusp1 Cd74 Gnai2 Ccl5 Jun
0.000234181705599868	8	240	7.52061855670103	Response to toxic substance	http://amigo.geneontology.org/amigo/term/GO:0009636	Apoe Fos Cdkn1a Pim1 Cst3 Ccl5 Atf4 Gpx1
0.000234181705599868	12	590	4.58885200069893	Positive regulation of locomotion	http://amigo.geneontology.org/amigo/term/GO:0040017	Rack1 Cd74 Cpeb1 Nr4a3 Coro1a Gnai2 Ccl5 Egr1 Tmsb4x Lgals3 Jun Actg1
0.000234181705599868	12	590	4.58885200069893	Positive regulation of cellular component movement	http://amigo.geneontology.org/amigo/term/GO:0051272	Rack1 Cd74 Cpeb1 Nr4a3 Coro1a Gnai2 Ccl5 Egr1 Tmsb4x Lgals3 Jun Actg1
0.000235198470913704	10	402	5.61240190798584	Myeloid cell differentiation	http://amigo.geneontology.org/amigo/term/GO:0030099	Fos Cd74 Tyrobp Ccl5 Zfp36 Jun Junb Klf2 Fcer1g B2m
0.000235198470913704	13	694	4.22628420333343	Response to growth factor	http://amigo.geneontology.org/amigo/term/GO:0070848	Klf4 Cd44 Rack1 Fos Hsp90ab1 Coro1a Eef2 Eef1a1 Egr1 Cldn5 Zfp36 Jun Ier2
0.000237496149686274	7	173	9.12907454859663	Regulation of adaptive immune response	http://amigo.geneontology.org/amigo/term/GO:0002819	Hspa8 Tnfaip3 Cd74 Fcer1g B2m H2-K1 H2-D1
0.000259605117190534	9	322	6.30610872766857	Positive regulation of leukocyte activation	http://amigo.geneontology.org/amigo/term/GO:0002696	Cdkn1a Cd74 Nr4a3 Tyrobp Coro1a Ccl5 H2-Aa Fcer1g Jund
0.000263759531107138	3	11	61.5323336457357	Antigen processing and presentation of exogenous peptide antigen via MHC class II	http://amigo.geneontology.org/amigo/term/GO:0019886	Cd74 H2-Aa Fcer1g
0.000265251199886838	13	704	4.16625175726336	Cellular response to nitrogen compound	http://amigo.geneontology.org/amigo/term/GO:1901699	Klf4 Cyba Cybb Ly6e Cpeb1 Vim Nr4a3 Actb Gnai2 Egr1 Atf4 Klf2 Ly6a
0.000266534207908661	8	246	7.33718883580588	Viral life cycle	http://amigo.geneontology.org/amigo/term/GO:0019058	Apoe Hspa8 Ly6e Hsp90ab1 Cd74 Ifitm3 Ccl5 Vps37b
0.000279877544220098	10	412	5.47617856070463	Cytokine-mediated signaling pathway	http://amigo.geneontology.org/amigo/term/GO:0019221	Cd44 Ccl6 Hsp90ab1 Cd74 Ifitm3 Laptm5 Ccl5 Egr1 Iigp1 Fcer1g
0.000281492060588844	5	70	16.1156111929308	Regulation of leukocyte mediated cytotoxicity	http://amigo.geneontology.org/amigo/term/GO:0001910	Hspa8 Tyrobp B2m H2-K1 H2-D1
0.00028168777389256	6	119	11.3757255479511	Positive regulation of neuron death	http://amigo.geneontology.org/amigo/term/GO:1901216	Apoe Fos Tyrobp Egr1 Atf4 Jun
0.00028168777389256	20	1570	2.87412174141441	Cell projection organization	http://amigo.geneontology.org/amigo/term/GO:0030030	Ifrd1 Apoe Klf4 Cd44 Plek Btg2 Emb Dgkg Hsp90ab1 Cpeb1 Vim Nr4a3 Actb Coro1a Ccl5 Eef1a1 Jun B2m H2-K1 H2-D1
0.00031398250500919	16	1064	3.39276025114332	Neuron projection development	http://amigo.geneontology.org/amigo/term/GO:0031175	Ifrd1 Apoe Klf4 Btg2 Emb Dgkg Hsp90ab1 Cpeb1 Vim Nr4a3 Actb Eef1a1 Jun B2m H2-K1 H2-D1
0.000333785050864425	9	335	6.06139406062471	ERK1 and ERK2 cascade	http://amigo.geneontology.org/amigo/term/GO:0070371	Apoe Klf4 Cd44 Ccl6 Dusp1 Cd74 Gnai2 Ccl5 Jun
0.000333785050864425	9	335	6.06139406062471	Leukocyte proliferation	http://amigo.geneontology.org/amigo/term/GO:0070661	Cdkn1a Satb1 Cd74 Laptm5 Tyrobp Coro1a Ccl5 H2-Aa Lgals3
0.000373184745866929	14	843	3.74692739479767	Regulation of transferase activity	http://amigo.geneontology.org/amigo/term/GO:0051338	Apoe Klf4 Tnfaip3 Rack1 Cdkn1a Hsp90ab1 Pim1 Dusp1 Cd74 Actb Ccl5 Eef1a1 Egr1 Zfp36
0.000375830034419341	13	732	4.00688693594727	Regulation of kinase activity	http://amigo.geneontology.org/amigo/term/GO:0043549	Apoe Klf4 Tnfaip3 Rack1 Cdkn1a Hsp90ab1 Pim1 Dusp1 Cd74 Actb Ccl5 Eef1a1 Egr1
0.000377863294819857	19	1470	2.91615821586366	Neuron differentiation	http://amigo.geneontology.org/amigo/term/GO:0030182	Ifrd1 Apoe Klf4 Btg2 Emb Dgkg Hsp90ab1 Cpeb1 Vim Nr4a3 Actb Ccl5 Eef1a1 Atf4 Jun Ier2 B2m H2-K1 H2-D1
0.000383620421093833	9	342	5.93733043950081	Leukocyte mediated immunity	http://amigo.geneontology.org/amigo/term/GO:0002443	Hspa8 Cd74 Nr4a3 Tyrobp Coro1a Fcer1g B2m H2-K1 H2-D1
0.000386586755389509	20	1610	2.80271499007492	Regulation of cell differentiation	http://amigo.geneontology.org/amigo/term/GO:0045595	Ifrd1 Apoe Klf4 Fos Hsp90ab1 Pim1 Cd74 Vim Tyrobp Ccl5 Btg1 H2-Aa Cldn5 Atf4 Zfp36 Tmsb4x Jun Junb B2m Jund
0.000388997398051314	16	1087	3.32097231574655	Negative regulation of protein metabolic process	http://amigo.geneontology.org/amigo/term/GO:0051248	Apoe Klf4 Cd44 Tnfaip3 Rack1 Btg2 Cdkn1a Hsp90ab1 Dusp1 Cpeb1 Cst3 Actb Gnai2 Zfp36 Jun Gpx1
0.000418080069046444	4	38	23.7493217580033	T cell mediated cytotoxicity	http://amigo.geneontology.org/amigo/term/GO:0001913	Hspa8 B2m H2-K1 H2-D1
0.000418080069046444	6	129	10.4938863581875	Positive regulation of leukocyte mediated immunity	http://amigo.geneontology.org/amigo/term/GO:0002705	Hspa8 Tyrobp Fcer1g B2m H2-K1 H2-D1
0.000440878225489914	7	194	8.14087575725369	Response to corticosteroid	http://amigo.geneontology.org/amigo/term/GO:0031960	Fosb Cyba Cybb Fos Cdkn1a Dusp1 Zfp36
0.000459006410418866	4	39	23.1403647898493	Superoxide anion generation	http://amigo.geneontology.org/amigo/term/GO:0042554	Cyba Cybb Tyrobp Gnai2
0.000477319919304496	12	644	4.20407248511238	Epithelial cell differentiation	http://amigo.geneontology.org/amigo/term/GO:0030855	Klf4 Cdkn1a Vim Cst3 Btg1 Cldn5 Atf4 Zfp36 Lgals3 Jun Klf2 Gpx1
0.000508845458592814	21	1787	2.65136524382857	Homeostatic process	http://amigo.geneontology.org/amigo/term/GO:0042592	Cd52 Apoe Cyba Tnfaip3 Rack1 Cd74 Fth1 Nr4a3 Plac8 Coro1a Gnai2 Ccl5 Egr1 Cldn5 Atf4 Zfp36 Ftl1 Klf2 Fcer1g B2m Gpx1
0.000510034893339034	9	357	5.68786277397557	Regulation of epithelial cell proliferation	http://amigo.geneontology.org/amigo/term/GO:0050678	Apoe Cyba Tnfaip3 Nr4a3 Ccl5 Zfp36 Jun B2m Gpx1
0.000548847015132374	4	41	22.0115665074177	Positive regulation of pri-miRNA transcription by RNA polymerase II	http://amigo.geneontology.org/amigo/term/GO:1902895	Klf4 Fos Egr1 Jun
0.000566474101135317	10	454	4.96957173350288	Response to radiation	http://amigo.geneontology.org/amigo/term/GO:0009314	Crip1 Cyba Fos Cdkn1a Dusp1 Egr1 Jun Gpx1 Jund Thbd
0.000604851486798026	5	84	13.429675994109	Biological process involved in interaction with symbiont	http://amigo.geneontology.org/amigo/term/GO:0051702	Apoe Hspa8 Ccl5 Jun Gpx1
0.000613872739073199	11	558	4.44767764105975	Immune effector process	http://amigo.geneontology.org/amigo/term/GO:0002252	Hspa8 Tnfaip3 Cd74 Nr4a3 Laptm5 Tyrobp Coro1a Fcer1g B2m H2-K1 H2-D1
0.000629670861159901	11	560	4.43179307805597	Response to extracellular stimulus	http://amigo.geneontology.org/amigo/term/GO:0009991	Apoe Cyba Cybb Fos Cdkn1a Pim1 Cst3 Eef2 Atf4 Zfp36 Jun
0.000629670861159901	5	85	13.271679805943	Cellular response to calcium ion	http://amigo.geneontology.org/amigo/term/GO:0071277	Fosb Fos Jun Junb Jund
0.000629670861159901	12	666	4.0651992198384	Cellular response to growth factor stimulus	http://amigo.geneontology.org/amigo/term/GO:0071363	Klf4 Cd44 Rack1 Fos Hsp90ab1 Coro1a Eef2 Eef1a1 Egr1 Cldn5 Zfp36 Jun
0.00071606040829479	17	1281	2.99415727081774	Macromolecule catabolic process	http://amigo.geneontology.org/amigo/term/GO:0009057	Apoe Cd44 Ubc Hspa8 Tnfaip3 Rack1 Btg2 Hsp90ab1 Vim Cst3 Laptm5 Chil3 Zfp36 Gpx1 Vps37b Gm11808 Uba52
0.000717472864948697	5	88	12.8192361761949	Regulation of cyclin-dependent protein kinase activity	http://amigo.geneontology.org/amigo/term/GO:1904029	Tnfaip3 Cdkn1a Hsp90ab1 Pim1 Actb
0.000717472864948697	15	1028	3.29209956275823	Positive regulation of cell population proliferation	http://amigo.geneontology.org/amigo/term/GO:0008284	Cyba Tnfaip3 Cdkn1a Pim1 Cd74 Vim Cst3 Nr4a3 Plac8 Coro1a Gnai2 Ccl5 Egr1 Cldn5 Jun
0.000717472864948697	14	905	3.49023181636954	Response to hormone	http://amigo.geneontology.org/amigo/term/GO:0009725	Fosb Cyba Cybb Btg2 Fos Cdkn1a Dusp1 Cpeb1 Nr4a3 Gnai2 Btg1 Egr1 Zfp36 Jund
0.000717472864948697	5	88	12.8192361761949	Cytokine production involved in immune response	http://amigo.geneontology.org/amigo/term/GO:0002367	Cd74 Nr4a3 Laptm5 Fcer1g B2m
0.000717472864948697	5	88	12.8192361761949	Regulation of cytokine production involved in immune response	http://amigo.geneontology.org/amigo/term/GO:0002718	Cd74 Nr4a3 Laptm5 Fcer1g B2m
0.000728467264448534	8	291	6.20257200552662	Intrinsic apoptotic signaling pathway	http://amigo.geneontology.org/amigo/term/GO:0097193	Cd44 Crip1 Rack1 Cdkn1a Cd74 Atf4 Tpt1 Gpx1
0.00073611350485313	7	214	7.38004624722998	Regulation of protein binding	http://amigo.geneontology.org/amigo/term/GO:0043393	Apoe Rack1 Cdkn1a Hsp90ab1 Actb Cldn5 B2m
0.00073611350485313	19	1560	2.74791831879461	Negative regulation of response to stimulus	http://amigo.geneontology.org/amigo/term/GO:0048585	Apoe Klf4 Cd44 Tnfaip3 Plek Rack1 Dgkg Dusp1 Cd74 Nr4a3 Laptm5 Gnai2 Ccl5 Egr1 Zfp36 Lgals3 Tpt1 Gpx1 Thbd
0.00073611350485313	4	45	20.0549828178694	Positive regulation of T cell mediated immunity	http://amigo.geneontology.org/amigo/term/GO:0002711	Hspa8 B2m H2-K1 H2-D1
0.000738303658252417	5	89	12.6751998146647	Negative regulation of viral process	http://amigo.geneontology.org/amigo/term/GO:0048525	Ly6e Cd74 Ifitm3 Ccl5 Zfp36
0.000772396373997046	7	216	7.31171248568156	Regulation of myeloid cell differentiation	http://amigo.geneontology.org/amigo/term/GO:0045637	Fos Cd74 Tyrobp Ccl5 Zfp36 Jun B2m
0.000786511197941029	4	46	19.6190049305244	Establishment of protein localization to vacuole	http://amigo.geneontology.org/amigo/term/GO:0072666	Hspa8 Tnfaip3 Laptm5 Vps37b
0.00078733018750915	7	217	7.27801795809777	Leukocyte chemotaxis	http://amigo.geneontology.org/amigo/term/GO:0030595	Ccl6 Dusp1 Cd74 Coro1a Ccl5 Lgals3 Fcer1g
0.000802510370761774	5	91	12.3966239945621	Regulation of leukocyte apoptotic process	http://amigo.geneontology.org/amigo/term/GO:2000106	Cd74 Nr4a3 Ccl5 Lgals3 Fcer1g
0.000802510370761774	7	218	7.24463255462026	Myeloid leukocyte differentiation	http://amigo.geneontology.org/amigo/term/GO:0002573	Fos Cd74 Tyrobp Ccl5 Jun Junb Fcer1g
0.000807646373327671	9	385	5.27420002677735	Regulation of binding	http://amigo.geneontology.org/amigo/term/GO:0051098	Apoe Klf4 Rack1 Cdkn1a Hsp90ab1 Actb Cldn5 Jun B2m
0.000816555954166766	3	17	39.815039417829	Antigen processing and presentation of peptide antigen via MHC class II	http://amigo.geneontology.org/amigo/term/GO:0002495	Cd74 H2-Aa Fcer1g
0.000816555954166766	7	219	7.21155204067222	Positive regulation of ERK1 and ERK2 cascade	http://amigo.geneontology.org/amigo/term/GO:0070374	Apoe Cd44 Ccl6 Cd74 Gnai2 Ccl5 Jun
0.000865385532636346	8	301	5.99650649039285	Regulation of leukocyte cell-cell adhesion	http://amigo.geneontology.org/amigo/term/GO:1903037	Klf4 Cd44 Cd74 Nr4a3 Laptm5 Coro1a Ccl5 H2-Aa
0.00087829577019679	7	222	7.11409863471719	Reactive oxygen species metabolic process	http://amigo.geneontology.org/amigo/term/GO:0072593	Cyba Cybb Cdkn1a Tyrobp Gnai2 Eef1a1 Gpx1
0.000891184549368037	4	48	18.8015463917526	Regulation of transcription from RNA polymerase II promoter in response to stress	http://amigo.geneontology.org/amigo/term/GO:0043618	Egr1 Atf4 Jun Klf2
0.000912404327355141	16	1186	3.04375793188575	Negative regulation of signal transduction	http://amigo.geneontology.org/amigo/term/GO:0009968	Apoe Klf4 Cd44 Tnfaip3 Plek Rack1 Dgkg Dusp1 Cd74 Laptm5 Gnai2 Ccl5 Egr1 Lgals3 Tpt1 Gpx1
0.000940001478781305	3	18	37.6030927835052	Regulation of chemokine (C-X-C motif) ligand 2 production	http://amigo.geneontology.org/amigo/term/GO:2000341	Klf4 Cd74 Ccl5
0.000940001478781305	4	49	18.4178413633495	Viral transcription	http://amigo.geneontology.org/amigo/term/GO:0019083	Ifitm3 Ccl5 Zfp36 Jun
0.000940001478781305	7	225	7.0192439862543	Maintenance of location in cell	http://amigo.geneontology.org/amigo/term/GO:0051651	Apoe Cyba Srgn Fth1 Coro1a Tmsb4x Tmsb10
0.000940001478781305	11	595	4.17109936758208	Cellular response to organic cyclic compound	http://amigo.geneontology.org/amigo/term/GO:0071407	Klf4 Cyba Hsp90ab1 Pim1 Nr4a3 Actb Ccl5 Egr1 Atf4 Zfp36 Klf2
0.000940001478781305	3	18	37.6030927835052	Chemokine (C-X-C motif) ligand 2 production	http://amigo.geneontology.org/amigo/term/GO:0072567	Klf4 Cd74 Ccl5
0.000978905781370363	6	156	8.6776367961935	Negative regulation of neuron projection development	http://amigo.geneontology.org/amigo/term/GO:0010977	Ifrd1 Apoe Vim B2m H2-K1 H2-D1
0.000998488623481265	10	497	4.53960878674106	Negative regulation of intracellular signal transduction	http://amigo.geneontology.org/amigo/term/GO:1902532	Apoe Klf4 Cd44 Tnfaip3 Rack1 Dgkg Dusp1 Cd74 Tpt1 Gpx1
0.000998488623481265	4	50	18.0494845360825	Translational elongation	http://amigo.geneontology.org/amigo/term/GO:0006414	Rack1 Eef1b2 Eef2 Eef1a1
0.000998488623481265	12	710	3.8132713808625	Regulation of cell adhesion	http://amigo.geneontology.org/amigo/term/GO:0030155	Klf4 Cd44 Tnfaip3 Dusp1 Cd74 Cytip Nr4a3 Laptm5 Coro1a Ccl5 H2-Aa Actg1
0.000998488623481265	6	157	8.62236522424322	Response to calcium ion	http://amigo.geneontology.org/amigo/term/GO:0051592	Fosb Fos Dusp1 Jun Junb Jund
0.000999101651983306	9	400	5.0764175257732	Adaptive immune response	http://amigo.geneontology.org/amigo/term/GO:0002250	Hspa8 Tnfaip3 Itk Cd74 H2-Aa Fcer1g B2m H2-K1 H2-D1
0.00102197343619634	6	158	8.56779329244421	Regulation of adaptive immune response based on somatic recombination of immune receptors built from immunoglobulin superfamily domains	http://amigo.geneontology.org/amigo/term/GO:0002822	Hspa8 Tnfaip3 Fcer1g B2m H2-K1 H2-D1
0.00102298845247179	7	230	6.86665172568355	Negative regulation of apoptotic signaling pathway	http://amigo.geneontology.org/amigo/term/GO:2001234	Cd44 Tnfaip3 Cd74 Gnai2 Lgals3 Tpt1 Gpx1
0.00104144909908283	16	1206	2.99328101759245	Neuron development	http://amigo.geneontology.org/amigo/term/GO:0048666	Ifrd1 Apoe Klf4 Btg2 Emb Dgkg Hsp90ab1 Cpeb1 Vim Nr4a3 Actb Eef1a1 Jun B2m H2-K1 H2-D1
0.00106054752279855	12	717	3.77604278997541	Blood vessel development	http://amigo.geneontology.org/amigo/term/GO:0001568	Apoe Klf4 Cybb Ccl5 Btg1 Egr1 Cldn5 Jun Junb Klf2 Actg1 Gpx1
0.00107584733214392	20	1765	2.5565842119097	Neurogenesis	http://amigo.geneontology.org/amigo/term/GO:0022008	Ifrd1 Apoe Klf4 Btg2 Emb Dgkg Hsp90ab1 Cpeb1 Vim Nr4a3 Actb Eef2 Ccl5 Eef1a1 Atf4 Jun Ier2 B2m H2-K1 H2-D1
0.00108957075978211	9	406	5.00139657711645	Striated muscle tissue development	http://amigo.geneontology.org/amigo/term/GO:0014706	Ifrd1 Btg2 Fos Ly6e Pim1 Col19a1 Eef2 Egr1 Gpx1
0.00111106043804236	4	52	17.355273592387	Regulation of pri-miRNA transcription by RNA polymerase II	http://amigo.geneontology.org/amigo/term/GO:1902893	Klf4 Fos Egr1 Jun
0.00111106043804236	4	52	17.355273592387	Regulation of DNA-templated transcription in response to stress	http://amigo.geneontology.org/amigo/term/GO:0043620	Egr1 Atf4 Jun Klf2
0.00111106043804236	19	1627	2.63475880597393	Generation of neurons	http://amigo.geneontology.org/amigo/term/GO:0048699	Ifrd1 Apoe Klf4 Btg2 Emb Dgkg Hsp90ab1 Cpeb1 Vim Nr4a3 Actb Ccl5 Eef1a1 Atf4 Jun Ier2 B2m H2-K1 H2-D1
0.00112752731981449	6	162	8.35624284077892	Regulation of production of molecular mediator of immune response	http://amigo.geneontology.org/amigo/term/GO:0002700	Tnfaip3 Cd74 Nr4a3 Laptm5 Fcer1g B2m
0.00113207812243253	8	318	5.67593853335927	Defense response to bacterium	http://amigo.geneontology.org/amigo/term/GO:0042742	Cyba Plac8 Fau Iigp1 Fcer1g B2m H2-K1 Lyz2
0.0011472878029726	5	101	11.1692354802491	Neutrophil chemotaxis	http://amigo.geneontology.org/amigo/term/GO:0030593	Ccl6 Cd74 Ccl5 Lgals3 Fcer1g
0.00116711461145299	4	53	17.0278156000778	Negative regulation of oxidative stress-induced cell death	http://amigo.geneontology.org/amigo/term/GO:1903202	Rack1 Nr4a3 Atf4 Gpx1
0.00116711461145299	4	53	17.0278156000778	Modulation by host of symbiont process	http://amigo.geneontology.org/amigo/term/GO:0051851	Apoe Hspa8 Ccl5 Jun
0.00116711461145299	4	53	17.0278156000778	Pri-miRNA transcription by RNA polymerase II	http://amigo.geneontology.org/amigo/term/GO:0061614	Klf4 Fos Egr1 Jun
0.00118184899761488	5	102	11.0597331716192	Positive regulation of myeloid cell differentiation	http://amigo.geneontology.org/amigo/term/GO:0045639	Fos Cd74 Tyrobp Ccl5 Jun
0.00119558660671776	9	414	4.90475123263111	Regulation of cell-cell adhesion	http://amigo.geneontology.org/amigo/term/GO:0022407	Klf4 Cd44 Tnfaip3 Cd74 Nr4a3 Laptm5 Coro1a Ccl5 H2-Aa
0.00119558660671776	6	165	8.20431115276476	Tumor necrosis factor production	http://amigo.geneontology.org/amigo/term/GO:0032640	Cyba Cybb Tnfaip3 Tyrobp Zfp36 Fcer1g
0.00119558660671776	6	165	8.20431115276476	Regulation of tumor necrosis factor production	http://amigo.geneontology.org/amigo/term/GO:0032680	Cyba Cybb Tnfaip3 Tyrobp Zfp36 Fcer1g
0.00119558660671776	6	165	8.20431115276476	Regulation of viral process	http://amigo.geneontology.org/amigo/term/GO:0050792	Ly6e Cd74 Ifitm3 Ccl5 Zfp36 Vps37b
0.0012021652550793	5	103	10.9523571214093	Positive regulation of interleukin-6 production	http://amigo.geneontology.org/amigo/term/GO:0032755	Cyba Cd74 Laptm5 Tyrobp Fcer1g
0.0012021652550793	5	103	10.9523571214093	Response to cAMP	http://amigo.geneontology.org/amigo/term/GO:0051591	Fosb Fos Dusp1 Jun Thbd
0.0012021652550793	5	103	10.9523571214093	Positive regulation of adaptive immune response based on somatic recombination of immune receptors built from immunoglobulin superfamily domains	http://amigo.geneontology.org/amigo/term/GO:0002824	Hspa8 Fcer1g B2m H2-K1 H2-D1
0.001234311240775	11	623	3.98363422746604	Blood vessel morphogenesis	http://amigo.geneontology.org/amigo/term/GO:0048514	Apoe Klf4 Cybb Ccl5 Btg1 Cldn5 Jun Junb Klf2 Actg1 Gpx1
0.00124679013828323	11	624	3.97725019825535	Regulation of cellular response to stress	http://amigo.geneontology.org/amigo/term/GO:0080135	Klf4 Ier3 Cd44 Rack1 Dusp1 Cd74 Nr4a3 Atf4 Tpt1 B2m Gpx1
0.00128137806480931	6	168	8.05780559646539	Regulation of tumor necrosis factor superfamily cytokine production	http://amigo.geneontology.org/amigo/term/GO:1903555	Cyba Cybb Tnfaip3 Tyrobp Zfp36 Fcer1g
0.00128137806480931	17	1374	2.79149597082789	Biological adhesion	http://amigo.geneontology.org/amigo/term/GO:0022610	Klf4 Cd44 Tnfaip3 Plek Emb Hsp90ab1 Dusp1 Cd74 Col19a1 Cytip Nr4a3 Laptm5 Coro1a Ccl5 H2-Aa Cldn5 Actg1
0.00128137806480931	6	168	8.05780559646539	Tumor necrosis factor superfamily cytokine production	http://amigo.geneontology.org/amigo/term/GO:0071706	Cyba Cybb Tnfaip3 Tyrobp Zfp36 Fcer1g
0.00128507794004034	5	105	10.7437407952872	Osteoclast differentiation	http://amigo.geneontology.org/amigo/term/GO:0030316	Fos Tyrobp Ccl5 Junb Fcer1g
0.00129286240403596	3	21	32.2312223858616	Positive regulation of superoxide anion generation	http://amigo.geneontology.org/amigo/term/GO:0032930	Cyba Tyrobp Gnai2
0.00131538702868773	9	422	4.81177016660966	Epithelial cell proliferation	http://amigo.geneontology.org/amigo/term/GO:0050673	Apoe Cyba Tnfaip3 Nr4a3 Ccl5 Zfp36 Jun B2m Gpx1
0.00132076006165794	6	170	7.9630078835658	Positive regulation of leukocyte differentiation	http://amigo.geneontology.org/amigo/term/GO:1902107	Fos Cd74 Tyrobp Ccl5 H2-Aa Jun
0.00132076006165794	6	170	7.9630078835658	Positive regulation of hemopoiesis	http://amigo.geneontology.org/amigo/term/GO:1903708	Fos Cd74 Tyrobp Ccl5 H2-Aa Jun
0.00132076006165794	10	524	4.30569764696624	Regulation of neuron projection development	http://amigo.geneontology.org/amigo/term/GO:0010975	Ifrd1 Apoe Klf4 Dgkg Cpeb1 Vim Eef1a1 B2m H2-K1 H2-D1
0.00132076006165794	10	524	4.30569764696624	Response to nutrient levels	http://amigo.geneontology.org/amigo/term/GO:0031667	Apoe Cyba Cybb Cdkn1a Pim1 Cst3 Eef2 Atf4 Zfp36 Jun
0.00132076006165794	9	423	4.80039482342619	Regulation of lymphocyte activation	http://amigo.geneontology.org/amigo/term/GO:0051249	Tnfaip3 Cdkn1a Cd74 Laptm5 Tyrobp Coro1a Ccl5 H2-Aa Lgals3
0.00136057368287822	12	747	3.62439448515712	Vasculature development	http://amigo.geneontology.org/amigo/term/GO:0001944	Apoe Klf4 Cybb Ccl5 Btg1 Egr1 Cldn5 Jun Junb Klf2 Actg1 Gpx1
0.00139866384726599	9	427	4.75542625365171	Muscle tissue development	http://amigo.geneontology.org/amigo/term/GO:0060537	Ifrd1 Btg2 Fos Ly6e Pim1 Col19a1 Eef2 Egr1 Gpx1
0.00140307885507461	5	108	10.4453035509737	Intrinsic apoptotic signaling pathway in response to DNA damage	http://amigo.geneontology.org/amigo/term/GO:0008630	Cd44 Crip1 Cdkn1a Cd74 Tpt1
0.00140307885507461	5	108	10.4453035509737	Positive regulation of lymphocyte mediated immunity	http://amigo.geneontology.org/amigo/term/GO:0002708	Hspa8 Fcer1g B2m H2-K1 H2-D1
0.00140307885507461	11	637	3.89608182686239	Cellular response to organonitrogen compound	http://amigo.geneontology.org/amigo/term/GO:0071417	Klf4 Cyba Cybb Cpeb1 Vim Nr4a3 Actb Gnai2 Egr1 Atf4 Klf2
0.00142384654747002	3	22	30.7661668228679	Antigen processing and presentation of peptide or polysaccharide antigen via MHC class II	http://amigo.geneontology.org/amigo/term/GO:0002504	Cd74 H2-Aa Fcer1g
0.0014515273077678	7	250	6.31731958762887	Lymphocyte mediated immunity	http://amigo.geneontology.org/amigo/term/GO:0002449	Hspa8 Cd74 Coro1a Fcer1g B2m H2-K1 H2-D1
0.00147876284214843	8	337	5.35593012940133	Leukocyte cell-cell adhesion	http://amigo.geneontology.org/amigo/term/GO:0007159	Klf4 Cd44 Cd74 Nr4a3 Laptm5 Coro1a Ccl5 H2-Aa
0.00148486396269729	13	876	3.3482205903121	Regulation of response to external stimulus	http://amigo.geneontology.org/amigo/term/GO:0032101	Apoe Klf4 Cyba Tnfaip3 Hsp90ab1 Dusp1 Cd74 Tyrobp Ccl5 Zfp36 Fcer1g Gpx1 Thbd
0.00148981367707214	6	175	7.73549337260677	Negative regulation of neuron apoptotic process	http://amigo.geneontology.org/amigo/term/GO:0043524	Apoe Btg2 Hsp90ab1 Nr4a3 Coro1a Jun
0.00154137918393507	4	59	15.2961733356631	Regulation of vascular associated smooth muscle cell proliferation	http://amigo.geneontology.org/amigo/term/GO:1904705	Cdkn1a Nr4a3 Gnai2 Jun
0.00154137918393507	4	59	15.2961733356631	Vascular associated smooth muscle cell proliferation	http://amigo.geneontology.org/amigo/term/GO:1990874	Cdkn1a Nr4a3 Gnai2 Jun
0.00154137918393507	4	59	15.2961733356631	Response to gamma radiation	http://amigo.geneontology.org/amigo/term/GO:0010332	Cyba Cdkn1a Egr1 Gpx1
0.00154137918393507	4	59	15.2961733356631	Monocyte chemotaxis	http://amigo.geneontology.org/amigo/term/GO:0002548	Ccl6 Dusp1 Ccl5 Lgals3
0.00154137918393507	15	1135	2.98174304010173	Circulatory system development	http://amigo.geneontology.org/amigo/term/GO:0072359	Apoe Klf4 Cybb Ly6e Cdkn1a Pim1 Ccl5 Btg1 Egr1 Cldn5 Jun Junb Klf2 Actg1 Gpx1
0.00155026014478961	6	177	7.64808666783156	Skeletal muscle tissue development	http://amigo.geneontology.org/amigo/term/GO:0007519	Btg2 Fos Col19a1 Eef2 Egr1 Gpx1
0.00156640121009964	3	23	29.4285073957866	Positive regulation of protein localization to cell surface	http://amigo.geneontology.org/amigo/term/GO:2000010	Hsp90ab1 Tyrobp Fcer1g
0.00167808766534202	9	441	4.60446034083737	Mononuclear cell differentiation	http://amigo.geneontology.org/amigo/term/GO:1903131	Tnfaip3 Itk Satb1 Cd74 H2-Aa Egr1 Jun Fcer1g B2m
0.00172991027308288	4	61	14.7946594558053	Response to cadmium ion	http://amigo.geneontology.org/amigo/term/GO:0046686	Cybb Fos Jun B2m
0.00175865815435041	3	24	28.2023195876289	Negative regulation of oxidative stress-induced neuron death	http://amigo.geneontology.org/amigo/term/GO:1903204	Rack1 Nr4a3 Atf4
0.00175865815435041	3	24	28.2023195876289	Negative regulation of viral entry into host cell	http://amigo.geneontology.org/amigo/term/GO:0046597	Ly6e Cd74 Ifitm3
0.00177671795291925	10	549	4.10962762661259	Regulation of defense response	http://amigo.geneontology.org/amigo/term/GO:0031347	Apoe Cyba Tnfaip3 Hsp90ab1 Cd74 Tyrobp Ccl5 Zfp36 Fcer1g Gpx1
0.00179290989655505	9	446	4.55284083028986	Response to peptide hormone	http://amigo.geneontology.org/amigo/term/GO:0043434	Cyba Cybb Btg2 Cpeb1 Nr4a3 Gnai2 Btg1 Egr1 Jund
0.00181005523540011	4	62	14.5560359161955	Positive regulation of smooth muscle cell migration	http://amigo.geneontology.org/amigo/term/GO:0014911	Nr4a3 Ccl5 Egr1 Tmsb4x
0.00185684465770121	7	263	6.00505664223276	Adaptive immune response based on somatic recombination of immune receptors built from immunoglobulin superfamily domains	http://amigo.geneontology.org/amigo/term/GO:0002460	Hspa8 Tnfaip3 Cd74 Fcer1g B2m H2-K1 H2-D1
0.0018882431279887	5	117	9.64181866243722	Leukocyte apoptotic process	http://amigo.geneontology.org/amigo/term/GO:0071887	Cd74 Nr4a3 Ccl5 Lgals3 Fcer1g
0.00190416475160586	3	25	27.0742268041237	Negative regulation of intrinsic apoptotic signaling pathway in response to DNA damage	http://amigo.geneontology.org/amigo/term/GO:1902230	Cd44 Cd74 Tpt1
0.00190416475160586	3	25	27.0742268041237	Negative regulation of interleukin-2 production	http://amigo.geneontology.org/amigo/term/GO:0032703	Tnfaip3 Laptm5 Zfp36
0.00190416475160586	3	25	27.0742268041237	Regulation of superoxide anion generation	http://amigo.geneontology.org/amigo/term/GO:0032928	Cyba Tyrobp Gnai2
0.00190416475160586	3	25	27.0742268041237	Regulation of heterotypic cell-cell adhesion	http://amigo.geneontology.org/amigo/term/GO:0034114	Klf4 Cd44 Tnfaip3
0.00190416475160586	12	783	3.45775565825335	Negative regulation of catalytic activity	http://amigo.geneontology.org/amigo/term/GO:0043086	Apoe Klf4 Cd44 Tnfaip3 Rack1 Cdkn1a Dusp1 Cst3 Actb Gnai2 Zfp36 Gpx1
0.00190416475160586	5	118	9.56010833478945	Positive regulation of production of molecular mediator of immune response	http://amigo.geneontology.org/amigo/term/GO:0002702	Cd74 Nr4a3 Laptm5 Fcer1g B2m
0.00190416475160586	15	1164	2.9074556275906	Epithelium development	http://amigo.geneontology.org/amigo/term/GO:0060429	Klf4 Cd44 Cdkn1a Vim Cst3 Actb Btg1 Cldn5 Atf4 Zfp36 Lgals3 Jun Klf2 Actg1 Gpx1
0.00190416475160586	5	118	9.56010833478945	Cellular response to interferon-gamma	http://amigo.geneontology.org/amigo/term/GO:0071346	Ccl6 Hsp90ab1 Vim Ccl5 Actg1
0.00190416475160586	4	63	14.3249877270496	Protein localization to vacuole	http://amigo.geneontology.org/amigo/term/GO:0072665	Hspa8 Tnfaip3 Laptm5 Vps37b
0.00191561134791668	7	266	5.93733043950081	Negative regulation of transferase activity	http://amigo.geneontology.org/amigo/term/GO:0051348	Apoe Tnfaip3 Rack1 Cdkn1a Dusp1 Actb Zfp36
0.00194991042068902	20	1880	2.4001974117131	Phosphorylation	http://amigo.geneontology.org/amigo/term/GO:0016310	Apoe Klf4 Cd44 Hspa8 Tnfaip3 Rack1 Itk Dgkg Cdkn1a Hsp90ab1 Pim1 Dusp1 Cd74 Myo3a Stk17b Actb Ccl5 Eef1a1 Egr1 Jun
0.00197342511435462	2	5	90.2474226804124	Mast cell cytokine production	http://amigo.geneontology.org/amigo/term/GO:0032762	Nr4a3 Fcer1g
0.00197342511435462	2	5	90.2474226804124	Regulation of mast cell cytokine production	http://amigo.geneontology.org/amigo/term/GO:0032763	Nr4a3 Fcer1g
0.00197342511435462	2	5	90.2474226804124	Positive regulation of NAD(P)H oxidase activity	http://amigo.geneontology.org/amigo/term/GO:0033864	Cyba Gnai2
0.00197342511435462	2	5	90.2474226804124	Response to cycloheximide	http://amigo.geneontology.org/amigo/term/GO:0046898	Klf4 Klf2
0.00197342511435462	6	188	7.20059223513928	Skeletal muscle organ development	http://amigo.geneontology.org/amigo/term/GO:0060538	Btg2 Fos Col19a1 Eef2 Egr1 Gpx1
0.00200369764645224	7	269	5.87111485839114	T cell differentiation	http://amigo.geneontology.org/amigo/term/GO:0030217	Itk Satb1 Cd74 H2-Aa Egr1 Fcer1g B2m
0.0020229018650398	4	65	13.8842188739096	Superoxide metabolic process	http://amigo.geneontology.org/amigo/term/GO:0006801	Cyba Cybb Tyrobp Gnai2
0.0020229018650398	4	65	13.8842188739096	Viral gene expression	http://amigo.geneontology.org/amigo/term/GO:0019080	Ifitm3 Ccl5 Zfp36 Jun
0.00205864306344147	17	1453	2.63972158562803	Positive regulation of protein metabolic process	http://amigo.geneontology.org/amigo/term/GO:0051247	Apoe Klf4 Cd44 Hspa8 Tnfaip3 Rack1 Cdkn1a Hsp90ab1 Pim1 Cd74 Cpeb1 Vim Laptm5 Eef2 Ccl5 Egr1 Klf2
0.00209726960491509	17	1456	2.63428259884445	Vesicle-mediated transport	http://amigo.geneontology.org/amigo/term/GO:0016192	Apoe Cyba Hspa8 Plek Rack1 Ifitm3 Nr4a3 Laptm5 Actb Tyrobp Coro1a Gnai2 Ccl5 Lgals3 Fcer1g B2m Actg1
0.00209726960491509	6	191	7.08749392778108	Production of molecular mediator of immune response	http://amigo.geneontology.org/amigo/term/GO:0002440	Tnfaip3 Cd74 Nr4a3 Laptm5 Fcer1g B2m
0.00218339864182173	18	1606	2.52872604023571	Positive regulation of nucleic acid-templated transcription	http://amigo.geneontology.org/amigo/term/GO:1903508	Ifrd1 Apoe Klf4 Fosb Rel Fos Pim1 Cd74 Nr4a3 Plac8 Egr1 Atf4 Tmsb4x Jun Junb Ier2 Klf2 Jund
0.00218339864182173	5	123	9.17148604475735	Neutrophil migration	http://amigo.geneontology.org/amigo/term/GO:1990266	Ccl6 Cd74 Ccl5 Lgals3 Fcer1g
0.00218339864182173	16	1322	2.73063306143457	Negative regulation of cell communication	http://amigo.geneontology.org/amigo/term/GO:0010648	Apoe Klf4 Cd44 Tnfaip3 Plek Rack1 Dgkg Dusp1 Cd74 Laptm5 Gnai2 Ccl5 Egr1 Lgals3 Tpt1 Gpx1
0.00218339864182173	18	1606	2.52872604023571	Positive regulation of transcription, DNA-templated	http://amigo.geneontology.org/amigo/term/GO:0045893	Ifrd1 Apoe Klf4 Fosb Rel Fos Pim1 Cd74 Nr4a3 Plac8 Egr1 Atf4 Tmsb4x Jun Junb Ier2 Klf2 Jund
0.00218581095069648	18	1607	2.52715247082673	Positive regulation of RNA biosynthetic process	http://amigo.geneontology.org/amigo/term/GO:1902680	Ifrd1 Apoe Klf4 Fosb Rel Fos Pim1 Cd74 Nr4a3 Plac8 Egr1 Atf4 Tmsb4x Jun Junb Ier2 Klf2 Jund
0.00218581095069648	10	571	3.95128820842436	Positive regulation of apoptotic process	http://amigo.geneontology.org/amigo/term/GO:0043065	Rack1 Dusp1 Stk17b Nr4a3 Tyrobp Ccl5 Btg1 Egr1 Atf4 Jun
0.0022095840583172	16	1325	2.72445049601245	Negative regulation of signaling	http://amigo.geneontology.org/amigo/term/GO:0023057	Apoe Klf4 Cd44 Tnfaip3 Plek Rack1 Dgkg Dusp1 Cd74 Laptm5 Gnai2 Ccl5 Egr1 Lgals3 Tpt1 Gpx1
0.00221684590758678	3	27	25.0687285223368	Negative regulation of viral life cycle	http://amigo.geneontology.org/amigo/term/GO:1903901	Ly6e Cd74 Ifitm3
0.00221684590758678	5	124	9.09752244762221	Regulation of myeloid leukocyte differentiation	http://amigo.geneontology.org/amigo/term/GO:0002761	Fos Cd74 Tyrobp Ccl5 Jun
0.00221684590758678	6	194	6.97789350621745	Cellular response to tumor necrosis factor	http://amigo.geneontology.org/amigo/term/GO:0071356	Cyba Ccl6 Laptm5 Ccl5 Zfp36 Klf2
0.00221684590758678	5	124	9.09752244762221	Granulocyte chemotaxis	http://amigo.geneontology.org/amigo/term/GO:0071621	Ccl6 Cd74 Ccl5 Lgals3 Fcer1g
0.00225745216222748	17	1470	2.60919419314117	Regulation of phosphate metabolic process	http://amigo.geneontology.org/amigo/term/GO:0019220	Apoe Klf4 Cd44 Tnfaip3 Plek Rack1 Cdkn1a Hsp90ab1 Pim1 Dusp1 Cd74 Actb Gnai2 Ccl5 Eef1a1 Egr1 Jun
0.00226844126438093	17	1471	2.60742043774135	Regulation of phosphorus metabolic process	http://amigo.geneontology.org/amigo/term/GO:0051174	Apoe Klf4 Cd44 Tnfaip3 Plek Rack1 Cdkn1a Hsp90ab1 Pim1 Dusp1 Cd74 Actb Gnai2 Ccl5 Eef1a1 Egr1 Jun
0.00239237009284334	13	937	3.13024678453938	Regulation of anatomical structure morphogenesis	http://amigo.geneontology.org/amigo/term/GO:0022603	Ifrd1 Apoe Klf4 Cd44 Cybb Tnfaip3 Rack1 Vim Coro1a Ccl5 Btg1 Cldn5 Klf2
0.00244611360965875	5	127	8.88262034256027	Regulation of response to cytokine stimulus	http://amigo.geneontology.org/amigo/term/GO:0060759	Klf4 Hsp90ab1 Cd74 Laptm5 Ccl5
0.00252578272754803	4	70	12.8924889543446	Positive regulation of reactive oxygen species metabolic process	http://amigo.geneontology.org/amigo/term/GO:2000379	Cyba Cdkn1a Tyrobp Gnai2
0.00252578272754803	5	128	8.81322487113402	Regulation of B cell activation	http://amigo.geneontology.org/amigo/term/GO:0050864	Tnfaip3 Cdkn1a Cd74 Laptm5 Tyrobp
0.00255136875625516	8	376	4.80039482342619	Regulation of hemopoiesis	http://amigo.geneontology.org/amigo/term/GO:1903706	Fos Cd74 Tyrobp Ccl5 H2-Aa Zfp36 Jun B2m
0.0025740982106346	12	821	3.29771337443651	Cell-cell adhesion	http://amigo.geneontology.org/amigo/term/GO:0098609	Klf4 Cd44 Tnfaip3 Plek Emb Cd74 Nr4a3 Laptm5 Coro1a Ccl5 H2-Aa Cldn5
0.0025740982106346	11	701	3.54037678132859	Regulation of plasma membrane bounded cell projection organization	http://amigo.geneontology.org/amigo/term/GO:0120035	Ifrd1 Apoe Klf4 Cd44 Dgkg Cpeb1 Vim Eef1a1 B2m H2-K1 H2-D1
0.0025740982106346	8	377	4.78766168065848	Wound healing	http://amigo.geneontology.org/amigo/term/GO:0042060	Apoe Cd44 Plek Cdkn1a Fcer1g Actg1 Gpx1 Thbd
0.0025740982106346	6	201	6.73488228958301	Negative regulation of mitotic cell cycle	http://amigo.geneontology.org/amigo/term/GO:0045930	Klf4 Btg2 Gpr132 Cdkn1a Dusp1 Btg1
0.00261859419999085	4	71	12.710904602875	Regulation of T cell mediated immunity	http://amigo.geneontology.org/amigo/term/GO:0002709	Hspa8 B2m H2-K1 H2-D1
0.00263856149468343	3	29	23.3398506932101	Antigen processing and presentation of peptide antigen via MHC class Ib	http://amigo.geneontology.org/amigo/term/GO:0002428	B2m H2-K1 H2-D1
0.00264266457425748	5	130	8.6776367961935	Response to interleukin-1	http://amigo.geneontology.org/amigo/term/GO:0070555	Cyba Ccl6 Ccl5 Egr1 Klf2
0.00264937921423415	8	380	4.74986435160065	Regulation of apoptotic signaling pathway	http://amigo.geneontology.org/amigo/term/GO:2001233	Cd44 Tnfaip3 Rack1 Cd74 Gnai2 Lgals3 Tpt1 Gpx1
0.00264937921423415	6	203	6.6685287694886	Negative regulation of cell projection organization	http://amigo.geneontology.org/amigo/term/GO:0031345	Ifrd1 Apoe Vim B2m H2-K1 H2-D1
0.00264937921423415	2	6	75.2061855670103	Fc-epsilon receptor signaling pathway	http://amigo.geneontology.org/amigo/term/GO:0038095	Nr4a3 Fcer1g
0.00264937921423415	6	203	6.6685287694886	Negative regulation of cell activation	http://amigo.geneontology.org/amigo/term/GO:0050866	Apoe Tnfaip3 Cd74 Laptm5 Tyrobp H2-Aa
0.00264937921423415	2	6	75.2061855670103	Cellular response to laminar fluid shear stress	http://amigo.geneontology.org/amigo/term/GO:0071499	Klf4 Klf2
0.00266347885988278	14	1083	2.91658337378987	Cellular macromolecule catabolic process	http://amigo.geneontology.org/amigo/term/GO:0044265	Apoe Ubc Tnfaip3 Rack1 Btg2 Hsp90ab1 Vim Cst3 Laptm5 Zfp36 Gpx1 Vps37b Gm11808 Uba52
0.00268316760278374	11	707	3.51033115093542	MAPK cascade	http://amigo.geneontology.org/amigo/term/GO:0000165	Apoe Klf4 Cd44 Ccl6 Dusp1 Cd74 Laptm5 Gnai2 Ccl5 Zfp36 Jun
0.00273030821016759	18	1648	2.46428035231709	Cell cycle	http://amigo.geneontology.org/amigo/term/GO:0007049	Klf4 Hspa8 Tnfaip3 Rack1 Btg2 Gpr132 Cdkn1a Hsp90ab1 Pim1 Dusp1 Cpeb1 Nr4a3 Actb Gnai2 Btg1 Jun Junb Jund
0.00276994538623512	16	1362	2.6504382578682	Cell adhesion	http://amigo.geneontology.org/amigo/term/GO:0007155	Klf4 Cd44 Tnfaip3 Plek Emb Dusp1 Cd74 Col19a1 Cytip Nr4a3 Laptm5 Coro1a Ccl5 H2-Aa Cldn5 Actg1
0.00279453512919009	17	1507	2.54513302184308	Regulation of intracellular signal transduction	http://amigo.geneontology.org/amigo/term/GO:1902531	Apoe Klf4 Cd44 Ccl6 Tnfaip3 Rel Rack1 Dgkg Hsp90ab1 Dusp1 Cd74 Laptm5 Gnai2 Ccl5 Jun Tpt1 Gpx1
0.00279453512919009	3	30	22.5618556701031	Negative regulation of cyclin-dependent protein kinase activity	http://amigo.geneontology.org/amigo/term/GO:1904030	Tnfaip3 Cdkn1a Actb
0.00279453512919009	6	206	6.57141427284556	T cell proliferation	http://amigo.geneontology.org/amigo/term/GO:0042098	Satb1 Laptm5 Coro1a Ccl5 H2-Aa Lgals3
0.00279453512919009	3	30	22.5618556701031	Response to corticosterone	http://amigo.geneontology.org/amigo/term/GO:0051412	Fosb Fos Cdkn1a
0.00279453512919009	3	30	22.5618556701031	Cellular response to interleukin-4	http://amigo.geneontology.org/amigo/term/GO:0071353	Hsp90ab1 Coro1a Rplp0
0.00282693338343739	9	488	4.16099797194524	Axon development	http://amigo.geneontology.org/amigo/term/GO:0061564	Ifrd1 Apoe Klf4 Emb Hsp90ab1 Vim Nr4a3 Actb Jun
0.00290953144985476	4	74	12.1955976595152	Skeletal muscle cell differentiation	http://amigo.geneontology.org/amigo/term/GO:0035914	Btg2 Fos Eef2 Egr1
0.00293564811882291	16	1372	2.63112019476421	Positive regulation of cellular protein metabolic process	http://amigo.geneontology.org/amigo/term/GO:0032270	Apoe Klf4 Cd44 Hspa8 Tnfaip3 Rack1 Cdkn1a Hsp90ab1 Pim1 Cd74 Cpeb1 Vim Laptm5 Eef2 Ccl5 Egr1
0.00296181727763785	11	718	3.45655170433334	Regulation of cell projection organization	http://amigo.geneontology.org/amigo/term/GO:0031344	Ifrd1 Apoe Klf4 Cd44 Dgkg Cpeb1 Vim Eef1a1 B2m H2-K1 H2-D1
0.00301373898738589	3	31	21.8340538742933	Antigen processing and presentation via MHC class Ib	http://amigo.geneontology.org/amigo/term/GO:0002475	B2m H2-K1 H2-D1
0.00301373898738589	3	31	21.8340538742933	Positive regulation of osteoclast differentiation	http://amigo.geneontology.org/amigo/term/GO:0045672	Fos Tyrobp Ccl5
0.00301373898738589	3	31	21.8340538742933	Cellular response to gamma radiation	http://amigo.geneontology.org/amigo/term/GO:0071480	Cyba Cdkn1a Egr1
0.00301373898738589	3	31	21.8340538742933	Regulation of superoxide metabolic process	http://amigo.geneontology.org/amigo/term/GO:0090322	Cyba Tyrobp Gnai2
0.00309028968688121	6	211	6.41569355547955	Negative regulation of protein kinase activity	http://amigo.geneontology.org/amigo/term/GO:0006469	Apoe Tnfaip3 Rack1 Cdkn1a Dusp1 Actb
0.00314931235518345	4	76	11.8746608790016	Regulation of oxidative stress-induced cell death	http://amigo.geneontology.org/amigo/term/GO:1903201	Rack1 Nr4a3 Atf4 Gpx1
0.00317240976294118	8	394	4.58108744570621	Lymphocyte differentiation	http://amigo.geneontology.org/amigo/term/GO:0030098	Tnfaip3 Itk Satb1 Cd74 H2-Aa Egr1 Fcer1g B2m
0.00324895444968309	11	728	3.40907159850459	Supramolecular fiber organization	http://amigo.geneontology.org/amigo/term/GO:0097435	Apoe Hspa8 Plek Hsp90ab1 Vim Cst3 Coro1a Tmsb4x B2m Actg1 Tmsb10
0.00324895444968309	7	300	5.26443298969072	Regulation of response to biotic stimulus	http://amigo.geneontology.org/amigo/term/GO:0002831	Apoe Cyba Tnfaip3 Hsp90ab1 Cd74 Tyrobp Ccl5
0.00324895444968309	7	300	5.26443298969072	Cell chemotaxis	http://amigo.geneontology.org/amigo/term/GO:0060326	Ccl6 Dusp1 Cd74 Coro1a Ccl5 Lgals3 Fcer1g
0.00326443235187399	4	77	11.7204445039497	Positive regulation of neuron apoptotic process	http://amigo.geneontology.org/amigo/term/GO:0043525	Tyrobp Egr1 Atf4 Jun
0.00326634648669998	6	214	6.32575392619713	Positive regulation of leukocyte cell-cell adhesion	http://amigo.geneontology.org/amigo/term/GO:1903039	Cd44 Cd74 Nr4a3 Coro1a Ccl5 H2-Aa
0.00334780556980752	6	216	6.26718213058419	Myeloid leukocyte migration	http://amigo.geneontology.org/amigo/term/GO:0097529	Ccl6 Dusp1 Cd74 Ccl5 Lgals3 Fcer1g
0.00334780556980752	2	7	64.4624447717231	Regulation of hydrogen peroxide-induced neuron death	http://amigo.geneontology.org/amigo/term/GO:1903207	Rack1 Nr4a3
0.00334780556980752	2	7	64.4624447717231	Negative regulation of hydrogen peroxide-induced neuron death	http://amigo.geneontology.org/amigo/term/GO:1903208	Rack1 Nr4a3
0.00334780556980752	2	7	64.4624447717231	Response to aldosterone	http://amigo.geneontology.org/amigo/term/GO:1904044	Cyba Cybb
0.00334780556980752	2	7	64.4624447717231	Positive regulation of fibroblast apoptotic process	http://amigo.geneontology.org/amigo/term/GO:2000271	Stk17b Btg1
0.00334780556980752	6	216	6.26718213058419	Phagocytosis	http://amigo.geneontology.org/amigo/term/GO:0006909	Cyba Hspa8 Rack1 Tyrobp Coro1a Fcer1g
0.00334780556980752	2	7	64.4624447717231	Neuron death in response to hydrogen peroxide	http://amigo.geneontology.org/amigo/term/GO:0036476	Rack1 Nr4a3
0.00334780556980752	4	78	11.5701823949247	Modulation of process of other organism involved in symbiotic interaction	http://amigo.geneontology.org/amigo/term/GO:0051817	Apoe Hspa8 Ccl5 Jun
0.00334780556980752	2	7	64.4624447717231	Monocyte aggregation	http://amigo.geneontology.org/amigo/term/GO:0070487	Cd44 Nr4a3
0.00338054493705087	19	1841	2.32849135106985	Regulation of transport	http://amigo.geneontology.org/amigo/term/GO:0051049	Apoe Cyba Fxyd5 Cybb Hspa8 Rack1 Hsp90ab1 Pim1 Cd74 Nr4a3 Actb Coro1a Gnai2 Ccl5 Atf4 Lgals3 Fcer1g B2m Actg1
0.00341112304920273	3	33	20.5107778819119	Acetylcholine receptor signaling pathway	http://amigo.geneontology.org/amigo/term/GO:0095500	Ly6e Gnai2 Ly6a
0.00341112304920273	3	33	20.5107778819119	Neutrophil activation	http://amigo.geneontology.org/amigo/term/GO:0042119	Tyrobp Ccl5 Fcer1g
0.00341112304920273	3	33	20.5107778819119	Negative regulation of B cell activation	http://amigo.geneontology.org/amigo/term/GO:0050869	Tnfaip3 Laptm5 Tyrobp
0.00341112304920273	3	33	20.5107778819119	Response to interleukin-4	http://amigo.geneontology.org/amigo/term/GO:0070670	Hsp90ab1 Coro1a Rplp0
0.00341112304920273	3	33	20.5107778819119	Cellular response to cadmium ion	http://amigo.geneontology.org/amigo/term/GO:0071276	Cybb Fos Jun
0.00341426194808776	9	507	4.00506313670469	Negative regulation of phosphorus metabolic process	http://amigo.geneontology.org/amigo/term/GO:0010563	Apoe Tnfaip3 Plek Rack1 Cdkn1a Dusp1 Actb Gnai2 Jun
0.00341426194808776	9	507	4.00506313670469	Negative regulation of phosphate metabolic process	http://amigo.geneontology.org/amigo/term/GO:0045936	Apoe Tnfaip3 Plek Rack1 Cdkn1a Dusp1 Actb Gnai2 Jun
0.00342246626622228	6	218	6.20968504681737	Response to tumor necrosis factor	http://amigo.geneontology.org/amigo/term/GO:0034612	Cyba Ccl6 Laptm5 Ccl5 Zfp36 Klf2
0.00342246626622228	6	218	6.20968504681737	Regulation of leukocyte mediated immunity	http://amigo.geneontology.org/amigo/term/GO:0002703	Hspa8 Tyrobp Fcer1g B2m H2-K1 H2-D1
0.00344412179623996	5	142	7.94431537679686	Response to organophosphorus	http://amigo.geneontology.org/amigo/term/GO:0046683	Fosb Fos Dusp1 Jun Thbd
0.00344827643535427	11	739	3.35832763695716	Regulation of cellular catabolic process	http://amigo.geneontology.org/amigo/term/GO:0031329	Apoe Tnfaip3 Rack1 Btg2 Hsp90ab1 Vim Cst3 Laptm5 Zfp36 Iigp1 Gpx1
0.00344986019925809	15	1263	2.6795553052379	Regulation of phosphorylation	http://amigo.geneontology.org/amigo/term/GO:0042325	Apoe Klf4 Cd44 Tnfaip3 Rack1 Cdkn1a Hsp90ab1 Pim1 Dusp1 Cd74 Actb Ccl5 Eef1a1 Egr1 Jun
0.00351176520324266	17	1552	2.47133728345201	Organonitrogen compound biosynthetic process	http://amigo.geneontology.org/amigo/term/GO:1901566	Apoe Klf4 Rack1 Btg2 Tcof1 Cpeb1 Eef1b2 Vim Eef2 Eif1 Eef1a1 Fau Zfp36 Rplp0 Gm11808 Gm2000 Uba52
0.00356924731400284	10	624	3.61568199841396	Regulation of protein kinase activity	http://amigo.geneontology.org/amigo/term/GO:0045859	Apoe Tnfaip3 Rack1 Cdkn1a Hsp90ab1 Pim1 Dusp1 Actb Ccl5 Egr1
0.00360397209471313	3	34	19.9075197089145	Regulation of oxidative stress-induced neuron death	http://amigo.geneontology.org/amigo/term/GO:1903203	Rack1 Nr4a3 Atf4
0.00360397209471313	3	34	19.9075197089145	Response to acetylcholine	http://amigo.geneontology.org/amigo/term/GO:1905144	Ly6e Gnai2 Ly6a
0.00360397209471313	3	34	19.9075197089145	Cellular response to acetylcholine	http://amigo.geneontology.org/amigo/term/GO:1905145	Ly6e Gnai2 Ly6a
0.00360397209471313	3	34	19.9075197089145	Regulation of platelet activation	http://amigo.geneontology.org/amigo/term/GO:0010543	Apoe Plek Fcer1g
0.00361232592075211	10	626	3.60413029873851	Regulation of MAPK cascade	http://amigo.geneontology.org/amigo/term/GO:0043408	Apoe Klf4 Cd44 Ccl6 Dusp1 Cd74 Laptm5 Gnai2 Ccl5 Jun
0.00365210936594846	6	222	6.09779882975759	Response to mechanical stimulus	http://amigo.geneontology.org/amigo/term/GO:0009612	Fosb Cyba Btg2 Fos Jun Jund
0.00365210936594846	6	222	6.09779882975759	Cellular response to lipopolysaccharide	http://amigo.geneontology.org/amigo/term/GO:0071222	Tnfaip3 Cpeb1 Vim Ccl5 Zfp36 B2m
0.00381939179496483	6	224	6.04335419734904	Myeloid leukocyte activation	http://amigo.geneontology.org/amigo/term/GO:0002274	Nr4a3 Tyrobp Ccl5 Jun Fcer1g Jund
0.0038496370689124	3	35	19.3387334315169	Positive regulation of vascular associated smooth muscle cell proliferation	http://amigo.geneontology.org/amigo/term/GO:1904707	Nr4a3 Gnai2 Jun
0.0038496370689124	3	35	19.3387334315169	Protein targeting to vacuole	http://amigo.geneontology.org/amigo/term/GO:0006623	Hspa8 Laptm5 Vps37b
0.0038496370689124	3	35	19.3387334315169	Antigen processing and presentation of endogenous peptide antigen	http://amigo.geneontology.org/amigo/term/GO:0002483	B2m H2-K1 H2-D1
0.0038496370689124	8	412	4.38094284856371	Negative regulation of immune system process	http://amigo.geneontology.org/amigo/term/GO:0002683	Tnfaip3 Dusp1 Cd74 Laptm5 Tyrobp H2-Aa Fcer1g Gpx1
0.00386081973243415	5	147	7.67410056806228	Regulation of reactive oxygen species metabolic process	http://amigo.geneontology.org/amigo/term/GO:2000377	Cyba Cdkn1a Tyrobp Gnai2 Eef1a1
0.00391712778479564	4	83	10.8731834554714	Regulation of biological process involved in symbiotic interaction	http://amigo.geneontology.org/amigo/term/GO:0043903	Ly6e Cd74 Ifitm3 Vps37b
0.00396193720331626	5	148	7.62224853719699	Regulation of viral life cycle	http://amigo.geneontology.org/amigo/term/GO:1903900	Ly6e Cd74 Ifitm3 Ccl5 Vps37b
0.00401462784007537	6	227	5.96348608020346	Regeneration	http://amigo.geneontology.org/amigo/term/GO:0031099	Ifrd1 Klf4 Cdkn1a Nr4a3 Jun Gpx1
0.00403059028840288	2	8	56.4046391752577	Lysosomal membrane organization	http://amigo.geneontology.org/amigo/term/GO:0097212	Hspa8 Laptm5
0.00403059028840288	2	8	56.4046391752577	Positive regulation of receptor catabolic process	http://amigo.geneontology.org/amigo/term/GO:2000646	Apoe Laptm5
0.00403059028840288	4	84	10.7437407952872	Regulation of cyclin-dependent protein serine/threonine kinase activity	http://amigo.geneontology.org/amigo/term/GO:0000079	Tnfaip3 Cdkn1a Pim1 Actb
0.00403059028840288	2	8	56.4046391752577	Regulation of NAD(P)H oxidase activity	http://amigo.geneontology.org/amigo/term/GO:0033860	Cyba Gnai2
0.00403059028840288	2	8	56.4046391752577	Antigen processing and presentation of exogenous peptide antigen via MHC class I	http://amigo.geneontology.org/amigo/term/GO:0042590	Fcer1g H2-K1
0.00403059028840288	4	84	10.7437407952872	Cellular response to acid chemical	http://amigo.geneontology.org/amigo/term/GO:0071229	Cyba Cybb Cpeb1 Klf2
0.00405277014439788	3	36	18.8015463917526	Regulation of intrinsic apoptotic signaling pathway in response to DNA damage	http://amigo.geneontology.org/amigo/term/GO:1902229	Cd44 Cd74 Tpt1
0.00405277014439788	3	36	18.8015463917526	Positive regulation of cyclin-dependent protein kinase activity	http://amigo.geneontology.org/amigo/term/GO:1904031	Cdkn1a Hsp90ab1 Pim1
0.00405277014439788	3	36	18.8015463917526	Antigen processing and presentation of endogenous antigen	http://amigo.geneontology.org/amigo/term/GO:0019883	B2m H2-K1 H2-D1
0.00405806130286914	8	418	4.31805850145514	Regulation of metal ion transport	http://amigo.geneontology.org/amigo/term/GO:0010959	Cyba Fxyd5 Coro1a Gnai2 Ccl5 Atf4 Lgals3 B2m
0.00407155367535089	5	150	7.52061855670103	Granulocyte migration	http://amigo.geneontology.org/amigo/term/GO:0097530	Ccl6 Cd74 Ccl5 Lgals3 Fcer1g
0.00407155367535089	12	887	3.05233673101733	Tube morphogenesis	http://amigo.geneontology.org/amigo/term/GO:0035239	Apoe Klf4 Cybb Nr4a3 Ccl5 Btg1 Cldn5 Jun Junb Klf2 Actg1 Gpx1
0.00407155367535089	6	229	5.91140323234142	Cellular response to molecule of bacterial origin	http://amigo.geneontology.org/amigo/term/GO:0071219	Tnfaip3 Cpeb1 Vim Ccl5 Zfp36 B2m
0.00410655583201931	9	527	3.85306833075764	Angiogenesis	http://amigo.geneontology.org/amigo/term/GO:0001525	Klf4 Cybb Ccl5 Btg1 Cldn5 Jun Klf2 Actg1 Gpx1
0.00411100902500849	4	85	10.6173438447544	Regulation of cellular response to oxidative stress	http://amigo.geneontology.org/amigo/term/GO:1900407	Rack1 Nr4a3 Atf4 Gpx1
0.00412579204216987	6	230	5.88570147915733	Female pregnancy	http://amigo.geneontology.org/amigo/term/GO:0007565	Fosb H3f3b Fos Cst3 Junb Thbd
0.00412579204216987	6	230	5.88570147915733	Protein autophosphorylation	http://amigo.geneontology.org/amigo/term/GO:0046777	Hspa8 Itk Pim1 Myo3a Stk17b Jun
0.00416907713065896	17	1588	2.41531200498585	Protein phosphorylation	http://amigo.geneontology.org/amigo/term/GO:0006468	Apoe Cd44 Hspa8 Tnfaip3 Rack1 Itk Cdkn1a Hsp90ab1 Pim1 Dusp1 Cd74 Myo3a Stk17b Actb Ccl5 Egr1 Jun
0.00416907713065896	8	421	4.28728848838064	Regulation of cellular amide metabolic process	http://amigo.geneontology.org/amigo/term/GO:0034248	Apoe Rack1 Btg2 Tcof1 Cpeb1 Vim Eef2 Zfp36
0.00421935488823286	7	322	4.90475123263111	Homeostasis of number of cells	http://amigo.geneontology.org/amigo/term/GO:0048872	Tnfaip3 Cd74 Coro1a Zfp36 Klf2 Fcer1g B2m
0.00423839056229899	5	152	7.42166304937602	Negative regulation of lymphocyte activation	http://amigo.geneontology.org/amigo/term/GO:0051250	Tnfaip3 Cd74 Laptm5 Tyrobp H2-Aa
0.00426049244355039	3	37	18.2933964892728	Neuron death in response to oxidative stress	http://amigo.geneontology.org/amigo/term/GO:0036475	Rack1 Nr4a3 Atf4
0.00426686675576913	7	323	4.88956624429479	Muscle organ development	http://amigo.geneontology.org/amigo/term/GO:0007517	Btg2 Fos Ly6e Col19a1 Eef2 Egr1 Gpx1
0.0042846171806765	12	895	3.02505327420377	Positive regulation of intracellular signal transduction	http://amigo.geneontology.org/amigo/term/GO:1902533	Apoe Cd44 Ccl6 Rel Rack1 Hsp90ab1 Cd74 Laptm5 Gnai2 Ccl5 Jun Gpx1
0.0043830525009546	4	87	10.37326697476	Response to axon injury	http://amigo.geneontology.org/amigo/term/GO:0048678	Klf4 Cst3 Tyrobp Jun
0.00439406800766121	7	325	4.85947660586836	Negative regulation of cell cycle	http://amigo.geneontology.org/amigo/term/GO:0045786	Klf4 Tnfaip3 Btg2 Gpr132 Cdkn1a Dusp1 Btg1
0.0044102761824532	6	234	5.78509119746233	Negative regulation of kinase activity	http://amigo.geneontology.org/amigo/term/GO:0033673	Apoe Tnfaip3 Rack1 Cdkn1a Dusp1 Actb
0.00455512047105045	5	155	7.27801795809777	Response to ionizing radiation	http://amigo.geneontology.org/amigo/term/GO:0010212	Cyba Cdkn1a Egr1 Gpx1 Thbd
0.00481581923825143	5	157	7.18530435353602	Regulation of lymphocyte mediated immunity	http://amigo.geneontology.org/amigo/term/GO:0002706	Hspa8 Fcer1g B2m H2-K1 H2-D1
0.00484426777709617	2	9	50.1374570446735	Defense response to tumor cell	http://amigo.geneontology.org/amigo/term/GO:0002357	Klf4 Laptm5
0.00484426777709617	2	9	50.1374570446735	Platelet degranulation	http://amigo.geneontology.org/amigo/term/GO:0002576	Plek Fcer1g
0.00484426777709617	2	9	50.1374570446735	Cellular response to UV-B	http://amigo.geneontology.org/amigo/term/GO:0071493	Crip1 Cdkn1a
0.00484426777709617	7	331	4.77138941663812	Regulation of protein serine/threonine kinase activity	http://amigo.geneontology.org/amigo/term/GO:0071900	Apoe Tnfaip3 Cdkn1a Hsp90ab1 Pim1 Dusp1 Actb
0.00488961585183434	7	332	4.75701776176872	Aging	http://amigo.geneontology.org/amigo/term/GO:0007568	Apoe Fos Cdkn1a Eef2 Jun B2m Jund
0.00496129030839289	8	435	4.14930678990402	Positive regulation of MAPK cascade	http://amigo.geneontology.org/amigo/term/GO:0043410	Apoe Cd44 Ccl6 Cd74 Laptm5 Gnai2 Ccl5 Jun
0.0050493415456772	4	91	9.91729919564971	Regulation of smooth muscle cell migration	http://amigo.geneontology.org/amigo/term/GO:0014910	Nr4a3 Ccl5 Egr1 Tmsb4x
0.0050493415456772	4	91	9.91729919564971	Regulation of chemokine production	http://amigo.geneontology.org/amigo/term/GO:0032642	Klf4 Cd74 Ccl5 Egr1
0.0051076046479262	7	335	4.71441760270811	Maintenance of location	http://amigo.geneontology.org/amigo/term/GO:0051235	Apoe Cyba Srgn Fth1 Coro1a Tmsb4x Tmsb10
0.00515734433092221	3	40	16.9213917525773	Granulocyte activation	http://amigo.geneontology.org/amigo/term/GO:0036230	Tyrobp Ccl5 Fcer1g
0.00519983942358155	6	243	5.57082856051928	Epithelial cell development	http://amigo.geneontology.org/amigo/term/GO:0002064	Cdkn1a Vim Cst3 Cldn5 Atf4 Gpx1
0.00519983942358155	6	243	5.57082856051928	Fat cell differentiation	http://amigo.geneontology.org/amigo/term/GO:0045444	Klf4 Pim1 Nr4a3 Plac8 Zfp36 Gpx1
0.00520142979540317	4	92	9.80950246526221	Chemokine production	http://amigo.geneontology.org/amigo/term/GO:0032602	Klf4 Cd74 Ccl5 Egr1
0.00522383750470871	5	161	7.0067874751873	Negative regulation of binding	http://amigo.geneontology.org/amigo/term/GO:0051100	Rack1 Cdkn1a Actb Jun B2m
0.0052559525919288	9	551	3.68523958313844	Regulation of anatomical structure size	http://amigo.geneontology.org/amigo/term/GO:0090066	Ifrd1 Apoe Plek Hsp90ab1 Coro1a Tmsb4x Klf2 Gpx1 Tmsb10
0.00548699137179564	17	1636	2.34444710508406	Negative regulation of biosynthetic process	http://amigo.geneontology.org/amigo/term/GO:0009890	Apoe Klf4 Hspa8 Plek Rack1 Btg2 Cdkn1a Satb1 Dusp1 Cpeb1 Nr4a3 Eef1a1 Egr1 Atf4 Zfp36 Jun Klf2
0.00558791763291386	4	94	9.60078964685238	Regulation of response to oxidative stress	http://amigo.geneontology.org/amigo/term/GO:1902882	Rack1 Nr4a3 Atf4 Gpx1
0.00567541308946744	8	446	4.04696962692432	Regulation of protein-containing complex assembly	http://amigo.geneontology.org/amigo/term/GO:0043254	Apoe H3f3b Plek Rack1 Coro1a Tmsb4x Lgals3 Tmsb10
0.00580924534217346	3	42	16.1156111929308	Regulation of protein localization to cell surface	http://amigo.geneontology.org/amigo/term/GO:2000008	Hsp90ab1 Tyrobp Fcer1g
0.00580924534217346	3	42	16.1156111929308	Intrinsic apoptotic signaling pathway in response to DNA damage by p53 class mediator	http://amigo.geneontology.org/amigo/term/GO:0042771	Cd44 Cdkn1a Cd74
0.00580924534217346	2	10	45.1237113402062	Positive regulation of monocyte differentiation	http://amigo.geneontology.org/amigo/term/GO:0045657	Cd74 Jun
0.00596582020604495	4	96	9.40077319587629	Cell death in response to oxidative stress	http://amigo.geneontology.org/amigo/term/GO:0036473	Rack1 Nr4a3 Atf4 Gpx1
0.00596582020604495	4	96	9.40077319587629	T cell mediated immunity	http://amigo.geneontology.org/amigo/term/GO:0002456	Hspa8 B2m H2-K1 H2-D1
0.00602097390286331	5	167	6.7550466078153	Response to purine-containing compound	http://amigo.geneontology.org/amigo/term/GO:0014074	Fosb Fos Dusp1 Jun Thbd
0.00609338472322772	6	252	5.37187039764359	Regulation of cellular protein catabolic process	http://amigo.geneontology.org/amigo/term/GO:1903362	Apoe Tnfaip3 Rack1 Hsp90ab1 Laptm5 Gpx1
0.00609338472322772	5	168	6.71483799705449	Regulation of intrinsic apoptotic signaling pathway	http://amigo.geneontology.org/amigo/term/GO:2001242	Cd44 Rack1 Cd74 Tpt1 Gpx1
0.00609338472322772	4	97	9.30385800828993	Negative regulation of intrinsic apoptotic signaling pathway	http://amigo.geneontology.org/amigo/term/GO:2001243	Cd44 Cd74 Tpt1 Gpx1
0.00609338472322772	7	348	4.53830430145752	Negative regulation of protein phosphorylation	http://amigo.geneontology.org/amigo/term/GO:0001933	Apoe Tnfaip3 Rack1 Cdkn1a Dusp1 Actb Jun
0.00609338472322772	4	97	9.30385800828993	Positive regulation of protein binding	http://amigo.geneontology.org/amigo/term/GO:0032092	Apoe Hsp90ab1 Cldn5 B2m
0.00609338472322772	3	43	15.7408295372812	Vasodilation	http://amigo.geneontology.org/amigo/term/GO:0042311	Apoe Klf2 Gpx1
0.00609338472322772	10	684	3.29851691083379	Metal ion homeostasis	http://amigo.geneontology.org/amigo/term/GO:0055065	Cd52 Apoe Cyba Fth1 Coro1a Gnai2 Ccl5 Atf4 Ftl1 B2m
0.00611718882287618	6	253	5.35063770832484	Positive regulation of cell-cell adhesion	http://amigo.geneontology.org/amigo/term/GO:0022409	Cd44 Cd74 Nr4a3 Coro1a Ccl5 H2-Aa
0.00611718882287618	6	253	5.35063770832484	Cellular response to biotic stimulus	http://amigo.geneontology.org/amigo/term/GO:0071216	Tnfaip3 Cpeb1 Vim Ccl5 Zfp36 B2m
0.0061326211484698	12	942	2.87412174141441	Protein catabolic process	http://amigo.geneontology.org/amigo/term/GO:0030163	Apoe Ubc Hspa8 Tnfaip3 Rack1 Hsp90ab1 Cst3 Laptm5 Gpx1 Vps37b Gm11808 Uba52
0.0061578155204941	11	812	3.05640901934894	Ion homeostasis	http://amigo.geneontology.org/amigo/term/GO:0050801	Cd52 Apoe Cyba Rack1 Fth1 Coro1a Gnai2 Ccl5 Atf4 Ftl1 B2m
0.00617308180135573	5	169	6.67510522784115	Negative regulation of supramolecular fiber organization	http://amigo.geneontology.org/amigo/term/GO:1902904	Apoe Hspa8 Coro1a Tmsb4x Tmsb10
0.00617308180135573	5	169	6.67510522784115	Regulation of T cell proliferation	http://amigo.geneontology.org/amigo/term/GO:0042129	Laptm5 Coro1a Ccl5 H2-Aa Lgals3
0.00639337935579139	7	352	4.48673266166823	Response to steroid hormone	http://amigo.geneontology.org/amigo/term/GO:0048545	Fosb Cyba Cybb Fos Cdkn1a Dusp1 Zfp36
0.00643547139160365	4	99	9.11590128084973	Smooth muscle cell migration	http://amigo.geneontology.org/amigo/term/GO:0014909	Nr4a3 Ccl5 Egr1 Tmsb4x
0.00643547139160365	4	99	9.11590128084973	Negative regulation of protein binding	http://amigo.geneontology.org/amigo/term/GO:0032091	Rack1 Cdkn1a Actb B2m
0.00643547139160365	4	99	9.11590128084973	Regulation of fibroblast proliferation	http://amigo.geneontology.org/amigo/term/GO:0048145	Cdkn1a Cd74 Fth1 Jun
0.00655067706809514	7	354	4.46138388956841	Immune response-regulating signaling pathway	http://amigo.geneontology.org/amigo/term/GO:0002764	Cyba Tnfaip3 Itk Nr4a3 Laptm5 Tyrobp Fcer1g
0.00669344802198802	2	11	41.0215557638238	Negative regulation of intrinsic apoptotic signaling pathway in response to DNA damage by p53 class mediator	http://amigo.geneontology.org/amigo/term/GO:1902166	Cd44 Cd74
0.00669344802198802	5	173	6.52076753471188	Temperature homeostasis	http://amigo.geneontology.org/amigo/term/GO:0001659	Plac8 Ccl5 Egr1 Atf4 Gpx1
0.00669344802198802	2	11	41.0215557638238	Negative regulation of heterotypic cell-cell adhesion	http://amigo.geneontology.org/amigo/term/GO:0034115	Klf4 Tnfaip3
0.00669344802198802	3	45	15.0412371134021	Positive regulation of nitric oxide biosynthetic process	http://amigo.geneontology.org/amigo/term/GO:0045429	Klf4 Hsp90ab1 Klf2
0.00669344802198802	7	356	4.43631993513263	Leukocyte migration	http://amigo.geneontology.org/amigo/term/GO:0050900	Ccl6 Dusp1 Cd74 Coro1a Ccl5 Lgals3 Fcer1g
0.00669344802198802	2	11	41.0215557638238	Positive regulation of macrophage cytokine production	http://amigo.geneontology.org/amigo/term/GO:0060907	Cd74 Laptm5
0.00669344802198802	2	11	41.0215557638238	Regulation of cell-cell adhesion involved in gastrulation	http://amigo.geneontology.org/amigo/term/GO:0070587	Klf4 Tnfaip3
0.00675587089165314	10	698	3.23235754586004	Inflammatory response	http://amigo.geneontology.org/amigo/term/GO:0006954	Apoe Cyba Cybb Ccl6 Tnfaip3 Ccl5 Chil3 Zfp36 Fcer1g Gpx1
0.00675897294085407	4	101	8.93538838419924	Positive regulation of tumor necrosis factor production	http://amigo.geneontology.org/amigo/term/GO:0032760	Cyba Cybb Tyrobp Fcer1g
0.00675897294085407	6	260	5.2065820777161	Multi-multicellular organism process	http://amigo.geneontology.org/amigo/term/GO:0044706	Fosb H3f3b Fos Cst3 Junb Thbd
0.00675897294085407	4	101	8.93538838419924	Fibroblast proliferation	http://amigo.geneontology.org/amigo/term/GO:0048144	Cdkn1a Cd74 Fth1 Jun
0.00675897294085407	9	578	3.51309171333785	Regulation of vesicle-mediated transport	http://amigo.geneontology.org/amigo/term/GO:0060627	Apoe Cyba Hspa8 Rack1 Coro1a Gnai2 Lgals3 Fcer1g B2m
0.0070198076870434	3	46	14.7142536978933	Postsynaptic signal transduction	http://amigo.geneontology.org/amigo/term/GO:0098926	Ly6e Gnai2 Ly6a
0.0070198076870434	3	46	14.7142536978933	Positive regulation of nitric oxide metabolic process	http://amigo.geneontology.org/amigo/term/GO:1904407	Klf4 Hsp90ab1 Klf2
0.0070198076870434	7	360	4.38702749140893	Regulation of translation	http://amigo.geneontology.org/amigo/term/GO:0006417	Rack1 Btg2 Tcof1 Cpeb1 Vim Eef2 Zfp36
0.00707849426535539	5	176	6.40961808809747	Response to glucocorticoid	http://amigo.geneontology.org/amigo/term/GO:0051384	Fosb Fos Cdkn1a Dusp1 Zfp36
0.00716694732385829	4	103	8.76188569712741	Positive regulation of tumor necrosis factor superfamily cytokine production	http://amigo.geneontology.org/amigo/term/GO:1903557	Cyba Cybb Tyrobp Fcer1g
0.00716694732385829	4	103	8.76188569712741	Cellular response to interleukin-1	http://amigo.geneontology.org/amigo/term/GO:0071347	Ccl6 Ccl5 Egr1 Klf2
0.00726161546459756	14	1246	2.53503996293293	Organonitrogen compound catabolic process	http://amigo.geneontology.org/amigo/term/GO:1901565	Apoe Cd44 Ubc Hspa8 Tnfaip3 Rack1 Hsp90ab1 Cst3 Laptm5 Chil3 Gpx1 Vps37b Gm11808 Uba52
0.00726422841587783	7	363	4.3507710658601	Cellular response to peptide	http://amigo.geneontology.org/amigo/term/GO:1901653	Klf4 Cyba Cpeb1 Vim Nr4a3 Gnai2 Klf2
0.00735321833782289	5	178	6.33759990733233	Negative regulation of cellular amide metabolic process	http://amigo.geneontology.org/amigo/term/GO:0034249	Apoe Rack1 Btg2 Cpeb1 Zfp36
0.00735321833782289	4	104	8.6776367961935	Regulation of gene expression, epigenetic	http://amigo.geneontology.org/amigo/term/GO:0040029	H3f3b Eif1 Klf2 Gpx1
0.00735321833782289	4	104	8.6776367961935	Regulation of phagocytosis	http://amigo.geneontology.org/amigo/term/GO:0050764	Cyba Hspa8 Rack1 Fcer1g
0.00752472027906771	14	1252	2.52289120911696	Positive regulation of transcription by RNA polymerase II	http://amigo.geneontology.org/amigo/term/GO:0045944	Ifrd1 Klf4 Fosb Rel Fos Nr4a3 Plac8 Egr1 Atf4 Jun Junb Ier2 Klf2 Jund
0.00753971287619657	7	366	4.31510900794321	Response to oxygen levels	http://amigo.geneontology.org/amigo/term/GO:0070482	Cyba Cybb Cdkn1a Cpeb1 Cst3 Egr1 Atf4
0.00755361869676849	13	1111	2.64000111351341	Tube development	http://amigo.geneontology.org/amigo/term/GO:0035295	Apoe Klf4 Cybb Cdkn1a Nr4a3 Ccl5 Btg1 Cldn5 Jun Junb Klf2 Actg1 Gpx1
0.00757675649647788	2	12	37.6030927835052	Negative regulation of long-term synaptic potentiation	http://amigo.geneontology.org/amigo/term/GO:1900272	Apoe Tyrobp
0.00757675649647788	2	12	37.6030927835052	Regulation of tau-protein kinase activity	http://amigo.geneontology.org/amigo/term/GO:1902947	Apoe Egr1
0.00757675649647788	2	12	37.6030927835052	Positive regulation of chemokine (C-X-C motif) ligand 2 production	http://amigo.geneontology.org/amigo/term/GO:2000343	Cd74 Ccl5
0.00757675649647788	2	12	37.6030927835052	Regulation of receptor catabolic process	http://amigo.geneontology.org/amigo/term/GO:2000644	Apoe Laptm5
0.00757675649647788	2	12	37.6030927835052	Response to laminar fluid shear stress	http://amigo.geneontology.org/amigo/term/GO:0034616	Klf4 Klf2
0.00757675649647788	2	12	37.6030927835052	Cell-cell adhesion involved in gastrulation	http://amigo.geneontology.org/amigo/term/GO:0070586	Klf4 Tnfaip3
0.00764768013091909	3	48	14.1011597938144	Regulation of extrinsic apoptotic signaling pathway via death domain receptors	http://amigo.geneontology.org/amigo/term/GO:1902041	Tnfaip3 Lgals3 Gpx1
0.00764768013091909	3	48	14.1011597938144	Regulation of viral entry into host cell	http://amigo.geneontology.org/amigo/term/GO:0046596	Ly6e Cd74 Ifitm3
0.00765174953861327	6	269	5.03238416433526	Positive regulation of lymphocyte activation	http://amigo.geneontology.org/amigo/term/GO:0051251	Cdkn1a Cd74 Tyrobp Coro1a Ccl5 H2-Aa
0.00768815301577277	4	106	8.5139078000389	Leukocyte homeostasis	http://amigo.geneontology.org/amigo/term/GO:0001776	Tnfaip3 Cd74 Coro1a Fcer1g
0.0079490870410212	9	596	3.4069916280357	Chemotaxis	http://amigo.geneontology.org/amigo/term/GO:0006935	Ccl6 Emb Dusp1 Cd74 Nr4a3 Coro1a Ccl5 Lgals3 Fcer1g
0.00818923931387614	13	1124	2.60946729280552	Regulation of protein phosphorylation	http://amigo.geneontology.org/amigo/term/GO:0001932	Apoe Cd44 Tnfaip3 Rack1 Cdkn1a Hsp90ab1 Pim1 Dusp1 Cd74 Actb Ccl5 Egr1 Jun
0.00821440742209445	5	184	6.13093904078888	Regulation of innate immune response	http://amigo.geneontology.org/amigo/term/GO:0045088	Apoe Tnfaip3 Hsp90ab1 Cd74 Tyrobp
0.00821440742209445	5	184	6.13093904078888	Negative regulation of leukocyte activation	http://amigo.geneontology.org/amigo/term/GO:0002695	Tnfaip3 Cd74 Laptm5 Tyrobp H2-Aa
0.00835450225754511	9	601	3.37864727172925	Taxis	http://amigo.geneontology.org/amigo/term/GO:0042330	Ccl6 Emb Dusp1 Cd74 Nr4a3 Coro1a Ccl5 Lgals3 Fcer1g
0.00835856535630944	17	1722	2.22736089658393	Cellular macromolecule localization	http://amigo.geneontology.org/amigo/term/GO:0070727	Apoe Hspa8 Tnfaip3 Srgn Rack1 Cdkn1a Hsp90ab1 Cd74 Laptm5 Actb Tyrobp Zfp36 Tmsb4x Lgals3 Fcer1g Vps37b Tmsb10
0.00844770465699865	10	726	3.1076936184715	Developmental growth	http://amigo.geneontology.org/amigo/term/GO:0048589	Ifrd1 Apoe H3f3b Ly6e Cdkn1a Hsp90ab1 Pim1 Plac8 Klf2 Gpx1
0.00854882010505107	5	186	6.06501496508148	Negative regulation of cell-cell adhesion	http://amigo.geneontology.org/amigo/term/GO:0022408	Klf4 Tnfaip3 Cd74 Laptm5 H2-Aa
0.00865273420476067	2	13	34.710547184774	Sequestering of actin monomers	http://amigo.geneontology.org/amigo/term/GO:0042989	Tmsb4x Tmsb10
0.00865273420476067	2	13	34.710547184774	Positive regulation of nuclear-transcribed mRNA poly(A) tail shortening	http://amigo.geneontology.org/amigo/term/GO:0060213	Btg2 Zfp36
0.00865273420476067	2	13	34.710547184774	Lens fiber cell development	http://amigo.geneontology.org/amigo/term/GO:0070307	Vim Atf4
0.00865273420476067	2	13	34.710547184774	Negative regulation of transforming growth factor beta production	http://amigo.geneontology.org/amigo/term/GO:0071635	Hsp90ab1 Tyrobp
0.00871370737021337	12	995	2.72102781950992	Positive regulation of transport	http://amigo.geneontology.org/amigo/term/GO:0051050	Apoe Cyba Hspa8 Rack1 Hsp90ab1 Nr4a3 Gnai2 Ccl5 Atf4 Lgals3 Fcer1g B2m
0.0088346960245899	5	188	6.00049352928274	Gastrulation	http://amigo.geneontology.org/amigo/term/GO:0007369	Klf4 Tnfaip3 Rack1 Dusp1 Nr4a3
0.0088346960245899	3	51	13.271679805943	Hydrogen peroxide metabolic process	http://amigo.geneontology.org/amigo/term/GO:0042743	Cyba Cybb Gpx1
0.0088346960245899	4	111	8.13039843967679	Negative regulation of protein serine/threonine kinase activity	http://amigo.geneontology.org/amigo/term/GO:0071901	Apoe Tnfaip3 Cdkn1a Dusp1
0.00886952737836771	12	998	2.7128483771667	Negative regulation of developmental process	http://amigo.geneontology.org/amigo/term/GO:0051093	Ifrd1 Apoe Klf4 Srgn Cdkn1a Cd74 Plac8 Cldn5 Zfp36 Klf2 Tpt1 B2m
0.00896313764005249	7	381	4.14522282652813	Regulation of supramolecular fiber organization	http://amigo.geneontology.org/amigo/term/GO:1902903	Apoe Hspa8 Plek Coro1a Tmsb4x Actg1 Tmsb10
0.00898609326994622	12	1000	2.70742268041237	Growth	http://amigo.geneontology.org/amigo/term/GO:0040007	Ifrd1 Apoe Cyba H3f3b Rack1 Ly6e Cdkn1a Hsp90ab1 Pim1 Plac8 Klf2 Gpx1
0.00899548675830338	8	492	3.66859441790294	Multicellular organismal homeostasis	http://amigo.geneontology.org/amigo/term/GO:0048871	Nr4a3 Plac8 Coro1a Ccl5 Egr1 Cldn5 Atf4 Gpx1
0.00900936857563857	10	735	3.06964022722491	Proteolysis involved in cellular protein catabolic process	http://amigo.geneontology.org/amigo/term/GO:0051603	Apoe Ubc Tnfaip3 Rack1 Hsp90ab1 Laptm5 Gpx1 Vps37b Gm11808 Uba52
0.00902736207264576	4	112	8.05780559646539	Muscle cell migration	http://amigo.geneontology.org/amigo/term/GO:0014812	Nr4a3 Ccl5 Egr1 Tmsb4x
0.00930705616939776	15	1438	2.353461996186	Positive regulation of signal transduction	http://amigo.geneontology.org/amigo/term/GO:0009967	Apoe Cd44 Cyba Ccl6 Tnfaip3 Rel Rack1 Hsp90ab1 Cd74 Laptm5 Gnai2 Ccl5 Jun Klf2 Gpx1
0.00960455748147521	6	284	4.76658922607812	Negative regulation of cell adhesion	http://amigo.geneontology.org/amigo/term/GO:0007162	Klf4 Tnfaip3 Dusp1 Cd74 Laptm5 H2-Aa
0.00967545249445792	3	53	12.7708617000584	Modulation by symbiont of entry into host	http://amigo.geneontology.org/amigo/term/GO:0052372	Ly6e Cd74 Ifitm3
0.00974590013326745	2	14	32.2312223858616	Regulation of intrinsic apoptotic signaling pathway in response to DNA damage by p53 class mediator	http://amigo.geneontology.org/amigo/term/GO:1902165	Cd44 Cd74
0.00974590013326745	2	14	32.2312223858616	Regulation of cytoplasmic translation	http://amigo.geneontology.org/amigo/term/GO:2000765	Cpeb1 Eef2
0.00974590013326745	2	14	32.2312223858616	Negative regulation by host of viral transcription	http://amigo.geneontology.org/amigo/term/GO:0043922	Ccl5 Jun
0.00974590013326745	2	14	32.2312223858616	Regulation of nuclear-transcribed mRNA poly(A) tail shortening	http://amigo.geneontology.org/amigo/term/GO:0060211	Btg2 Zfp36
0.00984643974726441	7	389	4.05997402803912	Negative regulation of phosphorylation	http://amigo.geneontology.org/amigo/term/GO:0042326	Apoe Tnfaip3 Rack1 Cdkn1a Dusp1 Actb Jun
0.00984643974726441	5	194	5.81491125518121	Positive regulation of binding	http://amigo.geneontology.org/amigo/term/GO:0051099	Apoe Klf4 Hsp90ab1 Cldn5 B2m
0.0100231339731003	3	54	12.5343642611684	Negative regulation of leukocyte apoptotic process	http://amigo.geneontology.org/amigo/term/GO:2000107	Cd74 Ccl5 Fcer1g
0.0100231339731003	4	116	7.77995023107003	Regulation of DNA biosynthetic process	http://amigo.geneontology.org/amigo/term/GO:2000278	Klf4 Cdkn1a Hsp90ab1 Dusp1
0.0100231339731003	4	116	7.77995023107003	Regulation of cytokine-mediated signaling pathway	http://amigo.geneontology.org/amigo/term/GO:0001959	Hsp90ab1 Cd74 Laptm5 Ccl5
0.0100231339731003	5	195	5.78509119746233	Immune response-activating cell surface receptor signaling pathway	http://amigo.geneontology.org/amigo/term/GO:0002429	Itk Nr4a3 Laptm5 Tyrobp Fcer1g
0.0100598868807017	6	288	4.70038659793814	Regulation of leukocyte differentiation	http://amigo.geneontology.org/amigo/term/GO:1902105	Fos Cd74 Tyrobp Ccl5 H2-Aa Jun
0.0100598868807017	6	288	4.70038659793814	Leukocyte activation involved in immune response	http://amigo.geneontology.org/amigo/term/GO:0002366	Tnfaip3 Cd74 Nr4a3 Tyrobp Coro1a Fcer1g
0.0101659980528152	5	196	5.75557542604671	Immune response-activating signal transduction	http://amigo.geneontology.org/amigo/term/GO:0002757	Itk Nr4a3 Laptm5 Tyrobp Fcer1g
0.0101994337808645	6	289	4.68412228445047	Regulation of angiogenesis	http://amigo.geneontology.org/amigo/term/GO:0045765	Klf4 Cybb Ccl5 Btg1 Cldn5 Klf2
0.0102566468777414	7	393	4.01865113716849	Regulation of protein catabolic process	http://amigo.geneontology.org/amigo/term/GO:0042176	Apoe Tnfaip3 Rack1 Hsp90ab1 Cst3 Laptm5 Gpx1
0.0104325689397164	3	55	12.3064667291471	Reactive oxygen species biosynthetic process	http://amigo.geneontology.org/amigo/term/GO:1903409	Cyba Cybb Eef1a1
0.0104325689397164	3	55	12.3064667291471	Heterotypic cell-cell adhesion	http://amigo.geneontology.org/amigo/term/GO:0034113	Klf4 Cd44 Tnfaip3
0.0104350179437537	10	754	2.99228855041155	Cation homeostasis	http://amigo.geneontology.org/amigo/term/GO:0055080	Cd52 Apoe Cyba Fth1 Coro1a Gnai2 Ccl5 Atf4 Ftl1 B2m
0.0104634373214351	6	291	4.65192900414497	Cell activation involved in immune response	http://amigo.geneontology.org/amigo/term/GO:0002263	Tnfaip3 Cd74 Nr4a3 Tyrobp Coro1a Fcer1g
0.0104690586241532	11	887	2.79797533676589	Regulation of catabolic process	http://amigo.geneontology.org/amigo/term/GO:0009894	Apoe Tnfaip3 Rack1 Btg2 Hsp90ab1 Vim Cst3 Laptm5 Zfp36 Iigp1 Gpx1
0.0107893454435164	6	293	4.62017522254671	Regulation of vasculature development	http://amigo.geneontology.org/amigo/term/GO:1901342	Klf4 Cybb Ccl5 Btg1 Cldn5 Klf2
0.0107893454435164	2	15	30.0824742268041	Negative regulation of alcohol biosynthetic process	http://amigo.geneontology.org/amigo/term/GO:1902931	Apoe Plek
0.0107893454435164	2	15	30.0824742268041	Negative regulation of viral transcription	http://amigo.geneontology.org/amigo/term/GO:0032897	Ifitm3 Zfp36
0.0107893454435164	2	15	30.0824742268041	Fc receptor mediated stimulatory signaling pathway	http://amigo.geneontology.org/amigo/term/GO:0002431	Nr4a3 Fcer1g
0.0107893454435164	2	15	30.0824742268041	Positive regulation by host of viral process	http://amigo.geneontology.org/amigo/term/GO:0044794	Apoe Hspa8
0.0113541603216528	3	57	11.8746608790016	Interleukin-2 production	http://amigo.geneontology.org/amigo/term/GO:0032623	Tnfaip3 Laptm5 Zfp36
0.0113541603216528	3	57	11.8746608790016	Regulation of interleukin-2 production	http://amigo.geneontology.org/amigo/term/GO:0032663	Tnfaip3 Laptm5 Zfp36
0.0116103093380184	10	767	2.94157179531983	Inorganic ion homeostasis	http://amigo.geneontology.org/amigo/term/GO:0098771	Cd52 Apoe Cyba Fth1 Coro1a Gnai2 Ccl5 Atf4 Ftl1 B2m
0.0116389468843413	4	122	7.39732972790265	Positive regulation of mRNA metabolic process	http://amigo.geneontology.org/amigo/term/GO:1903313	Hspa8 Btg2 Cpeb1 Zfp36
0.011694047130615	5	204	5.52986658580958	Postsynapse organization	http://amigo.geneontology.org/amigo/term/GO:0099173	Apoe Hspa8 Srgn Actb Actg1
0.011694047130615	5	204	5.52986658580958	Protein kinase B signaling	http://amigo.geneontology.org/amigo/term/GO:0043491	Klf4 Rack1 Hsp90ab1 Ccl5 Gpx1
0.011694047130615	5	204	5.52986658580958	Positive regulation of epithelial cell proliferation	http://amigo.geneontology.org/amigo/term/GO:0050679	Cyba Tnfaip3 Nr4a3 Ccl5 Jun
0.0117458361299579	7	405	3.8995799923635	Regulation of cellular component size	http://amigo.geneontology.org/amigo/term/GO:0032535	Ifrd1 Apoe Plek Hsp90ab1 Coro1a Tmsb4x Tmsb10
0.0117458361299579	3	58	11.669925346605	Negative regulation of G protein-coupled receptor signaling pathway	http://amigo.geneontology.org/amigo/term/GO:0045744	Plek Gnai2 Ccl5
0.0117458361299579	3	58	11.669925346605	Negative regulation of smooth muscle cell proliferation	http://amigo.geneontology.org/amigo/term/GO:0048662	Klf4 Tnfaip3 Cdkn1a
0.0117458361299579	3	58	11.669925346605	Positive regulation of oxidoreductase activity	http://amigo.geneontology.org/amigo/term/GO:0051353	Apoe Cyba Gnai2
0.0119931604372241	2	16	28.2023195876289	Macrophage cytokine production	http://amigo.geneontology.org/amigo/term/GO:0010934	Cd74 Laptm5
0.0119931604372241	2	16	28.2023195876289	Regulation of macrophage cytokine production	http://amigo.geneontology.org/amigo/term/GO:0010935	Cd74 Laptm5
0.0119931604372241	2	16	28.2023195876289	Negative regulation of DNA damage response, signal transduction by p53 class mediator	http://amigo.geneontology.org/amigo/term/GO:0043518	Cd44 Cd74
0.0122491967343928	3	59	11.4721300017473	Regulation of lymphocyte apoptotic process	http://amigo.geneontology.org/amigo/term/GO:0070228	Cd74 Ccl5 Lgals3
0.012446592697859	4	125	7.21979381443299	Modulation of process of other organism	http://amigo.geneontology.org/amigo/term/GO:0035821	Apoe Hspa8 Ccl5 Jun
0.0127037071498677	6	305	4.43839783674159	Learning or memory	http://amigo.geneontology.org/amigo/term/GO:0007611	Apoe Btg2 Fos Egr1 Jun B2m
0.0127392836627809	5	209	5.39757312681892	Immune response-regulating cell surface receptor signaling pathway	http://amigo.geneontology.org/amigo/term/GO:0002768	Itk Nr4a3 Laptm5 Tyrobp Fcer1g
0.0131378937863241	16	1658	2.17725989578799	Positive regulation of cell communication	http://amigo.geneontology.org/amigo/term/GO:0010647	Apoe Cd44 Cyba Ccl6 Tnfaip3 Rel Rack1 Hsp90ab1 Cd74 Laptm5 Tyrobp Gnai2 Ccl5 Jun Klf2 Gpx1
0.0132674585756562	6	308	4.39516668898112	Regulation of T cell activation	http://amigo.geneontology.org/amigo/term/GO:0050863	Cd74 Laptm5 Coro1a Ccl5 H2-Aa Lgals3
0.0136572374512125	16	1665	2.16810625058048	Positive regulation of signaling	http://amigo.geneontology.org/amigo/term/GO:0023056	Apoe Cd44 Cyba Ccl6 Tnfaip3 Rel Rack1 Hsp90ab1 Cd74 Laptm5 Tyrobp Gnai2 Ccl5 Jun Klf2 Gpx1
0.0137066714407892	5	213	5.29621025119791	Regulation of cysteine-type endopeptidase activity involved in apoptotic process	http://amigo.geneontology.org/amigo/term/GO:0043281	Klf4 Cd44 Rack1 Laptm5 Gpx1
0.0137066714407892	5	213	5.29621025119791	Regulation of synaptic plasticity	http://amigo.geneontology.org/amigo/term/GO:0048167	Apoe Cpeb1 Tyrobp Egr1 Atf4
0.0137344810810448	4	129	6.99592423879166	Negative regulation of leukocyte cell-cell adhesion	http://amigo.geneontology.org/amigo/term/GO:1903038	Klf4 Cd74 Laptm5 H2-Aa
0.0137344810810448	4	129	6.99592423879166	Movement in host environment	http://amigo.geneontology.org/amigo/term/GO:0052126	Ly6e Cd74 Ifitm3 Vps37b
0.0138084932919436	10	790	2.8559310974814	Cellular protein catabolic process	http://amigo.geneontology.org/amigo/term/GO:0044257	Apoe Ubc Tnfaip3 Rack1 Hsp90ab1 Laptm5 Gpx1 Vps37b Gm11808 Uba52
0.0138239732953383	3	62	10.9170269371467	Regulation of B cell proliferation	http://amigo.geneontology.org/amigo/term/GO:0030888	Cdkn1a Cd74 Tyrobp
0.0140504404418296	4	130	6.9421094369548	Positive regulation of lymphocyte proliferation	http://amigo.geneontology.org/amigo/term/GO:0050671	Cdkn1a Cd74 Coro1a Ccl5
0.0141172355419432	13	1215	2.41402570955836	Regulation of hydrolase activity	http://amigo.geneontology.org/amigo/term/GO:0051336	Klf4 Cd44 Ccl6 Plek Rack1 Itk Hsp90ab1 Cst3 Laptm5 Gnai2 Ccl5 Jun Gpx1
0.0143458807672495	3	63	10.7437407952872	Iron ion transport	http://amigo.geneontology.org/amigo/term/GO:0006826	Fth1 Ftl1 B2m
0.0143458807672495	3	63	10.7437407952872	DNA damage response, signal transduction by p53 class mediator	http://amigo.geneontology.org/amigo/term/GO:0030330	Cd44 Cdkn1a Cd74
0.0143458807672495	3	63	10.7437407952872	Positive regulation of fibroblast proliferation	http://amigo.geneontology.org/amigo/term/GO:0048146	Cdkn1a Cd74 Jun
0.0144845630873039	2	18	25.0687285223368	Regulation of fibroblast apoptotic process	http://amigo.geneontology.org/amigo/term/GO:2000269	Stk17b Btg1
0.0144845630873039	6	316	4.28389664622211	Response to light stimulus	http://amigo.geneontology.org/amigo/term/GO:0009416	Crip1 Fos Cdkn1a Dusp1 Gpx1 Jund
0.0144845630873039	2	18	25.0687285223368	Response to UV-B	http://amigo.geneontology.org/amigo/term/GO:0010224	Crip1 Cdkn1a
0.0144845630873039	4	132	6.8369259606373	Positive regulation of mononuclear cell proliferation	http://amigo.geneontology.org/amigo/term/GO:0032946	Cdkn1a Cd74 Coro1a Ccl5
0.0144845630873039	2	18	25.0687285223368	Neutrophil activation involved in immune response	http://amigo.geneontology.org/amigo/term/GO:0002283	Tyrobp Fcer1g
0.0144845630873039	2	18	25.0687285223368	Protein refolding	http://amigo.geneontology.org/amigo/term/GO:0042026	Hspa8 B2m
0.0144845630873039	2	18	25.0687285223368	Regulation of monocyte differentiation	http://amigo.geneontology.org/amigo/term/GO:0045655	Cd74 Jun
0.0144845630873039	2	18	25.0687285223368	Hydrogen peroxide biosynthetic process	http://amigo.geneontology.org/amigo/term/GO:0050665	Cyba Cybb
0.0144845630873039	4	132	6.8369259606373	Negative regulation of inflammatory response	http://amigo.geneontology.org/amigo/term/GO:0050728	Apoe Tnfaip3 Zfp36 Gpx1
0.0144845630873039	2	18	25.0687285223368	Leukocyte aggregation	http://amigo.geneontology.org/amigo/term/GO:0070486	Cd44 Nr4a3
0.0144845630873039	2	18	25.0687285223368	Cellular response to fluid shear stress	http://amigo.geneontology.org/amigo/term/GO:0071498	Klf4 Klf2
0.0151992439785537	5	220	5.12769447047797	Regulation of proteolysis involved in cellular protein catabolic process	http://amigo.geneontology.org/amigo/term/GO:1903050	Apoe Rack1 Hsp90ab1 Laptm5 Gpx1
0.0155712097852	6	321	4.21716928413142	Regulation of inflammatory response	http://amigo.geneontology.org/amigo/term/GO:0050727	Apoe Tnfaip3 Ccl5 Zfp36 Fcer1g Gpx1
0.0155712097852	6	321	4.21716928413142	Cellular response to external stimulus	http://amigo.geneontology.org/amigo/term/GO:0071496	Cyba Fos Cdkn1a Pim1 Atf4 Jun
0.0156283487454428	8	550	3.2817244611059	Negative regulation of protein modification process	http://amigo.geneontology.org/amigo/term/GO:0031400	Apoe Tnfaip3 Rack1 Cdkn1a Dusp1 Actb Gnai2 Jun
0.0158840879892562	2	19	23.7493217580033	Protein targeting to lysosome	http://amigo.geneontology.org/amigo/term/GO:0006622	Hspa8 Laptm5
0.0158840879892562	2	19	23.7493217580033	Negative regulation of myeloid cell apoptotic process	http://amigo.geneontology.org/amigo/term/GO:0033033	Ccl5 Fcer1g
0.0158840879892562	2	19	23.7493217580033	Fc receptor signaling pathway	http://amigo.geneontology.org/amigo/term/GO:0038093	Nr4a3 Fcer1g
0.0158840879892562	3	66	10.255388940956	Regulation of nitric oxide biosynthetic process	http://amigo.geneontology.org/amigo/term/GO:0045428	Klf4 Hsp90ab1 Klf2
0.0158840879892562	3	66	10.255388940956	Positive chemotaxis	http://amigo.geneontology.org/amigo/term/GO:0050918	Coro1a Ccl5 Lgals3
0.0164973868342634	3	67	10.1023234343745	Positive regulation of chemokine production	http://amigo.geneontology.org/amigo/term/GO:0032722	Cd74 Ccl5 Egr1
0.0168344076899647	16	1710	2.11105082293362	Cellular protein localization	http://amigo.geneontology.org/amigo/term/GO:0034613	Apoe Hspa8 Tnfaip3 Srgn Rack1 Cdkn1a Hsp90ab1 Cd74 Laptm5 Actb Tyrobp Tmsb4x Lgals3 Fcer1g Vps37b Tmsb10
0.0168997686077464	15	1553	2.1791876049681	Regulation of protein modification process	http://amigo.geneontology.org/amigo/term/GO:0031399	Apoe Cd44 Tnfaip3 Rack1 Cdkn1a Hsp90ab1 Pim1 Dusp1 Cd74 Laptm5 Actb Gnai2 Ccl5 Egr1 Jun
0.0170915981672842	3	68	9.95375985445725	Maintenance of protein location in cell	http://amigo.geneontology.org/amigo/term/GO:0032507	Srgn Tmsb4x Tmsb10
0.0170915981672842	3	68	9.95375985445725	Regulation of nitric oxide metabolic process	http://amigo.geneontology.org/amigo/term/GO:0080164	Klf4 Hsp90ab1 Klf2
0.0172995042829712	2	20	22.5618556701031	Postsynaptic actin cytoskeleton organization	http://amigo.geneontology.org/amigo/term/GO:0098974	Actb Actg1
0.0172995042829712	4	140	6.44624447717231	Negative regulation of mitotic cell cycle phase transition	http://amigo.geneontology.org/amigo/term/GO:1901991	Klf4 Gpr132 Cdkn1a Dusp1
0.0172995042829712	2	20	22.5618556701031	Response to muramyl dipeptide	http://amigo.geneontology.org/amigo/term/GO:0032495	Tnfaip3 Vim
0.0172995042829712	2	20	22.5618556701031	Negative regulation of vascular permeability	http://amigo.geneontology.org/amigo/term/GO:0043116	Apoe Cldn5
0.0172995042829712	2	20	22.5618556701031	Fibroblast apoptotic process	http://amigo.geneontology.org/amigo/term/GO:0044346	Stk17b Btg1
0.0172995042829712	2	20	22.5618556701031	Regulation of viral transcription	http://amigo.geneontology.org/amigo/term/GO:0046782	Ifitm3 Zfp36
0.0176105136840018	3	69	9.80950246526221	Protein localization to cell surface	http://amigo.geneontology.org/amigo/term/GO:0034394	Hsp90ab1 Tyrobp Fcer1g
0.0179926078475992	7	445	3.5490559481061	Axonogenesis	http://amigo.geneontology.org/amigo/term/GO:0007409	Ifrd1 Apoe Emb Hsp90ab1 Vim Nr4a3 Actb
0.0183882459233092	5	232	4.86246889441877	Circadian rhythm	http://amigo.geneontology.org/amigo/term/GO:0007623	Cst3 Egr1 Atf4 Jun Jund
0.0189142378188631	2	21	21.4874815905744	Negative regulation of intrinsic apoptotic signaling pathway by p53 class mediator	http://amigo.geneontology.org/amigo/term/GO:1902254	Cd44 Cd74
0.0189142378188631	3	71	9.53317845215624	Regulation of osteoclast differentiation	http://amigo.geneontology.org/amigo/term/GO:0045670	Fos Tyrobp Ccl5
0.0189142378188631	4	144	6.26718213058419	Positive regulation of leukocyte proliferation	http://amigo.geneontology.org/amigo/term/GO:0070665	Cdkn1a Cd74 Coro1a Ccl5
0.0189142378188631	3	71	9.53317845215624	Cellular response to ionizing radiation	http://amigo.geneontology.org/amigo/term/GO:0071479	Cyba Cdkn1a Egr1
0.0192386226304451	6	338	4.00506313670469	Cognition	http://amigo.geneontology.org/amigo/term/GO:0050890	Apoe Btg2 Fos Egr1 Jun B2m
0.0193239863565489	4	145	6.22396018485603	Response to acid chemical	http://amigo.geneontology.org/amigo/term/GO:0001101	Cyba Cybb Cpeb1 Klf2
0.0194544489683731	6	339	3.99324879116869	Response to decreased oxygen levels	http://amigo.geneontology.org/amigo/term/GO:0036293	Cyba Cybb Cpeb1 Cst3 Egr1 Atf4
0.0195179580691017	5	236	4.78005416739472	Regulation of cysteine-type endopeptidase activity	http://amigo.geneontology.org/amigo/term/GO:2000116	Klf4 Cd44 Rack1 Laptm5 Gpx1
0.0196718570329976	6	340	3.9815039417829	Rhythmic process	http://amigo.geneontology.org/amigo/term/GO:0048511	Rack1 Cst3 Egr1 Atf4 Jun Jund
0.019676519439981	4	146	6.18133032057619	Positive regulation of cellular protein catabolic process	http://amigo.geneontology.org/amigo/term/GO:1903364	Apoe Tnfaip3 Rack1 Laptm5
0.0200895177685455	3	73	9.27199548086429	Negative regulation of response to DNA damage stimulus	http://amigo.geneontology.org/amigo/term/GO:2001021	Cd44 Cd74 Tpt1
0.0200895177685455	3	73	9.27199548086429	Lysosome organization	http://amigo.geneontology.org/amigo/term/GO:0007040	Hspa8 Laptm5 Coro1a
0.0200895177685455	3	73	9.27199548086429	Lymphocyte homeostasis	http://amigo.geneontology.org/amigo/term/GO:0002260	Tnfaip3 Cd74 Coro1a
0.0200895177685455	3	73	9.27199548086429	Positive regulation of phagocytosis	http://amigo.geneontology.org/amigo/term/GO:0050766	Cyba Hspa8 Fcer1g
0.0200895177685455	3	73	9.27199548086429	Lytic vacuole organization	http://amigo.geneontology.org/amigo/term/GO:0080171	Hspa8 Laptm5 Coro1a
0.0202407756383118	2	22	20.5107778819119	Postsynaptic cytoskeleton organization	http://amigo.geneontology.org/amigo/term/GO:0099188	Actb Actg1
0.0202407756383118	2	22	20.5107778819119	Response to muscle stretch	http://amigo.geneontology.org/amigo/term/GO:0035994	Fos Jun
0.0206947650217215	15	1595	2.12180460847365	Negative regulation of cellular biosynthetic process	http://amigo.geneontology.org/amigo/term/GO:0031327	Klf4 Hspa8 Plek Rack1 Btg2 Cdkn1a Satb1 Dusp1 Cpeb1 Nr4a3 Egr1 Atf4 Zfp36 Jun Klf2
0.0207415421221924	3	74	9.14669824463639	Leukocyte degranulation	http://amigo.geneontology.org/amigo/term/GO:0043299	Nr4a3 Coro1a Fcer1g
0.0208453295647782	9	713	2.84792007056	Regulation of ion transport	http://amigo.geneontology.org/amigo/term/GO:0043269	Cyba Fxyd5 Cybb Coro1a Gnai2 Ccl5 Atf4 Lgals3 B2m
0.0213043922085148	6	347	3.90118541846163	Negative regulation of organelle organization	http://amigo.geneontology.org/amigo/term/GO:0010639	H3f3b Dusp1 Coro1a Tmsb4x Gpx1 Tmsb10
0.0214367527606547	3	75	9.02474226804124	Intrinsic apoptotic signaling pathway by p53 class mediator	http://amigo.geneontology.org/amigo/term/GO:0072332	Cd44 Cdkn1a Cd74
0.0217641370970398	2	23	19.6190049305244	Protein localization to cell-cell junction	http://amigo.geneontology.org/amigo/term/GO:0150105	Actb Actg1
0.0217641370970398	6	349	3.87882905503205	Transmembrane receptor protein serine/threonine kinase signaling pathway	http://amigo.geneontology.org/amigo/term/GO:0007178	Fos Hsp90ab1 Vim Egr1 Cldn5 Jun
0.0217641370970398	2	23	19.6190049305244	Positive regulation of transcription from RNA polymerase II promoter in response to stress	http://amigo.geneontology.org/amigo/term/GO:0036003	Atf4 Klf2
0.0217641370970398	2	23	19.6190049305244	Eosinophil chemotaxis	http://amigo.geneontology.org/amigo/term/GO:0048245	Ccl5 Lgals3
0.0217641370970398	2	23	19.6190049305244	Positive regulation of myeloid leukocyte mediated immunity	http://amigo.geneontology.org/amigo/term/GO:0002888	Tyrobp Fcer1g
0.0220075606618552	3	76	8.90599565925122	Nitric oxide biosynthetic process	http://amigo.geneontology.org/amigo/term/GO:0006809	Klf4 Hsp90ab1 Klf2
0.0220075606618552	3	76	8.90599565925122	Cellular response to amino acid stimulus	http://amigo.geneontology.org/amigo/term/GO:0071230	Cyba Cybb Cpeb1
0.0224762813545152	8	592	3.0488994148788	Cellular response to lipid	http://amigo.geneontology.org/amigo/term/GO:0071396	Klf4 Tnfaip3 Pim1 Cpeb1 Vim Ccl5 Zfp36 B2m
0.0227570670284943	3	77	8.79033337796225	Extrinsic apoptotic signaling pathway via death domain receptors	http://amigo.geneontology.org/amigo/term/GO:0008625	Tnfaip3 Lgals3 Gpx1
0.0227756033233533	5	247	4.56717726115447	Positive regulation of defense response	http://amigo.geneontology.org/amigo/term/GO:0031349	Cyba Cd74 Tyrobp Ccl5 Fcer1g
0.0228244712265243	8	594	3.03863376028324	Cellular response to hormone stimulus	http://amigo.geneontology.org/amigo/term/GO:0032870	Fosb Cyba Fos Dusp1 Cpeb1 Nr4a3 Gnai2 Zfp36
0.0228948202776525	4	154	5.86022225197483	Cellular response to decreased oxygen levels	http://amigo.geneontology.org/amigo/term/GO:0036294	Cybb Cpeb1 Egr1 Atf4
0.0232455859581323	2	24	18.8015463917526	Amyloid fibril formation	http://amigo.geneontology.org/amigo/term/GO:1990000	Apoe B2m
0.0232455859581323	4	155	5.82241436647822	Negative regulation of translation	http://amigo.geneontology.org/amigo/term/GO:0017148	Rack1 Btg2 Cpeb1 Zfp36
0.0232455859581323	2	24	18.8015463917526	Nuclear-transcribed mRNA poly(A) tail shortening	http://amigo.geneontology.org/amigo/term/GO:0000289	Btg2 Zfp36
0.0232455859581323	10	866	2.60529511202114	Cellular chemical homeostasis	http://amigo.geneontology.org/amigo/term/GO:0055082	Cd52 Apoe Cyba Rack1 Fth1 Coro1a Ccl5 Atf4 Ftl1 Gpx1
0.0232455859581323	2	24	18.8015463917526	Reflex	http://amigo.geneontology.org/amigo/term/GO:0060004	Satb1 Nr4a3
0.0240767980358393	3	79	8.56779329244421	Membrane depolarization	http://amigo.geneontology.org/amigo/term/GO:0051899	Rack1 Jun B2m
0.0240767980358393	3	79	8.56779329244421	Lymphocyte apoptotic process	http://amigo.geneontology.org/amigo/term/GO:0070227	Cd74 Ccl5 Lgals3
0.0242078333074559	4	157	5.74824348282881	Response to ethanol	http://amigo.geneontology.org/amigo/term/GO:0045471	Cybb Eef1b2 Eef2 Cldn5
0.0244472139108681	15	1631	2.07497139823143	Protein-containing complex subunit organization	http://amigo.geneontology.org/amigo/term/GO:0043933	Apoe Cyba Hspa8 H3f3b Plek Rack1 Hsp90ab1 Cd74 Ptma Coro1a Tmsb4x Lgals3 B2m Rplp0 Tmsb10
0.0247246270748603	5	253	4.45886475693737	Cellular response to extracellular stimulus	http://amigo.geneontology.org/amigo/term/GO:0031668	Fos Cdkn1a Pim1 Atf4 Jun
0.0247858643320653	3	80	8.46069587628866	Tissue regeneration	http://amigo.geneontology.org/amigo/term/GO:0042246	Ifrd1 Cdkn1a Gpx1
0.0248920822535827	2	25	18.0494845360825	Negative regulation of response to reactive oxygen species	http://amigo.geneontology.org/amigo/term/GO:1901032	Rack1 Nr4a3
0.0248920822535827	2	25	18.0494845360825	Negative regulation of hydrogen peroxide-induced cell death	http://amigo.geneontology.org/amigo/term/GO:1903206	Rack1 Nr4a3
0.0249295165890883	9	738	2.75144581342721	Synaptic signaling	http://amigo.geneontology.org/amigo/term/GO:0099536	Apoe Srgn Ly6e Cpeb1 Tyrobp Gnai2 Egr1 Atf4 Ly6a
0.0250049477936866	16	1799	2.00661306682407	Proteolysis	http://amigo.geneontology.org/amigo/term/GO:0006508	Apoe Klf4 Cd44 Ubc Hspa8 Tnfaip3 Srgn Rack1 Hsp90ab1 Cst3 Laptm5 Gpx1 Vps37b Gm11808 Uba52 Gm49369
0.0250259140090702	7	480	3.2902706185567	Negative regulation of transport	http://amigo.geneontology.org/amigo/term/GO:0051051	Apoe Rack1 Cd74 Coro1a Gnai2 Atf4 Lgals3
0.0252292889299847	8	607	2.97355593675164	Cellular metal ion homeostasis	http://amigo.geneontology.org/amigo/term/GO:0006875	Cd52 Apoe Cyba Fth1 Coro1a Ccl5 Atf4 Ftl1
0.0252292889299847	6	363	3.7292323421658	Regulation of body fluid levels	http://amigo.geneontology.org/amigo/term/GO:0050878	Apoe Cyba Plek Gnai2 Fcer1g Thbd
0.0253533411024987	3	81	8.35624284077892	Nitric oxide metabolic process	http://amigo.geneontology.org/amigo/term/GO:0046209	Klf4 Hsp90ab1 Klf2
0.0254865744281055	6	364	3.71898719836864	Negative regulation of response to external stimulus	http://amigo.geneontology.org/amigo/term/GO:0032102	Apoe Tnfaip3 Dusp1 Zfp36 Gpx1 Thbd
0.0256801286443462	7	483	3.2698341550874	Posttranscriptional regulation of gene expression	http://amigo.geneontology.org/amigo/term/GO:0010608	Rack1 Btg2 Tcof1 Cpeb1 Vim Eef2 Zfp36
0.0256999893446938	10	882	2.55803352268743	Metal ion transport	http://amigo.geneontology.org/amigo/term/GO:0030001	Cyba Fxyd5 Fth1 Coro1a Gnai2 Ccl5 Atf4 Lgals3 Ftl1 B2m
0.0258562455126827	4	161	5.60542998014984	Regulation of response to wounding	http://amigo.geneontology.org/amigo/term/GO:1903034	Apoe Klf4 Actg1 Thbd
0.0262690823921889	5	258	4.37245264924479	Regulated exocytosis	http://amigo.geneontology.org/amigo/term/GO:0045055	Plek Nr4a3 Coro1a Gnai2 Fcer1g
0.0263378069983971	4	162	5.57082856051928	Protein folding	http://amigo.geneontology.org/amigo/term/GO:0006457	Hspa8 Hsp90ab1 Cd74 B2m
0.0263378069983971	2	26	17.355273592387	Respiratory burst	http://amigo.geneontology.org/amigo/term/GO:0045730	Cyba Cybb
0.0263378069983971	2	26	17.355273592387	Transepithelial transport	http://amigo.geneontology.org/amigo/term/GO:0070633	Actb Actg1
0.0266822186358618	17	1981	1.93615116805529	Organic substance catabolic process	http://amigo.geneontology.org/amigo/term/GO:1901575	Apoe Cd44 Ubc Hspa8 Tnfaip3 Rack1 Btg2 Hsp90ab1 Vim Cst3 Laptm5 Chil3 Zfp36 Gpx1 Vps37b Gm11808 Uba52
0.0266822186358618	3	83	8.15488759160353	Reactive nitrogen species metabolic process	http://amigo.geneontology.org/amigo/term/GO:2001057	Klf4 Hsp90ab1 Klf2
0.0266822186358618	3	83	8.15488759160353	Platelet activation	http://amigo.geneontology.org/amigo/term/GO:0030168	Apoe Plek Fcer1g
0.0266822186358618	4	163	5.53665169818481	Positive regulation of cellular amide metabolic process	http://amigo.geneontology.org/amigo/term/GO:0034250	Apoe Cpeb1 Vim Eef2
0.0266919309367914	7	488	3.23633175595741	Cell growth	http://amigo.geneontology.org/amigo/term/GO:0016049	Ifrd1 Apoe Cyba H3f3b Rack1 Cdkn1a Hsp90ab1
0.0270262320361635	6	370	3.65867929785456	Muscle cell differentiation	http://amigo.geneontology.org/amigo/term/GO:0042692	Ifrd1 H3f3b Cd53 Tmsb4x Actg1 Gpx1
0.0270940617689586	14	1496	2.11140360549093	Cell-cell signaling	http://amigo.geneontology.org/amigo/term/GO:0007267	Apoe Klf4 Tnfaip3 Srgn Rack1 Ly6e Cpeb1 Tyrobp Gnai2 Ccl5 Egr1 Atf4 Fcer1g Ly6a
0.0276008939750122	4	165	5.46954076850984	Positive regulation of vasculature development	http://amigo.geneontology.org/amigo/term/GO:1904018	Klf4 Cybb Ccl5 Btg1
0.0276008939750122	4	165	5.46954076850984	Positive regulation of angiogenesis	http://amigo.geneontology.org/amigo/term/GO:0045766	Klf4 Cybb Ccl5 Btg1
0.0276008939750122	4	165	5.46954076850984	Biological process involved in interaction with host	http://amigo.geneontology.org/amigo/term/GO:0051701	Ly6e Cd74 Ifitm3 Vps37b
0.0276314235305724	7	492	3.21002011566507	Modulation of chemical synaptic transmission	http://amigo.geneontology.org/amigo/term/GO:0050804	Apoe Srgn Cpeb1 Tyrobp Gnai2 Egr1 Atf4
0.0277212185689572	7	493	3.2035089186759	Regulation of trans-synaptic signaling	http://amigo.geneontology.org/amigo/term/GO:0099177	Apoe Srgn Cpeb1 Tyrobp Gnai2 Egr1 Atf4
0.0277212185689572	2	27	16.7124856815578	Virion assembly	http://amigo.geneontology.org/amigo/term/GO:0019068	Apoe Vps37b
0.0277212185689572	8	621	2.90651924896658	Modification-dependent protein catabolic process	http://amigo.geneontology.org/amigo/term/GO:0019941	Ubc Tnfaip3 Rack1 Hsp90ab1 Laptm5 Vps37b Gm11808 Uba52
0.0277212185689572	2	27	16.7124856815578	Response to lipoprotein particle	http://amigo.geneontology.org/amigo/term/GO:0055094	Apoe Fcer1g
0.0277212185689572	2	27	16.7124856815578	Positive regulation of syncytium formation by plasma membrane fusion	http://amigo.geneontology.org/amigo/term/GO:0060143	Tyrobp Cd53
0.0277212185689572	2	27	16.7124856815578	Eosinophil migration	http://amigo.geneontology.org/amigo/term/GO:0072677	Ccl5 Lgals3
0.0278646380804876	3	85	7.9630078835658	Interleukin-1 beta production	http://amigo.geneontology.org/amigo/term/GO:0032611	Tnfaip3 Tyrobp Egr1
0.0278646380804876	3	85	7.9630078835658	Regulation of interleukin-1 beta production	http://amigo.geneontology.org/amigo/term/GO:0032651	Tnfaip3 Tyrobp Egr1
0.0283739316480977	4	167	5.40403728625224	Blood coagulation	http://amigo.geneontology.org/amigo/term/GO:0007596	Apoe Plek Fcer1g Thbd
0.0286577294139795	3	86	7.87041476864061	Negative regulation of lymphocyte proliferation	http://amigo.geneontology.org/amigo/term/GO:0050672	Laptm5 Tyrobp H2-Aa
0.0286577294139795	3	86	7.87041476864061	SMAD protein signal transduction	http://amigo.geneontology.org/amigo/term/GO:0060395	Fos Vim Jun
0.0293373951983326	3	87	7.77995023107003	Negative regulation of mononuclear cell proliferation	http://amigo.geneontology.org/amigo/term/GO:0032945	Laptm5 Tyrobp H2-Aa
0.0293373951983326	3	87	7.77995023107003	Negative regulation of cysteine-type endopeptidase activity involved in apoptotic process	http://amigo.geneontology.org/amigo/term/GO:0043154	Klf4 Cd44 Gpx1
0.0293373951983326	2	28	16.1156111929308	Antigen processing and presentation of endogenous peptide antigen via MHC class Ib	http://amigo.geneontology.org/amigo/term/GO:0002476	H2-K1 H2-D1
0.0293373951983326	2	28	16.1156111929308	Modulation by host of viral process	http://amigo.geneontology.org/amigo/term/GO:0044788	Apoe Hspa8
0.0293373951983326	2	28	16.1156111929308	Negative regulation of cyclin-dependent protein serine/threonine kinase activity	http://amigo.geneontology.org/amigo/term/GO:0045736	Tnfaip3 Cdkn1a
0.0293373951983326	2	28	16.1156111929308	Regulation of monocyte chemotaxis	http://amigo.geneontology.org/amigo/term/GO:0090025	Dusp1 Ccl5
0.0296270408837023	8	630	2.86499754540992	Modification-dependent macromolecule catabolic process	http://amigo.geneontology.org/amigo/term/GO:0043632	Ubc Tnfaip3 Rack1 Hsp90ab1 Laptm5 Vps37b Gm11808 Uba52
0.0296772741901064	4	170	5.3086719223772	Hemostasis	http://amigo.geneontology.org/amigo/term/GO:0007599	Apoe Plek Fcer1g Thbd
0.0296772741901064	4	170	5.3086719223772	Coagulation	http://amigo.geneontology.org/amigo/term/GO:0050817	Apoe Plek Fcer1g Thbd
0.0296772741901064	4	170	5.3086719223772	Cellular response to radiation	http://amigo.geneontology.org/amigo/term/GO:0071478	Crip1 Cyba Cdkn1a Egr1
0.0298662650148375	6	381	3.55304813702411	Exocytosis	http://amigo.geneontology.org/amigo/term/GO:0006887	Plek Nr4a3 Coro1a Gnai2 Ccl5 Fcer1g
0.0299295710421721	11	1056	2.35019329896907	Cell morphogenesis	http://amigo.geneontology.org/amigo/term/GO:0000902	Ifrd1 Apoe Cd44 Emb Hsp90ab1 Vim Nr4a3 Actb Coro1a Atf4 Klf2
0.0301833747902897	9	769	2.64052927218372	Regulation of proteolysis	http://amigo.geneontology.org/amigo/term/GO:0030162	Apoe Klf4 Cd44 Hspa8 Rack1 Hsp90ab1 Cst3 Laptm5 Gpx1
0.0304264466991978	14	1524	2.07261141326406	Negative regulation of cellular macromolecule biosynthetic process	http://amigo.geneontology.org/amigo/term/GO:2000113	Klf4 Hspa8 Rack1 Btg2 Cdkn1a Satb1 Dusp1 Cpeb1 Nr4a3 Egr1 Atf4 Zfp36 Jun Klf2
0.0304264466991978	5	271	4.162703998174	B cell activation	http://amigo.geneontology.org/amigo/term/GO:0042113	Tnfaip3 Cdkn1a Cd74 Laptm5 Tyrobp
0.0306452873788913	2	29	15.5599004621401	Positive regulation of leukocyte apoptotic process	http://amigo.geneontology.org/amigo/term/GO:2000108	Nr4a3 Ccl5
0.0306452873788913	2	29	15.5599004621401	Gamma-aminobutyric acid signaling pathway	http://amigo.geneontology.org/amigo/term/GO:0007214	Gnai2 Atf4
0.0306452873788913	2	29	15.5599004621401	Receptor catabolic process	http://amigo.geneontology.org/amigo/term/GO:0032801	Apoe Laptm5
0.0306452873788913	2	29	15.5599004621401	Positive regulation of mast cell activation	http://amigo.geneontology.org/amigo/term/GO:0033005	Nr4a3 Fcer1g
0.0306452873788913	2	29	15.5599004621401	Positive regulation of acute inflammatory response	http://amigo.geneontology.org/amigo/term/GO:0002675	Ccl5 Fcer1g
0.0306452873788913	3	89	7.6051198887988	Iron ion homeostasis	http://amigo.geneontology.org/amigo/term/GO:0055072	Fth1 Ftl1 B2m
0.0306452873788913	4	172	5.24694317909374	Mononuclear cell migration	http://amigo.geneontology.org/amigo/term/GO:0071674	Ccl6 Dusp1 Ccl5 Lgals3
0.0309348536648929	5	273	4.13220799818738	Regulation of calcium ion transport	http://amigo.geneontology.org/amigo/term/GO:0051924	Cyba Coro1a Gnai2 Ccl5 Lgals3
0.0309348536648929	4	173	5.2166140277695	Cellular response to oxygen levels	http://amigo.geneontology.org/amigo/term/GO:0071453	Cybb Cpeb1 Egr1 Atf4
0.0317860989516279	5	275	4.10215557638238	Regulation of actin filament organization	http://amigo.geneontology.org/amigo/term/GO:0110053	Plek Coro1a Tmsb4x Actg1 Tmsb10
0.0317860989516279	5	275	4.10215557638238	Positive regulation of cellular protein localization	http://amigo.geneontology.org/amigo/term/GO:1903829	Rack1 Hsp90ab1 Tyrobp Lgals3 Fcer1g
0.0320454830186958	4	175	5.15699558173785	DNA biosynthetic process	http://amigo.geneontology.org/amigo/term/GO:0071897	Klf4 Cdkn1a Hsp90ab1 Dusp1
0.0320882092289815	5	276	4.08729269385926	Organic hydroxy compound transport	http://amigo.geneontology.org/amigo/term/GO:0015850	Apoe Emb Ly6e Actb Fcer1g
0.0320882092289815	5	276	4.08729269385926	Negative regulation of cell migration	http://amigo.geneontology.org/amigo/term/GO:0030336	Apoe Klf4 Dusp1 Cd74 Cldn5
0.0320882092289815	12	1222	2.21556684158132	Chemical homeostasis	http://amigo.geneontology.org/amigo/term/GO:0048878	Cd52 Apoe Cyba Rack1 Fth1 Coro1a Gnai2 Ccl5 Atf4 Ftl1 B2m Gpx1
0.0321214896199632	2	30	15.0412371134021	Negative regulation of extrinsic apoptotic signaling pathway via death domain receptors	http://amigo.geneontology.org/amigo/term/GO:1902042	Tnfaip3 Gpx1
0.0321214896199632	2	30	15.0412371134021	Regulation of intrinsic apoptotic signaling pathway by p53 class mediator	http://amigo.geneontology.org/amigo/term/GO:1902253	Cd44 Cd74
0.0321214896199632	2	30	15.0412371134021	Negative regulation of response to oxidative stress	http://amigo.geneontology.org/amigo/term/GO:1902883	Rack1 Nr4a3
0.0321214896199632	14	1538	2.05374498947622	Negative regulation of macromolecule biosynthetic process	http://amigo.geneontology.org/amigo/term/GO:0010558	Klf4 Hspa8 Rack1 Btg2 Cdkn1a Satb1 Dusp1 Cpeb1 Nr4a3 Egr1 Atf4 Zfp36 Jun Klf2
0.0321214896199632	2	30	15.0412371134021	Regulation of syncytium formation by plasma membrane fusion	http://amigo.geneontology.org/amigo/term/GO:0060142	Tyrobp Cd53
0.0321214896199632	2	30	15.0412371134021	Cellular response to lipoprotein particle stimulus	http://amigo.geneontology.org/amigo/term/GO:0071402	Apoe Fcer1g
0.0321543126048134	4	176	5.12769447047798	Transforming growth factor beta receptor signaling pathway	http://amigo.geneontology.org/amigo/term/GO:0007179	Fos Hsp90ab1 Cldn5 Jun
0.0321543126048134	4	176	5.12769447047798	Myeloid cell homeostasis	http://amigo.geneontology.org/amigo/term/GO:0002262	Zfp36 Klf2 Fcer1g B2m
0.0321543126048134	4	176	5.12769447047798	Regulation of protein kinase B signaling	http://amigo.geneontology.org/amigo/term/GO:0051896	Klf4 Rack1 Hsp90ab1 Gpx1
0.0325184785626015	3	92	7.35712684894666	Response to chemokine	http://amigo.geneontology.org/amigo/term/GO:1990868	Ccl6 Dusp1 Ccl5
0.0325184785626015	3	92	7.35712684894666	Cellular response to chemokine	http://amigo.geneontology.org/amigo/term/GO:1990869	Ccl6 Dusp1 Ccl5
0.0325184785626015	3	92	7.35712684894666	Macrophage activation	http://amigo.geneontology.org/amigo/term/GO:0042116	Tyrobp Jun Jund
0.0325184785626015	3	92	7.35712684894666	Negative regulation of leukocyte proliferation	http://amigo.geneontology.org/amigo/term/GO:0070664	Laptm5 Tyrobp H2-Aa
0.0333900001024546	5	280	4.02890279823269	Response to carbohydrate	http://amigo.geneontology.org/amigo/term/GO:0009743	Cyba Rack1 Cst3 Egr1 Gpx1
0.0334066501400873	3	93	7.27801795809777	Negative regulation of cysteine-type endopeptidase activity	http://amigo.geneontology.org/amigo/term/GO:2000117	Klf4 Cd44 Gpx1
0.0336034297004352	2	31	14.5560359161955	Aminoglycan catabolic process	http://amigo.geneontology.org/amigo/term/GO:0006026	Cd44 Chil3
0.0336034297004352	2	31	14.5560359161955	Response to angiotensin	http://amigo.geneontology.org/amigo/term/GO:1990776	Cyba Cybb
0.0336034297004352	2	31	14.5560359161955	Response to fluid shear stress	http://amigo.geneontology.org/amigo/term/GO:0034405	Klf4 Klf2
0.0336034297004352	2	31	14.5560359161955	Chaperone cofactor-dependent protein refolding	http://amigo.geneontology.org/amigo/term/GO:0051085	Hspa8 Cd74
0.0336034297004352	2	31	14.5560359161955	Regulation of inflammatory response to antigenic stimulus	http://amigo.geneontology.org/amigo/term/GO:0002861	Fcer1g Gpx1
0.0340531035894934	5	282	4.00032901952182	Regulation of mRNA metabolic process	http://amigo.geneontology.org/amigo/term/GO:1903311	Hspa8 Btg2 Cpeb1 Vim Zfp36
0.0341421664821231	4	180	5.01374570446735	Protein stabilization	http://amigo.geneontology.org/amigo/term/GO:0050821	Hsp90ab1 Pim1 Cd74 Tyrobp
0.0343542340205555	9	792	2.56384723523899	Cellular component morphogenesis	http://amigo.geneontology.org/amigo/term/GO:0032989	Ifrd1 Apoe Cd44 Emb Hsp90ab1 Vim Nr4a3 Actb Actg1
0.0344100577075327	5	283	3.9861935812903	Activation of immune response	http://amigo.geneontology.org/amigo/term/GO:0002253	Itk Nr4a3 Laptm5 Tyrobp Fcer1g
0.0349419823360126	3	95	7.12479652740098	Regulation of oxidoreductase activity	http://amigo.geneontology.org/amigo/term/GO:0051341	Apoe Cyba Gnai2
0.0352737185239114	2	32	14.1011597938144	Negative regulation of signal transduction by p53 class mediator	http://amigo.geneontology.org/amigo/term/GO:1901797	Cd44 Cd74
0.0352737185239114	2	32	14.1011597938144	Positive regulation of phosphatase activity	http://amigo.geneontology.org/amigo/term/GO:0010922	Plek Hsp90ab1
0.0352737185239114	2	32	14.1011597938144	Monocyte differentiation	http://amigo.geneontology.org/amigo/term/GO:0030224	Cd74 Jun
0.0352737185239114	2	32	14.1011597938144	Regulation of myeloid cell apoptotic process	http://amigo.geneontology.org/amigo/term/GO:0033032	Ccl5 Fcer1g
0.0352737185239114	2	32	14.1011597938144	Negative regulation of blood vessel endothelial cell migration	http://amigo.geneontology.org/amigo/term/GO:0043537	Apoe Klf4
0.0353960565560296	3	96	7.05057989690722	Cellular response to alcohol	http://amigo.geneontology.org/amigo/term/GO:0097306	Klf4 Cybb Klf2
0.0353960565560296	3	96	7.05057989690722	Negative regulation of extrinsic apoptotic signaling pathway	http://amigo.geneontology.org/amigo/term/GO:2001237	Tnfaip3 Lgals3 Gpx1
0.0353960565560296	3	96	7.05057989690722	Monoamine transport	http://amigo.geneontology.org/amigo/term/GO:0015844	Ly6e Actb Fcer1g
0.0353960565560296	3	96	7.05057989690722	Myeloid cell activation involved in immune response	http://amigo.geneontology.org/amigo/term/GO:0002275	Nr4a3 Tyrobp Fcer1g
0.0353960565560296	3	96	7.05057989690722	Maintenance of protein location	http://amigo.geneontology.org/amigo/term/GO:0045185	Srgn Tmsb4x Tmsb10
0.0353960565560296	3	96	7.05057989690722	Defense response to Gram-negative bacterium	http://amigo.geneontology.org/amigo/term/GO:0050829	Iigp1 B2m Lyz2
0.0353960565560296	6	401	3.37583875363139	Establishment of protein localization to organelle	http://amigo.geneontology.org/amigo/term/GO:0072594	Hspa8 Tnfaip3 Cdkn1a Hsp90ab1 Laptm5 Vps37b
0.0362451480555111	7	529	2.9855007502972	Positive regulation of transferase activity	http://amigo.geneontology.org/amigo/term/GO:0051347	Klf4 Cdkn1a Hsp90ab1 Pim1 Cd74 Ccl5 Egr1
0.0363476687516157	10	947	2.38245572017984	Cellular homeostasis	http://amigo.geneontology.org/amigo/term/GO:0019725	Cd52 Apoe Cyba Rack1 Fth1 Coro1a Ccl5 Atf4 Ftl1 Gpx1
0.036629864160055	4	185	4.87823906380607	Response to temperature stimulus	http://amigo.geneontology.org/amigo/term/GO:0009266	Fos Cdkn1a Hsp90ab1 Plac8
0.036674796749219	2	33	13.6738519212746	Regulation of hydrogen peroxide-induced cell death	http://amigo.geneontology.org/amigo/term/GO:1903205	Rack1 Nr4a3
0.036674796749219	2	33	13.6738519212746	Positive regulation of viral life cycle	http://amigo.geneontology.org/amigo/term/GO:1903902	Cd74 Vps37b
0.036674796749219	2	33	13.6738519212746	Response to X-ray	http://amigo.geneontology.org/amigo/term/GO:0010165	Cdkn1a Thbd
0.036674796749219	2	33	13.6738519212746	Hyaluronan metabolic process	http://amigo.geneontology.org/amigo/term/GO:0030212	Cd44 Pim1
0.036674796749219	2	33	13.6738519212746	Regulation of DNA damage response, signal transduction by p53 class mediator	http://amigo.geneontology.org/amigo/term/GO:0043516	Cd44 Cd74
0.036674796749219	2	33	13.6738519212746	Positive regulation of telomerase activity	http://amigo.geneontology.org/amigo/term/GO:0051973	Klf4 Hsp90ab1
0.0367593049351115	8	665	2.71420820091466	Regulation of growth	http://amigo.geneontology.org/amigo/term/GO:0040008	Ifrd1 Apoe Cyba H3f3b Rack1 Cdkn1a Pim1 Plac8
0.0368256704202487	5	290	3.88997511553502	Negative regulation of cell motility	http://amigo.geneontology.org/amigo/term/GO:2000146	Apoe Klf4 Dusp1 Cd74 Cldn5
0.03729335409961	5	291	3.87660750345414	Regulation of protein stability	http://amigo.geneontology.org/amigo/term/GO:0031647	Hspa8 Hsp90ab1 Pim1 Cd74 Tyrobp
0.0375148739468366	4	187	4.82606538397927	Regulation of proteasomal protein catabolic process	http://amigo.geneontology.org/amigo/term/GO:0061136	Apoe Rack1 Hsp90ab1 Gpx1
0.0381538560920621	8	670	2.69395291583321	Plasma membrane bounded cell projection morphogenesis	http://amigo.geneontology.org/amigo/term/GO:0120039	Ifrd1 Apoe Cd44 Emb Hsp90ab1 Vim Nr4a3 Actb
0.0384273325155424	8	671	2.68993808287369	Cellular cation homeostasis	http://amigo.geneontology.org/amigo/term/GO:0030003	Cd52 Apoe Cyba Fth1 Coro1a Ccl5 Atf4 Ftl1
0.038510195053833	2	34	13.271679805943	Negative regulation of lymphocyte apoptotic process	http://amigo.geneontology.org/amigo/term/GO:0070229	Cd74 Ccl5
0.0389914094575159	6	412	3.28570713642278	Positive regulation of cellular catabolic process	http://amigo.geneontology.org/amigo/term/GO:0031331	Apoe Tnfaip3 Rack1 Btg2 Laptm5 Zfp36
0.0392285334853742	11	1112	2.23183824074761	Positive regulation of cellular component organization	http://amigo.geneontology.org/amigo/term/GO:0051130	Apoe Plek Rack1 Cpeb1 Tyrobp Coro1a Eef1a1 Cd53 Cldn5 Lgals3 B2m
0.0392760173289308	7	540	2.92468499427262	Endocytosis	http://amigo.geneontology.org/amigo/term/GO:0006897	Apoe Ifitm3 Actb Lgals3 Fcer1g B2m Actg1
0.0392760173289308	6	413	3.27775142907067	Regulation of cell growth	http://amigo.geneontology.org/amigo/term/GO:0001558	Ifrd1 Apoe Cyba H3f3b Rack1 Cdkn1a
0.0392760173289308	4	190	4.74986435160065	Regulation of actin polymerization or depolymerization	http://amigo.geneontology.org/amigo/term/GO:0008064	Plek Coro1a Tmsb4x Tmsb10
0.0393852132075686	8	675	2.67399770904926	Cell projection morphogenesis	http://amigo.geneontology.org/amigo/term/GO:0048858	Ifrd1 Apoe Cd44 Emb Hsp90ab1 Vim Nr4a3 Actb
0.0394104104838605	3	101	6.70154128814943	Cytoplasmic translation	http://amigo.geneontology.org/amigo/term/GO:0002181	Cpeb1 Eef2 Rplp0
0.0394104104838605	3	101	6.70154128814943	Myeloid leukocyte mediated immunity	http://amigo.geneontology.org/amigo/term/GO:0002444	Nr4a3 Tyrobp Fcer1g
0.0397088919598376	4	191	4.72499595185405	Regulation of actin filament length	http://amigo.geneontology.org/amigo/term/GO:0030832	Plek Coro1a Tmsb4x Tmsb10
0.0400162459873149	2	35	12.8924889543446	B cell homeostasis	http://amigo.geneontology.org/amigo/term/GO:0001782	Tnfaip3 Cd74
0.0400162459873149	2	35	12.8924889543446	Response to tumor cell	http://amigo.geneontology.org/amigo/term/GO:0002347	Klf4 Laptm5
0.0400162459873149	10	966	2.33559582506243	Regulation of cellular component biogenesis	http://amigo.geneontology.org/amigo/term/GO:0044087	Apoe H3f3b Plek Rack1 Coro1a Cldn5 Tmsb4x Lgals3 Actg1 Tmsb10
0.0400162459873149	2	35	12.8924889543446	de novo posttranslational protein folding	http://amigo.geneontology.org/amigo/term/GO:0051084	Hspa8 Cd74
0.0400162459873149	2	35	12.8924889543446	Lens fiber cell differentiation	http://amigo.geneontology.org/amigo/term/GO:0070306	Vim Atf4
0.0400478907510696	6	416	3.25411379857256	Regulation of mitotic cell cycle	http://amigo.geneontology.org/amigo/term/GO:0007346	Klf4 Btg2 Gpr132 Cdkn1a Dusp1 Btg1
0.040073509664749	3	102	6.6358399029715	Integrin-mediated signaling pathway	http://amigo.geneontology.org/amigo/term/GO:0007229	Plek Tyrobp Fcer1g
0.0410431150307081	3	103	6.57141427284556	Viral entry into host cell	http://amigo.geneontology.org/amigo/term/GO:0046718	Ly6e Cd74 Ifitm3
0.0410431150307081	5	300	3.76030927835052	Negative regulation of cellular component movement	http://amigo.geneontology.org/amigo/term/GO:0051271	Apoe Klf4 Dusp1 Cd74 Cldn5
0.0410609715627686	8	682	2.64655198476283	Positive regulation of hydrolase activity	http://amigo.geneontology.org/amigo/term/GO:0051345	Ccl6 Plek Rack1 Itk Hsp90ab1 Laptm5 Ccl5 Jun
0.0411302676836656	6	419	3.23081465443004	Positive regulation of cell adhesion	http://amigo.geneontology.org/amigo/term/GO:0045785	Cd44 Cd74 Nr4a3 Coro1a Ccl5 H2-Aa
0.0412424457234715	4	194	4.65192900414497	Positive regulation of T cell activation	http://amigo.geneontology.org/amigo/term/GO:0050870	Cd74 Coro1a Ccl5 H2-Aa
0.041584875298853	8	684	2.63881352866703	Cellular ion homeostasis	http://amigo.geneontology.org/amigo/term/GO:0006873	Cd52 Apoe Cyba Fth1 Coro1a Ccl5 Atf4 Ftl1
0.0416123406184774	2	36	12.5343642611684	de novo protein folding	http://amigo.geneontology.org/amigo/term/GO:0006458	Hspa8 Cd74
0.0416123406184774	3	104	6.50822759714512	Interleukin-1 production	http://amigo.geneontology.org/amigo/term/GO:0032612	Tnfaip3 Tyrobp Egr1
0.0416123406184774	3	104	6.50822759714512	Regulation of interleukin-1 production	http://amigo.geneontology.org/amigo/term/GO:0032652	Tnfaip3 Tyrobp Egr1
0.0416123406184774	2	36	12.5343642611684	Myeloid cell apoptotic process	http://amigo.geneontology.org/amigo/term/GO:0033028	Ccl5 Fcer1g
0.0416123406184774	2	36	12.5343642611684	Regulation of T cell apoptotic process	http://amigo.geneontology.org/amigo/term/GO:0070232	Ccl5 Lgals3
0.0416123406184774	3	104	6.50822759714512	Response to fibroblast growth factor	http://amigo.geneontology.org/amigo/term/GO:0071774	Cd44 Zfp36 Ier2
0.0437176227739519	2	37	12.1955976595152	Cell death in response to hydrogen peroxide	http://amigo.geneontology.org/amigo/term/GO:0036474	Rack1 Nr4a3
0.0444484676482199	4	199	4.53504636584987	Osteoblast differentiation	http://amigo.geneontology.org/amigo/term/GO:0001649	H3f3b Atf4 Junb Jund
0.0447077972776489	3	107	6.32575392619713	Entry into host	http://amigo.geneontology.org/amigo/term/GO:0044409	Ly6e Cd74 Ifitm3
0.0447077972776489	13	1457	2.01306879692066	Protein-containing complex assembly	http://amigo.geneontology.org/amigo/term/GO:0065003	Apoe Cyba H3f3b Plek Rack1 Hsp90ab1 Cd74 Coro1a Tmsb4x Lgals3 B2m Rplp0 Tmsb10
0.0456347932953134	3	108	6.26718213058419	Cellular detoxification	http://amigo.geneontology.org/amigo/term/GO:1990748	Apoe Pim1 Gpx1
0.0456347932953134	2	38	11.8746608790016	Response to progesterone	http://amigo.geneontology.org/amigo/term/GO:0032570	Fosb Fos
0.0456347932953134	4	201	4.48992152638867	Response to starvation	http://amigo.geneontology.org/amigo/term/GO:0042594	Cdkn1a Atf4 Zfp36 Jun
0.0456347932953134	2	38	11.8746608790016	Protein kinase C signaling	http://amigo.geneontology.org/amigo/term/GO:0070528	Plek Dgkg
0.0461812110892382	5	311	3.62730798554712	Cellular response to environmental stimulus	http://amigo.geneontology.org/amigo/term/GO:0104004	Crip1 Cyba Cdkn1a Actb Egr1
0.0461812110892382	5	311	3.62730798554712	Cellular response to abiotic stimulus	http://amigo.geneontology.org/amigo/term/GO:0071214	Crip1 Cyba Cdkn1a Actb Egr1
0.0464222936934017	3	109	6.20968504681737	Regulation of postsynapse organization	http://amigo.geneontology.org/amigo/term/GO:0099175	Apoe Hspa8 Srgn
0.0464222936934017	3	109	6.20968504681737	Negative regulation of angiogenesis	http://amigo.geneontology.org/amigo/term/GO:0016525	Klf4 Cldn5 Klf2
0.0464222936934017	3	109	6.20968504681737	B cell proliferation	http://amigo.geneontology.org/amigo/term/GO:0042100	Cdkn1a Cd74 Tyrobp
0.0464222936934017	3	109	6.20968504681737	Endothelial cell differentiation	http://amigo.geneontology.org/amigo/term/GO:0045446	Btg1 Cldn5 Gpx1
0.0467801531021254	4	203	4.44568584632573	Lymphocyte activation involved in immune response	http://amigo.geneontology.org/amigo/term/GO:0002285	Tnfaip3 Cd74 Coro1a Fcer1g
0.0473478736454066	4	204	4.42389326864766	Negative regulation of cell cycle phase transition	http://amigo.geneontology.org/amigo/term/GO:1901988	Klf4 Gpr132 Cdkn1a Dusp1
0.0473478736454066	4	204	4.42389326864766	Regulation of cell size	http://amigo.geneontology.org/amigo/term/GO:0008361	Ifrd1 Apoe Plek Hsp90ab1
0.0473478736454066	8	704	2.56384723523899	Cell part morphogenesis	http://amigo.geneontology.org/amigo/term/GO:0032990	Ifrd1 Apoe Cd44 Emb Hsp90ab1 Vim Nr4a3 Actb
0.0473478736454066	4	204	4.42389326864766	Vascular process in circulatory system	http://amigo.geneontology.org/amigo/term/GO:0003018	Apoe Cldn5 Klf2 Gpx1
0.0483326883246338	3	111	6.09779882975759	Negative regulation of blood vessel morphogenesis	http://amigo.geneontology.org/amigo/term/GO:2000181	Klf4 Cldn5 Klf2
0.0483326883246338	3	111	6.09779882975759	Viral genome replication	http://amigo.geneontology.org/amigo/term/GO:0019079	Hspa8 Ifitm3 Ccl5
0.0488495310640779	2	40	11.2809278350515	Regulation of renal system process	http://amigo.geneontology.org/amigo/term/GO:0098801	Cyba Gnai2
0.0488495310640779	3	112	6.04335419734904	Aminoglycan metabolic process	http://amigo.geneontology.org/amigo/term/GO:0006022	Cd44 Pim1 Chil3
0.0488495310640779	2	40	11.2809278350515	Regulation of response to reactive oxygen species	http://amigo.geneontology.org/amigo/term/GO:1901031	Rack1 Nr4a3
0.0488495310640779	3	112	6.04335419734904	Negative regulation of vasculature development	http://amigo.geneontology.org/amigo/term/GO:1901343	Klf4 Cldn5 Klf2
0.0488495310640779	3	112	6.04335419734904	Transition metal ion transport	http://amigo.geneontology.org/amigo/term/GO:0000041	Fth1 Ftl1 B2m
0.0488495310640779	2	40	11.2809278350515	Regulation of sprouting angiogenesis	http://amigo.geneontology.org/amigo/term/GO:1903670	Klf4 Klf2
0.0488495310640779	2	40	11.2809278350515	Negative regulation of DNA biosynthetic process	http://amigo.geneontology.org/amigo/term/GO:2000279	Cdkn1a Dusp1
0.0488495310640779	2	40	11.2809278350515	Regulation of endothelial cell differentiation	http://amigo.geneontology.org/amigo/term/GO:0045601	Btg1 Cldn5
0.0488495310640779	2	40	11.2809278350515	Macrophage chemotaxis	http://amigo.geneontology.org/amigo/term/GO:0048246	Ccl5 Lgals3
0.0488495310640779	2	40	11.2809278350515	Protein localization to lysosome	http://amigo.geneontology.org/amigo/term/GO:0061462	Hspa8 Laptm5
0.0488495310640779	2	40	11.2809278350515	Regulation of transforming growth factor beta production	http://amigo.geneontology.org/amigo/term/GO:0071634	Hsp90ab1 Tyrobp
0.0488495310640779	3	112	6.04335419734904	Regulation of mononuclear cell migration	http://amigo.geneontology.org/amigo/term/GO:0071675	Dusp1 Ccl5 Lgals3
0.0499205636447435	3	113	5.98987318675303	Regulation of protein localization to plasma membrane	http://amigo.geneontology.org/amigo/term/GO:1903076	Rack1 Actb Lgals3
0.0507667345146991	6	444	3.0488994148788	Regulation of endopeptidase activity	http://amigo.geneontology.org/amigo/term/GO:0052548	Klf4 Cd44 Rack1 Cst3 Laptm5 Gpx1
0.0509080772506199	8	716	2.52087772850314	Behavior	http://amigo.geneontology.org/amigo/term/GO:0007610	Apoe Btg2 Fos Cst3 Nr4a3 Egr1 Jun B2m
0.0509080772506199	2	41	11.0057832537088	Long-term memory	http://amigo.geneontology.org/amigo/term/GO:0007616	Apoe Egr1
0.0509080772506199	2	41	11.0057832537088	Positive regulation of B cell proliferation	http://amigo.geneontology.org/amigo/term/GO:0030890	Cdkn1a Cd74
0.0509107506643017	9	862	2.35564618365346	Regulation of cellular localization	http://amigo.geneontology.org/amigo/term/GO:0060341	Cyba Rack1 Hsp90ab1 Actb Tyrobp Coro1a Zfp36 Lgals3 Fcer1g
0.051674405603661	4	211	4.27712903698637	Negative regulation of defense response	http://amigo.geneontology.org/amigo/term/GO:0031348	Apoe Tnfaip3 Zfp36 Gpx1
0.0516821499460045	5	323	3.49254731735342	Negative regulation of locomotion	http://amigo.geneontology.org/amigo/term/GO:0040013	Apoe Klf4 Dusp1 Cd74 Cldn5
0.0517633969463882	3	115	5.88570147915733	Cellular response to toxic substance	http://amigo.geneontology.org/amigo/term/GO:0097237	Apoe Pim1 Gpx1
0.0517633969463882	3	115	5.88570147915733	Blood vessel endothelial cell migration	http://amigo.geneontology.org/amigo/term/GO:0043534	Apoe Klf4 Gpx1
0.0517733174014201	6	447	3.0284370026984	Positive regulation of kinase activity	http://amigo.geneontology.org/amigo/term/GO:0033674	Cdkn1a Hsp90ab1 Pim1 Cd74 Ccl5 Egr1
0.0519101977597545	7	580	2.72298258087451	Regulation of transmembrane transport	http://amigo.geneontology.org/amigo/term/GO:0034762	Cyba Fxyd5 Cybb Pim1 Nr4a3 Actb Coro1a
0.0520093195631551	5	324	3.48176785032455	Response to hypoxia	http://amigo.geneontology.org/amigo/term/GO:0001666	Cyba Cybb Cpeb1 Cst3 Egr1
0.052067646763828	4	212	4.25695390001945	Regulation of leukocyte migration	http://amigo.geneontology.org/amigo/term/GO:0002685	Dusp1 Cd74 Ccl5 Lgals3
0.0525015856042874	2	42	10.7437407952872	Positive regulation of membrane permeability	http://amigo.geneontology.org/amigo/term/GO:1905710	Hspa8 Laptm5
0.0525015856042874	2	42	10.7437407952872	Microglial cell activation	http://amigo.geneontology.org/amigo/term/GO:0001774	Tyrobp Jun
0.0525015856042874	2	42	10.7437407952872	Negative regulation of protein kinase B signaling	http://amigo.geneontology.org/amigo/term/GO:0051898	Klf4 Rack1
0.0525015856042874	2	42	10.7437407952872	Transforming growth factor beta production	http://amigo.geneontology.org/amigo/term/GO:0071604	Hsp90ab1 Tyrobp
0.0536307321705779	3	117	5.78509119746233	Negative regulation of T cell activation	http://amigo.geneontology.org/amigo/term/GO:0050868	Cd74 Laptm5 H2-Aa
0.0547302295269147	2	43	10.4938863581875	Regulation of vascular permeability	http://amigo.geneontology.org/amigo/term/GO:0043114	Apoe Cldn5
0.0547302295269147	3	118	5.73606500087367	Negative regulation of developmental growth	http://amigo.geneontology.org/amigo/term/GO:0048640	Ifrd1 Cdkn1a Plac8
0.0548898579551313	4	216	4.17812142038946	Actin polymerization or depolymerization	http://amigo.geneontology.org/amigo/term/GO:0008154	Plek Coro1a Tmsb4x Tmsb10
0.0552223968859643	10	1029	2.19260016230351	Secretion	http://amigo.geneontology.org/amigo/term/GO:0046903	Apoe Cyba Plek Ly6e Cd74 Nr4a3 Coro1a Gnai2 Ccl5 Fcer1g
0.0555439688100465	4	217	4.1588674046273	Regulation of response to DNA damage stimulus	http://amigo.geneontology.org/amigo/term/GO:2001020	Ier3 Cd44 Cd74 Tpt1
0.0555439688100465	11	1187	2.09082066024544	Cation transport	http://amigo.geneontology.org/amigo/term/GO:0006812	Cyba Fxyd5 Fth1 Coro1a Gnai2 Ccl5 Atf4 Lgals3 Ftl1 Fcer1g B2m
0.0563301819810811	4	218	4.13979003121158	Cellular response to nutrient levels	http://amigo.geneontology.org/amigo/term/GO:0031669	Cdkn1a Pim1 Atf4 Jun
0.0566371738308009	2	44	10.255388940956	Regulation of reactive oxygen species biosynthetic process	http://amigo.geneontology.org/amigo/term/GO:1903426	Cyba Eef1a1
0.0566371738308009	2	44	10.255388940956	Positive regulation of phospholipase activity	http://amigo.geneontology.org/amigo/term/GO:0010518	Itk Ccl5
0.0566371738308009	2	44	10.255388940956	Positive regulation of DNA replication	http://amigo.geneontology.org/amigo/term/GO:0045740	Cst3 Jun
0.0578940288142608	3	121	5.5938485132487	Regulation of leukocyte chemotaxis	http://amigo.geneontology.org/amigo/term/GO:0002688	Dusp1 Cd74 Ccl5
0.0585934788388844	4	221	4.083593786444	Protein import	http://amigo.geneontology.org/amigo/term/GO:0017038	Apoe Hspa8 Cdkn1a Hsp90ab1
0.0587676575269816	2	45	10.0274914089347	Negative regulation of blood coagulation	http://amigo.geneontology.org/amigo/term/GO:0030195	Apoe Thbd
0.0587676575269816	2	45	10.0274914089347	Sleep	http://amigo.geneontology.org/amigo/term/GO:0030431	Fos Cst3
0.0587676575269816	2	45	10.0274914089347	Type I interferon signaling pathway	http://amigo.geneontology.org/amigo/term/GO:0060337	Hsp90ab1 Ifitm3
0.060044946818039	3	123	5.50289162685441	Detoxification	http://amigo.geneontology.org/amigo/term/GO:0098754	Apoe Pim1 Gpx1
0.060044946818039	4	223	4.04696962692432	Positive regulation of protein catabolic process	http://amigo.geneontology.org/amigo/term/GO:0045732	Apoe Tnfaip3 Rack1 Laptm5
0.0607818054130364	2	46	9.80950246526221	Negative regulation of hemostasis	http://amigo.geneontology.org/amigo/term/GO:1900047	Apoe Thbd
0.0607818054130364	2	46	9.80950246526221	Negative regulation of interleukin-6 production	http://amigo.geneontology.org/amigo/term/GO:0032715	Tnfaip3 Klf2
0.0607818054130364	2	46	9.80950246526221	P38MAPK cascade	http://amigo.geneontology.org/amigo/term/GO:0038066	Dusp1 Zfp36
0.0607818054130364	2	46	9.80950246526221	Positive regulation of fatty acid metabolic process	http://amigo.geneontology.org/amigo/term/GO:0045923	Cd74 Nr4a3
0.0607818054130364	2	46	9.80950246526221	Positive regulation of mRNA processing	http://amigo.geneontology.org/amigo/term/GO:0050685	Hspa8 Cpeb1
0.0607904268288383	3	124	5.45851346857333	Muscle adaptation	http://amigo.geneontology.org/amigo/term/GO:0043500	Klf4 Cyba Nr4a3
0.0607904268288383	7	603	2.61912089039339	Cell morphogenesis involved in neuron differentiation	http://amigo.geneontology.org/amigo/term/GO:0048667	Ifrd1 Apoe Emb Hsp90ab1 Vim Nr4a3 Actb
0.0607904268288383	3	124	5.45851346857333	Regulation of wound healing	http://amigo.geneontology.org/amigo/term/GO:0061041	Apoe Actg1 Thbd
0.0610850151704634	7	604	2.6147845975285	Sensory organ development	http://amigo.geneontology.org/amigo/term/GO:0007423	Klf4 Vim Cst3 Nr4a3 Atf4 Jun H2-K1
0.0619504811951602	3	125	5.41484536082474	Response to amino acid	http://amigo.geneontology.org/amigo/term/GO:0043200	Cyba Cybb Cpeb1
0.0623908623577043	2	47	9.60078964685238	Negative regulation of G2/M transition of mitotic cell cycle	http://amigo.geneontology.org/amigo/term/GO:0010972	Gpr132 Cdkn1a
0.0623908623577043	2	47	9.60078964685238	Cellular response to amino acid starvation	http://amigo.geneontology.org/amigo/term/GO:0034198	Cdkn1a Atf4
0.0623908623577043	2	47	9.60078964685238	Regulation of erythrocyte differentiation	http://amigo.geneontology.org/amigo/term/GO:0045646	Zfp36 B2m
0.0623908623577043	2	47	9.60078964685238	Activated T cell proliferation	http://amigo.geneontology.org/amigo/term/GO:0050798	Satb1 Laptm5
0.0623908623577043	2	47	9.60078964685238	Negative regulation of coagulation	http://amigo.geneontology.org/amigo/term/GO:0050819	Apoe Thbd
0.0623908623577043	6	471	2.87412174141441	Regulation of peptidase activity	http://amigo.geneontology.org/amigo/term/GO:0052547	Klf4 Cd44 Rack1 Cst3 Laptm5 Gpx1
0.0623908623577043	2	47	9.60078964685238	Cellular response to type I interferon	http://amigo.geneontology.org/amigo/term/GO:0071357	Hsp90ab1 Ifitm3
0.0623908623577043	2	47	9.60078964685238	Regulation of membrane depolarization	http://amigo.geneontology.org/amigo/term/GO:0003254	Rack1 B2m
0.0626319440669551	3	126	5.37187039764359	Endothelium development	http://amigo.geneontology.org/amigo/term/GO:0003158	Btg1 Cldn5 Gpx1
0.0629813661319048	8	753	2.39700989855013	Positive regulation of protein phosphorylation	http://amigo.geneontology.org/amigo/term/GO:0001934	Cd44 Rack1 Cdkn1a Hsp90ab1 Pim1 Cd74 Ccl5 Egr1
0.06304586304715	4	228	3.95822029300054	Receptor-mediated endocytosis	http://amigo.geneontology.org/amigo/term/GO:0006898	Apoe Ifitm3 Fcer1g B2m
0.0630920993938885	5	345	3.2698341550874	Regulation of small molecule metabolic process	http://amigo.geneontology.org/amigo/term/GO:0062012	Apoe Plek Cd74 Nr4a3 Egr1
0.0638134520258902	4	229	3.94093548822761	Cellular response to transforming growth factor beta stimulus	http://amigo.geneontology.org/amigo/term/GO:0071560	Fos Hsp90ab1 Cldn5 Jun
0.0643478422292838	2	48	9.40077319587629	Positive regulation of cytokine-mediated signaling pathway	http://amigo.geneontology.org/amigo/term/GO:0001961	Cd74 Laptm5
0.0643478422292838	2	48	9.40077319587629	Skeletal muscle tissue regeneration	http://amigo.geneontology.org/amigo/term/GO:0043403	Ifrd1 Gpx1
0.0643478422292838	2	48	9.40077319587629	Regulation of acute inflammatory response	http://amigo.geneontology.org/amigo/term/GO:0002673	Ccl5 Fcer1g
0.0645599688625359	3	128	5.28793492268041	Regulation of G protein-coupled receptor signaling pathway	http://amigo.geneontology.org/amigo/term/GO:0008277	Plek Gnai2 Ccl5
0.0645599688625359	3	128	5.28793492268041	Erythrocyte differentiation	http://amigo.geneontology.org/amigo/term/GO:0030218	Zfp36 Klf2 B2m
0.0645599688625359	3	128	5.28793492268041	Defense response to Gram-positive bacterium	http://amigo.geneontology.org/amigo/term/GO:0050830	Fau B2m Lyz2
0.0648494464955598	9	909	2.23384709604981	Positive regulation of phosphorus metabolic process	http://amigo.geneontology.org/amigo/term/GO:0010562	Cd44 Plek Rack1 Cdkn1a Hsp90ab1 Pim1 Cd74 Ccl5 Egr1
0.0648494464955598	9	909	2.23384709604981	Positive regulation of phosphate metabolic process	http://amigo.geneontology.org/amigo/term/GO:0045937	Cd44 Plek Rack1 Cdkn1a Hsp90ab1 Pim1 Cd74 Ccl5 Egr1
0.0659022605012032	6	479	2.82611970815488	Positive regulation of catabolic process	http://amigo.geneontology.org/amigo/term/GO:0009896	Apoe Tnfaip3 Rack1 Btg2 Laptm5 Zfp36
0.0660967820686189	2	49	9.20892068167473	Negative regulation of cell cycle G2/M phase transition	http://amigo.geneontology.org/amigo/term/GO:1902750	Gpr132 Cdkn1a
0.0660967820686189	2	49	9.20892068167473	Regulation of alcohol biosynthetic process	http://amigo.geneontology.org/amigo/term/GO:1902930	Apoe Plek
0.0660967820686189	8	762	2.36869875801607	Cell morphogenesis involved in differentiation	http://amigo.geneontology.org/amigo/term/GO:0000904	Ifrd1 Apoe Emb Hsp90ab1 Vim Nr4a3 Actb Atf4
0.0660967820686189	2	49	9.20892068167473	Nuclear-transcribed mRNA catabolic process, deadenylation-dependent decay	http://amigo.geneontology.org/amigo/term/GO:0000288	Btg2 Zfp36
0.0660967820686189	2	49	9.20892068167473	Regulation of telomerase activity	http://amigo.geneontology.org/amigo/term/GO:0051972	Klf4 Hsp90ab1
0.0664230491405905	4	233	3.87327994336534	Response to transforming growth factor beta	http://amigo.geneontology.org/amigo/term/GO:0071559	Fos Hsp90ab1 Cldn5 Jun
0.0676602942132418	13	1564	1.87534605953542	Ion transport	http://amigo.geneontology.org/amigo/term/GO:0006811	Cyba Fxyd5 Cybb Emb Fth1 Coro1a Gnai2 Ccl5 Atf4 Lgals3 Ftl1 Fcer1g B2m
0.0677041938469997	3	131	5.16683717635949	Regulation of cellular ketone metabolic process	http://amigo.geneontology.org/amigo/term/GO:0010565	Cd74 Nr4a3 Egr1
0.0677041938469997	3	131	5.16683717635949	Axon extension	http://amigo.geneontology.org/amigo/term/GO:0048675	Ifrd1 Apoe Hsp90ab1
0.0682063648773282	6	484	2.79692425662435	Cellular calcium ion homeostasis	http://amigo.geneontology.org/amigo/term/GO:0006874	Cd52 Apoe Cyba Coro1a Ccl5 Atf4
0.0682107944085382	2	50	9.02474226804124	Cellular response to epidermal growth factor stimulus	http://amigo.geneontology.org/amigo/term/GO:0071364	Eef1a1 Zfp36
0.0687950702772456	4	236	3.82404333391578	Response to glucose	http://amigo.geneontology.org/amigo/term/GO:0009749	Cyba Rack1 Egr1 Gpx1
0.0694543775332069	1	5	45.1237113402062	Positive regulation of dendritic spine maintenance	http://amigo.geneontology.org/amigo/term/GO:1902952	Apoe
0.0694543775332069	1	5	45.1237113402062	Telomerase holoenzyme complex assembly	http://amigo.geneontology.org/amigo/term/GO:1905323	Hsp90ab1
0.0694543775332069	1	5	45.1237113402062	Negative regulation of transcription from RNA polymerase II promoter in response to endoplasmic reticulum stress	http://amigo.geneontology.org/amigo/term/GO:1990441	Jun
0.0694543775332069	1	5	45.1237113402062	Response to lectin	http://amigo.geneontology.org/amigo/term/GO:1990840	Tyrobp
0.0694543775332069	1	5	45.1237113402062	Cellular response to lectin	http://amigo.geneontology.org/amigo/term/GO:1990858	Tyrobp
0.0694543775332069	2	51	8.84778653729533	Response to amino acid starvation	http://amigo.geneontology.org/amigo/term/GO:1990928	Cdkn1a Atf4
0.0694543775332069	1	5	45.1237113402062	Regulation of forebrain neuron differentiation	http://amigo.geneontology.org/amigo/term/GO:2000977	B2m
0.0694543775332069	1	5	45.1237113402062	Positive regulation of osteoclast development	http://amigo.geneontology.org/amigo/term/GO:2001206	Tyrobp
0.0694543775332069	1	5	45.1237113402062	Progesterone biosynthetic process	http://amigo.geneontology.org/amigo/term/GO:0006701	Egr1
0.0694543775332069	1	5	45.1237113402062	Positive regulation of platelet activation	http://amigo.geneontology.org/amigo/term/GO:0010572	Plek
0.0694543775332069	3	133	5.08914037671498	Regulation of endothelial cell proliferation	http://amigo.geneontology.org/amigo/term/GO:0001936	Apoe Cyba Jun
0.0694543775332069	1	5	45.1237113402062	Nuclear-transcribed mRNA catabolic process, deadenylation-independent decay	http://amigo.geneontology.org/amigo/term/GO:0031086	Zfp36
0.0694543775332069	4	239	3.77604278997541	Positive regulation of protein-containing complex assembly	http://amigo.geneontology.org/amigo/term/GO:0031334	Plek Rack1 Coro1a Lgals3
0.0694543775332069	1	5	45.1237113402062	Mast cell apoptotic process	http://amigo.geneontology.org/amigo/term/GO:0033024	Fcer1g
0.0694543775332069	1	5	45.1237113402062	Regulation of mast cell apoptotic process	http://amigo.geneontology.org/amigo/term/GO:0033025	Fcer1g
0.0694543775332069	1	5	45.1237113402062	Regulation of macrophage fusion	http://amigo.geneontology.org/amigo/term/GO:0034239	Tyrobp
0.0694543775332069	1	5	45.1237113402062	Positive regulation of macrophage fusion	http://amigo.geneontology.org/amigo/term/GO:0034241	Tyrobp
0.0694543775332069	2	51	8.84778653729533	Response to type I interferon	http://amigo.geneontology.org/amigo/term/GO:0034340	Hsp90ab1 Ifitm3
0.0694543775332069	1	5	45.1237113402062	Protein K29-linked deubiquitination	http://amigo.geneontology.org/amigo/term/GO:0035523	Tnfaip3
0.0694543775332069	1	5	45.1237113402062	Plasma membrane lactate transport	http://amigo.geneontology.org/amigo/term/GO:0035879	Emb
0.0694543775332069	1	5	45.1237113402062	Positive regulation of transcription from RNA polymerase II promoter in response to oxidative stress	http://amigo.geneontology.org/amigo/term/GO:0036091	Atf4
0.0694543775332069	1	5	45.1237113402062	Positive regulation of Golgi to plasma membrane protein transport	http://amigo.geneontology.org/amigo/term/GO:0042998	Rack1
0.0694543775332069	2	51	8.84778653729533	Mast cell degranulation	http://amigo.geneontology.org/amigo/term/GO:0043303	Nr4a3 Fcer1g
0.0694543775332069	1	5	45.1237113402062	Response to corticotropin-releasing hormone	http://amigo.geneontology.org/amigo/term/GO:0043435	Nr4a3
0.0694543775332069	1	5	45.1237113402062	Regulation of hemoglobin biosynthetic process	http://amigo.geneontology.org/amigo/term/GO:0046984	Klf4
0.0694543775332069	1	5	45.1237113402062	Semicircular canal morphogenesis	http://amigo.geneontology.org/amigo/term/GO:0048752	Nr4a3
0.0694543775332069	1	5	45.1237113402062	Positive regulation of cyclic-nucleotide phosphodiesterase activity	http://amigo.geneontology.org/amigo/term/GO:0051343	Rack1
0.0694543775332069	1	5	45.1237113402062	Regulation of chromosome condensation	http://amigo.geneontology.org/amigo/term/GO:0060623	H3f3b
0.0694543775332069	1	5	45.1237113402062	Cardiac muscle tissue regeneration	http://amigo.geneontology.org/amigo/term/GO:0061026	Cdkn1a
0.0694543775332069	1	5	45.1237113402062	Leukocyte adhesion to arterial endothelial cell	http://amigo.geneontology.org/amigo/term/GO:0061757	Klf4
0.0694543775332069	1	5	45.1237113402062	Cellular response to corticotropin-releasing hormone stimulus	http://amigo.geneontology.org/amigo/term/GO:0071376	Nr4a3
0.0694543775332069	1	5	45.1237113402062	Response to heparin	http://amigo.geneontology.org/amigo/term/GO:0071503	Egr1
0.0694543775332069	1	5	45.1237113402062	Clathrin coat disassembly	http://amigo.geneontology.org/amigo/term/GO:0072318	Hspa8
0.0694543775332069	1	5	45.1237113402062	Negative regulation of monocyte chemotaxis	http://amigo.geneontology.org/amigo/term/GO:0090027	Dusp1
0.0694543775332069	1	5	45.1237113402062	Negative regulation of protein kinase C signaling	http://amigo.geneontology.org/amigo/term/GO:0090038	Dgkg
0.0694543775332069	1	5	45.1237113402062	Regulation of centromere complex assembly	http://amigo.geneontology.org/amigo/term/GO:0090230	H3f3b
0.0697155141045448	4	240	3.76030927835051	Regulation of protein modification by small protein conjugation or removal	http://amigo.geneontology.org/amigo/term/GO:1903320	Tnfaip3 Hsp90ab1 Laptm5 Egr1
0.0697155141045448	4	240	3.76030927835051	Intracellular receptor signaling pathway	http://amigo.geneontology.org/amigo/term/GO:0030522	Tnfaip3 Pim1 Nr4a3 Klf2
0.0697155141045448	4	240	3.76030927835051	Negative regulation of cellular catabolic process	http://amigo.geneontology.org/amigo/term/GO:0031330	Tnfaip3 Hsp90ab1 Cst3 Zfp36
0.069878221036944	2	52	8.6776367961935	Response to cold	http://amigo.geneontology.org/amigo/term/GO:0009409	Fos Plac8
0.069878221036944	9	931	2.18106016144928	Negative regulation of transcription by RNA polymerase II	http://amigo.geneontology.org/amigo/term/GO:0000122	Klf4 Btg2 Satb1 Nr4a3 Egr1 Atf4 Zfp36 Jun Klf2
0.069878221036944	5	361	3.12491075763201	Regulation of actin cytoskeleton organization	http://amigo.geneontology.org/amigo/term/GO:0032956	Plek Coro1a Tmsb4x Actg1 Tmsb10
0.069878221036944	2	52	8.6776367961935	Regulation of mast cell activation	http://amigo.geneontology.org/amigo/term/GO:0033003	Nr4a3 Fcer1g
0.069878221036944	2	52	8.6776367961935	Mast cell mediated immunity	http://amigo.geneontology.org/amigo/term/GO:0002448	Nr4a3 Fcer1g
0.069878221036944	3	135	5.01374570446735	Positive regulation of translation	http://amigo.geneontology.org/amigo/term/GO:0045727	Cpeb1 Vim Eef2
0.069878221036944	3	135	5.01374570446735	Signal transduction by p53 class mediator	http://amigo.geneontology.org/amigo/term/GO:0072331	Cd44 Cdkn1a Cd74
0.0708136733377015	3	136	4.97687992722862	Transition metal ion homeostasis	http://amigo.geneontology.org/amigo/term/GO:0055076	Fth1 Ftl1 B2m
0.0716743561233667	2	53	8.5139078000389	Regulation of long-term synaptic potentiation	http://amigo.geneontology.org/amigo/term/GO:1900271	Apoe Tyrobp
0.0716743561233667	2	53	8.5139078000389	Negative regulation of G1/S transition of mitotic cell cycle	http://amigo.geneontology.org/amigo/term/GO:2000134	Klf4 Cdkn1a
0.0716743561233667	4	243	3.71388570701285	Response to hexose	http://amigo.geneontology.org/amigo/term/GO:0009746	Cyba Rack1 Egr1 Gpx1
0.0716743561233667	2	53	8.5139078000389	Regulation of phospholipase activity	http://amigo.geneontology.org/amigo/term/GO:0010517	Itk Ccl5
0.0716743561233667	4	243	3.71388570701285	Negative regulation of cell cycle process	http://amigo.geneontology.org/amigo/term/GO:0010948	Klf4 Gpr132 Cdkn1a Dusp1
0.0716743561233667	2	53	8.5139078000389	Lipopolysaccharide-mediated signaling pathway	http://amigo.geneontology.org/amigo/term/GO:0031663	Tnfaip3 Ccl5
0.0716743561233667	2	53	8.5139078000389	Negative regulation of viral genome replication	http://amigo.geneontology.org/amigo/term/GO:0045071	Ifitm3 Ccl5
0.0716743561233667	2	53	8.5139078000389	T cell apoptotic process	http://amigo.geneontology.org/amigo/term/GO:0070231	Ccl5 Lgals3
0.0716743561233667	2	53	8.5139078000389	Regulation of granulocyte chemotaxis	http://amigo.geneontology.org/amigo/term/GO:0071622	Cd74 Ccl5
0.0719639993396699	5	365	3.09066516028809	Regulation of developmental growth	http://amigo.geneontology.org/amigo/term/GO:0048638	Ifrd1 Apoe Cdkn1a Pim1 Plac8
0.0724608405624386	6	498	2.71829586386784	Calcium ion homeostasis	http://amigo.geneontology.org/amigo/term/GO:0055074	Cd52 Apoe Cyba Coro1a Ccl5 Atf4
0.0726507325785763	3	138	4.90475123263111	Electron transport chain	http://amigo.geneontology.org/amigo/term/GO:0022900	Cyba Cybb Uqcrh
0.0734995436389907	3	139	4.86946525254024	Regulation of protein localization to cell periphery	http://amigo.geneontology.org/amigo/term/GO:1904375	Rack1 Actb Lgals3
0.0734995436389907	2	54	8.35624284077892	Macrophage migration	http://amigo.geneontology.org/amigo/term/GO:1905517	Ccl5 Lgals3
0.0734995436389907	2	54	8.35624284077892	Transcription by RNA polymerase I	http://amigo.geneontology.org/amigo/term/GO:0006360	Tcof1 Atf4
0.0734995436389907	2	54	8.35624284077892	Negative regulation of endothelial cell migration	http://amigo.geneontology.org/amigo/term/GO:0010596	Apoe Klf4
0.0734995436389907	3	139	4.86946525254024	Erythrocyte homeostasis	http://amigo.geneontology.org/amigo/term/GO:0034101	Zfp36 Klf2 B2m
0.0734995436389907	2	54	8.35624284077892	Mast cell activation involved in immune response	http://amigo.geneontology.org/amigo/term/GO:0002279	Nr4a3 Fcer1g
0.0734995436389907	2	54	8.35624284077892	Response to electrical stimulus	http://amigo.geneontology.org/amigo/term/GO:0051602	Btg2 Actb
0.0758766486139666	2	55	8.20431115276476	Positive regulation of response to cytokine stimulus	http://amigo.geneontology.org/amigo/term/GO:0060760	Cd74 Laptm5
0.0758766486139666	2	55	8.20431115276476	Response to epidermal growth factor	http://amigo.geneontology.org/amigo/term/GO:0070849	Eef1a1 Zfp36
0.0759557002703418	3	141	4.80039482342619	Acylglycerol metabolic process	http://amigo.geneontology.org/amigo/term/GO:0006639	Apoe Dgkg Gpx1
0.0759557002703418	3	141	4.80039482342619	Vacuolar transport	http://amigo.geneontology.org/amigo/term/GO:0007034	Hspa8 Laptm5 Vps37b
0.0759670817927087	4	249	3.62439448515712	Negative regulation of growth	http://amigo.geneontology.org/amigo/term/GO:0045926	Ifrd1 Rack1 Cdkn1a Plac8
