# Supplementary material for: Gene length is a pivotal feature to explain disparities in transcript capture between single transcriptome techniques
Source: Front Bioinform. 2023 Apr 12;3:1144266. doi: 10.3389/fbinf.2023.1144266 (PMC10132733; doi:10.3389/fbinf.2023.1144266)
Supplement: Supplementary file 4 [file DataSheet18.CSV]

Enrichment FDR	nGenes	Pathway Genes	Fold Enrichment	Pathway	URL	Genes
0.000115032309995467	12	463	7.11837414452627	Cell junction assembly	http://amigo.geneontology.org/amigo/term/GO:0034329	DLG1 MACF1 PATJ ANK2 PARD3 ADGRL3 DST GRID2 CLASP2 SETD5 GPC6 ROBO2
0.000115032309995467	15	757	5.44221801340103	Cell junction organization	http://amigo.geneontology.org/amigo/term/GO:0034330	DLG1 MACF1 PATJ ANK2 PARD3 ADGRL3 DST GRID2 CLASP2 SETD5 LRRTM4 EXT1 GPC6 ROBO2 COL4A5
0.000275845797875882	16	978	4.49326138911474	Microtubule-based process	http://amigo.geneontology.org/amigo/term/GO:0007017	TPR DLG1 ATRX CCDC88A ASH1L CENPF KTN1 MACF1 AKAP9 CENPE PARD3 DLG2 BICD1 DST CLASP2 DNAH14
0.000459584588810442	16	1045	4.20517668761169	Neuron projection development	http://amigo.geneontology.org/amigo/term/GO:0031175	CECR2 CCDC88A MACF1 RERE GOLGA4 PTPRG PARD3 GRID2 UNC5D AUTS2 CLASP2 RIMS2 EXT1 ROBO2 TENM3 CUX1
0.000459584588810442	17	1192	3.91699684644619	Positive regulation of cellular component organization	http://amigo.geneontology.org/amigo/term/GO:0051130	TPR DLG1 ATRX CCDC88A MACF1 AKAP9 TBC1D5 GOLGA4 PHIP BICD1 GRID2 PAN3 AUTS2 CLASP2 ROBO2 TENM3 CUX1
0.000918101184199698	4	27	40.6889781347613	Regulation of cardiac muscle cell action potential	http://amigo.geneontology.org/amigo/term/GO:0098901	DLG1 AKAP9 ANK2 RYR2
0.0016908327726344	13	815	4.38092985438687	Cellular component morphogenesis	http://amigo.geneontology.org/amigo/term/GO:0032989	MACF1 RERE GOLGA4 ANK2 PARD3 TTN UNC5D AUTS2 CLASP2 RIMS2 EXT1 ROBO2 CUX1
0.0016908327726344	16	1203	3.65287584252221	Neuron development	http://amigo.geneontology.org/amigo/term/GO:0048666	CECR2 CCDC88A MACF1 RERE GOLGA4 PTPRG PARD3 GRID2 UNC5D AUTS2 CLASP2 RIMS2 EXT1 ROBO2 TENM3 CUX1
0.0016908327726344	4	34	32.3118355776045	Regulation of cardiac muscle cell contraction	http://amigo.geneontology.org/amigo/term/GO:0086004	DLG1 AKAP9 ANK2 RYR2
0.00170088925626944	15	1092	3.77267311002251	Chromosome organization	http://amigo.geneontology.org/amigo/term/GO:0051276	SCMH1 TPR ATRX CECR2 ASH1L CENPF CENPE RERE POGZ TTN SETD5 BPTF JMJD1C CHD9 SMYD3
0.00178454335217203	18	1553	3.18332958362749	Cytoskeleton organization	http://amigo.geneontology.org/amigo/term/GO:0007010	TPR TTC17 DLG1 ATRX CECR2 CCDC88A CENPF MACF1 AKAP9 CENPE ANK2 PHIP PARD3 BICD1 DST TTN AUTS2 CLASP2
0.0018781825466082	11	601	5.02688290600004	Chromatin organization	http://amigo.geneontology.org/amigo/term/GO:0006325	SCMH1 TPR ATRX CECR2 ASH1L RERE SETD5 BPTF JMJD1C CHD9 SMYD3
0.0018781825466082	9	392	6.30575362675191	Non-membrane-bounded organelle assembly	http://amigo.geneontology.org/amigo/term/GO:0140694	TPR PRRC2C CENPF CENPE POGZ BICD1 PAN3 TTN CLASP2
0.0018781825466082	4	39	28.1692925548347	Regulation of actin filament-based movement	http://amigo.geneontology.org/amigo/term/GO:1903115	DLG1 AKAP9 ANK2 RYR2
0.00188884337160773	19	1757	2.97004066350776	Neurogenesis	http://amigo.geneontology.org/amigo/term/GO:0022008	VCAN CECR2 CCDC88A MACF1 TCF12 RERE GOLGA4 PTPRG PARD3 ADGRL3 GRID2 UNC5D AUTS2 CLASP2 RIMS2 EXT1 ROBO2 TENM3 CUX1
0.00225064680582857	18	1624	3.04415692325954	Generation of neurons	http://amigo.geneontology.org/amigo/term/GO:0048699	CECR2 CCDC88A MACF1 TCF12 RERE GOLGA4 PTPRG PARD3 ADGRL3 GRID2 UNC5D AUTS2 CLASP2 RIMS2 EXT1 ROBO2 TENM3 CUX1
0.00226309884290214	17	1473	3.16976255326806	Neuron differentiation	http://amigo.geneontology.org/amigo/term/GO:0030182	CECR2 CCDC88A MACF1 TCF12 RERE GOLGA4 PTPRG PARD3 GRID2 UNC5D AUTS2 CLASP2 RIMS2 EXT1 ROBO2 TENM3 CUX1
0.00245600669205198	18	1649	2.99800536287052	Plasma membrane bounded cell projection organization	http://amigo.geneontology.org/amigo/term/GO:0120036	TTC17 CECR2 CCDC88A MACF1 AKAP9 RERE GOLGA4 PTPRG PARD3 GRID2 UNC5D AUTS2 CLASP2 RIMS2 EXT1 ROBO2 TENM3 CUX1
0.0029796731756055	18	1690	2.92527268838668	Cell projection organization	http://amigo.geneontology.org/amigo/term/GO:0030030	TTC17 CECR2 CCDC88A MACF1 AKAP9 RERE GOLGA4 PTPRG PARD3 GRID2 UNC5D AUTS2 CLASP2 RIMS2 EXT1 ROBO2 TENM3 CUX1
0.0029796731756055	4	49	22.4204573395623	Establishment or maintenance of apical/basal cell polarity	http://amigo.geneontology.org/amigo/term/GO:0035088	DLG1 PATJ PARD3 DLG2
0.0029796731756055	4	49	22.4204573395623	Establishment or maintenance of bipolar cell polarity	http://amigo.geneontology.org/amigo/term/GO:0061245	DLG1 PATJ PARD3 DLG2
0.00330384029431638	11	686	4.40401840598546	Neuron projection morphogenesis	http://amigo.geneontology.org/amigo/term/GO:0048812	MACF1 RERE GOLGA4 PARD3 UNC5D AUTS2 CLASP2 RIMS2 EXT1 ROBO2 CUX1
0.00330384029431638	3	18	45.7751004016064	Kinetochore assembly	http://amigo.geneontology.org/amigo/term/GO:0051382	CENPF CENPE POGZ
0.00330384029431638	4	52	21.126969416126	Regulation of action potential	http://amigo.geneontology.org/amigo/term/GO:0098900	DLG1 AKAP9 ANK2 RYR2
0.00370541314261234	11	705	4.2853285482355	Microtubule cytoskeleton organization	http://amigo.geneontology.org/amigo/term/GO:0000226	TPR DLG1 ATRX CCDC88A CENPF AKAP9 CENPE PARD3 BICD1 DST CLASP2
0.00370541314261234	11	704	4.2914156626506	Cell projection morphogenesis	http://amigo.geneontology.org/amigo/term/GO:0048858	MACF1 RERE GOLGA4 PARD3 UNC5D AUTS2 CLASP2 RIMS2 EXT1 ROBO2 CUX1
0.00370541314261234	11	700	4.31593803786575	Plasma membrane bounded cell projection morphogenesis	http://amigo.geneontology.org/amigo/term/GO:0120039	MACF1 RERE GOLGA4 PARD3 UNC5D AUTS2 CLASP2 RIMS2 EXT1 ROBO2 CUX1
0.00422925846901459	11	721	4.19023110472403	Cell part morphogenesis	http://amigo.geneontology.org/amigo/term/GO:0032990	MACF1 RERE GOLGA4 PARD3 UNC5D AUTS2 CLASP2 RIMS2 EXT1 ROBO2 CUX1
0.00422925846901459	8	369	5.95448460508702	Mitotic nuclear division	http://amigo.geneontology.org/amigo/term/GO:0140014	TPR ATRX CENPF CENPE POGZ PHIP TTN CLASP2
0.00506512088523414	6	196	8.40767150233587	Mitotic sister chromatid segregation	http://amigo.geneontology.org/amigo/term/GO:0000070	TPR ATRX CENPF CENPE POGZ TTN
0.00506512088523414	10	620	4.42984842596191	Cell morphogenesis involved in neuron differentiation	http://amigo.geneontology.org/amigo/term/GO:0048667	MACF1 RERE GOLGA4 PARD3 UNC5D AUTS2 CLASP2 EXT1 ROBO2 CUX1
0.00506512088523414	3	23	35.8239916186485	Kinetochore organization	http://amigo.geneontology.org/amigo/term/GO:0051383	CENPF CENPE POGZ
0.00506512088523414	5	120	11.4437751004016	Actin-mediated cell contraction	http://amigo.geneontology.org/amigo/term/GO:0070252	DLG1 AKAP9 ANK2 TTN RYR2
0.00506512088523414	7	285	6.74580426971042	Cell-cell adhesion via plasma-membrane adhesion molecules	http://amigo.geneontology.org/amigo/term/GO:0098742	ADGRL3 GRID2 UNC5D PCDH7 GPC6 ROBO2 TENM3
0.00573288463109617	5	126	10.8988334289539	Histone lysine methylation	http://amigo.geneontology.org/amigo/term/GO:0034968	ATRX ASH1L AUTS2 SETD5 SMYD3
0.00589300125662639	9	513	4.81843162122173	RNA splicing	http://amigo.geneontology.org/amigo/term/GO:0008380	RBM6 CCAR1 ZNF638 PNN LUC7L3 KHDRBS2 TCERG1 PTBP2 RBM25
0.00690579297636411	4	70	15.6943201376936	Cardiac muscle cell contraction	http://amigo.geneontology.org/amigo/term/GO:0086003	DLG1 AKAP9 ANK2 RYR2
0.00731052205688028	13	1085	3.29074454500028	Cell morphogenesis	http://amigo.geneontology.org/amigo/term/GO:0000902	DLG1 MACF1 RERE GOLGA4 PHIP PARD3 UNC5D AUTS2 CLASP2 RIMS2 EXT1 ROBO2 CUX1
0.00731052205688028	10	659	4.16768744172441	Cell division	http://amigo.geneontology.org/amigo/term/GO:0051301	BOD1L1 TPR CECR2 BIRC6 CENPF CENPE POGZ PARD3 CLASP2 EXT1
0.00731052205688028	5	136	10.0974486180014	Cardiac muscle contraction	http://amigo.geneontology.org/amigo/term/GO:0060048	DLG1 AKAP9 ANK2 TTN RYR2
0.00766707604015419	4	74	14.8459785086291	Cardiac muscle cell action potential	http://amigo.geneontology.org/amigo/term/GO:0086001	DLG1 AKAP9 ANK2 RYR2
0.00766707604015419	6	221	7.45657744098566	Regulation of cell junction assembly	http://amigo.geneontology.org/amigo/term/GO:1901888	MACF1 GRID2 CLASP2 SETD5 GPC6 ROBO2
0.00771590216324734	6	225	7.32401606425703	Sister chromatid segregation	http://amigo.geneontology.org/amigo/term/GO:0000819	TPR ATRX CENPF CENPE POGZ TTN
0.00771590216324734	11	811	3.72522395376822	Brain development	http://amigo.geneontology.org/amigo/term/GO:0007420	ATRX PTBP2 CENPF RERE PTPRG ADGRL3 GRID2 BPTF CCDC14 EXT1 ROBO2
0.00771590216324734	5	141	9.73938306417158	Peptidyl-lysine methylation	http://amigo.geneontology.org/amigo/term/GO:0018022	ATRX ASH1L AUTS2 SETD5 SMYD3
0.00771590216324734	4	76	14.4552948636652	Regulation of cardiac muscle contraction	http://amigo.geneontology.org/amigo/term/GO:0055117	DLG1 AKAP9 ANK2 RYR2
0.00773535671197403	6	226	7.29160891353023	Establishment or maintenance of cell polarity	http://amigo.geneontology.org/amigo/term/GO:0007163	DLG1 PATJ PARD3 DLG2 DST CLASP2
0.00859296582503208	18	1960	2.52230145070076	Cellular protein localization	http://amigo.geneontology.org/amigo/term/GO:0034613	TPR DLG1 ATRX CCDC88A MACF1 TBC1D5 GOLGA4 ANK2 PARD3 DLG2 BICD1 RABGAP1L GRID2 CLASP2 CCDC14 RIMS2 GPC6 RYR2
0.0090112583849974	18	1974	2.50441278792983	Cellular macromolecule localization	http://amigo.geneontology.org/amigo/term/GO:0070727	TPR DLG1 ATRX CCDC88A MACF1 TBC1D5 GOLGA4 ANK2 PARD3 DLG2 BICD1 RABGAP1L GRID2 CLASP2 CCDC14 RIMS2 GPC6 RYR2
0.0090112583849974	12	980	3.36306860093435	Organelle assembly	http://amigo.geneontology.org/amigo/term/GO:0070925	TPR CCDC88A PRRC2C CENPF AKAP9 CENPE POGZ BICD1 GRID2 PAN3 TTN CLASP2
0.00908162503118847	16	1639	2.68115292163162	Cell adhesion	http://amigo.geneontology.org/amigo/term/GO:0007155	VCAN DLG1 PNN MACF1 PARD3 ADGRL3 DLG2 DST GRID2 UNC5D CLASP2 PCDH7 EXT1 GPC6 ROBO2 TENM3
0.00908162503118847	8	453	4.85034176440863	Regulation of neuron projection development	http://amigo.geneontology.org/amigo/term/GO:0010975	CCDC88A MACF1 GOLGA4 PTPRG GRID2 ROBO2 TENM3 CUX1
0.00908162503118847	5	154	8.91722735096229	Histone methylation	http://amigo.geneontology.org/amigo/term/GO:0016571	ATRX ASH1L AUTS2 SETD5 SMYD3
0.00908162503118847	16	1646	2.66975069170973	Biological adhesion	http://amigo.geneontology.org/amigo/term/GO:0022610	VCAN DLG1 PNN MACF1 PARD3 ADGRL3 DLG2 DST GRID2 UNC5D CLASP2 PCDH7 EXT1 GPC6 ROBO2 TENM3
0.00908162503118847	5	151	9.09439080826618	Actin filament-based movement	http://amigo.geneontology.org/amigo/term/GO:0030048	DLG1 AKAP9 ANK2 TTN RYR2
0.00908162503118847	8	451	4.87185104052574	Synapse organization	http://amigo.geneontology.org/amigo/term/GO:0050808	DLG1 ADGRL3 GRID2 SETD5 LRRTM4 GPC6 ROBO2 COL4A5
0.00908162503118847	3	34	24.2338766832034	Centrosome localization	http://amigo.geneontology.org/amigo/term/GO:0051642	DLG1 AKAP9 PARD3
0.00908162503118847	3	34	24.2338766832034	Ventricular cardiac muscle cell action potential	http://amigo.geneontology.org/amigo/term/GO:0086005	DLG1 ANK2 RYR2
0.00933146132690356	11	856	3.52938858236685	Head development	http://amigo.geneontology.org/amigo/term/GO:0060322	ATRX PTBP2 CENPF RERE PTPRG ADGRL3 GRID2 BPTF CCDC14 EXT1 ROBO2
0.00935969269051152	6	245	6.7261372018687	Developmental growth involved in morphogenesis	http://amigo.geneontology.org/amigo/term/GO:0060560	MACF1 GOLGA4 AUTS2 CLASP2 RIMS2 EXT1
0.00940193310340181	3	35	23.5414802065404	Microtubule organizing center localization	http://amigo.geneontology.org/amigo/term/GO:0061842	DLG1 AKAP9 PARD3
0.00997330520702526	4	88	12.4841182913472	Regulation of neurotransmitter receptor activity	http://amigo.geneontology.org/amigo/term/GO:0099601	DLG1 AKAP9 DLG2 DLGAP1
0.010246315144924	7	355	5.41564568131682	Protein localization to cell periphery	http://amigo.geneontology.org/amigo/term/GO:1990778	DLG1 CCDC88A MACF1 GOLGA4 ANK2 CLASP2 GPC6
0.0104962696814063	9	599	4.12663676408472	MRNA processing	http://amigo.geneontology.org/amigo/term/GO:0006397	RBM6 CCAR1 PNN LUC7L3 KHDRBS2 TCERG1 PTBP2 RBM25 PAN3
0.0109186825333547	12	1032	3.19361165592603	Regulation of cellular component biogenesis	http://amigo.geneontology.org/amigo/term/GO:0044087	TPR DLG1 CCDC88A MACF1 AKAP9 GRID2 PAN3 AUTS2 CLASP2 SETD5 GPC6 ROBO2
0.0115583565099428	7	365	5.26727182703416	Positive regulation of cell projection organization	http://amigo.geneontology.org/amigo/term/GO:0031346	CCDC88A MACF1 GOLGA4 AUTS2 ROBO2 TENM3 CUX1
0.0118711625840694	4	94	11.6872596770059	Regulation of striated muscle contraction	http://amigo.geneontology.org/amigo/term/GO:0006942	DLG1 AKAP9 ANK2 RYR2
0.0121771170487964	4	95	11.5642358909322	Tight junction organization	http://amigo.geneontology.org/amigo/term/GO:0120193	DLG1 PATJ PARD3 EXT1
0.0122913657604663	8	490	4.48409146791247	Axonogenesis	http://amigo.geneontology.org/amigo/term/GO:0007409	MACF1 GOLGA4 PARD3 UNC5D AUTS2 CLASP2 EXT1 ROBO2
0.0133771298493531	2	9	61.0334672021419	SA node cell action potential	http://amigo.geneontology.org/amigo/term/GO:0086015	ANK2 RYR2
0.0133771298493531	2	9	61.0334672021419	SA node cell to atrial cardiac muscle cell signaling	http://amigo.geneontology.org/amigo/term/GO:0086018	ANK2 RYR2
0.013646502550094	10	775	3.54387874076953	Cell morphogenesis involved in differentiation	http://amigo.geneontology.org/amigo/term/GO:0000904	MACF1 RERE GOLGA4 PARD3 UNC5D AUTS2 CLASP2 EXT1 ROBO2 CUX1
0.013646502550094	5	178	7.7149045620685	Striated muscle contraction	http://amigo.geneontology.org/amigo/term/GO:0006941	DLG1 AKAP9 ANK2 TTN RYR2
0.013646502550094	6	274	6.01424676809428	Spindle organization	http://amigo.geneontology.org/amigo/term/GO:0007051	TPR DLG1 ATRX CENPF CENPE CLASP2
0.013646502550094	6	275	5.99237677984666	Heart contraction	http://amigo.geneontology.org/amigo/term/GO:0060047	DLG1 AKAP9 ANK2 TTN EXT1 RYR2
0.013646502550094	5	179	7.67180453658208	Neuron projection extension	http://amigo.geneontology.org/amigo/term/GO:1990138	MACF1 GOLGA4 AUTS2 CLASP2 RIMS2
0.0137526270622747	3	43	19.1616699355562	Establishment or maintenance of epithelial cell apical/basal polarity	http://amigo.geneontology.org/amigo/term/GO:0045197	DLG1 PARD3 DLG2
0.0141820089542939	3	44	18.7261774370208	Histone H3-K9 methylation	http://amigo.geneontology.org/amigo/term/GO:0051567	ATRX ASH1L SETD5
0.0141820089542939	4	103	10.6660428120248	Regulation of synapse assembly	http://amigo.geneontology.org/amigo/term/GO:0051963	GRID2 SETD5 GPC6 ROBO2
0.0141820089542939	9	644	3.83828481628377	Regulation of plasma membrane bounded cell projection organization	http://amigo.geneontology.org/amigo/term/GO:0120035	CCDC88A MACF1 GOLGA4 PTPRG GRID2 AUTS2 ROBO2 TENM3 CUX1
0.0146223815361545	2	10	54.9301204819277	Establishment of centrosome localization	http://amigo.geneontology.org/amigo/term/GO:0051660	DLG1 PARD3
0.0148528642386041	5	186	7.38308070993652	Synapse assembly	http://amigo.geneontology.org/amigo/term/GO:0007416	ADGRL3 GRID2 SETD5 GPC6 ROBO2
0.0150157806120975	7	400	4.80638554216867	RNA splicing, via transesterification reactions with bulged adenosine as nucleophile	http://amigo.geneontology.org/amigo/term/GO:0000377	RBM6 CCAR1 PNN LUC7L3 KHDRBS2 PTBP2 RBM25
0.0150157806120975	7	400	4.80638554216867	MRNA splicing, via spliceosome	http://amigo.geneontology.org/amigo/term/GO:0000398	RBM6 CCAR1 PNN LUC7L3 KHDRBS2 PTBP2 RBM25
0.0150157806120975	6	285	5.78211794546607	Heart process	http://amigo.geneontology.org/amigo/term/GO:0003015	DLG1 AKAP9 ANK2 TTN EXT1 RYR2
0.0150157806120975	6	288	5.7218875502008	Chromatin remodeling	http://amigo.geneontology.org/amigo/term/GO:0006338	SCMH1 ATRX ASH1L RERE BPTF SMYD3
0.0150157806120975	7	399	4.81843162122173	Microtubule-based movement	http://amigo.geneontology.org/amigo/term/GO:0007018	ASH1L KTN1 CENPE DLG2 BICD1 DST DNAH14
0.0150157806120975	12	1105	2.98263097639426	Central nervous system development	http://amigo.geneontology.org/amigo/term/GO:0007417	VCAN ATRX PTBP2 CENPF RERE PTPRG ADGRL3 GRID2 BPTF CCDC14 EXT1 ROBO2
0.0152646403268301	7	403	4.77060599718975	RNA splicing, via transesterification reactions	http://amigo.geneontology.org/amigo/term/GO:0000375	RBM6 CCAR1 PNN LUC7L3 KHDRBS2 PTBP2 RBM25
0.0152646403268301	9	661	3.73956947305105	Regulation of cell projection organization	http://amigo.geneontology.org/amigo/term/GO:0031344	CCDC88A MACF1 GOLGA4 PTPRG GRID2 AUTS2 ROBO2 TENM3 CUX1
0.0155289630735067	8	531	4.13786218319606	Nuclear division	http://amigo.geneontology.org/amigo/term/GO:0000280	TPR ATRX CENPF CENPE POGZ PHIP TTN CLASP2
0.0155289630735067	2	11	49.9364731653888	GDP metabolic process	http://amigo.geneontology.org/amigo/term/GO:0046710	DLG1 DLG2
0.0155289630735067	2	11	49.9364731653888	SA node cell to atrial cardiac muscle cell communication	http://amigo.geneontology.org/amigo/term/GO:0086070	ANK2 RYR2
0.0156666000764319	8	533	4.12233549582947	Axon development	http://amigo.geneontology.org/amigo/term/GO:0061564	MACF1 GOLGA4 PARD3 UNC5D AUTS2 CLASP2 EXT1 ROBO2
0.0157034785168389	5	195	7.04232313870868	Protein methylation	http://amigo.geneontology.org/amigo/term/GO:0006479	ATRX ASH1L AUTS2 SETD5 SMYD3
0.0157034785168389	5	195	7.04232313870868	Protein alkylation	http://amigo.geneontology.org/amigo/term/GO:0008213	ATRX ASH1L AUTS2 SETD5 SMYD3
0.0174389164204428	6	302	5.45663448495971	Protein localization to plasma membrane	http://amigo.geneontology.org/amigo/term/GO:0072659	DLG1 CCDC88A MACF1 GOLGA4 ANK2 CLASP2
0.0187087905556328	10	836	3.28529428719663	Localization within membrane	http://amigo.geneontology.org/amigo/term/GO:0051668	DLG1 CCDC88A MACF1 EXOC6B GOLGA4 ANK2 PARD3 DLG2 CLASP2 GPC6
0.0187087905556328	3	52	15.8452270620945	Cardiac muscle cell action potential involved in contraction	http://amigo.geneontology.org/amigo/term/GO:0086002	DLG1 ANK2 RYR2
0.0200166296464956	6	312	5.28174235403151	Nuclear chromosome segregation	http://amigo.geneontology.org/amigo/term/GO:0098813	TPR ATRX CENPF CENPE POGZ TTN
0.0201827790528162	2	13	42.2539388322521	Regulation of ventricular cardiac muscle cell action potential	http://amigo.geneontology.org/amigo/term/GO:0098911	DLG1 RYR2
0.0210364161455924	5	211	6.50830811397248	Regulation of signaling receptor activity	http://amigo.geneontology.org/amigo/term/GO:0010469	DLG1 AKAP9 DLG2 BICD1 DLGAP1
0.0211798578911861	3	55	14.9809419496166	Histone H3-K9 modification	http://amigo.geneontology.org/amigo/term/GO:0061647	ATRX ASH1L SETD5
0.0220380322585199	7	440	4.36944140197152	Reproductive system development	http://amigo.geneontology.org/amigo/term/GO:0061458	PLEKHA5 DLG1 ATRX BIRC6 ASH1L BPTF ROBO2
0.022613484400097	9	715	3.45714044991153	Tissue morphogenesis	http://amigo.geneontology.org/amigo/term/GO:0048729	DLG1 CECR2 MTHFD1L TTN CLASP2 EXT1 GPC6 ROBO2 RYR2
0.0228336606866636	3	57	14.4552948636652	Centromere complex assembly	http://amigo.geneontology.org/amigo/term/GO:0034508	CENPF CENPE POGZ
0.0235714964797212	4	128	8.58283132530121	Axon extension	http://amigo.geneontology.org/amigo/term/GO:0048675	MACF1 GOLGA4 AUTS2 CLASP2
0.0235714964797212	3	58	14.2060656418779	Receptor localization to synapse	http://amigo.geneontology.org/amigo/term/GO:0097120	DLG1 DLG2 GPC6
0.0242899912553775	8	584	3.76233701931012	Organelle fission	http://amigo.geneontology.org/amigo/term/GO:0048285	TPR ATRX CENPF CENPE POGZ PHIP TTN CLASP2
0.0243190484808779	3	59	13.9652848682867	Regulation of mitotic metaphase/anaphase transition	http://amigo.geneontology.org/amigo/term/GO:0030071	TPR CENPF CENPE
0.0246048189925825	2	15	36.6200803212851	Histone H3-K36 methylation	http://amigo.geneontology.org/amigo/term/GO:0010452	ASH1L SETD5
0.0263044195699709	3	61	13.5074066758839	Metaphase/anaphase transition of mitotic cell cycle	http://amigo.geneontology.org/amigo/term/GO:0007091	TPR CENPF CENPE
0.0263168138165759	4	134	8.19852544506384	Action potential	http://amigo.geneontology.org/amigo/term/GO:0001508	DLG1 AKAP9 ANK2 RYR2
0.0263168138165759	7	461	4.17039960274939	Regulation of nervous system development	http://amigo.geneontology.org/amigo/term/GO:0051960	DLG1 MACF1 GOLGA4 PARD3 GRID2 ROBO2 CUX1
0.0263915829719415	8	597	3.68041008254122	Positive regulation of cellular component biogenesis	http://amigo.geneontology.org/amigo/term/GO:0044089	TPR DLG1 CCDC88A AKAP9 GRID2 PAN3 AUTS2 CLASP2
0.0263915829719415	5	229	5.99673804387857	Cell-cell junction organization	http://amigo.geneontology.org/amigo/term/GO:0045216	DLG1 PATJ ANK2 PARD3 EXT1
0.0263915829719415	3	62	13.2895452778857	Regulation of metaphase/anaphase transition of cell cycle	http://amigo.geneontology.org/amigo/term/GO:1902099	TPR CENPF CENPE
0.0264038126041818	12	1222	2.6970599254629	Regulation of organelle organization	http://amigo.geneontology.org/amigo/term/GO:0033043	TPR DLG1 ATRX CCDC88A CENPF AKAP9 CENPE PHIP BICD1 GRID2 PAN3 CLASP2
0.0264038126041818	5	230	5.97066526977475	Skeletal system morphogenesis	http://amigo.geneontology.org/amigo/term/GO:0048705	DLG1 MTHFD1L FBN2 EXT1 WWOX
0.0267251578484824	3	63	13.0786001147447	Regulation of mitotic sister chromatid separation	http://amigo.geneontology.org/amigo/term/GO:0010965	TPR CENPF CENPE
0.0267251578484824	3	63	13.0786001147447	Regulation of potassium ion transmembrane transporter activity	http://amigo.geneontology.org/amigo/term/GO:1901016	DLG1 AKAP9 ANK2
0.0267526848568863	5	232	5.91919401744911	Developmental cell growth	http://amigo.geneontology.org/amigo/term/GO:0048588	MACF1 GOLGA4 AUTS2 CLASP2 RIMS2
0.0268462181346692	9	750	3.29580722891566	Protein localization to membrane	http://amigo.geneontology.org/amigo/term/GO:0072657	DLG1 CCDC88A MACF1 GOLGA4 ANK2 PARD3 DLG2 CLASP2 GPC6
0.0272897352240001	3	64	12.8742469879518	Metaphase/anaphase transition of cell cycle	http://amigo.geneontology.org/amigo/term/GO:0044784	TPR CENPF CENPE
0.0273233863337013	2	17	32.3118355776045	GMP metabolic process	http://amigo.geneontology.org/amigo/term/GO:0046037	DLG1 DLG2
0.0273233863337013	15	1776	2.3196841419733	Cell motility	http://amigo.geneontology.org/amigo/term/GO:0048870	VCAN CCAR1 CCDC88A ASH1L MACF1 RERE PTPRG ADGRL3 DST UNC5D AUTS2 CLASP2 EXT1 GPC6 DNAH14
0.0273233863337013	3	65	12.6761816496756	Mitotic sister chromatid separation	http://amigo.geneontology.org/amigo/term/GO:0051306	TPR CENPF CENPE
0.0273233863337013	15	1776	2.3196841419733	Localization of cell	http://amigo.geneontology.org/amigo/term/GO:0051674	VCAN CCAR1 CCDC88A ASH1L MACF1 RERE PTPRG ADGRL3 DST UNC5D AUTS2 CLASP2 EXT1 GPC6 DNAH14
0.0273233863337013	2	17	32.3118355776045	Protein localization to postsynaptic specialization membrane	http://amigo.geneontology.org/amigo/term/GO:0099633	DLG1 GPC6
0.0273233863337013	2	17	32.3118355776045	Neurotransmitter receptor localization to postsynaptic specialization membrane	http://amigo.geneontology.org/amigo/term/GO:0099645	DLG1 GPC6
0.028009353122276	3	66	12.4841182913472	Golgi to plasma membrane transport	http://amigo.geneontology.org/amigo/term/GO:0006893	MACF1 EXOC6B GOLGA4
0.028009353122276	3	66	12.4841182913472	Cytoplasmic microtubule organization	http://amigo.geneontology.org/amigo/term/GO:0031122	DLG1 CCDC88A DST
0.0292706759431801	16	1982	2.21715925255006	Locomotion	http://amigo.geneontology.org/amigo/term/GO:0040011	VCAN CCAR1 CCDC88A ASH1L MACF1 RERE PTPRG ADGRL3 DST UNC5D AUTS2 CLASP2 EXT1 GPC6 ROBO2 DNAH14
0.0292706759431801	2	18	30.5167336010709	Potassium ion export across plasma membrane	http://amigo.geneontology.org/amigo/term/GO:0097623	DLG1 KCNT2
0.0292706759431801	2	18	30.5167336010709	Regulation of postsynaptic neurotransmitter receptor activity	http://amigo.geneontology.org/amigo/term/GO:0098962	AKAP9 DLGAP1
0.0309201638421959	4	149	7.37317053448694	Regulation of nervous system process	http://amigo.geneontology.org/amigo/term/GO:0031644	AKAP9 PARD3 DLGAP1 RIMS2
0.0309201638421959	3	70	11.7707401032702	Regulation of sister chromatid segregation	http://amigo.geneontology.org/amigo/term/GO:0033045	TPR CENPF CENPE
0.0309201638421959	3	70	11.7707401032702	Protein localization to synapse	http://amigo.geneontology.org/amigo/term/GO:0035418	DLG1 DLG2 GPC6
0.0309201638421959	2	19	28.9105897273304	Atrial cardiac muscle cell action potential	http://amigo.geneontology.org/amigo/term/GO:0086014	ANK2 RYR2
0.0309201638421959	2	19	28.9105897273304	Atrial cardiac muscle cell to AV node cell signaling	http://amigo.geneontology.org/amigo/term/GO:0086026	ANK2 RYR2
0.0309201638421959	2	19	28.9105897273304	Atrial cardiac muscle cell to AV node cell communication	http://amigo.geneontology.org/amigo/term/GO:0086066	ANK2 RYR2
0.0309201638421959	3	70	11.7707401032702	Regulation of chromatin organization	http://amigo.geneontology.org/amigo/term/GO:1902275	TPR ATRX SETD5
0.0309201638421959	3	70	11.7707401032702	Regulation of chromosome separation	http://amigo.geneontology.org/amigo/term/GO:1905818	TPR CENPF CENPE
0.0326154440402653	8	640	3.43313253012048	Developmental growth	http://amigo.geneontology.org/amigo/term/GO:0048589	ATRX MACF1 LARGE1 GOLGA4 AUTS2 CLASP2 RIMS2 EXT1
0.0353154883079746	11	1126	2.68308759014745	RNA processing	http://amigo.geneontology.org/amigo/term/GO:0006396	RBM6 CCAR1 ZNF638 PNN LUC7L3 KHDRBS2 TCERG1 PTBP2 RBM25 BICD1 PAN3
0.0353154883079746	6	376	4.38272237887721	Chromosome segregation	http://amigo.geneontology.org/amigo/term/GO:0007059	TPR ATRX CENPF CENPE POGZ TTN
0.0362523365925713	3	75	10.9860240963855	Positive regulation of potassium ion transport	http://amigo.geneontology.org/amigo/term/GO:0043268	DLG1 AKAP9 ANK2
0.0363011491753308	11	1133	2.6665107030062	Animal organ morphogenesis	http://amigo.geneontology.org/amigo/term/GO:0009887	DLG1 ASH1L MTHFD1L FBN2 TTN EXT1 GPC6 ROBO2 WWOX RYR2 TENM3
0.0363011491753308	2	21	26.1572002294894	Regulation of ventricular cardiac muscle cell membrane repolarization	http://amigo.geneontology.org/amigo/term/GO:0060307	AKAP9 ANK2
0.0388814375453464	2	22	24.9682365826944	Retrograde axonal transport	http://amigo.geneontology.org/amigo/term/GO:0008090	DLG2 DST
0.0388814375453464	5	266	5.16260530845185	Regulation of microtubule-based process	http://amigo.geneontology.org/amigo/term/GO:0032886	TPR MACF1 AKAP9 BICD1 CLASP2
0.0388814375453464	12	1318	2.50061246503465	Cellular protein-containing complex assembly	http://amigo.geneontology.org/amigo/term/GO:0034622	TTC17 DLG1 ATRX LUC7L3 PTBP2 CENPF AKAP9 CENPE POGZ TTN CLASP2 SMYD3
0.0399718558415159	4	163	6.73989208367211	Cell-cell junction assembly	http://amigo.geneontology.org/amigo/term/GO:0007043	DLG1 PATJ ANK2 PARD3
0.0410175918488422	7	527	3.64811046843922	Skeletal system development	http://amigo.geneontology.org/amigo/term/GO:0001501	VCAN DLG1 ASH1L MTHFD1L FBN2 EXT1 WWOX
0.0410175918488422	4	165	6.65819642205184	Regulation of muscle contraction	http://amigo.geneontology.org/amigo/term/GO:0006937	DLG1 AKAP9 ANK2 RYR2
0.0410175918488422	2	23	23.882661079099	Regulation of cardiac muscle contraction by regulation of the release of sequestered calcium ion	http://amigo.geneontology.org/amigo/term/GO:0010881	ANK2 RYR2
0.0410175918488422	2	23	23.882661079099	Response to muscle stretch	http://amigo.geneontology.org/amigo/term/GO:0035994	TTN RYR2
0.0410175918488422	6	394	4.18249648339551	Protein-DNA complex subunit organization	http://amigo.geneontology.org/amigo/term/GO:0071824	ATRX CENPF CENPE POGZ BPTF SMYD3
0.0416675732082378	8	677	3.24550194871065	Cell surface receptor signaling pathway involved in cell-cell signaling	http://amigo.geneontology.org/amigo/term/GO:1905114	CCDC88A USP34 MACF1 GRID2 RIMS2 EXT1 GPC6 WWOX
0.0425941134325681	4	168	6.53930005737235	Regulation of microtubule cytoskeleton organization	http://amigo.geneontology.org/amigo/term/GO:0070507	TPR AKAP9 BICD1 CLASP2
0.0428846953069949	10	1000	2.74650602409639	Cell-cell adhesion	http://amigo.geneontology.org/amigo/term/GO:0098609	DLG1 ADGRL3 DLG2 GRID2 UNC5D PCDH7 EXT1 GPC6 ROBO2 TENM3
0.0440535654194133	9	842	2.93569527516241	Actin filament-based process	http://amigo.geneontology.org/amigo/term/GO:0030029	TTC17 DLG1 CCDC88A AKAP9 ANK2 TTN AUTS2 CLASP2 RYR2
0.0440535654194133	8	686	3.20292247708033	Organelle localization	http://amigo.geneontology.org/amigo/term/GO:0051640	DLG1 CENPF AKAP9 CENPE EXOC6B PARD3 BICD1 CLASP2
0.0453641642700878	2	25	21.9720481927711	Heart field specification	http://amigo.geneontology.org/amigo/term/GO:0003128	EXT1 ROBO2
0.0453641642700878	5	282	4.86969153208579	Regulation of ion transmembrane transporter activity	http://amigo.geneontology.org/amigo/term/GO:0032412	DLG1 AKAP9 ANK2 DLG2 RYR2
0.0453641642700878	2	25	21.9720481927711	Regulation of cardiac muscle cell membrane repolarization	http://amigo.geneontology.org/amigo/term/GO:0099623	AKAP9 ANK2
0.0453641642700878	2	25	21.9720481927711	Ventricular cardiac muscle cell membrane repolarization	http://amigo.geneontology.org/amigo/term/GO:0099625	AKAP9 ANK2
0.0453641642700878	2	25	21.9720481927711	Regulation of protein localization to synapse	http://amigo.geneontology.org/amigo/term/GO:1902473	DLG1 GPC6
0.0473249878706282	10	1021	2.69001569451164	Mitotic cell cycle process	http://amigo.geneontology.org/amigo/term/GO:1903047	TPR DLG1 ATRX CENPF AKAP9 CENPE POGZ PHIP TTN CLASP2
0.0476918239748395	3	87	9.47071042791857	Positive regulation of axonogenesis	http://amigo.geneontology.org/amigo/term/GO:0050772	MACF1 GOLGA4 ROBO2
0.0483286237761063	5	289	4.75174052611831	Positive regulation of nervous system development	http://amigo.geneontology.org/amigo/term/GO:0051962	MACF1 GOLGA4 GRID2 ROBO2 CUX1
0.0483286237761063	3	88	9.3630887185104	Regulation of chromosome segregation	http://amigo.geneontology.org/amigo/term/GO:0051983	TPR CENPF CENPE
0.0483286237761063	3	88	9.3630887185104	Bicellular tight junction assembly	http://amigo.geneontology.org/amigo/term/GO:0070830	DLG1 PATJ PARD3
0.0483286237761063	3	88	9.3630887185104	Negative regulation of chromosome organization	http://amigo.geneontology.org/amigo/term/GO:2001251	TPR ATRX CENPF
0.0488361814695689	6	417	3.95180722891566	Regulation of actin filament-based process	http://amigo.geneontology.org/amigo/term/GO:0032970	DLG1 CCDC88A AKAP9 ANK2 CLASP2 RYR2
0.0500910343680261	5	293	4.68687034828735	Regulation of transmembrane transporter activity	http://amigo.geneontology.org/amigo/term/GO:0022898	DLG1 AKAP9 ANK2 DLG2 RYR2
0.0500910343680261	3	90	9.15502008032129	Tight junction assembly	http://amigo.geneontology.org/amigo/term/GO:0120192	DLG1 PATJ PARD3
0.0500910343680261	2	27	20.3444890673806	Positive regulation of potassium ion transmembrane transporter activity	http://amigo.geneontology.org/amigo/term/GO:1901018	AKAP9 ANK2
0.0526797461931491	2	28	19.617900172117	Mitotic sister chromatid cohesion	http://amigo.geneontology.org/amigo/term/GO:0007064	ATRX POGZ
0.0526797461931491	2	28	19.617900172117	Regulation of cardiac muscle contraction by calcium ion signaling	http://amigo.geneontology.org/amigo/term/GO:0010882	ANK2 RYR2
0.0526797461931491	2	28	19.617900172117	Microtubule anchoring	http://amigo.geneontology.org/amigo/term/GO:0034453	BICD1 CLASP2
0.0527350253840837	4	185	5.93839140345164	Cell recognition	http://amigo.geneontology.org/amigo/term/GO:0008037	VCAN DLG1 EXT1 ROBO2
0.0556892544910121	6	433	3.8057820195331	Peptidyl-lysine modification	http://amigo.geneontology.org/amigo/term/GO:0018205	TPR ATRX ASH1L AUTS2 SETD5 SMYD3
0.0556892544910121	2	29	18.9414208558371	Stress granule assembly	http://amigo.geneontology.org/amigo/term/GO:0034063	PRRC2C BICD1
0.0565245896018694	15	1989	2.07127151138491	Establishment of protein localization	http://amigo.geneontology.org/amigo/term/GO:0045184	TPR CENPF KTN1 MACF1 TBC1D5 EXOC6B GOLGA4 ANK2 PARD3 DLG2 RABGAP1L TTN RIMS2 SMYD3 RYR2
0.0566576739932702	5	306	4.48775494133396	Regulation of transporter activity	http://amigo.geneontology.org/amigo/term/GO:0032409	DLG1 AKAP9 ANK2 DLG2 RYR2
0.0566576739932702	3	96	8.58283132530121	Apical junction assembly	http://amigo.geneontology.org/amigo/term/GO:0043297	DLG1 PATJ PARD3
0.0566576739932702	6	437	3.77094648617353	Reproductive structure development	http://amigo.geneontology.org/amigo/term/GO:0048608	DLG1 ATRX BIRC6 ASH1L BPTF ROBO2
0.0566576739932702	3	96	8.58283132530121	Chromosome separation	http://amigo.geneontology.org/amigo/term/GO:0051304	TPR CENPF CENPE
0.0571048723437588	15	1997	2.06297397904085	Cell cycle	http://amigo.geneontology.org/amigo/term/GO:0007049	BOD1L1 TPR CCAR1 DLG1 ATRX CECR2 BIRC6 CENPF AKAP9 CENPE POGZ PHIP PARD3 TTN CLASP2
0.0571795493456242	2	30	18.3100401606426	Regulation of release of sequestered calcium ion into cytosol by sarcoplasmic reticulum	http://amigo.geneontology.org/amigo/term/GO:0010880	ANK2 RYR2
0.0588876985057607	6	442	3.72828872049283	Golgi vesicle transport	http://amigo.geneontology.org/amigo/term/GO:0048193	MACF1 CENPE EXOC6B GOLGA4 ANK2 CUX1
0.0619548694552939	3	100	8.23951807228916	Protein localization to cell junction	http://amigo.geneontology.org/amigo/term/GO:1902414	DLG1 DLG2 GPC6
0.0622219843390331	2	32	17.1656626506024	Olfactory bulb development	http://amigo.geneontology.org/amigo/term/GO:0021772	EXT1 ROBO2
0.0622219843390331	6	450	3.66200803212851	Extracellular matrix organization	http://amigo.geneontology.org/amigo/term/GO:0030198	VCAN FBN2 DST CLASP2 EXT1 COL4A5
0.0622219843390331	3	101	8.15793868543481	Regulation of axon extension	http://amigo.geneontology.org/amigo/term/GO:0030516	MACF1 GOLGA4 CLASP2
0.0622219843390331	6	451	3.6538882803943	Regulation of membrane potential	http://amigo.geneontology.org/amigo/term/GO:0042391	DLG1 AKAP9 ANK2 GRID2 RIMS2 RYR2
0.0622219843390331	6	451	3.6538882803943	Extracellular structure organization	http://amigo.geneontology.org/amigo/term/GO:0043062	VCAN FBN2 DST CLASP2 EXT1 COL4A5
0.0622219843390331	11	1264	2.39015555894464	Positive regulation of transcription by RNA polymerase II	http://amigo.geneontology.org/amigo/term/GO:0045944	ATRX TCERG1 ASH1L TCF12 POGZ PHIP AUTS2 BPTF SMYD3 WWOX MAML3
0.0622219843390331	2	32	17.1656626506024	Basement membrane organization	http://amigo.geneontology.org/amigo/term/GO:0071711	CLASP2 EXT1
0.0628885157138416	9	919	2.68972298333705	Supramolecular fiber organization	http://amigo.geneontology.org/amigo/term/GO:0097435	TTC17 DLG1 CCDC88A AKAP9 DST TTN CLASP2 EXT1 COL4A5
0.0633743767905717	13	1644	2.17181133292293	Regulation of protein modification process	http://amigo.geneontology.org/amigo/term/GO:0031399	BOD1L1 DLG1 ATRX CCDC88A AKAP9 CENPE PHIP PARD3 TTN AUTS2 PTPN13 SETD5 SMYD3
0.0633743767905717	6	454	3.62974364418025	External encapsulating structure organization	http://amigo.geneontology.org/amigo/term/GO:0045229	VCAN FBN2 DST CLASP2 EXT1 COL4A5
0.0635635219005525	3	103	7.9995321090186	Regulation of heart rate	http://amigo.geneontology.org/amigo/term/GO:0002027	AKAP9 ANK2 RYR2
0.0635635219005525	7	602	3.19361165592603	Positive regulation of organelle organization	http://amigo.geneontology.org/amigo/term/GO:0010638	TPR DLG1 ATRX CCDC88A AKAP9 PHIP PAN3
0.0638976969942408	2	33	16.6454910551296	Cell-cell signaling involved in cardiac conduction	http://amigo.geneontology.org/amigo/term/GO:0086019	ANK2 RYR2
0.0643812592148545	3	104	7.92261353104727	Cell-substrate junction assembly	http://amigo.geneontology.org/amigo/term/GO:0007044	MACF1 DST CLASP2
0.0644015647226907	7	606	3.17253171100243	Morphogenesis of an epithelium	http://amigo.geneontology.org/amigo/term/GO:0002009	DLG1 CECR2 MTHFD1L CLASP2 EXT1 GPC6 RYR2
0.0644015647226907	7	606	3.17253171100243	Regulation of system process	http://amigo.geneontology.org/amigo/term/GO:0044057	DLG1 AKAP9 ANK2 PARD3 DLGAP1 RIMS2 RYR2
0.0644015647226907	6	459	3.59020395306717	Establishment of organelle localization	http://amigo.geneontology.org/amigo/term/GO:0051656	DLG1 CENPF CENPE PARD3 BICD1 CLASP2
0.0647581433546708	6	460	3.58239916186485	Embryonic organ development	http://amigo.geneontology.org/amigo/term/GO:0048568	DLG1 BIRC6 MTHFD1L FBN2 BPTF RYR2
0.0648965109938994	2	34	16.1559177888023	Olfactory lobe development	http://amigo.geneontology.org/amigo/term/GO:0021988	EXT1 ROBO2
0.0648965109938994	12	1469	2.24357197339392	Negative regulation of RNA metabolic process	http://amigo.geneontology.org/amigo/term/GO:0051253	SCMH1 TPR CCAR1 DLG1 ATRX TCERG1 PTBP2 CENPF RERE BPTF WWOX CUX1
0.0648965109938994	2	34	16.1559177888023	Regulation of membrane repolarization	http://amigo.geneontology.org/amigo/term/GO:0060306	AKAP9 ANK2
0.0648965109938994	2	34	16.1559177888023	Protein localization to centrosome	http://amigo.geneontology.org/amigo/term/GO:0071539	BICD1 CCDC14
0.0676463539946564	5	330	4.1613727637824	Regulation of cell morphogenesis	http://amigo.geneontology.org/amigo/term/GO:0022604	DLG1 MACF1 PHIP RIMS2 CUX1
0.0680350802109311	2	35	15.6943201376936	MRNA splice site selection	http://amigo.geneontology.org/amigo/term/GO:0006376	LUC7L3 PTBP2
0.0684006725561657	4	211	5.20664649117798	Mitotic spindle organization	http://amigo.geneontology.org/amigo/term/GO:0007052	TPR CENPF CENPE CLASP2
0.0684006725561657	3	110	7.49047097480832	Regulation of mitotic nuclear division	http://amigo.geneontology.org/amigo/term/GO:0007088	TPR CENPF PHIP
0.0684006725561657	3	110	7.49047097480832	Cellular component assembly involved in morphogenesis	http://amigo.geneontology.org/amigo/term/GO:0010927	ANK2 TTN CLASP2
0.0684006725561657	2	36	15.2583668005355	Release of sequestered calcium ion into cytosol by sarcoplasmic reticulum	http://amigo.geneontology.org/amigo/term/GO:0014808	ANK2 RYR2
0.0684006725561657	3	109	7.5591908920084	Cerebellum development	http://amigo.geneontology.org/amigo/term/GO:0021549	PTBP2 RERE GRID2
0.0684006725561657	5	334	4.11153596421615	Macromolecule methylation	http://amigo.geneontology.org/amigo/term/GO:0043414	ATRX ASH1L AUTS2 SETD5 SMYD3
0.0684006725561657	7	622	3.09092317824352	Embryonic morphogenesis	http://amigo.geneontology.org/amigo/term/GO:0048598	DLG1 CECR2 MTHFD1L FBN2 CLASP2 EXT1 RYR2
0.0684006725561657	2	36	15.2583668005355	Cardiac muscle cell membrane repolarization	http://amigo.geneontology.org/amigo/term/GO:0099622	AKAP9 ANK2
0.0684006725561657	3	110	7.49047097480832	Cell-substrate junction organization	http://amigo.geneontology.org/amigo/term/GO:0150115	MACF1 DST CLASP2
0.0684006725561657	4	211	5.20664649117798	Regulation of organelle assembly	http://amigo.geneontology.org/amigo/term/GO:1902115	TPR CCDC88A GRID2 PAN3
0.0684006725561657	2	36	15.2583668005355	Protein localization to microtubule organizing center	http://amigo.geneontology.org/amigo/term/GO:1905508	BICD1 CCDC14
0.0685257873616537	4	213	5.1577577917303	Cytoskeleton-dependent intracellular transport	http://amigo.geneontology.org/amigo/term/GO:0030705	CCDC88A DLG2 BICD1 DST
0.0690079862236154	3	111	7.42298925431456	Glycosaminoglycan biosynthetic process	http://amigo.geneontology.org/amigo/term/GO:0006024	VCAN EXT1 GPC6
0.0690079862236154	12	1496	2.20307969847304	Cell cycle process	http://amigo.geneontology.org/amigo/term/GO:0022402	TPR DLG1 ATRX CECR2 BIRC6 CENPF AKAP9 CENPE POGZ PHIP TTN CLASP2
0.0690759421918042	14	1885	2.03984532293631	Cell-cell signaling	http://amigo.geneontology.org/amigo/term/GO:0007267	DLG1 CCDC88A USP34 MACF1 AKAP9 ANK2 DLG2 GRID2 DLGAP1 RIMS2 EXT1 GPC6 WWOX RYR2
0.069267830399018	7	627	3.06627466805019	Muscle structure development	http://amigo.geneontology.org/amigo/term/GO:0061061	CENPF LARGE1 TCF12 ANK2 TTN SMYD3 RYR2
0.0696603250502748	5	340	4.03897944720057	Muscle organ development	http://amigo.geneontology.org/amigo/term/GO:0007517	CENPF LARGE1 TCF12 TTN RYR2
0.0696603250502748	3	112	7.35671256454389	Positive regulation of ion transmembrane transporter activity	http://amigo.geneontology.org/amigo/term/GO:0032414	AKAP9 ANK2 RYR2
0.0696603250502748	2	37	14.8459785086291	Negative regulation of cell junction assembly	http://amigo.geneontology.org/amigo/term/GO:1901889	CLASP2 ROBO2
0.0696603250502748	2	37	14.8459785086291	Release of sequestered calcium ion into cytosol by endoplasmic reticulum	http://amigo.geneontology.org/amigo/term/GO:1903514	ANK2 RYR2
0.0698420775967318	2	38	14.4552948636652	Mitotic spindle assembly checkpoint signaling	http://amigo.geneontology.org/amigo/term/GO:0007094	TPR CENPF
0.0698420775967318	2	38	14.4552948636652	Positive regulation of nervous system process	http://amigo.geneontology.org/amigo/term/GO:0031646	PARD3 RIMS2
0.0698420775967318	14	1895	2.02908096767015	Positive regulation of RNA metabolic process	http://amigo.geneontology.org/amigo/term/GO:0051254	CCAR1 ATRX TCERG1 ASH1L TCF12 RERE POGZ PHIP PAN3 AUTS2 BPTF SMYD3 WWOX MAML3
0.0698420775967318	2	38	14.4552948636652	Heart formation	http://amigo.geneontology.org/amigo/term/GO:0060914	EXT1 ROBO2
0.0698420775967318	3	114	7.22764743183259	Regulation of extent of cell growth	http://amigo.geneontology.org/amigo/term/GO:0061387	MACF1 GOLGA4 CLASP2
0.0698420775967318	2	38	14.4552948636652	Spindle assembly checkpoint signaling	http://amigo.geneontology.org/amigo/term/GO:0071173	TPR CENPF
0.0698420775967318	2	38	14.4552948636652	Mitotic spindle checkpoint signaling	http://amigo.geneontology.org/amigo/term/GO:0071174	TPR CENPF
0.0698420775967318	2	38	14.4552948636652	Postsynaptic density organization	http://amigo.geneontology.org/amigo/term/GO:0097106	DLG1 GRID2
0.0698420775967318	2	38	14.4552948636652	Dendrite extension	http://amigo.geneontology.org/amigo/term/GO:0097484	AUTS2 RIMS2
0.0698420775967318	3	113	7.29160891353023	Regulation of potassium ion transmembrane transport	http://amigo.geneontology.org/amigo/term/GO:1901379	DLG1 AKAP9 ANK2
0.0698420775967318	2	38	14.4552948636652	Protein localization to postsynaptic membrane	http://amigo.geneontology.org/amigo/term/GO:1903539	DLG1 GPC6
0.0703615430886445	5	345	3.98044351318317	Protein-DNA complex assembly	http://amigo.geneontology.org/amigo/term/GO:0065004	ATRX CENPF CENPE POGZ SMYD3
0.0713403631445551	3	117	7.04232313870868	Metencephalon development	http://amigo.geneontology.org/amigo/term/GO:0022037	PTBP2 RERE GRID2
0.0713403631445551	2	39	14.0846462774174	Replication fork processing	http://amigo.geneontology.org/amigo/term/GO:0031297	BOD1L1 ATRX
0.0713403631445551	2	39	14.0846462774174	Spindle checkpoint signaling	http://amigo.geneontology.org/amigo/term/GO:0031577	TPR CENPF
0.0713403631445551	13	1716	2.0806863818912	Positive regulation of transcription, DNA-templated	http://amigo.geneontology.org/amigo/term/GO:0045893	CCAR1 ATRX TCERG1 ASH1L TCF12 RERE POGZ PHIP AUTS2 BPTF SMYD3 WWOX MAML3
0.0713403631445551	5	349	3.93482238409224	Maintenance of location	http://amigo.geneontology.org/amigo/term/GO:0051235	CCDC88A AKAP9 FBN2 ANK2 RYR2
0.0713403631445551	2	39	14.0846462774174	Protein localization to postsynapse	http://amigo.geneontology.org/amigo/term/GO:0062237	DLG1 GPC6
0.0713403631445551	13	1717	2.07947456687554	Positive regulation of RNA biosynthetic process	http://amigo.geneontology.org/amigo/term/GO:1902680	CCAR1 ATRX TCERG1 ASH1L TCF12 RERE POGZ PHIP AUTS2 BPTF SMYD3 WWOX MAML3
0.0713403631445551	13	1716	2.0806863818912	Positive regulation of nucleic acid-templated transcription	http://amigo.geneontology.org/amigo/term/GO:1903508	CCAR1 ATRX TCERG1 ASH1L TCF12 RERE POGZ PHIP AUTS2 BPTF SMYD3 WWOX MAML3
0.0713403631445551	2	39	14.0846462774174	Regulation of NMDA receptor activity	http://amigo.geneontology.org/amigo/term/GO:2000310	DLG1 DLG2
0.0717094467422965	5	350	3.92358003442341	Epithelial tube morphogenesis	http://amigo.geneontology.org/amigo/term/GO:0060562	DLG1 CECR2 MTHFD1L EXT1 RYR2
0.072450350653749	3	118	6.98264243414335	Aminoglycan biosynthetic process	http://amigo.geneontology.org/amigo/term/GO:0006023	VCAN EXT1 GPC6
0.0724542946748241	2	40	13.7325301204819	Negative regulation of mitotic metaphase/anaphase transition	http://amigo.geneontology.org/amigo/term/GO:0045841	TPR CENPF
0.0724542946748241	4	225	4.88267737617135	Regulation of synapse organization	http://amigo.geneontology.org/amigo/term/GO:0050807	GRID2 SETD5 GPC6 ROBO2
0.0724542946748241	2	40	13.7325301204819	Postsynaptic specialization organization	http://amigo.geneontology.org/amigo/term/GO:0099084	DLG1 GRID2
0.0724542946748241	2	40	13.7325301204819	Positive regulation of calcium ion transmembrane transporter activity	http://amigo.geneontology.org/amigo/term/GO:1901021	ANK2 RYR2
0.0733833044856618	4	227	4.83965819224033	Regulation of chromosome organization	http://amigo.geneontology.org/amigo/term/GO:0033044	TPR ATRX CENPF CENPE
0.0733833044856618	4	227	4.83965819224033	Maintenance of location in cell	http://amigo.geneontology.org/amigo/term/GO:0051651	CCDC88A AKAP9 ANK2 RYR2
0.0734256953370572	6	497	3.31570143754091	Histone modification	http://amigo.geneontology.org/amigo/term/GO:0016570	ATRX ASH1L AUTS2 SETD5 JMJD1C SMYD3
0.0735996965609308	10	1166	2.35549401723532	Mitotic cell cycle	http://amigo.geneontology.org/amigo/term/GO:0000278	TPR DLG1 ATRX CENPF AKAP9 CENPE POGZ PHIP TTN CLASP2
0.0735996965609308	3	121	6.80951906800757	Collagen fibril organization	http://amigo.geneontology.org/amigo/term/GO:0030199	DST EXT1 COL4A5
0.0735996965609308	2	41	13.3975903614458	Chondroitin sulfate metabolic process	http://amigo.geneontology.org/amigo/term/GO:0030204	VCAN EXT1
0.0735996965609308	3	121	6.80951906800757	Positive regulation of transporter activity	http://amigo.geneontology.org/amigo/term/GO:0032411	AKAP9 ANK2 RYR2
0.0735996965609308	11	1353	2.23293172690763	Negative regulation of transcription, DNA-templated	http://amigo.geneontology.org/amigo/term/GO:0045892	SCMH1 TPR CCAR1 DLG1 ATRX TCERG1 CENPF RERE BPTF WWOX CUX1
0.0735996965609308	14	1935	1.98713614146509	Protein-containing complex assembly	http://amigo.geneontology.org/amigo/term/GO:0065003	TTC17 DLG1 ATRX LUC7L3 PTBP2 CENPF AKAP9 CENPE POGZ PARD3 TTN CLASP2 EXT1 SMYD3
0.0735996965609308	2	41	13.3975903614458	Regulation of heart rate by cardiac conduction	http://amigo.geneontology.org/amigo/term/GO:0086091	AKAP9 ANK2
0.073812404717421	11	1355	2.22963588672031	Negative regulation of nucleic acid-templated transcription	http://amigo.geneontology.org/amigo/term/GO:1903507	SCMH1 TPR CCAR1 DLG1 ATRX TCERG1 CENPF RERE BPTF WWOX CUX1
0.0743133983969367	11	1357	2.22634976161092	Negative regulation of RNA biosynthetic process	http://amigo.geneontology.org/amigo/term/GO:1902679	SCMH1 TPR CCAR1 DLG1 ATRX TCERG1 CENPF RERE BPTF WWOX CUX1
0.0743511694754397	5	361	3.80402496412242	Muscle contraction	http://amigo.geneontology.org/amigo/term/GO:0006936	DLG1 AKAP9 ANK2 TTN RYR2
0.0743511694754397	2	42	13.0786001147447	Negative regulation of sister chromatid segregation	http://amigo.geneontology.org/amigo/term/GO:0033046	TPR CENPF
0.0743511694754397	2	42	13.0786001147447	Negative regulation of mitotic sister chromatid segregation	http://amigo.geneontology.org/amigo/term/GO:0033048	TPR CENPF
0.0743511694754397	4	231	4.75585458717989	Potassium ion transmembrane transport	http://amigo.geneontology.org/amigo/term/GO:0071805	DLG1 AKAP9 ANK2 KCNT2
0.0743511694754397	2	42	13.0786001147447	Negative regulation of metaphase/anaphase transition of cell cycle	http://amigo.geneontology.org/amigo/term/GO:1902100	TPR CENPF
0.0743511694754397	4	231	4.75585458717989	Microtubule cytoskeleton organization involved in mitosis	http://amigo.geneontology.org/amigo/term/GO:1902850	TPR CENPF CENPE CLASP2
0.0743511694754397	2	42	13.0786001147447	Negative regulation of mitotic sister chromatid separation	http://amigo.geneontology.org/amigo/term/GO:2000816	TPR CENPF
0.0758766132470653	3	124	6.64477263894287	Embryonic skeletal system development	http://amigo.geneontology.org/amigo/term/GO:0048706	DLG1 MTHFD1L EXT1
0.0766163278468859	2	43	12.7744466237041	Purine ribonucleoside monophosphate metabolic process	http://amigo.geneontology.org/amigo/term/GO:0009167	DLG1 DLG2
0.0766163278468859	2	43	12.7744466237041	Specification of animal organ identity	http://amigo.geneontology.org/amigo/term/GO:0010092	EXT1 ROBO2
0.0766163278468859	2	43	12.7744466237041	Sarcoplasmic reticulum calcium ion transport	http://amigo.geneontology.org/amigo/term/GO:0070296	ANK2 RYR2
0.0770789474164986	4	236	4.65509495609557	Regulation of synapse structure or activity	http://amigo.geneontology.org/amigo/term/GO:0050803	GRID2 SETD5 GPC6 ROBO2
0.0770789474164986	4	236	4.65509495609557	Regulation of muscle system process	http://amigo.geneontology.org/amigo/term/GO:0090257	DLG1 AKAP9 ANK2 RYR2
0.0781700731782638	2	44	12.4841182913472	Golgi to plasma membrane protein transport	http://amigo.geneontology.org/amigo/term/GO:0043001	MACF1 GOLGA4
0.0781700731782638	4	238	4.61597651108636	Positive regulation of neurogenesis	http://amigo.geneontology.org/amigo/term/GO:0050769	MACF1 GOLGA4 ROBO2 CUX1
0.0781700731782638	2	44	12.4841182913472	Negative regulation of chromosome segregation	http://amigo.geneontology.org/amigo/term/GO:0051985	TPR CENPF
0.0781700731782638	2	44	12.4841182913472	Positive regulation of chromatin organization	http://amigo.geneontology.org/amigo/term/GO:1905269	TPR ATRX
0.0781700731782638	2	44	12.4841182913472	Negative regulation of chromosome separation	http://amigo.geneontology.org/amigo/term/GO:1905819	TPR CENPF
0.0784617930442774	9	1013	2.44013368379738	Positive regulation of transport	http://amigo.geneontology.org/amigo/term/GO:0051050	TPR DLG1 AKAP9 TBC1D5 ANK2 BICD1 TTN CLASP2 RYR2
0.078538685639321	4	239	4.59666280183496	Regulation of heart contraction	http://amigo.geneontology.org/amigo/term/GO:0008016	DLG1 AKAP9 ANK2 RYR2
0.079044588815064	3	128	6.4371234939759	Regulation of potassium ion transport	http://amigo.geneontology.org/amigo/term/GO:0043266	DLG1 AKAP9 ANK2
0.0799819826800094	2	45	12.2066934404284	Regulation of mitotic sister chromatid segregation	http://amigo.geneontology.org/amigo/term/GO:0033047	TPR CENPF
0.0799819826800094	2	45	12.2066934404284	Positive regulation of axon extension	http://amigo.geneontology.org/amigo/term/GO:0045773	MACF1 GOLGA4
0.0799819826800094	2	45	12.2066934404284	Membrane repolarization	http://amigo.geneontology.org/amigo/term/GO:0086009	AKAP9 ANK2
0.0801755928971693	9	1020	2.42338766832034	MRNA metabolic process	http://amigo.geneontology.org/amigo/term/GO:0016071	RBM6 CCAR1 PNN LUC7L3 KHDRBS2 TCERG1 PTBP2 RBM25 PAN3
0.0823240609348472	2	46	11.9413305395495	Microtubule nucleation	http://amigo.geneontology.org/amigo/term/GO:0007020	AKAP9 CLASP2
0.0823240609348472	2	46	11.9413305395495	Purine nucleoside monophosphate metabolic process	http://amigo.geneontology.org/amigo/term/GO:0009126	DLG1 DLG2
0.0823240609348472	2	46	11.9413305395495	Chondroitin sulfate proteoglycan metabolic process	http://amigo.geneontology.org/amigo/term/GO:0050654	VCAN EXT1
0.0823483468855271	12	1590	2.07283473516708	Cell migration	http://amigo.geneontology.org/amigo/term/GO:0016477	VCAN CCAR1 CCDC88A MACF1 RERE PTPRG ADGRL3 UNC5D AUTS2 CLASP2 EXT1 GPC6
0.0837203352742329	12	1595	2.06633682063678	Regulation of phosphate metabolic process	http://amigo.geneontology.org/amigo/term/GO:0019220	BOD1L1 TPR DLG1 CCDC88A AKAP9 CENPE PHIP PARD3 DLG2 TTN PTPN13 SMYD3
0.0837203352742329	12	1595	2.06633682063678	Regulation of phosphorus metabolic process	http://amigo.geneontology.org/amigo/term/GO:0051174	BOD1L1 TPR DLG1 CCDC88A AKAP9 CENPE PHIP PARD3 DLG2 TTN PTPN13 SMYD3
0.0850674438930566	9	1034	2.39057584302393	Regulation of anatomical structure morphogenesis	http://amigo.geneontology.org/amigo/term/GO:0022603	DLG1 MACF1 GOLGA4 PHIP CLASP2 RIMS2 GPC6 ROBO2 CUX1
0.0870241347467688	9	1040	2.37678405931418	Protein localization to organelle	http://amigo.geneontology.org/amigo/term/GO:0033365	TPR DLG1 ATRX CCDC88A ANK2 BICD1 CCDC14 GPC6 RYR2
0.0870241347467688	2	48	11.4437751004016	DNA-dependent DNA replication maintenance of fidelity	http://amigo.geneontology.org/amigo/term/GO:0045005	BOD1L1 ATRX
0.0870241347467688	2	48	11.4437751004016	Negative regulation of mitotic nuclear division	http://amigo.geneontology.org/amigo/term/GO:0045839	TPR CENPF
0.0870241347467688	12	1607	2.05090680081871	Negative regulation of nucleobase-containing compound metabolic process	http://amigo.geneontology.org/amigo/term/GO:0045934	SCMH1 TPR CCAR1 DLG1 ATRX TCERG1 PTBP2 CENPF RERE BPTF WWOX CUX1
0.0899258923461808	2	49	11.2102286697812	Neuron recognition	http://amigo.geneontology.org/amigo/term/GO:0008038	EXT1 ROBO2
0.0899258923461808	2	49	11.2102286697812	Regulation of myelination	http://amigo.geneontology.org/amigo/term/GO:0031641	DLG1 PARD3
0.0911305234299971	8	872	2.51973029733613	Regulation of cellular localization	http://amigo.geneontology.org/amigo/term/GO:0060341	TPR DLG1 CCDC88A ANK2 PARD3 BICD1 GPC6 RYR2
0.0914275013710137	4	255	4.30824474368061	Potassium ion transport	http://amigo.geneontology.org/amigo/term/GO:0006813	DLG1 AKAP9 ANK2 KCNT2
0.0922781686760651	3	139	5.92771084337349	Myelination	http://amigo.geneontology.org/amigo/term/GO:0042552	DLG1 ANK2 PARD3
0.0922781686760651	2	50	10.9860240963855	Metal ion export	http://amigo.geneontology.org/amigo/term/GO:0070839	DLG1 KCNT2
0.0928986785661936	4	258	4.25814887456804	Heart morphogenesis	http://amigo.geneontology.org/amigo/term/GO:0003007	TTN EXT1 ROBO2 RYR2
0.0928986785661936	3	141	5.84362983850295	Ensheathment of neurons	http://amigo.geneontology.org/amigo/term/GO:0007272	DLG1 ANK2 PARD3
0.0928986785661936	6	545	3.02367635680336	Blood circulation	http://amigo.geneontology.org/amigo/term/GO:0008015	DLG1 AKAP9 ANK2 TTN EXT1 RYR2
0.0928986785661936	3	141	5.84362983850295	Axon ensheathment	http://amigo.geneontology.org/amigo/term/GO:0008366	DLG1 ANK2 PARD3
0.0928986785661936	2	51	10.7706118592015	Peptidyl-lysine trimethylation	http://amigo.geneontology.org/amigo/term/GO:0018023	ATRX SETD5
0.0928986785661936	5	394	3.48541373616293	Methylation	http://amigo.geneontology.org/amigo/term/GO:0032259	ATRX ASH1L AUTS2 SETD5 SMYD3
0.0928986785661936	3	140	5.88537005163511	Regulation of nuclear division	http://amigo.geneontology.org/amigo/term/GO:0051783	TPR CENPF PHIP
0.0928986785661936	3	141	5.84362983850295	Cardiac conduction	http://amigo.geneontology.org/amigo/term/GO:0061337	AKAP9 ANK2 RYR2
0.0928986785661936	3	141	5.84362983850295	Kidney epithelium development	http://amigo.geneontology.org/amigo/term/GO:0072073	DLG1 EXT1 ROBO2
0.0928986785661936	12	1631	2.0207279147245	Negative regulation of cellular macromolecule biosynthetic process	http://amigo.geneontology.org/amigo/term/GO:2000113	SCMH1 TPR CCAR1 DLG1 ATRX TCERG1 CENPF RERE PAN3 BPTF WWOX CUX1
0.0938977509920839	3	142	5.80247751569659	Purine nucleoside diphosphate metabolic process	http://amigo.geneontology.org/amigo/term/GO:0009135	TPR DLG1 DLG2
0.0938977509920839	3	142	5.80247751569659	Purine ribonucleoside diphosphate metabolic process	http://amigo.geneontology.org/amigo/term/GO:0009179	TPR DLG1 DLG2
0.0945345865687403	5	399	3.44173687230123	Regulation of cation transmembrane transport	http://amigo.geneontology.org/amigo/term/GO:1904062	DLG1 AKAP9 ANK2 DLG2 RYR2
0.0952274410298182	2	52	10.563484708063	Heterophilic cell-cell adhesion via plasma membrane cell adhesion molecules	http://amigo.geneontology.org/amigo/term/GO:0007157	GRID2 TENM3
0.0953195468784499	12	1642	2.00719076060637	Negative regulation of macromolecule biosynthetic process	http://amigo.geneontology.org/amigo/term/GO:0010558	SCMH1 TPR CCAR1 DLG1 ATRX TCERG1 CENPF RERE PAN3 BPTF WWOX CUX1
0.0955259236482765	8	889	2.47154647837695	Regulation of cell cycle process	http://amigo.geneontology.org/amigo/term/GO:0010564	TPR DLG1 ATRX BIRC6 CENPF AKAP9 CENPE PHIP
0.096977939132838	3	145	5.68242625675114	Ribonucleoside diphosphate metabolic process	http://amigo.geneontology.org/amigo/term/GO:0009185	TPR DLG1 DLG2
0.096977939132838	3	145	5.68242625675114	Appendage morphogenesis	http://amigo.geneontology.org/amigo/term/GO:0035107	ATRX FBN2 EXT1
0.096977939132838	3	145	5.68242625675114	Limb morphogenesis	http://amigo.geneontology.org/amigo/term/GO:0035108	ATRX FBN2 EXT1
0.096977939132838	2	53	10.3641736758354	Intermediate filament cytoskeleton organization	http://amigo.geneontology.org/amigo/term/GO:0045104	MACF1 DST
0.0983863995985283	3	146	5.64350552896518	Placenta development	http://amigo.geneontology.org/amigo/term/GO:0001890	BIRC6 ASH1L BPTF
0.0995886234915448	2	54	10.1722445336903	Cerebellar cortex development	http://amigo.geneontology.org/amigo/term/GO:0021695	RERE GRID2
0.0995886234915448	2	54	10.1722445336903	Intermediate filament-based process	http://amigo.geneontology.org/amigo/term/GO:0045103	MACF1 DST
0.100862249200814	1	5	54.9301204819277	10-formyltetrahydrofolate metabolic process	http://amigo.geneontology.org/amigo/term/GO:0009256	MTHFD1L
0.100862249200814	13	1867	1.91240376610889	Protein transport	http://amigo.geneontology.org/amigo/term/GO:0015031	TPR CENPF KTN1 MACF1 TBC1D5 EXOC6B GOLGA4 ANK2 PARD3 DLG2 RABGAP1L TTN RIMS2
0.100862249200814	6	568	2.90123875784829	Wnt signaling pathway	http://amigo.geneontology.org/amigo/term/GO:0016055	CCDC88A USP34 MACF1 EXT1 GPC6 WWOX
0.100862249200814	1	5	54.9301204819277	Axon midline choice point recognition	http://amigo.geneontology.org/amigo/term/GO:0016199	ROBO2
0.100862249200814	1	5	54.9301204819277	Hindbrain maturation	http://amigo.geneontology.org/amigo/term/GO:0021578	RERE
0.100862249200814	1	5	54.9301204819277	Myosin filament assembly	http://amigo.geneontology.org/amigo/term/GO:0031034	TTN
0.100862249200814	2	55	9.98729463307777	Receptor clustering	http://amigo.geneontology.org/amigo/term/GO:0043113	DLG1 DLG2
0.100862249200814	1	5	54.9301204819277	Negative regulation of sister chromatid cohesion	http://amigo.geneontology.org/amigo/term/GO:0045875	ATRX
0.100862249200814	9	1092	2.2636038660135	Regulation of cellular component movement	http://amigo.geneontology.org/amigo/term/GO:0051270	CCAR1 DLG1 MACF1 AKAP9 PTPRG ANK2 UNC5D CLASP2 RYR2
0.100862249200814	6	566	2.91149048490783	Regulation of cytoskeleton organization	http://amigo.geneontology.org/amigo/term/GO:0051493	TPR DLG1 CCDC88A AKAP9 BICD1 CLASP2
0.100862249200814	2	56	9.80895008605852	Negative regulation of nuclear division	http://amigo.geneontology.org/amigo/term/GO:0051784	TPR CENPF
0.100862249200814	1	5	54.9301204819277	TNFSF11-mediated signaling pathway	http://amigo.geneontology.org/amigo/term/GO:0071847	EXT1
0.100862249200814	1	5	54.9301204819277	Minus-end-directed organelle transport along microtubule	http://amigo.geneontology.org/amigo/term/GO:0072385	BICD1
0.100862249200814	2	55	9.98729463307777	Protein localization to microtubule cytoskeleton	http://amigo.geneontology.org/amigo/term/GO:0072698	BICD1 CCDC14
0.100862249200814	1	5	54.9301204819277	Membrane depolarization during SA node cell action potential	http://amigo.geneontology.org/amigo/term/GO:0086046	ANK2
0.100862249200814	1	5	54.9301204819277	Hematopoietic stem cell migration to bone marrow	http://amigo.geneontology.org/amigo/term/GO:0097241	EXT1
0.100862249200814	1	5	54.9301204819277	Positive regulation of the force of heart contraction	http://amigo.geneontology.org/amigo/term/GO:0098735	RYR2
0.100862249200814	3	151	5.45663448495971	Vesicle-mediated transport to the plasma membrane	http://amigo.geneontology.org/amigo/term/GO:0098876	MACF1 EXOC6B GOLGA4
0.100862249200814	1	5	54.9301204819277	Maintenance of postsynaptic density structure	http://amigo.geneontology.org/amigo/term/GO:0099562	DLG1
0.100862249200814	1	5	54.9301204819277	Regulation of basement membrane organization	http://amigo.geneontology.org/amigo/term/GO:0110011	CLASP2
0.100862249200814	6	570	2.89105897273304	Cell-cell signaling by wnt	http://amigo.geneontology.org/amigo/term/GO:0198738	CCDC88A USP34 MACF1 EXT1 GPC6 WWOX
0.100862249200814	1	5	54.9301204819277	Positive regulation of ATPase-coupled calcium transmembrane transporter activity	http://amigo.geneontology.org/amigo/term/GO:1901896	RYR2
0.100862249200814	1	5	54.9301204819277	Positive regulation of protein localization to cilium	http://amigo.geneontology.org/amigo/term/GO:1903566	CCDC88A
0.100862249200814	1	5	54.9301204819277	Regulation of basement membrane assembly involved in embryonic body morphogenesis	http://amigo.geneontology.org/amigo/term/GO:1904259	CLASP2
0.100862249200814	1	5	54.9301204819277	Positive regulation of basement membrane assembly involved in embryonic body morphogenesis	http://amigo.geneontology.org/amigo/term/GO:1904261	CLASP2
0.100862249200814	1	5	54.9301204819277	Basement membrane assembly involved in embryonic body morphogenesis	http://amigo.geneontology.org/amigo/term/GO:2001197	CLASP2
0.101925960252411	2	57	9.63686324244346	Sister chromatid cohesion	http://amigo.geneontology.org/amigo/term/GO:0007062	ATRX POGZ
0.101925960252411	2	57	9.63686324244346	Regulation of histone acetylation	http://amigo.geneontology.org/amigo/term/GO:0035065	AUTS2 SETD5
0.10319586753942	9	1102	2.24306299608598	Embryo development	http://amigo.geneontology.org/amigo/term/GO:0009790	DLG1 CECR2 BIRC6 MTHFD1L FBN2 CLASP2 BPTF EXT1 RYR2
0.103461223389345	3	154	5.35033641057737	Post-Golgi vesicle-mediated transport	http://amigo.geneontology.org/amigo/term/GO:0006892	MACF1 EXOC6B GOLGA4
0.104470428095357	2	58	9.47071042791857	Positive regulation of receptor-mediated endocytosis	http://amigo.geneontology.org/amigo/term/GO:0048260	TBC1D5 BICD1
0.107020667376426	2	59	9.31018991219114	Histone H3-K4 methylation	http://amigo.geneontology.org/amigo/term/GO:0051568	ASH1L AUTS2
0.107020667376426	2	59	9.31018991219114	Cardiac muscle tissue morphogenesis	http://amigo.geneontology.org/amigo/term/GO:0055008	TTN RYR2
0.107020667376426	2	59	9.31018991219114	Regulation of cardiac conduction	http://amigo.geneontology.org/amigo/term/GO:1903779	ANK2 RYR2
0.107376330843389	3	157	5.24810068298672	Regulation of histone modification	http://amigo.geneontology.org/amigo/term/GO:0031056	ATRX AUTS2 SETD5
0.108660521171327	12	1702	1.93643197938641	Negative regulation of cellular biosynthetic process	http://amigo.geneontology.org/amigo/term/GO:0031327	SCMH1 TPR CCAR1 DLG1 ATRX TCERG1 CENPF RERE PAN3 BPTF WWOX CUX1
0.108713365072213	2	60	9.15502008032129	Ribonucleoside monophosphate metabolic process	http://amigo.geneontology.org/amigo/term/GO:0009161	DLG1 DLG2
0.108713365072213	2	60	9.15502008032129	Protein localization to cytoskeleton	http://amigo.geneontology.org/amigo/term/GO:0044380	BICD1 CCDC14
0.108713365072213	2	60	9.15502008032129	Positive regulation of Notch signaling pathway	http://amigo.geneontology.org/amigo/term/GO:0045747	ROBO2 MAML3
0.108713365072213	2	60	9.15502008032129	Cell communication involved in cardiac conduction	http://amigo.geneontology.org/amigo/term/GO:0086065	ANK2 RYR2
0.109243347181513	3	159	5.18208683791771	Regulation of RNA splicing	http://amigo.geneontology.org/amigo/term/GO:0043484	KHDRBS2 PTBP2 RBM25
0.109524873534331	1	6	45.7751004016064	Luteolysis	http://amigo.geneontology.org/amigo/term/GO:0001554	ROBO2
0.109524873534331	3	160	5.14969879518072	Neuron migration	http://amigo.geneontology.org/amigo/term/GO:0001764	ADGRL3 UNC5D AUTS2
0.109524873534331	2	61	9.00493778392258	Glycosaminoglycan catabolic process	http://amigo.geneontology.org/amigo/term/GO:0006027	VCAN GPC6
0.109524873534331	7	767	2.50658959174377	Chemical synaptic transmission	http://amigo.geneontology.org/amigo/term/GO:0007268	DLG1 AKAP9 DLG2 GRID2 DLGAP1 RIMS2 EXT1
0.109524873534331	1	6	45.7751004016064	Positive regulation of nuclear cell cycle DNA replication	http://amigo.geneontology.org/amigo/term/GO:0010571	ATRX
0.109524873534331	1	6	45.7751004016064	Positive regulation of cytoplasmic mRNA processing body assembly	http://amigo.geneontology.org/amigo/term/GO:0010606	PAN3
0.109524873534331	1	6	45.7751004016064	Diadenosine polyphosphate catabolic process	http://amigo.geneontology.org/amigo/term/GO:0015961	FHIT
0.109524873534331	1	6	45.7751004016064	Olfactory bulb interneuron development	http://amigo.geneontology.org/amigo/term/GO:0021891	ROBO2
0.109524873534331	3	163	5.05491906275408	Glycosaminoglycan metabolic process	http://amigo.geneontology.org/amigo/term/GO:0030203	VCAN EXT1 GPC6
0.109524873534331	1	6	45.7751004016064	Skeletal muscle thin filament assembly	http://amigo.geneontology.org/amigo/term/GO:0030240	TTN
0.109524873534331	3	160	5.14969879518072	Hindbrain development	http://amigo.geneontology.org/amigo/term/GO:0030902	PTBP2 RERE GRID2
0.109524873534331	1	6	45.7751004016064	Paranodal junction assembly	http://amigo.geneontology.org/amigo/term/GO:0030913	ANK2
0.109524873534331	1	6	45.7751004016064	Myosin filament organization	http://amigo.geneontology.org/amigo/term/GO:0031033	TTN
0.109524873534331	2	61	9.00493778392258	Regulation of DNA-templated transcription, elongation	http://amigo.geneontology.org/amigo/term/GO:0032784	TCERG1 SETD5
0.109524873534331	3	162	5.08612226684516	Regulation of axonogenesis	http://amigo.geneontology.org/amigo/term/GO:0050770	MACF1 GOLGA4 ROBO2
0.109524873534331	1	6	45.7751004016064	Maintenance of centrosome location	http://amigo.geneontology.org/amigo/term/GO:0051661	AKAP9
0.109524873534331	1	6	45.7751004016064	Negative regulation of synapse assembly	http://amigo.geneontology.org/amigo/term/GO:0051964	ROBO2
0.109524873534331	1	6	45.7751004016064	Purkinje myocyte to ventricular cardiac muscle cell signaling	http://amigo.geneontology.org/amigo/term/GO:0086029	RYR2
0.109524873534331	1	6	45.7751004016064	Purkinje myocyte to ventricular cardiac muscle cell communication	http://amigo.geneontology.org/amigo/term/GO:0086068	RYR2
0.109524873534331	1	6	45.7751004016064	Histone H3-K36 trimethylation	http://amigo.geneontology.org/amigo/term/GO:0097198	SETD5
0.109524873534331	7	767	2.50658959174377	Anterograde trans-synaptic signaling	http://amigo.geneontology.org/amigo/term/GO:0098916	DLG1 AKAP9 DLG2 GRID2 DLGAP1 RIMS2 EXT1
0.109524873534331	1	6	45.7751004016064	Regulation of phospholipase C-activating G protein-coupled receptor signaling pathway	http://amigo.geneontology.org/amigo/term/GO:1900736	BICD1
0.109524873534331	4	291	3.77526601250362	Regulation of blood circulation	http://amigo.geneontology.org/amigo/term/GO:1903522	DLG1 AKAP9 ANK2 RYR2
0.109524873534331	1	6	45.7751004016064	Negative regulation of p38MAPK cascade	http://amigo.geneontology.org/amigo/term/GO:1903753	DLG1
0.109524873534331	1	6	45.7751004016064	Regulation of histone H4-K16 acetylation	http://amigo.geneontology.org/amigo/term/GO:2000618	AUTS2
0.110867473636989	3	164	5.02409638554217	Nucleoside diphosphate metabolic process	http://amigo.geneontology.org/amigo/term/GO:0009132	TPR DLG1 DLG2
0.110961543041122	2	63	8.71906674316313	Export across plasma membrane	http://amigo.geneontology.org/amigo/term/GO:0140115	DLG1 KCNT2
0.113167284867174	2	64	8.58283132530121	Regulation of alternative mRNA splicing, via spliceosome	http://amigo.geneontology.org/amigo/term/GO:0000381	KHDRBS2 RBM25
0.113167284867174	12	1734	1.90069621044733	Negative regulation of biosynthetic process	http://amigo.geneontology.org/amigo/term/GO:0009890	SCMH1 TPR CCAR1 DLG1 ATRX TCERG1 CENPF RERE PAN3 BPTF WWOX CUX1
0.113167284867174	3	166	4.96356510378865	Transport along microtubule	http://amigo.geneontology.org/amigo/term/GO:0010970	DLG2 BICD1 DST
0.113167284867174	2	64	8.58283132530121	Establishment of protein localization to plasma membrane	http://amigo.geneontology.org/amigo/term/GO:0061951	MACF1 GOLGA4
0.113599058926062	7	776	2.4775183207055	Trans-synaptic signaling	http://amigo.geneontology.org/amigo/term/GO:0099537	DLG1 AKAP9 DLG2 GRID2 DLGAP1 RIMS2 EXT1
0.11396808774577	3	167	4.93384315705937	Cardiac chamber development	http://amigo.geneontology.org/amigo/term/GO:0003205	ANK2 ROBO2 RYR2
0.11396808774577	3	167	4.93384315705937	Muscle cell development	http://amigo.geneontology.org/amigo/term/GO:0055001	ANK2 TTN SMYD3
0.11398950990038	4	303	3.62575052685991	Kidney development	http://amigo.geneontology.org/amigo/term/GO:0001822	DLG1 CENPF EXT1 ROBO2
0.11398950990038	1	7	39.2358003442341	Neural fold formation	http://amigo.geneontology.org/amigo/term/GO:0001842	CECR2
0.11398950990038	5	448	3.06529690189329	Muscle system process	http://amigo.geneontology.org/amigo/term/GO:0003012	DLG1 AKAP9 ANK2 TTN RYR2
0.11398950990038	2	67	8.19852544506384	Aminoglycan catabolic process	http://amigo.geneontology.org/amigo/term/GO:0006026	VCAN GPC6
0.11398950990038	3	171	4.81843162122173	Homophilic cell adhesion via plasma membrane adhesion molecules	http://amigo.geneontology.org/amigo/term/GO:0007156	PCDH7 ROBO2 TENM3
0.11398950990038	1	7	39.2358003442341	Formate metabolic process	http://amigo.geneontology.org/amigo/term/GO:0015942	MTHFD1L
0.11398950990038	1	7	39.2358003442341	Axon choice point recognition	http://amigo.geneontology.org/amigo/term/GO:0016198	ROBO2
0.11398950990038	1	7	39.2358003442341	Central nervous system maturation	http://amigo.geneontology.org/amigo/term/GO:0021626	RERE
0.11398950990038	2	66	8.32274552756481	Proteoglycan biosynthetic process	http://amigo.geneontology.org/amigo/term/GO:0030166	VCAN EXT1
0.11398950990038	2	67	8.19852544506384	Regulation of microtubule polymerization	http://amigo.geneontology.org/amigo/term/GO:0031113	AKAP9 CLASP2
0.11398950990038	4	301	3.64984189248689	Protein-containing complex localization	http://amigo.geneontology.org/amigo/term/GO:0031503	TPR DLG1 DLG2 GPC6
0.11398950990038	1	7	39.2358003442341	Positive regulation of Rac protein signal transduction	http://amigo.geneontology.org/amigo/term/GO:0035022	AUTS2
0.11398950990038	1	7	39.2358003442341	Detection of muscle stretch	http://amigo.geneontology.org/amigo/term/GO:0035995	TTN
0.11398950990038	10	1355	2.02694171520028	Regulation of phosphorylation	http://amigo.geneontology.org/amigo/term/GO:0042325	TPR DLG1 CCDC88A AKAP9 CENPE PHIP PARD3 TTN PTPN13 SMYD3
0.11398950990038	6	615	2.67951807228916	Mitotic cell cycle phase transition	http://amigo.geneontology.org/amigo/term/GO:0044772	TPR DLG1 CENPF AKAP9 CENPE CLASP2
0.11398950990038	1	7	39.2358003442341	Tetrahydrofolate biosynthetic process	http://amigo.geneontology.org/amigo/term/GO:0046654	MTHFD1L
0.11398950990038	1	7	39.2358003442341	Chromosome movement towards spindle pole	http://amigo.geneontology.org/amigo/term/GO:0051305	CENPE
0.11398950990038	1	7	39.2358003442341	Response to methylmercury	http://amigo.geneontology.org/amigo/term/GO:0051597	ANK2
0.11398950990038	2	66	8.32274552756481	Regulation of focal adhesion assembly	http://amigo.geneontology.org/amigo/term/GO:0051893	MACF1 CLASP2
0.11398950990038	1	7	39.2358003442341	Hard palate development	http://amigo.geneontology.org/amigo/term/GO:0060022	DLG1
0.11398950990038	2	67	8.19852544506384	Muscle tissue morphogenesis	http://amigo.geneontology.org/amigo/term/GO:0060415	TTN RYR2
0.11398950990038	1	7	39.2358003442341	Uterus morphogenesis	http://amigo.geneontology.org/amigo/term/GO:0061038	ASH1L
0.11398950990038	1	7	39.2358003442341	Spontaneous neurotransmitter secretion	http://amigo.geneontology.org/amigo/term/GO:0061669	RIMS2
0.11398950990038	1	7	39.2358003442341	Response to heparin	http://amigo.geneontology.org/amigo/term/GO:0071503	EXT1
0.11398950990038	1	7	39.2358003442341	Maintenance of protein location in extracellular region	http://amigo.geneontology.org/amigo/term/GO:0071694	FBN2
0.11398950990038	2	66	8.32274552756481	Regulation of cell-substrate junction assembly	http://amigo.geneontology.org/amigo/term/GO:0090109	MACF1 CLASP2
0.11398950990038	1	7	39.2358003442341	Positive regulation of spindle checkpoint	http://amigo.geneontology.org/amigo/term/GO:0090232	TPR
0.11398950990038	1	7	39.2358003442341	Positive regulation of mitotic cell cycle spindle assembly checkpoint	http://amigo.geneontology.org/amigo/term/GO:0090267	TPR
0.11398950990038	1	7	39.2358003442341	Lymphocyte migration into lymphoid organs	http://amigo.geneontology.org/amigo/term/GO:0097021	EXT1
0.11398950990038	1	7	39.2358003442341	Positive regulation of inhibitory postsynaptic potential	http://amigo.geneontology.org/amigo/term/GO:0097151	RIMS2
0.11398950990038	1	7	39.2358003442341	Modulation of inhibitory postsynaptic potential	http://amigo.geneontology.org/amigo/term/GO:0098828	RIMS2
0.11398950990038	1	7	39.2358003442341	Maintenance of postsynaptic specialization structure	http://amigo.geneontology.org/amigo/term/GO:0098880	DLG1
0.11398950990038	2	65	8.45078776645042	Axonal transport	http://amigo.geneontology.org/amigo/term/GO:0098930	DLG2 DST
0.11398950990038	1	7	39.2358003442341	Regulation of potassium ion export across plasma membrane	http://amigo.geneontology.org/amigo/term/GO:1903764	DLG1
0.11398950990038	1	7	39.2358003442341	Positive regulation of protein localization to centrosome	http://amigo.geneontology.org/amigo/term/GO:1904781	BICD1
0.11398950990038	2	66	8.32274552756481	Regulation of peptidyl-lysine acetylation	http://amigo.geneontology.org/amigo/term/GO:2000756	AUTS2 SETD5
0.11398950990038	3	172	4.79041748388904	Regulation of extrinsic apoptotic signaling pathway	http://amigo.geneontology.org/amigo/term/GO:2001236	BIRC6 PHIP WWOX
0.114597484977863	13	1970	1.81241514280472	Positive regulation of macromolecule biosynthetic process	http://amigo.geneontology.org/amigo/term/GO:0010557	CCAR1 ATRX TCERG1 ASH1L TCF12 RERE POGZ PHIP AUTS2 BPTF SMYD3 WWOX MAML3
0.114741258270749	2	68	8.07795889440114	Metaphase plate congression	http://amigo.geneontology.org/amigo/term/GO:0051310	CENPF CENPE
0.114741258270749	2	68	8.07795889440114	Positive regulation of potassium ion transmembrane transport	http://amigo.geneontology.org/amigo/term/GO:1901381	AKAP9 ANK2
0.115336327420063	3	174	4.73535521395929	Positive regulation of developmental growth	http://amigo.geneontology.org/amigo/term/GO:0048639	MACF1 GOLGA4 RIMS2
0.115455355762659	9	1167	2.11812803914888	Regulation of protein phosphorylation	http://amigo.geneontology.org/amigo/term/GO:0001932	DLG1 CCDC88A AKAP9 CENPE PHIP PARD3 TTN PTPN13 SMYD3
0.115455355762659	4	307	3.57850947765001	Embryonic organ morphogenesis	http://amigo.geneontology.org/amigo/term/GO:0048562	DLG1 MTHFD1L FBN2 RYR2
0.116866273351555	2	69	7.96088702636633	Cranial skeletal system development	http://amigo.geneontology.org/amigo/term/GO:1904888	MTHFD1L EXT1
0.118074653019548	10	1368	2.00767984217572	Peptidyl-amino acid modification	http://amigo.geneontology.org/amigo/term/GO:0018193	TPR ATRX NKTR ASH1L AKAP9 PARD3 TTN AUTS2 SETD5 SMYD3
0.118733091103859	2	70	7.84716006884682	Spliceosomal complex assembly	http://amigo.geneontology.org/amigo/term/GO:0000245	LUC7L3 PTBP2
0.118733091103859	3	177	4.65509495609557	Aminoglycan metabolic process	http://amigo.geneontology.org/amigo/term/GO:0006022	VCAN EXT1 GPC6
0.118733091103859	8	985	2.23066479114427	Growth	http://amigo.geneontology.org/amigo/term/GO:0040007	ATRX MACF1 LARGE1 GOLGA4 AUTS2 CLASP2 RIMS2 EXT1
0.118733091103859	2	70	7.84716006884682	Regulation of postsynaptic membrane neurotransmitter receptor levels	http://amigo.geneontology.org/amigo/term/GO:0099072	DLG1 GPC6
0.119349482566235	4	312	3.52116156935434	Positive regulation of cell development	http://amigo.geneontology.org/amigo/term/GO:0010720	MACF1 GOLGA4 ROBO2 CUX1
0.119349482566235	4	312	3.52116156935434	Renal system development	http://amigo.geneontology.org/amigo/term/GO:0072001	DLG1 CENPF EXT1 ROBO2
0.119387846025579	3	178	4.6289427372411	Positive regulation of cation transmembrane transport	http://amigo.geneontology.org/amigo/term/GO:1904064	AKAP9 ANK2 RYR2
0.119732147975446	6	632	2.60744242793961	Circulatory system process	http://amigo.geneontology.org/amigo/term/GO:0003013	DLG1 AKAP9 ANK2 TTN EXT1 RYR2
0.119732147975446	5	467	2.94058460824024	Actin filament organization	http://amigo.geneontology.org/amigo/term/GO:0007015	TTC17 DLG1 CCDC88A TTN CLASP2
0.119732147975446	1	8	34.3313253012048	Negative regulation of phospholipase activity	http://amigo.geneontology.org/amigo/term/GO:0010519	BICD1
0.119732147975446	1	8	34.3313253012048	Heparan sulfate proteoglycan biosynthetic process, polysaccharide chain biosynthetic process	http://amigo.geneontology.org/amigo/term/GO:0015014	EXT1
0.119732147975446	1	8	34.3313253012048	Cerebellar granular layer formation	http://amigo.geneontology.org/amigo/term/GO:0021684	GRID2
0.119732147975446	1	8	34.3313253012048	Cerebellar granule cell differentiation	http://amigo.geneontology.org/amigo/term/GO:0021707	GRID2
0.119732147975446	3	179	4.60308272194925	Positive regulation of cell growth	http://amigo.geneontology.org/amigo/term/GO:0030307	MACF1 GOLGA4 RIMS2
0.119732147975446	2	72	7.62918340026774	Regulation of histone methylation	http://amigo.geneontology.org/amigo/term/GO:0031060	ATRX AUTS2
0.119732147975446	1	8	34.3313253012048	Regulation of maintenance of sister chromatid cohesion	http://amigo.geneontology.org/amigo/term/GO:0034091	ATRX
0.119732147975446	1	8	34.3313253012048	Regulation of maintenance of mitotic sister chromatid cohesion	http://amigo.geneontology.org/amigo/term/GO:0034182	ATRX
0.119732147975446	2	71	7.73663668759545	Animal organ formation	http://amigo.geneontology.org/amigo/term/GO:0048645	EXT1 ROBO2
0.119732147975446	9	1183	2.08948049170477	Anatomical structure formation involved in morphogenesis	http://amigo.geneontology.org/amigo/term/GO:0048646	CECR2 MTHFD1L FBN2 ANK2 GRID2 TTN CLASP2 EXT1 ROBO2
0.119732147975446	1	8	34.3313253012048	Embryonic neurocranium morphogenesis	http://amigo.geneontology.org/amigo/term/GO:0048702	MTHFD1L
0.119732147975446	1	8	34.3313253012048	Sebaceous gland development	http://amigo.geneontology.org/amigo/term/GO:0048733	ASH1L
0.119732147975446	3	181	4.55221992944152	Appendage development	http://amigo.geneontology.org/amigo/term/GO:0048736	ATRX FBN2 EXT1
0.119732147975446	3	181	4.55221992944152	Limb development	http://amigo.geneontology.org/amigo/term/GO:0060173	ATRX FBN2 EXT1
0.119732147975446	1	8	34.3313253012048	Positive regulation of extracellular matrix disassembly	http://amigo.geneontology.org/amigo/term/GO:0090091	CLASP2
0.119732147975446	1	8	34.3313253012048	Positive regulation of histone H4 acetylation	http://amigo.geneontology.org/amigo/term/GO:0090240	AUTS2
0.119732147975446	1	8	34.3313253012048	Regulation of cardiac muscle cell action potential involved in regulation of contraction	http://amigo.geneontology.org/amigo/term/GO:0098909	AKAP9
0.119732147975446	1	8	34.3313253012048	Anterograde axonal protein transport	http://amigo.geneontology.org/amigo/term/GO:0099641	DLG2
0.119732147975446	2	71	7.73663668759545	Regulation of cell-substrate junction organization	http://amigo.geneontology.org/amigo/term/GO:0150116	MACF1 CLASP2
0.119732147975446	1	8	34.3313253012048	Regulation of potassium ion import	http://amigo.geneontology.org/amigo/term/GO:1903286	DLG1
0.119732147975446	1	8	34.3313253012048	Regulation of protein localization to cilium	http://amigo.geneontology.org/amigo/term/GO:1903564	CCDC88A
0.119732147975446	1	8	34.3313253012048	Regulation of wound healing, spreading of epidermal cells	http://amigo.geneontology.org/amigo/term/GO:1903689	CLASP2
0.120092150976924	4	318	3.45472455861181	Positive regulation of ion transport	http://amigo.geneontology.org/amigo/term/GO:0043270	DLG1 AKAP9 ANK2 RYR2
0.120127857971174	7	815	2.35896222928524	Synaptic signaling	http://amigo.geneontology.org/amigo/term/GO:0099536	DLG1 AKAP9 DLG2 GRID2 DLGAP1 RIMS2 EXT1
0.120530007120337	2	73	7.52467403862024	Lamellipodium assembly	http://amigo.geneontology.org/amigo/term/GO:0030032	CCDC88A AUTS2
0.121654275303602	6	641	2.57083247185309	Chordate embryonic development	http://amigo.geneontology.org/amigo/term/GO:0043009	DLG1 CECR2 BIRC6 MTHFD1L BPTF EXT1
0.12259952059041	2	74	7.42298925431456	Muscle organ morphogenesis	http://amigo.geneontology.org/amigo/term/GO:0048644	TTN RYR2
0.12259952059041	2	74	7.42298925431456	Positive regulation of organelle assembly	http://amigo.geneontology.org/amigo/term/GO:1902117	CCDC88A PAN3
0.12259952059041	2	74	7.42298925431456	Positive regulation of calcium ion transmembrane transport	http://amigo.geneontology.org/amigo/term/GO:1904427	ANK2 RYR2
0.125351126441258	4	324	3.39074817789677	Regulation of developmental growth	http://amigo.geneontology.org/amigo/term/GO:0048638	MACF1 GOLGA4 CLASP2 RIMS2
0.125351126441258	5	479	2.86691651784591	Regulation of mitotic cell cycle phase transition	http://amigo.geneontology.org/amigo/term/GO:1901990	TPR DLG1 CENPF AKAP9 CENPE
0.126319687509009	4	325	3.38031510658017	Positive regulation of cellular protein localization	http://amigo.geneontology.org/amigo/term/GO:1903829	TPR DLG1 CCDC88A BICD1
0.127738523298976	2	76	7.22764743183259	Axo-dendritic transport	http://amigo.geneontology.org/amigo/term/GO:0008088	DLG2 DST
0.128578648811539	6	652	2.52745953137704	Regulation of mitotic cell cycle	http://amigo.geneontology.org/amigo/term/GO:0007346	TPR DLG1 CENPF AKAP9 CENPE PHIP
0.128953259019484	3	190	4.33658845909956	Regulation of cell size	http://amigo.geneontology.org/amigo/term/GO:0008361	MACF1 GOLGA4 CLASP2
0.128953259019484	1	9	30.5167336010709	Folic acid-containing compound biosynthetic process	http://amigo.geneontology.org/amigo/term/GO:0009396	MTHFD1L
0.128953259019484	1	9	30.5167336010709	Skeletal myofibril assembly	http://amigo.geneontology.org/amigo/term/GO:0014866	TTN
0.128953259019484	1	9	30.5167336010709	Diadenosine polyphosphate metabolic process	http://amigo.geneontology.org/amigo/term/GO:0015959	FHIT
0.128953259019484	1	9	30.5167336010709	T-tubule organization	http://amigo.geneontology.org/amigo/term/GO:0033292	ANK2
0.128953259019484	1	9	30.5167336010709	Axo-dendritic protein transport	http://amigo.geneontology.org/amigo/term/GO:0099640	DLG2
0.128953259019484	1	9	30.5167336010709	Positive regulation of long-term synaptic depression	http://amigo.geneontology.org/amigo/term/GO:1900454	GRID2
0.128953259019484	1	9	30.5167336010709	Positive regulation of extracellular matrix assembly	http://amigo.geneontology.org/amigo/term/GO:1901203	CLASP2
0.128953259019484	1	9	30.5167336010709	Positive regulation of extrinsic apoptotic signaling pathway in absence of ligand	http://amigo.geneontology.org/amigo/term/GO:2001241	WWOX
0.131104819206166	2	78	7.04232313870868	Mitotic spindle assembly	http://amigo.geneontology.org/amigo/term/GO:0090307	TPR CLASP2
0.132492882376429	10	1421	1.93279804651399	Epithelium development	http://amigo.geneontology.org/amigo/term/GO:0060429	DLG1 ATRX CECR2 MTHFD1L CLASP2 EXT1 GPC6 ROBO2 KAZN RYR2
0.132970299011537	6	661	2.49304631536737	Embryo development ending in birth or egg hatching	http://amigo.geneontology.org/amigo/term/GO:0009792	DLG1 CECR2 BIRC6 MTHFD1L BPTF EXT1
0.133419325418074	2	79	6.95317980783895	Regulation of protein acetylation	http://amigo.geneontology.org/amigo/term/GO:1901983	AUTS2 SETD5
0.134222959586107	3	194	4.24717426406658	Positive regulation of ion transmembrane transport	http://amigo.geneontology.org/amigo/term/GO:0034767	AKAP9 ANK2 RYR2
0.13521522457685	2	80	6.86626506024096	Alternative mRNA splicing, via spliceosome	http://amigo.geneontology.org/amigo/term/GO:0000380	KHDRBS2 RBM25
0.13521522457685	3	195	4.22539388322521	Hematopoietic progenitor cell differentiation	http://amigo.geneontology.org/amigo/term/GO:0002244	PRRC2C TCF12 EXT1
0.13521522457685	2	80	6.86626506024096	Cardiac muscle hypertrophy	http://amigo.geneontology.org/amigo/term/GO:0003300	TTN RYR2
0.13521522457685	2	80	6.86626506024096	Nucleoside monophosphate metabolic process	http://amigo.geneontology.org/amigo/term/GO:0009123	DLG1 DLG2
0.137658079188143	1	10	27.4650602409639	Regulation of cytoplasmic mRNA processing body assembly	http://amigo.geneontology.org/amigo/term/GO:0010603	PAN3
0.137658079188143	1	10	27.4650602409639	Cerebellar granular layer morphogenesis	http://amigo.geneontology.org/amigo/term/GO:0021683	GRID2
0.137658079188143	1	10	27.4650602409639	Hindbrain radial glia guided cell migration	http://amigo.geneontology.org/amigo/term/GO:0021932	RERE
0.137658079188143	1	10	27.4650602409639	Hematopoietic stem cell migration	http://amigo.geneontology.org/amigo/term/GO:0035701	EXT1
0.137658079188143	1	10	27.4650602409639	Branching morphogenesis of a nerve	http://amigo.geneontology.org/amigo/term/GO:0048755	RERE
0.137658079188143	4	340	3.23118355776045	Protein polymerization	http://amigo.geneontology.org/amigo/term/GO:0051258	TTC17 DLG1 AKAP9 CLASP2
0.137658079188143	1	10	27.4650602409639	Regulation of neurotransmitter receptor localization to postsynaptic specialization membrane	http://amigo.geneontology.org/amigo/term/GO:0098696	GPC6
0.137658079188143	1	10	27.4650602409639	Positive regulation of cell cycle checkpoint	http://amigo.geneontology.org/amigo/term/GO:1901978	TPR
0.137658079188143	1	10	27.4650602409639	Protein localization to presynapse	http://amigo.geneontology.org/amigo/term/GO:1905383	DLG2
0.137658079188143	1	10	27.4650602409639	Negative regulation of synapse organization	http://amigo.geneontology.org/amigo/term/GO:1905809	ROBO2
0.137658079188143	3	197	4.18249648339551	Regulation of cation channel activity	http://amigo.geneontology.org/amigo/term/GO:2001257	DLG1 ANK2 DLG2
0.140290071782804	3	200	4.11975903614458	Multicellular organismal signaling	http://amigo.geneontology.org/amigo/term/GO:0035637	AKAP9 ANK2 RYR2
0.140290071782804	3	200	4.11975903614458	Microtubule-based transport	http://amigo.geneontology.org/amigo/term/GO:0099111	DLG2 BICD1 DST
0.140302269061308	2	83	6.61808680505153	Embryonic placenta development	http://amigo.geneontology.org/amigo/term/GO:0001892	BIRC6 BPTF
0.140302269061308	2	83	6.61808680505153	Striated muscle hypertrophy	http://amigo.geneontology.org/amigo/term/GO:0014897	TTN RYR2
0.140302269061308	2	83	6.61808680505153	Regulation of release of sequestered calcium ion into cytosol	http://amigo.geneontology.org/amigo/term/GO:0051279	ANK2 RYR2
0.142758298864077	3	202	4.0789693427174	Actomyosin structure organization	http://amigo.geneontology.org/amigo/term/GO:0031032	CCDC88A TTN CLASP2
0.143608756633558	4	348	3.15690347597286	Urogenital system development	http://amigo.geneontology.org/amigo/term/GO:0001655	DLG1 CENPF EXT1 ROBO2
0.143608756633558	2	86	6.38722331185206	Regulation of translational initiation	http://amigo.geneontology.org/amigo/term/GO:0006446	TPR EIF4G3
0.143608756633558	2	85	6.46236711552091	Post-embryonic development	http://amigo.geneontology.org/amigo/term/GO:0009791	ATRX ASH1L
0.143608756633558	1	11	24.9682365826944	Embryonic body morphogenesis	http://amigo.geneontology.org/amigo/term/GO:0010172	CLASP2
0.143608756633558	2	85	6.46236711552091	Muscle hypertrophy	http://amigo.geneontology.org/amigo/term/GO:0014896	TTN RYR2
0.143608756633558	5	513	2.67690645623429	Cell growth	http://amigo.geneontology.org/amigo/term/GO:0016049	MACF1 GOLGA4 AUTS2 CLASP2 RIMS2
0.143608756633558	1	11	24.9682365826944	Olfactory bulb interneuron differentiation	http://amigo.geneontology.org/amigo/term/GO:0021889	ROBO2
0.143608756633558	1	11	24.9682365826944	Peristalsis	http://amigo.geneontology.org/amigo/term/GO:0030432	DLG1
0.143608756633558	1	11	24.9682365826944	Astral microtubule organization	http://amigo.geneontology.org/amigo/term/GO:0030953	DLG1
0.143608756633558	1	11	24.9682365826944	Glomerular basement membrane development	http://amigo.geneontology.org/amigo/term/GO:0032836	EXT1
0.143608756633558	1	11	24.9682365826944	Cellular response to potassium ion	http://amigo.geneontology.org/amigo/term/GO:0035865	DLG2
0.143608756633558	1	11	24.9682365826944	Embryonic viscerocranium morphogenesis	http://amigo.geneontology.org/amigo/term/GO:0048703	MTHFD1L
0.143608756633558	2	86	6.38722331185206	Establishment of chromosome localization	http://amigo.geneontology.org/amigo/term/GO:0051303	CENPF CENPE
0.143608756633558	1	11	24.9682365826944	Maintenance of organelle location	http://amigo.geneontology.org/amigo/term/GO:0051657	AKAP9
0.143608756633558	1	11	24.9682365826944	Bone trabecula formation	http://amigo.geneontology.org/amigo/term/GO:0060346	FBN2
0.143608756633558	1	11	24.9682365826944	Cellular response to caffeine	http://amigo.geneontology.org/amigo/term/GO:0071313	RYR2
0.143608756633558	2	86	6.38722331185206	Intrinsic apoptotic signaling pathway by p53 class mediator	http://amigo.geneontology.org/amigo/term/GO:0072332	WWOX FHIT
0.143608756633558	1	11	24.9682365826944	AV node cell action potential	http://amigo.geneontology.org/amigo/term/GO:0086016	RYR2
0.143608756633558	1	11	24.9682365826944	AV node cell to bundle of His cell signaling	http://amigo.geneontology.org/amigo/term/GO:0086027	RYR2
0.143608756633558	1	11	24.9682365826944	Type B pancreatic cell apoptotic process	http://amigo.geneontology.org/amigo/term/GO:0097050	RYR2
0.143608756633558	1	11	24.9682365826944	Regulation of protein localization to centrosome	http://amigo.geneontology.org/amigo/term/GO:1904779	BICD1
0.143608756633558	1	11	24.9682365826944	Positive regulation of DNA-dependent DNA replication	http://amigo.geneontology.org/amigo/term/GO:2000105	ATRX
0.144599914869264	4	352	3.1210295728368	Regionalization	http://amigo.geneontology.org/amigo/term/GO:0003002	SCMH1 BPTF EXT1 ROBO2
0.145261232703626	3	207	3.98044351318317	Morphogenesis of a branching structure	http://amigo.geneontology.org/amigo/term/GO:0001763	DLG1 RERE EXT1
0.146750593051287	3	208	3.96130676552363	Nucleosome organization	http://amigo.geneontology.org/amigo/term/GO:0034728	ATRX BPTF SMYD3
0.147007471461238	11	1678	1.80045090971754	Protein phosphorylation	http://amigo.geneontology.org/amigo/term/GO:0006468	DLG1 CCDC88A BIRC6 AKAP9 CENPE PHIP PARD3 PAN3 TTN PTPN13 SMYD3
0.14828809182713	2	88	6.2420591456736	Chromosome localization	http://amigo.geneontology.org/amigo/term/GO:0050000	CENPF CENPE
0.15081312572854	2	89	6.1719236496548	Endoderm development	http://amigo.geneontology.org/amigo/term/GO:0007492	BPTF EXT1
0.15081312572854	2	89	6.1719236496548	Focal adhesion assembly	http://amigo.geneontology.org/amigo/term/GO:0048041	MACF1 CLASP2
0.152047457574844	1	12	22.8875502008032	Heparin biosynthetic process	http://amigo.geneontology.org/amigo/term/GO:0030210	EXT1
0.152047457574844	1	12	22.8875502008032	Positive regulation of heterochromatin assembly	http://amigo.geneontology.org/amigo/term/GO:0031453	TPR
0.152047457574844	1	12	22.8875502008032	Hemidesmosome assembly	http://amigo.geneontology.org/amigo/term/GO:0031581	DST
0.152047457574844	1	12	22.8875502008032	Maintenance of sister chromatid cohesion	http://amigo.geneontology.org/amigo/term/GO:0034086	ATRX
0.152047457574844	1	12	22.8875502008032	Maintenance of mitotic sister chromatid cohesion	http://amigo.geneontology.org/amigo/term/GO:0034088	ATRX
0.152047457574844	1	12	22.8875502008032	Tetrahydrofolate interconversion	http://amigo.geneontology.org/amigo/term/GO:0035999	MTHFD1L
0.152047457574844	1	12	22.8875502008032	Regulation of RNA export from nucleus	http://amigo.geneontology.org/amigo/term/GO:0046831	TPR
0.152047457574844	1	12	22.8875502008032	Positive regulation of heterochromatin organization	http://amigo.geneontology.org/amigo/term/GO:0120263	TPR
0.152047457574844	1	12	22.8875502008032	Regulation of ATPase-coupled calcium transmembrane transporter activity	http://amigo.geneontology.org/amigo/term/GO:1901894	RYR2
0.156244525009322	2	92	5.97066526977475	Neural tube closure	http://amigo.geneontology.org/amigo/term/GO:0001843	CECR2 MTHFD1L
0.156244525009322	2	92	5.97066526977475	Proteoglycan metabolic process	http://amigo.geneontology.org/amigo/term/GO:0006029	VCAN EXT1
0.156244525009322	4	365	3.00986961544809	Negative regulation of organelle organization	http://amigo.geneontology.org/amigo/term/GO:0010639	TPR ATRX CENPF CLASP2
0.156244525009322	2	92	5.97066526977475	Lamellipodium organization	http://amigo.geneontology.org/amigo/term/GO:0097581	CCDC88A AUTS2
0.156244525009322	2	92	5.97066526977475	Regulation of calcium ion transmembrane transporter activity	http://amigo.geneontology.org/amigo/term/GO:1901019	ANK2 RYR2
0.156636190061255	2	94	5.84362983850295	Ureteric bud development	http://amigo.geneontology.org/amigo/term/GO:0001657	DLG1 ROBO2
0.156636190061255	1	13	21.126969416126	Negative regulation of acute inflammatory response	http://amigo.geneontology.org/amigo/term/GO:0002674	ASH1L
0.156636190061255	1	13	21.126969416126	Response to light intensity	http://amigo.geneontology.org/amigo/term/GO:0009642	EXT1
0.156636190061255	1	13	21.126969416126	Post-embryonic animal morphogenesis	http://amigo.geneontology.org/amigo/term/GO:0009886	ATRX
0.156636190061255	1	13	21.126969416126	Heparin metabolic process	http://amigo.geneontology.org/amigo/term/GO:0030202	EXT1
0.156636190061255	1	13	21.126969416126	Dermatan sulfate biosynthetic process	http://amigo.geneontology.org/amigo/term/GO:0030208	VCAN
0.156636190061255	1	13	21.126969416126	Positive regulation of transcription elongation from RNA polymerase II promoter	http://amigo.geneontology.org/amigo/term/GO:0032968	TCERG1
0.156636190061255	1	13	21.126969416126	Regulation of nuclear cell cycle DNA replication	http://amigo.geneontology.org/amigo/term/GO:0033262	ATRX
0.156636190061255	5	533	2.57645968489342	Regulation of ion transmembrane transport	http://amigo.geneontology.org/amigo/term/GO:0034765	DLG1 AKAP9 ANK2 DLG2 RYR2
0.156636190061255	1	13	21.126969416126	Netrin-activated signaling pathway	http://amigo.geneontology.org/amigo/term/GO:0038007	UNC5D
0.156636190061255	1	13	21.126969416126	Positive regulation of insulin-like growth factor receptor signaling pathway	http://amigo.geneontology.org/amigo/term/GO:0043568	PHIP
0.156636190061255	2	94	5.84362983850295	Regulation of stress fiber assembly	http://amigo.geneontology.org/amigo/term/GO:0051492	CCDC88A CLASP2
0.156636190061255	1	13	21.126969416126	Sertoli cell development	http://amigo.geneontology.org/amigo/term/GO:0060009	ATRX
0.156636190061255	1	13	21.126969416126	Prepulse inhibition	http://amigo.geneontology.org/amigo/term/GO:0060134	GRID2
0.156636190061255	2	93	5.90646456794922	Tube closure	http://amigo.geneontology.org/amigo/term/GO:0060606	CECR2 MTHFD1L
0.156636190061255	1	13	21.126969416126	Motor behavior	http://amigo.geneontology.org/amigo/term/GO:0061744	EXT1
0.156636190061255	4	366	3.00164592797419	DNA conformation change	http://amigo.geneontology.org/amigo/term/GO:0071103	ATRX TTN CHD9 SMYD3
0.156636190061255	10	1505	1.82492094624345	Cellular response to endogenous stimulus	http://amigo.geneontology.org/amigo/term/GO:0071495	AKAP9 FBN2 PHIP PARD3 BPTF EXT1 ROBO2 SMYD3 WWOX RYR2
0.156636190061255	1	13	21.126969416126	Microtubule anchoring at microtubule organizing center	http://amigo.geneontology.org/amigo/term/GO:0072393	BICD1
0.156636190061255	1	13	21.126969416126	Seminiferous tubule development	http://amigo.geneontology.org/amigo/term/GO:0072520	ATRX
0.156636190061255	1	13	21.126969416126	Cellular response to hydroxyurea	http://amigo.geneontology.org/amigo/term/GO:0072711	ATRX
0.156636190061255	5	535	2.56682805990316	Regulation of anatomical structure size	http://amigo.geneontology.org/amigo/term/GO:0090066	DLG1 MACF1 GOLGA4 CLASP2 EXT1
0.156636190061255	1	13	21.126969416126	Regulation of postsynaptic density assembly	http://amigo.geneontology.org/amigo/term/GO:0099151	GRID2
0.156636190061255	1	13	21.126969416126	Regulation of histone H3-K9 trimethylation	http://amigo.geneontology.org/amigo/term/GO:1900112	ATRX
0.157143329630047	4	371	2.96119247881012	Protein dephosphorylation	http://amigo.geneontology.org/amigo/term/GO:0006470	BOD1L1 DLG1 PTPRG PTPN13
0.157226766160069	6	717	2.29833140091748	Negative regulation of cellular component organization	http://amigo.geneontology.org/amigo/term/GO:0051129	TPR ATRX CENPF PTPRG CLASP2 ROBO2
0.157650443115932	6	718	2.29513038225325	Response to wounding	http://amigo.geneontology.org/amigo/term/GO:0009611	MACF1 DST CLASP2 BPTF JMJD1C EXT1
0.157650443115932	2	95	5.78211794546608	Mesonephric epithelium development	http://amigo.geneontology.org/amigo/term/GO:0072163	DLG1 ROBO2
0.157650443115932	2	95	5.78211794546608	Mesonephric tubule development	http://amigo.geneontology.org/amigo/term/GO:0072164	DLG1 ROBO2
0.157974373586135	5	540	2.54306113342258	Negative regulation of phosphate metabolic process	http://amigo.geneontology.org/amigo/term/GO:0045936	BOD1L1 PARD3 DLG2 PTPN13 SMYD3
0.158748991126265	5	541	2.53836046589315	Negative regulation of phosphorus metabolic process	http://amigo.geneontology.org/amigo/term/GO:0010563	BOD1L1 PARD3 DLG2 PTPN13 SMYD3
0.159588174194568	2	96	5.7218875502008	Microtubule polymerization	http://amigo.geneontology.org/amigo/term/GO:0046785	AKAP9 CLASP2
0.159588174194568	2	96	5.7218875502008	Embryonic skeletal system morphogenesis	http://amigo.geneontology.org/amigo/term/GO:0048704	DLG1 MTHFD1L
0.159605375210264	1	14	19.617900172117	Meiotic spindle organization	http://amigo.geneontology.org/amigo/term/GO:0000212	ATRX
0.159605375210264	1	14	19.617900172117	Immunological synapse formation	http://amigo.geneontology.org/amigo/term/GO:0001771	DLG1
0.159605375210264	1	14	19.617900172117	Cardiac left ventricle morphogenesis	http://amigo.geneontology.org/amigo/term/GO:0003214	RYR2
0.159605375210264	1	14	19.617900172117	Detection of calcium ion	http://amigo.geneontology.org/amigo/term/GO:0005513	RYR2
0.159605375210264	1	14	19.617900172117	Nuclear pore organization	http://amigo.geneontology.org/amigo/term/GO:0006999	TPR
0.159605375210264	1	14	19.617900172117	Intracellular mRNA localization	http://amigo.geneontology.org/amigo/term/GO:0008298	BICD1
0.159605375210264	2	98	5.60511433489058	Primary neural tube formation	http://amigo.geneontology.org/amigo/term/GO:0014020	CECR2 MTHFD1L
0.159605375210264	1	14	19.617900172117	Optic nerve development	http://amigo.geneontology.org/amigo/term/GO:0021554	EXT1
0.159605375210264	1	14	19.617900172117	Cerebellar granular layer development	http://amigo.geneontology.org/amigo/term/GO:0021681	GRID2
0.159605375210264	1	14	19.617900172117	Pyramidal neuron differentiation	http://amigo.geneontology.org/amigo/term/GO:0021859	UNC5D
0.159605375210264	1	14	19.617900172117	Chondroitin sulfate catabolic process	http://amigo.geneontology.org/amigo/term/GO:0030207	VCAN
0.159605375210264	1	14	19.617900172117	Pteridine-containing compound biosynthetic process	http://amigo.geneontology.org/amigo/term/GO:0042559	MTHFD1L
0.159605375210264	6	725	2.27297050270046	Cell cycle phase transition	http://amigo.geneontology.org/amigo/term/GO:0044770	TPR DLG1 CENPF AKAP9 CENPE CLASP2
0.159605375210264	4	378	2.90635558105438	Regulation of neurogenesis	http://amigo.geneontology.org/amigo/term/GO:0050767	MACF1 GOLGA4 ROBO2 CUX1
0.159605375210264	1	14	19.617900172117	Spongiotrophoblast layer development	http://amigo.geneontology.org/amigo/term/GO:0060712	BIRC6
0.159605375210264	1	14	19.617900172117	Bone trabecula morphogenesis	http://amigo.geneontology.org/amigo/term/GO:0061430	FBN2
0.159605375210264	1	14	19.617900172117	Cellular response to purine-containing compound	http://amigo.geneontology.org/amigo/term/GO:0071415	RYR2
0.159605375210264	1	14	19.617900172117	Embryonic skeletal joint development	http://amigo.geneontology.org/amigo/term/GO:0072498	EXT1
0.159605375210264	1	14	19.617900172117	Response to hydroxyurea	http://amigo.geneontology.org/amigo/term/GO:0072710	ATRX
0.159605375210264	1	14	19.617900172117	AV node cell to bundle of His cell communication	http://amigo.geneontology.org/amigo/term/GO:0086067	RYR2
0.159605375210264	1	14	19.617900172117	Protein transport along microtubule	http://amigo.geneontology.org/amigo/term/GO:0098840	DLG2
0.159605375210264	1	14	19.617900172117	Microtubule-based protein transport	http://amigo.geneontology.org/amigo/term/GO:0099118	DLG2
0.159605375210264	1	14	19.617900172117	Regulation of postsynaptic specialization assembly	http://amigo.geneontology.org/amigo/term/GO:0099150	GRID2
0.159605375210264	1	14	19.617900172117	Regulation of extracellular matrix assembly	http://amigo.geneontology.org/amigo/term/GO:1901201	CLASP2
0.161647616614233	3	228	3.6138237159163	Osteoblast differentiation	http://amigo.geneontology.org/amigo/term/GO:0001649	VCAN FBN2 WWOX
0.161647616614233	2	99	5.54849701837654	Mesonephros development	http://amigo.geneontology.org/amigo/term/GO:0001823	DLG1 ROBO2
0.161647616614233	5	551	2.49229221787331	Dephosphorylation	http://amigo.geneontology.org/amigo/term/GO:0016311	BOD1L1 DLG1 PTPRG DLG2 PTPN13
0.163745656435918	8	1122	1.95829306530937	Enzyme linked receptor protein signaling pathway	http://amigo.geneontology.org/amigo/term/GO:0007167	CCDC88A FBN2 PTPRG PHIP PARD3 CLASP2 EXT1 COL4A5
0.163914492465998	2	100	5.49301204819277	Maintenance of protein location	http://amigo.geneontology.org/amigo/term/GO:0045185	CCDC88A FBN2
0.165269089446127	1	15	18.3100401606426	Dermatan sulfate metabolic process	http://amigo.geneontology.org/amigo/term/GO:0030205	VCAN
0.165269089446127	2	101	5.43862579028987	Regulation of microtubule polymerization or depolymerization	http://amigo.geneontology.org/amigo/term/GO:0031110	AKAP9 CLASP2
0.165269089446127	1	15	18.3100401606426	Regulation of nucleobase-containing compound transport	http://amigo.geneontology.org/amigo/term/GO:0032239	TPR
0.165269089446127	1	15	18.3100401606426	Histone H3-K9 demethylation	http://amigo.geneontology.org/amigo/term/GO:0033169	JMJD1C
0.165269089446127	2	101	5.43862579028987	Synaptic transmission, glutamatergic	http://amigo.geneontology.org/amigo/term/GO:0035249	GRID2 EXT1
0.165269089446127	1	15	18.3100401606426	Platelet-derived growth factor receptor-beta signaling pathway	http://amigo.geneontology.org/amigo/term/GO:0035791	CLASP2
0.165269089446127	1	15	18.3100401606426	Dicarboxylic acid biosynthetic process	http://amigo.geneontology.org/amigo/term/GO:0043650	MTHFD1L
0.165269089446127	1	15	18.3100401606426	Positive regulation of sequestering of calcium ion	http://amigo.geneontology.org/amigo/term/GO:0051284	RYR2
0.165269089446127	1	15	18.3100401606426	Attachment of mitotic spindle microtubules to kinetochore	http://amigo.geneontology.org/amigo/term/GO:0051315	CENPE
0.165269089446127	1	15	18.3100401606426	Basement membrane assembly	http://amigo.geneontology.org/amigo/term/GO:0070831	CLASP2
0.165269089446127	1	15	18.3100401606426	Cellular response to epinephrine stimulus	http://amigo.geneontology.org/amigo/term/GO:0071872	RYR2
0.165269089446127	1	15	18.3100401606426	Regulation of spindle checkpoint	http://amigo.geneontology.org/amigo/term/GO:0090231	TPR
0.165269089446127	1	15	18.3100401606426	Regulation of histone H4 acetylation	http://amigo.geneontology.org/amigo/term/GO:0090239	AUTS2
0.165269089446127	1	15	18.3100401606426	Regulation of mitotic cell cycle spindle assembly checkpoint	http://amigo.geneontology.org/amigo/term/GO:0090266	TPR
0.165269089446127	1	15	18.3100401606426	Regulation of neuron projection arborization	http://amigo.geneontology.org/amigo/term/GO:0150011	MACF1
0.165269089446127	1	15	18.3100401606426	Regulation of mitotic spindle checkpoint	http://amigo.geneontology.org/amigo/term/GO:1903504	TPR
0.16541823172337	2	102	5.38530592960076	Regulation of actomyosin structure organization	http://amigo.geneontology.org/amigo/term/GO:0110020	CCDC88A CLASP2
0.167189648493927	6	744	2.21492421298096	Actin cytoskeleton organization	http://amigo.geneontology.org/amigo/term/GO:0030036	TTC17 DLG1 CCDC88A TTN AUTS2 CLASP2
0.167797398276222	2	103	5.3330214060124	Spinal cord development	http://amigo.geneontology.org/amigo/term/GO:0021510	PTBP2 ROBO2
0.16792005279358	7	937	2.05181880135269	Regulation of protein localization	http://amigo.geneontology.org/amigo/term/GO:0032880	TPR DLG1 CCDC88A BICD1 RABGAP1L TTN GPC6
0.170180043706724	2	104	5.28174235403151	Regulation of calcium ion transport into cytosol	http://amigo.geneontology.org/amigo/term/GO:0010522	ANK2 RYR2
0.170730953714342	11	1769	1.70783302798532	Response to endogenous stimulus	http://amigo.geneontology.org/amigo/term/GO:0009719	TPR AKAP9 FBN2 PHIP PARD3 BPTF EXT1 ROBO2 SMYD3 WWOX RYR2
0.170730953714342	4	394	2.78833098893034	Muscle tissue development	http://amigo.geneontology.org/amigo/term/GO:0060537	DLG1 CENPF TTN RYR2
0.170730953714342	6	750	2.19720481927711	Response to growth factor	http://amigo.geneontology.org/amigo/term/GO:0070848	TPR FBN2 PARD3 BPTF EXT1 WWOX
0.170730953714342	3	237	3.47658990391948	Positive regulation of supramolecular fiber organization	http://amigo.geneontology.org/amigo/term/GO:1902905	DLG1 CCDC88A AKAP9
0.17180746119559	1	16	17.1656626506024	Cell migration in hindbrain	http://amigo.geneontology.org/amigo/term/GO:0021535	RERE
0.17180746119559	8	1145	1.91895617404114	Negative regulation of cellular protein metabolic process	http://amigo.geneontology.org/amigo/term/GO:0032269	BOD1L1 TPR BIRC6 PARD3 PAN3 PTPN13 SMYD3 FHIT
0.17180746119559	1	16	17.1656626506024	Sequestering of extracellular ligand from receptor	http://amigo.geneontology.org/amigo/term/GO:0035581	FBN2
0.17180746119559	1	16	17.1656626506024	Response to potassium ion	http://amigo.geneontology.org/amigo/term/GO:0035864	DLG2
0.17180746119559	1	16	17.1656626506024	Dermatan sulfate proteoglycan biosynthetic process	http://amigo.geneontology.org/amigo/term/GO:0050651	VCAN
0.17180746119559	1	16	17.1656626506024	Response to redox state	http://amigo.geneontology.org/amigo/term/GO:0051775	RYR2
0.17180746119559	1	16	17.1656626506024	Regulation of excitatory synapse assembly	http://amigo.geneontology.org/amigo/term/GO:1904889	GRID2
0.172378338415227	2	106	5.18208683791771	Neural tube formation	http://amigo.geneontology.org/amigo/term/GO:0001841	CECR2 MTHFD1L
0.172378338415227	2	106	5.18208683791771	Regulation of actin filament bundle assembly	http://amigo.geneontology.org/amigo/term/GO:0032231	CCDC88A CLASP2
0.172378338415227	2	106	5.18208683791771	Excitatory postsynaptic potential	http://amigo.geneontology.org/amigo/term/GO:0060079	GRID2 RIMS2
0.174999682668307	2	107	5.13365611980633	Hematopoietic stem cell differentiation	http://amigo.geneontology.org/amigo/term/GO:0060218	TCF12 EXT1
0.175904582378013	3	242	3.40475953400378	DNA packaging	http://amigo.geneontology.org/amigo/term/GO:0006323	ATRX TTN SMYD3
0.176872948088916	2	108	5.08612226684516	Cardiac septum development	http://amigo.geneontology.org/amigo/term/GO:0003279	ANK2 ROBO2
0.176872948088916	3	243	3.39074817789677	Regulation of epithelial cell migration	http://amigo.geneontology.org/amigo/term/GO:0010632	MACF1 PTPRG CLASP2
0.176872948088916	2	108	5.08612226684516	Regulation of mRNA splicing, via spliceosome	http://amigo.geneontology.org/amigo/term/GO:0048024	KHDRBS2 RBM25
0.177013045631349	7	957	2.00893857561909	Negative regulation of transcription by RNA polymerase II	http://amigo.geneontology.org/amigo/term/GO:0000122	TPR DLG1 ATRX TCERG1 BPTF WWOX CUX1
0.177013045631349	1	17	16.1559177888023	Hypersensitivity	http://amigo.geneontology.org/amigo/term/GO:0002524	EXT1
0.177013045631349	1	17	16.1559177888023	Heart induction	http://amigo.geneontology.org/amigo/term/GO:0003129	ROBO2
0.177013045631349	6	762	2.16260316857983	Transmembrane receptor protein tyrosine kinase signaling pathway	http://amigo.geneontology.org/amigo/term/GO:0007169	CCDC88A PTPRG PHIP CLASP2 EXT1 COL4A5
0.177013045631349	3	245	3.36306860093435	Positive regulation of transmembrane transport	http://amigo.geneontology.org/amigo/term/GO:0034764	AKAP9 ANK2 RYR2
0.177013045631349	1	17	16.1559177888023	Histone H3-K9 trimethylation	http://amigo.geneontology.org/amigo/term/GO:0036124	ATRX
0.177013045631349	1	17	16.1559177888023	Collagen-activated tyrosine kinase receptor signaling pathway	http://amigo.geneontology.org/amigo/term/GO:0038063	COL4A5
0.177013045631349	1	17	16.1559177888023	Cardiac myofibril assembly	http://amigo.geneontology.org/amigo/term/GO:0055003	TTN
0.177013045631349	1	17	16.1559177888023	Inhibitory postsynaptic potential	http://amigo.geneontology.org/amigo/term/GO:0060080	RIMS2
0.177013045631349	1	17	16.1559177888023	Negative regulation of lipase activity	http://amigo.geneontology.org/amigo/term/GO:0060192	BICD1
0.177013045631349	1	17	16.1559177888023	Dendrite self-avoidance	http://amigo.geneontology.org/amigo/term/GO:0070593	EXT1
0.177013045631349	3	245	3.36306860093435	Extrinsic apoptotic signaling pathway	http://amigo.geneontology.org/amigo/term/GO:0097191	BIRC6 PHIP WWOX
0.177013045631349	1	17	16.1559177888023	Regulation of Golgi organization	http://amigo.geneontology.org/amigo/term/GO:1903358	AKAP9
0.178474887150894	2	110	4.99364731653888	Contractile actin filament bundle assembly	http://amigo.geneontology.org/amigo/term/GO:0030038	CCDC88A CLASP2
0.178474887150894	4	406	2.70591726511959	Regulation of cellular component size	http://amigo.geneontology.org/amigo/term/GO:0032535	DLG1 MACF1 GOLGA4 CLASP2
0.178474887150894	2	110	4.99364731653888	Stress fiber assembly	http://amigo.geneontology.org/amigo/term/GO:0043149	CCDC88A CLASP2
0.179551422551513	5	583	2.35549401723532	Heart development	http://amigo.geneontology.org/amigo/term/GO:0007507	ANK2 TTN EXT1 ROBO2 RYR2
0.179551422551513	5	583	2.35549401723532	Wound healing	http://amigo.geneontology.org/amigo/term/GO:0042060	MACF1 DST CLASP2 JMJD1C EXT1
0.179551422551513	9	1373	1.80033169824235	Positive regulation of developmental process	http://amigo.geneontology.org/amigo/term/GO:0051094	MACF1 FBN2 TCF12 GOLGA4 GRID2 CLASP2 RIMS2 ROBO2 CUX1
0.18087300578419	1	18	15.2583668005355	Pulmonary valve morphogenesis	http://amigo.geneontology.org/amigo/term/GO:0003184	ROBO2
0.18087300578419	2	112	4.90447504302926	Regulation of Notch signaling pathway	http://amigo.geneontology.org/amigo/term/GO:0008593	ROBO2 MAML3
0.18087300578419	1	18	15.2583668005355	Regulation of gastrulation	http://amigo.geneontology.org/amigo/term/GO:0010470	CLASP2
0.18087300578419	1	18	15.2583668005355	Positive regulation of myelination	http://amigo.geneontology.org/amigo/term/GO:0031643	PARD3
0.18087300578419	1	18	15.2583668005355	Protein O-linked mannosylation	http://amigo.geneontology.org/amigo/term/GO:0035269	LARGE1
0.18087300578419	1	18	15.2583668005355	Wound healing, spreading of epidermal cells	http://amigo.geneontology.org/amigo/term/GO:0035313	CLASP2
0.18087300578419	1	18	15.2583668005355	Calcium ion-regulated exocytosis of neurotransmitter	http://amigo.geneontology.org/amigo/term/GO:0048791	RIMS2
0.18087300578419	1	18	15.2583668005355	Dermatan sulfate proteoglycan metabolic process	http://amigo.geneontology.org/amigo/term/GO:0050655	VCAN
0.18087300578419	1	18	15.2583668005355	Hematopoietic stem cell homeostasis	http://amigo.geneontology.org/amigo/term/GO:0061484	EXT1
0.18087300578419	1	18	15.2583668005355	Response to epinephrine	http://amigo.geneontology.org/amigo/term/GO:0071871	RYR2
0.18087300578419	3	250	3.29580722891566	Positive regulation of cell cycle process	http://amigo.geneontology.org/amigo/term/GO:0090068	TPR ATRX PHIP
0.18087300578419	2	112	4.90447504302926	Positive regulation of plasma membrane bounded cell projection assembly	http://amigo.geneontology.org/amigo/term/GO:0120034	CCDC88A AUTS2
0.18087300578419	1	18	15.2583668005355	Extracellular regulation of signal transduction	http://amigo.geneontology.org/amigo/term/GO:1900115	FBN2
0.18087300578419	1	18	15.2583668005355	Extracellular negative regulation of signal transduction	http://amigo.geneontology.org/amigo/term/GO:1900116	FBN2
0.18087300578419	5	585	2.34744104623623	Regulation of cell cycle phase transition	http://amigo.geneontology.org/amigo/term/GO:1901987	TPR DLG1 CENPF AKAP9 CENPE
0.18087300578419	4	412	2.6665107030062	Regulation of supramolecular fiber organization	http://amigo.geneontology.org/amigo/term/GO:1902903	DLG1 CCDC88A AKAP9 CLASP2
0.18087300578419	1	18	15.2583668005355	Regulation of heart morphogenesis	http://amigo.geneontology.org/amigo/term/GO:2000826	ROBO2
0.180890576544938	2	113	4.86107260902015	Regulation of DNA replication	http://amigo.geneontology.org/amigo/term/GO:0006275	ATRX CCDC88A
0.180890576544938	2	113	4.86107260902015	Positive regulation of endocytosis	http://amigo.geneontology.org/amigo/term/GO:0045807	TBC1D5 BICD1
0.180890576544938	2	113	4.86107260902015	Chemical synaptic transmission, postsynaptic	http://amigo.geneontology.org/amigo/term/GO:0099565	GRID2 RIMS2
0.180890576544938	5	589	2.3314991715589	Regulation of cellular protein localization	http://amigo.geneontology.org/amigo/term/GO:1903827	TPR DLG1 CCDC88A BICD1 GPC6
0.18344446231495	2	114	4.81843162122173	Nephron epithelium development	http://amigo.geneontology.org/amigo/term/GO:0072009	DLG1 EXT1
0.184384901264299	4	416	2.64087117701576	Ossification	http://amigo.geneontology.org/amigo/term/GO:0001503	VCAN FBN2 EXT1 WWOX
0.184384901264299	1	19	14.4552948636652	Regulation of extracellular matrix disassembly	http://amigo.geneontology.org/amigo/term/GO:0010715	CLASP2
0.184384901264299	1	19	14.4552948636652	Cell proliferation in external granule layer	http://amigo.geneontology.org/amigo/term/GO:0021924	RERE
0.184384901264299	1	19	14.4552948636652	Cerebellar granule cell precursor proliferation	http://amigo.geneontology.org/amigo/term/GO:0021930	RERE
0.184384901264299	1	19	14.4552948636652	Response to caffeine	http://amigo.geneontology.org/amigo/term/GO:0031000	RYR2
0.184384901264299	1	19	14.4552948636652	Retinal ganglion cell axon guidance	http://amigo.geneontology.org/amigo/term/GO:0031290	ROBO2
0.184384901264299	2	116	4.73535521395929	Positive regulation of peptidyl-serine phosphorylation	http://amigo.geneontology.org/amigo/term/GO:0033138	AKAP9 SMYD3
0.184384901264299	1	19	14.4552948636652	Negative regulation of transcription elongation from RNA polymerase II promoter	http://amigo.geneontology.org/amigo/term/GO:0034244	TCERG1
0.184384901264299	2	116	4.73535521395929	Peptidyl-tyrosine dephosphorylation	http://amigo.geneontology.org/amigo/term/GO:0035335	PTPRG PTPN13
0.184384901264299	1	19	14.4552948636652	Histone H4-K16 acetylation	http://amigo.geneontology.org/amigo/term/GO:0043984	AUTS2
0.184384901264299	2	115	4.7765322158198	Regulation of receptor-mediated endocytosis	http://amigo.geneontology.org/amigo/term/GO:0048259	TBC1D5 BICD1
0.184384901264299	3	255	3.23118355776045	Positive regulation of cytoskeleton organization	http://amigo.geneontology.org/amigo/term/GO:0051495	DLG1 CCDC88A AKAP9
0.184384901264299	1	19	14.4552948636652	Positive regulation of histone H3-K4 methylation	http://amigo.geneontology.org/amigo/term/GO:0051571	AUTS2
0.184384901264299	1	19	14.4552948636652	Negative regulation of focal adhesion assembly	http://amigo.geneontology.org/amigo/term/GO:0051895	CLASP2
0.184384901264299	1	19	14.4552948636652	Sertoli cell differentiation	http://amigo.geneontology.org/amigo/term/GO:0060008	ATRX
0.184384901264299	3	256	3.21856174698795	Cellular response to transforming growth factor beta stimulus	http://amigo.geneontology.org/amigo/term/GO:0071560	FBN2 PARD3 WWOX
0.184384901264299	1	19	14.4552948636652	Spontaneous synaptic transmission	http://amigo.geneontology.org/amigo/term/GO:0098814	RIMS2
0.184384901264299	1	19	14.4552948636652	Negative regulation of cell-substrate junction organization	http://amigo.geneontology.org/amigo/term/GO:0150118	CLASP2
0.184384901264299	1	19	14.4552948636652	Regulation of receptor localization to synapse	http://amigo.geneontology.org/amigo/term/GO:1902683	GPC6
0.186789507796291	2	117	4.69488209247245	Mucopolysaccharide metabolic process	http://amigo.geneontology.org/amigo/term/GO:1903510	VCAN EXT1
0.188919314992299	1	20	13.7325301204819	N-acetylglucosamine metabolic process	http://amigo.geneontology.org/amigo/term/GO:0006044	LARGE1
0.188919314992299	1	20	13.7325301204819	Negative regulation of peptidyl-threonine phosphorylation	http://amigo.geneontology.org/amigo/term/GO:0010801	PARD3
0.188919314992299	3	261	3.15690347597286	Gene silencing	http://amigo.geneontology.org/amigo/term/GO:0016458	SCMH1 TPR PTPN13
0.188919314992299	1	20	13.7325301204819	Cell proliferation in hindbrain	http://amigo.geneontology.org/amigo/term/GO:0021534	RERE
0.188919314992299	1	20	13.7325301204819	Maintenance of cell polarity	http://amigo.geneontology.org/amigo/term/GO:0030011	DST
0.188919314992299	3	260	3.16904541241891	Regulation of protein polymerization	http://amigo.geneontology.org/amigo/term/GO:0032271	DLG1 AKAP9 CLASP2
0.188919314992299	2	119	4.61597651108636	DNA duplex unwinding	http://amigo.geneontology.org/amigo/term/GO:0032508	ATRX CHD9
0.188919314992299	1	20	13.7325301204819	Negative regulation of translational initiation	http://amigo.geneontology.org/amigo/term/GO:0045947	TPR
0.188919314992299	1	20	13.7325301204819	Tetrahydrofolate metabolic process	http://amigo.geneontology.org/amigo/term/GO:0046653	MTHFD1L
0.188919314992299	1	20	13.7325301204819	Folic acid metabolic process	http://amigo.geneontology.org/amigo/term/GO:0046655	MTHFD1L
0.188919314992299	1	20	13.7325301204819	Muscle cell cellular homeostasis	http://amigo.geneontology.org/amigo/term/GO:0046716	LARGE1
0.188919314992299	1	20	13.7325301204819	Negative regulation of nucleocytoplasmic transport	http://amigo.geneontology.org/amigo/term/GO:0046823	TPR
0.188919314992299	1	20	13.7325301204819	Positive regulation of protein export from nucleus	http://amigo.geneontology.org/amigo/term/GO:0046827	TPR
0.188919314992299	1	20	13.7325301204819	Smooth muscle tissue development	http://amigo.geneontology.org/amigo/term/GO:0048745	DLG1
0.188919314992299	1	20	13.7325301204819	Renal filtration cell differentiation	http://amigo.geneontology.org/amigo/term/GO:0061318	EXT1
0.188919314992299	1	20	13.7325301204819	Glomerular visceral epithelial cell differentiation	http://amigo.geneontology.org/amigo/term/GO:0072112	EXT1
0.188919314992299	1	20	13.7325301204819	Maintenance of synapse structure	http://amigo.geneontology.org/amigo/term/GO:0099558	DLG1
0.188919314992299	1	20	13.7325301204819	Regulation of postsynaptic density organization	http://amigo.geneontology.org/amigo/term/GO:1905874	GRID2
0.189323558296441	3	262	3.14485422606456	Response to transforming growth factor beta	http://amigo.geneontology.org/amigo/term/GO:0071559	FBN2 PARD3 WWOX
0.189833370230869	2	120	4.57751004016064	Negative regulation of extrinsic apoptotic signaling pathway	http://amigo.geneontology.org/amigo/term/GO:2001237	BIRC6 PHIP
0.189833370230869	2	120	4.57751004016064	Positive regulation of chromosome organization	http://amigo.geneontology.org/amigo/term/GO:2001252	TPR ATRX
0.194528064429362	8	1209	1.81737371321514	Regulation of cell cycle	http://amigo.geneontology.org/amigo/term/GO:0051726	TPR DLG1 ATRX BIRC6 CENPF AKAP9 CENPE PHIP
0.194833687570251	2	122	4.50246889196129	Cardiac chamber morphogenesis	http://amigo.geneontology.org/amigo/term/GO:0003206	ROBO2 RYR2
0.195198241765028	1	21	13.0786001147447	Negative regulation of adenylate cyclase activity	http://amigo.geneontology.org/amigo/term/GO:0007194	AKAP9
0.195198241765028	1	21	13.0786001147447	Negative regulation of DNA-templated transcription, elongation	http://amigo.geneontology.org/amigo/term/GO:0032785	TCERG1
0.195198241765028	1	21	13.0786001147447	Cellular protein-containing complex localization	http://amigo.geneontology.org/amigo/term/GO:0034629	DLG1
0.195198241765028	1	21	13.0786001147447	Vocalization behavior	http://amigo.geneontology.org/amigo/term/GO:0071625	EXT1
0.195198241765028	1	21	13.0786001147447	Glomerular epithelial cell differentiation	http://amigo.geneontology.org/amigo/term/GO:0072311	EXT1
0.195198241765028	1	21	13.0786001147447	Postsynaptic density assembly	http://amigo.geneontology.org/amigo/term/GO:0097107	GRID2
0.197876629932921	10	1644	1.67062410224841	Positive regulation of signal transduction	http://amigo.geneontology.org/amigo/term/GO:0009967	TPR CCDC88A USP34 MACF1 PHIP AUTS2 RIMS2 ROBO2 WWOX MAML3
0.198313952537568	2	124	4.42984842596191	DNA geometric change	http://amigo.geneontology.org/amigo/term/GO:0032392	ATRX CHD9
0.199734402701695	2	126	4.35953337158156	Embryonic epithelial tube formation	http://amigo.geneontology.org/amigo/term/GO:0001838	CECR2 MTHFD1L
0.199734402701695	2	126	4.35953337158156	Regulation of cell-matrix adhesion	http://amigo.geneontology.org/amigo/term/GO:0001952	MACF1 CLASP2
0.199734402701695	1	22	12.4841182913472	Pulmonary valve development	http://amigo.geneontology.org/amigo/term/GO:0003177	ROBO2
0.199734402701695	2	125	4.39440963855422	Cardiac ventricle development	http://amigo.geneontology.org/amigo/term/GO:0003231	ROBO2 RYR2
0.199734402701695	1	22	12.4841182913472	Regulation of sister chromatid cohesion	http://amigo.geneontology.org/amigo/term/GO:0007063	ATRX
0.199734402701695	1	22	12.4841182913472	Positive regulation of transcription of Notch receptor target	http://amigo.geneontology.org/amigo/term/GO:0007221	MAML3
0.199734402701695	1	22	12.4841182913472	Phasic smooth muscle contraction	http://amigo.geneontology.org/amigo/term/GO:0014821	DLG1
0.199734402701695	1	22	12.4841182913472	Myelin assembly	http://amigo.geneontology.org/amigo/term/GO:0032288	ANK2
0.199734402701695	5	622	2.20780227017394	Regulation of transmembrane transport	http://amigo.geneontology.org/amigo/term/GO:0034762	DLG1 AKAP9 ANK2 DLG2 RYR2
0.199734402701695	1	22	12.4841182913472	Establishment of apical/basal cell polarity	http://amigo.geneontology.org/amigo/term/GO:0035089	PATJ
0.199734402701695	1	22	12.4841182913472	Regulation of insulin-like growth factor receptor signaling pathway	http://amigo.geneontology.org/amigo/term/GO:0043567	PHIP
0.199734402701695	3	272	3.02923458540043	Positive regulation of growth	http://amigo.geneontology.org/amigo/term/GO:0045927	MACF1 GOLGA4 RIMS2
0.199734402701695	2	126	4.35953337158156	Release of sequestered calcium ion into cytosol	http://amigo.geneontology.org/amigo/term/GO:0051209	ANK2 RYR2
0.199734402701695	1	22	12.4841182913472	Uterus development	http://amigo.geneontology.org/amigo/term/GO:0060065	ASH1L
0.199734402701695	1	22	12.4841182913472	Membrane depolarization during cardiac muscle cell action potential	http://amigo.geneontology.org/amigo/term/GO:0086012	ANK2
0.199734402701695	3	272	3.02923458540043	Negative regulation of mitotic cell cycle phase transition	http://amigo.geneontology.org/amigo/term/GO:1901991	TPR DLG1 CENPF
