# Supplementary material for: Gene length is a pivotal feature to explain disparities in transcript capture between single transcriptome techniques
Source: Front Bioinform. 2023 Apr 12;3:1144266. doi: 10.3389/fbinf.2023.1144266 (PMC10132733; doi:10.3389/fbinf.2023.1144266)
Supplement: Supplementary file 5 [file DataSheet6.CSV]

gene,p_val,avg_log2FC,pct.1,pct.2,p_val_adj,cluster,description
Kcnip4,0,4.29362722502879,0.988,0.485,0,0,Kv channel interacting protein 4 [Source:MGI Symbol	Acc:MGI:1933131]
Htr2c,0,4.03583814269826,0.828,0.063,0,0,5-hydroxytryptamine (serotonin) receptor 2C [Source:MGI Symbol	Acc:MGI:96281]
Atp6v0d2,0,3.51038882099291,0.876,0.038,0,0,"ATPase, H+ transporting, lysosomal V0 subunit D2 [Source:MGI Symbol	Acc:MGI:1924415]"
Abcg1,0,3.44685509086611,0.929,0.109,0,0,ATP binding cassette subfamily G member 1 [Source:MGI Symbol	Acc:MGI:107704]
Tcf7l2,0,3.3835708432368,0.991,0.441,0,0,"transcription factor 7 like 2, T cell specific, HMG box [Source:MGI Symbol	Acc:MGI:1202879]"
Pik3ap1,0,3.25166972428865,0.91,0.107,0,0,phosphoinositide-3-kinase adaptor protein 1 [Source:MGI Symbol	Acc:MGI:1933177]
Dock10,0,3.13865010207299,0.986,0.317,0,0,dedicator of cytokinesis 10 [Source:MGI Symbol	Acc:MGI:2146320]
Mrc1,0,3.08082674446727,0.867,0.089,0,0,"mannose receptor, C type 1 [Source:MGI Symbol	Acc:MGI:97142]"
C530008M17Rik,0,3.04329603841733,0.831,0.038,0,0,NA
Pparg,0,2.94452941815492,0.862,0.126,0,0,peroxisome proliferator activated receptor gamma [Source:MGI Symbol	Acc:MGI:97747]
Dmxl2,0,2.91273089164957,0.895,0.146,0,0,Dmx-like 2 [Source:MGI Symbol	Acc:MGI:2444630]
Sirpa,0,2.87347743185419,0.878,0.098,0,0,signal-regulatory protein alpha [Source:MGI Symbol	Acc:MGI:108563]
Card11,0,2.81888169613788,0.84,0.071,0,0,"caspase recruitment domain family, member 11 [Source:MGI Symbol	Acc:MGI:1916978]"
Pvt1,0,2.80226369780829,0.919,0.123,0,0,Pvt1 oncogene [Source:MGI Symbol	Acc:MGI:97824]
Baz1a,0,2.74521991292942,0.931,0.233,0,0,bromodomain adjacent to zinc finger domain 1A [Source:MGI Symbol	Acc:MGI:1309478]
Kcnn3,0,2.74034814976869,0.764,0.021,0,0,"potassium intermediate/small conductance calcium-activated channel, subfamily N, member 3 [Source:MGI Symbol	Acc:MGI:2153183]"
Cd44,0,2.66269115047677,0.931,0.271,0,0,CD44 antigen [Source:MGI Symbol	Acc:MGI:88338]
Ubash3b,0,2.64008730823641,0.862,0.129,0,0,"ubiquitin associated and SH3 domain containing, B [Source:MGI Symbol	Acc:MGI:1920078]"
Creb5,0,2.59583349614656,0.809,0.107,0,0,cAMP responsive element binding protein 5 [Source:MGI Symbol	Acc:MGI:2443973]
AU020206,0,2.58945467700985,0.947,0.333,0,0,expressed sequence AU020206 [Source:MGI Symbol	Acc:MGI:2142134]
Abr,0,2.57050105154735,0.886,0.242,0,0,active BCR-related gene [Source:MGI Symbol	Acc:MGI:107771]
Rnf180,0,2.54791394405177,0.766,0.061,0,0,ring finger protein 180 [Source:MGI Symbol	Acc:MGI:1919066]
Pag1,0,2.52945885093455,0.909,0.216,0,0,phosphoprotein associated with glycosphingolipid microdomains 1 [Source:MGI Symbol	Acc:MGI:2443160]
Snx10,0,2.52584611639894,0.835,0.13,0,0,sorting nexin 10 [Source:MGI Symbol	Acc:MGI:1919232]
Abhd12,0,2.51926309123916,0.843,0.141,0,0,abhydrolase domain containing 12 [Source:MGI Symbol	Acc:MGI:1923442]
Gpcpd1,0,2.48737047227617,0.94,0.356,0,0,glycerophosphocholine phosphodiesterase 1 [Source:MGI Symbol	Acc:MGI:104898]
Mertk,0,2.41946046434093,0.9,0.302,0,0,MER proto-oncogene tyrosine kinase [Source:MGI Symbol	Acc:MGI:96965]
Adipor2,0,2.41676858235263,0.905,0.345,0,0,adiponectin receptor 2 [Source:MGI Symbol	Acc:MGI:93830]
Myo1f,0,2.38833738819771,0.818,0.093,0,0,myosin IF [Source:MGI Symbol	Acc:MGI:107711]
Ptpn12,0,2.38805851651658,0.948,0.442,0,0,"protein tyrosine phosphatase, non-receptor type 12 [Source:MGI Symbol	Acc:MGI:104673]"
Tfec,0,2.35186775257877,0.647,0.02,0,0,transcription factor EC [Source:MGI Symbol	Acc:MGI:1333760]
Runx2,0,2.32847543012369,0.821,0.19,0,0,runt related transcription factor 2 [Source:MGI Symbol	Acc:MGI:99829]
Axl,0,2.31819117253535,0.749,0.058,0,0,AXL receptor tyrosine kinase [Source:MGI Symbol	Acc:MGI:1347244]
Gm27008,0,2.26990996807048,0.697,0.043,0,0,"predicted gene, 27008 [Source:MGI Symbol	Acc:MGI:5504123]"
Pnpla7,0,2.26561025259962,0.804,0.201,0,0,patatin-like phospholipase domain containing 7 [Source:MGI Symbol	Acc:MGI:2385325]
Apbb1ip,0,2.23428592458543,0.849,0.142,0,0,"amyloid beta (A4) precursor protein-binding, family B, member 1 interacting protein [Source:MGI Symbol	Acc:MGI:1861354]"
Nol4l,0,2.21966629535521,0.683,0.091,0,0,nucleolar protein 4-like [Source:MGI Symbol	Acc:MGI:1918765]
Atp10a,0,2.18354770837529,0.749,0.154,0,0,"ATPase, class V, type 10A [Source:MGI Symbol	Acc:MGI:1330809]"
Nceh1,0,2.15287984769646,0.762,0.176,0,0,neutral cholesterol ester hydrolase 1 [Source:MGI Symbol	Acc:MGI:2443191]
Mctp1,0,2.11649082200511,0.952,0.3,0,0,"multiple C2 domains, transmembrane 1 [Source:MGI Symbol	Acc:MGI:1926021]"
Tbxas1,0,2.1075223457199,0.701,0.081,0,0,"thromboxane A synthase 1, platelet [Source:MGI Symbol	Acc:MGI:98497]"
Cd200r1,0,2.05889665020466,0.597,0.031,0,0,CD200 receptor 1 [Source:MGI Symbol	Acc:MGI:1889024]
Kynu,0,2.0490017209581,0.602,0.041,0,0,kynureninase [Source:MGI Symbol	Acc:MGI:1918039]
Ptprc,0,2.04270302823626,0.928,0.241,0,0,"protein tyrosine phosphatase, receptor type, C [Source:MGI Symbol	Acc:MGI:97810]"
Ms4a8a,0,2.03934566151467,0.568,0.017,0,0,"membrane-spanning 4-domains, subfamily A, member 8A [Source:MGI Symbol	Acc:MGI:1927657]"
Bcar3,0,2.02947263504564,0.828,0.223,0,0,breast cancer anti-estrogen resistance 3 [Source:MGI Symbol	Acc:MGI:1352501]
Shtn1,0,2.00324938219564,0.797,0.211,0,0,shootin 1 [Source:MGI Symbol	Acc:MGI:1918903]
Gm47507,0,2.00177952116068,0.516,0.009,0,0,"predicted gene, 47507 [Source:MGI Symbol	Acc:MGI:6096493]"
9530059O14Rik,0,1.97873118036638,0.36,0.01,0,0,RIKEN cDNA 9530059O14 gene [Source:MGI Symbol	Acc:MGI:2442421]
Cd84,0,1.96835008635688,0.637,0.056,0,0,CD84 antigen [Source:MGI Symbol	Acc:MGI:1336885]
Lrp12,0,1.9550044993908,0.57,0.067,0,0,low density lipoprotein-related protein 12 [Source:MGI Symbol	Acc:MGI:2443132]
Fgr,0,1.94969242049161,0.616,0.042,0,0,"FGR proto-oncogene, Src family tyrosine kinase [Source:MGI Symbol	Acc:MGI:95527]"
Tbc1d9,0,1.94352610302953,0.773,0.179,0,0,"TBC1 domain family, member 9 [Source:MGI Symbol	Acc:MGI:1918560]"
Nfam1,0,1.93782502317265,0.613,0.046,0,0,Nfat activating molecule with ITAM motif 1 [Source:MGI Symbol	Acc:MGI:1921289]
Ly75,0,1.92750694120217,0.592,0.052,0,0,lymphocyte antigen 75 [Source:MGI Symbol	Acc:MGI:106662]
Amz1,0,1.91290349303271,0.573,0.039,0,0,archaelysin family metallopeptidase 1 [Source:MGI Symbol	Acc:MGI:2442258]
Evl,0,1.89999101917464,0.664,0.082,0,0,Ena-vasodilator stimulated phosphoprotein [Source:MGI Symbol	Acc:MGI:1194884]
Klra2,0,1.89288263163753,0.52,0.029,0,0,"killer cell lectin-like receptor, subfamily A, member 2 [Source:MGI Symbol	Acc:MGI:101906]"
Prkar2b,0,1.87418997991002,0.578,0.067,0,0,"protein kinase, cAMP dependent regulatory, type II beta [Source:MGI Symbol	Acc:MGI:97760]"
Morrbid,0,1.86217123454757,0.766,0.152,0,0,myeloid RNA regulator of BCL2L11 induced cell death [Source:MGI Symbol	Acc:MGI:3652191]
Pdgfc,0,1.86193095227101,0.523,0.031,0,0,"platelet-derived growth factor, C polypeptide [Source:MGI Symbol	Acc:MGI:1859631]"
Gda,0,1.84141355717084,0.578,0.066,0,0,guanine deaminase [Source:MGI Symbol	Acc:MGI:95678]
Nabp1,0,1.83931588192097,0.539,0.06,0,0,nucleic acid binding protein 1 [Source:MGI Symbol	Acc:MGI:1923258]
Abcd2,0,1.81956792760265,0.542,0.059,0,0,"ATP-binding cassette, sub-family D (ALD), member 2 [Source:MGI Symbol	Acc:MGI:1349467]"
Rbfox1,0,1.81476593399966,0.399,0.039,0,0,"RNA binding protein, fox-1 homolog (C. elegans) 1 [Source:MGI Symbol	Acc:MGI:1926224]"
Arhgap25,0,1.81264261967951,0.656,0.085,0,0,Rho GTPase activating protein 25 [Source:MGI Symbol	Acc:MGI:2443687]
Plin2,0,1.78346020914557,0.62,0.11,0,0,perilipin 2 [Source:MGI Symbol	Acc:MGI:87920]
Olr1,0,1.76663068469525,0.437,0.014,0,0,oxidized low density lipoprotein (lectin-like) receptor 1 [Source:MGI Symbol	Acc:MGI:1261434]
Sirpb1b,0,1.76192829694613,0.52,0.029,0,0,signal-regulatory protein beta 1B [Source:MGI Symbol	Acc:MGI:3779828]
Ptk2b,0,1.76134981862381,0.747,0.146,0,0,PTK2 protein tyrosine kinase 2 beta [Source:MGI Symbol	Acc:MGI:104908]
Gm34907,0,1.72748566191061,0.394,0.025,0,0,"predicted gene, 34907 [Source:MGI Symbol	Acc:MGI:5594066]"
Csf2rb,0,1.72547607801764,0.546,0.027,0,0,"colony stimulating factor 2 receptor, beta, low-affinity (granulocyte-macrophage) [Source:MGI Symbol	Acc:MGI:1339759]"
Ctss,0,1.72392224679419,0.59,0.073,0,0,cathepsin S [Source:MGI Symbol	Acc:MGI:107341]
Cyb561a3,0,1.68134464942317,0.52,0.039,0,0,"cytochrome b561 family, member A3 [Source:MGI Symbol	Acc:MGI:2686925]"
Sirpb1c,0,1.67350968083226,0.489,0.021,0,0,signal-regulatory protein beta 1C [Source:MGI Symbol	Acc:MGI:3807521]
Hyal5,0,1.65666597326754,0.387,0.005,0,0,hyaluronoglucosaminidase 5 [Source:MGI Symbol	Acc:MGI:1921718]
Cpne5,0,1.65493761506998,0.442,0.011,0,0,copine V [Source:MGI Symbol	Acc:MGI:2385908]
Frrs1,0,1.64857673701926,0.546,0.065,0,0,ferric-chelate reductase 1 [Source:MGI Symbol	Acc:MGI:108076]
Celf4,0,1.63842013532184,0.427,0.031,0,0,"CUGBP, Elav-like family member 4 [Source:MGI Symbol	Acc:MGI:1932407]"
Slc16a10,4.16208961687421E-301,1.87988052624449,0.649,0.123,9.18864524717318E-297,0,"solute carrier family 16 (monocarboxylic acid transporters), member 10 [Source:MGI Symbol	Acc:MGI:1919722]"
Tgfbr1,1.03748671564596E-294,2.06583617749813,0.785,0.214,2.29045942213158E-290,0,"transforming growth factor, beta receptor I [Source:MGI Symbol	Acc:MGI:98728]"
Fam129a,3.55311934521394E-294,2.13654622754546,0.854,0.266,7.84422157842881E-290,0,NA
Cybb,3.16011235546904E-288,1.84309661099543,0.535,0.088,6.97658004716899E-284,0,"cytochrome b-245, beta polypeptide [Source:MGI Symbol	Acc:MGI:88574]"
Eepd1,1.38838931185123E-279,1.71266426764597,0.549,0.093,3.06514708377397E-275,0,endonuclease/exonuclease/phosphatase family domain containing 1 [Source:MGI Symbol	Acc:MGI:1914734]
Stk10,1.79525521190016E-268,1.65646471039695,0.697,0.157,3.96338493131199E-264,0,serine/threonine kinase 10 [Source:MGI Symbol	Acc:MGI:1099439]
Arhgap39,1.19341265368961E-265,1.72400971033656,0.721,0.175,2.63469711555055E-261,0,Rho GTPase activating protein 39 [Source:MGI Symbol	Acc:MGI:107858]
Gab2,4.48618972377479E-263,2.08924509057489,0.957,0.535,9.9041610531776E-259,0,growth factor receptor bound protein 2-associated protein 2 [Source:MGI Symbol	Acc:MGI:1333854]
Dst,2.45152388918454E-261,2.08344604169698,0.936,0.525,5.4122292901527E-257,0,dystonin [Source:MGI Symbol	Acc:MGI:104627]
Gsap,4.29389467965541E-256,1.93267177075143,0.938,0.432,9.47963128427524E-252,0,gamma-secretase activating protein [Source:MGI Symbol	Acc:MGI:2442259]
Nav2,1.92739437086509E-253,2.22132982291584,0.981,0.634,4.25510855255886E-249,0,neuron navigator 2 [Source:MGI Symbol	Acc:MGI:2183691]
Chil3,4.38086158311479E-250,2.62503626344776,0.652,0.169,9.67162811704252E-246,0,chitinase-like 3 [Source:MGI Symbol	Acc:MGI:1330860]
Plekhg1,1.93174790638271E-246,1.83338885734345,0.811,0.254,4.26471985292111E-242,0,"pleckstrin homology domain containing, family G (with RhoGef domain) member 1 [Source:MGI Symbol	Acc:MGI:2676551]"
Slc7a2,1.55438115918559E-243,1.73103034310184,0.59,0.127,3.43160728513402E-239,0,"solute carrier family 7 (cationic amino acid transporter, y+ system), member 2 [Source:MGI Symbol	Acc:MGI:99828]"
Nedd9,5.59365889449929E-238,1.86194649550853,0.938,0.526,1.23491207413861E-233,0,"neural precursor cell expressed, developmentally down-regulated gene 9 [Source:MGI Symbol	Acc:MGI:97302]"
Dipk1a,1.40519578655153E-224,1.68289910221443,0.766,0.238,3.10225073796981E-220,0,divergent protein kinase domain 1A [Source:MGI Symbol	Acc:MGI:1914516]
Frmd4a,3.6200855447557E-218,1.73321004903044,0.799,0.294,7.99206285715717E-214,0,FERM domain containing 4A [Source:MGI Symbol	Acc:MGI:1919850]
Mitf,5.40784358388683E-215,1.82520371434428,0.831,0.318,1.19388962801469E-210,0,melanogenesis associated transcription factor [Source:MGI Symbol	Acc:MGI:104554]
Dock8,3.65858210269476E-193,1.67376754447528,0.84,0.368,8.07705170811923E-189,0,dedicator of cytokinesis 8 [Source:MGI Symbol	Acc:MGI:1921396]
Abcc5,2.09852947176682E-184,1.67285107359009,0.799,0.358,4.63292351481962E-180,0,"ATP-binding cassette, sub-family C (CFTR/MRP), member 5 [Source:MGI Symbol	Acc:MGI:1351644]"
Lpl,9.34166461866163E-162,1.80622874499425,0.573,0.174,2.06235929786193E-157,0,lipoprotein lipase [Source:MGI Symbol	Acc:MGI:96820]
Plcb1,0,3.05748393357203,0.954,0.414,0,1,"phospholipase C, beta 1 [Source:MGI Symbol	Acc:MGI:97613]"
Bmp6,0,2.67815538009566,0.959,0.276,0,1,bone morphogenetic protein 6 [Source:MGI Symbol	Acc:MGI:88182]
Cyyr1,0,2.48820733432317,0.956,0.367,0,1,cysteine and tyrosine-rich protein 1 [Source:MGI Symbol	Acc:MGI:2152187]
Hmcn1,0,2.31227109315031,0.917,0.397,0,1,hemicentin 1 [Source:MGI Symbol	Acc:MGI:2685047]
Ldb2,0,2.23256753703895,0.98,0.411,0,1,LIM domain binding 2 [Source:MGI Symbol	Acc:MGI:894670]
Rasgrp3,0,2.10411394507765,0.655,0.157,0,1,"RAS, guanyl releasing protein 3 [Source:MGI Symbol	Acc:MGI:3028579]"
Ncald,0,2.00713598023156,0.846,0.32,0,1,neurocalcin delta [Source:MGI Symbol	Acc:MGI:1196326]
Ptprb,0,1.96773928967648,0.94,0.402,0,1,"protein tyrosine phosphatase, receptor type, B [Source:MGI Symbol	Acc:MGI:97809]"
Tmtc2,0,1.93198188525652,0.927,0.543,0,1,transmembrane and tetratricopeptide repeat containing 2 [Source:MGI Symbol	Acc:MGI:1914057]
Arl15,0,1.92973562257048,0.969,0.663,0,1,ADP-ribosylation factor-like 15 [Source:MGI Symbol	Acc:MGI:2442308]
Kit,0,1.90516779156978,0.686,0.174,0,1,KIT proto-oncogene receptor tyrosine kinase [Source:MGI Symbol	Acc:MGI:96677]
Samd12,0,1.87441619387434,0.872,0.36,0,1,sterile alpha motif domain containing 12 [Source:MGI Symbol	Acc:MGI:2444518]
Meis2,0,1.80057511129083,0.769,0.324,0,1,Meis homeobox 2 [Source:MGI Symbol	Acc:MGI:108564]
Itga1,0,1.79911658539169,0.886,0.392,0,1,integrin alpha 1 [Source:MGI Symbol	Acc:MGI:96599]
Egfl7,0,1.74975306872892,0.776,0.299,0,1,EGF-like domain 7 [Source:MGI Symbol	Acc:MGI:2449923]
Rnf144a,0,1.74591924410507,0.725,0.28,0,1,ring finger protein 144A [Source:MGI Symbol	Acc:MGI:1344401]
Mcc,0,1.74167755817017,0.898,0.494,0,1,mutated in colorectal cancers [Source:MGI Symbol	Acc:MGI:96930]
Tek,0,1.73561198711092,0.861,0.275,0,1,TEK receptor tyrosine kinase [Source:MGI Symbol	Acc:MGI:98664]
Tspan7,0,1.71525699966177,0.877,0.364,0,1,tetraspanin 7 [Source:MGI Symbol	Acc:MGI:1298407]
St6galnac3,0,1.65771663055558,0.868,0.332,0,1,"ST6 (alpha-N-acetyl-neuraminyl-2,3-beta-galactosyl-1,3)-N-acetylgalactosaminide alpha-2,6-sialyltransferase 3 [Source:MGI Symbol	Acc:MGI:1341828]"
Acer2,0,1.61285358734409,0.756,0.273,0,1,alkaline ceramidase 2 [Source:MGI Symbol	Acc:MGI:1920932]
Pitpnc1,0,1.61214286179717,0.951,0.478,0,1,"phosphatidylinositol transfer protein, cytoplasmic 1 [Source:MGI Symbol	Acc:MGI:1919045]"
Cd36,0,1.59234287394241,0.924,0.634,0,1,CD36 molecule [Source:MGI Symbol	Acc:MGI:107899]
Ptprm,0,1.52353525097208,0.985,0.765,0,1,"protein tyrosine phosphatase, receptor type, M [Source:MGI Symbol	Acc:MGI:102694]"
Adgrl4,0,1.45688647391037,0.797,0.295,0,1,adhesion G protein-coupled receptor L4 [Source:MGI Symbol	Acc:MGI:2655562]
Calcrl,0,1.43837170473408,0.974,0.589,0,1,calcitonin receptor-like [Source:MGI Symbol	Acc:MGI:1926944]
Piezo2,0,1.4295849727204,0.584,0.158,0,1,piezo-type mechanosensitive ion channel component 2 [Source:MGI Symbol	Acc:MGI:1918781]
Pde3a,0,1.39183106457267,0.914,0.382,0,1,"phosphodiesterase 3A, cGMP inhibited [Source:MGI Symbol	Acc:MGI:1860764]"
Sema3c,3.15321090304872E-307,1.74301905963452,0.789,0.358,6.96134371066066E-303,1,"sema domain, immunoglobulin domain (Ig), short basic domain, secreted, (semaphorin) 3C [Source:MGI Symbol	Acc:MGI:107557]"
Ptprk,3.73726013504904E-307,1.41014477541927,0.942,0.74,8.25074920014776E-303,1,"protein tyrosine phosphatase, receptor type, K [Source:MGI Symbol	Acc:MGI:103310]"
Arap2,1.16863291979473E-306,1.65636974540903,0.737,0.311,2.57999089703082E-302,1,"ArfGAP with RhoGAP domain, ankyrin repeat and PH domain 2 [Source:MGI Symbol	Acc:MGI:2684416]"
Scn7a,1.07664200449702E-305,2.18816519997591,0.676,0.278,2.37690255332806E-301,1,"sodium channel, voltage-gated, type VII, alpha [Source:MGI Symbol	Acc:MGI:102965]"
Ptprg,2.81978561913313E-302,1.34810215924881,0.968,0.685,6.22524071136021E-298,1,NA
Sema6d,1.20325734591659E-301,1.8726170045475,0.626,0.222,2.65643124258005E-297,1,"sema domain, transmembrane domain (TM), and cytoplasmic domain, (semaphorin) 6D [Source:MGI Symbol	Acc:MGI:2387661]"
Flt1,1.59699894358524E-298,1.51003703834828,0.772,0.318,3.52569456775312E-294,1,FMS-like tyrosine kinase 1 [Source:MGI Symbol	Acc:MGI:95558]
Prkch,1.80249291642155E-291,1.41340560198507,0.872,0.448,3.97936361158385E-287,1,"protein kinase C, eta [Source:MGI Symbol	Acc:MGI:97600]"
Ppp1r16b,3.85416392362656E-291,1.55597457006322,0.725,0.294,8.50883769419036E-287,1,"protein phosphatase 1, regulatory subunit 16B [Source:MGI Symbol	Acc:MGI:2151841]"
Sema6a,2.62434272162269E-289,1.38725182721268,0.783,0.324,5.79376142652641E-285,1,"sema domain, transmembrane domain (TM), and cytoplasmic domain, (semaphorin) 6A [Source:MGI Symbol	Acc:MGI:1203727]"
Adgrf5,1.5087076973345E-279,1.37283243209988,0.882,0.551,3.33077398340538E-275,1,adhesion G protein-coupled receptor F5 [Source:MGI Symbol	Acc:MGI:2182928]
Bmpr2,8.20355231071703E-268,1.18561318243965,0.941,0.679,1.811098243637E-263,1,"bone morphogenetic protein receptor, type II (serine/threonine kinase) [Source:MGI Symbol	Acc:MGI:1095407]"
Erg,1.70646827625961E-263,1.4631872072719,0.614,0.21,3.76737001349834E-259,1,ETS transcription factor [Source:MGI Symbol	Acc:MGI:95415]
Shank3,8.44765998181837E-263,1.39243204654627,0.643,0.223,1.86498989418604E-258,1,SH3 and multiple ankyrin repeat domains 3 [Source:MGI Symbol	Acc:MGI:1930016]
Cemip2,2.74774373377603E-259,1.30586395095677,0.754,0.322,6.06619384105735E-255,1,cell migration inducing hyaluronidase 2 [Source:MGI Symbol	Acc:MGI:1890373]
Plpp1,1.22896928810651E-246,1.74539558583122,0.677,0.292,2.71319549735274E-242,1,phospholipid phosphatase 1 [Source:MGI Symbol	Acc:MGI:108412]
Pdgfd,1.66822490683417E-245,1.45150386274252,0.63,0.23,3.6829401268178E-241,1,"platelet-derived growth factor, D polypeptide [Source:MGI Symbol	Acc:MGI:1919035]"
Epas1,3.79308442429431E-245,1.15571008949407,0.924,0.653,8.37399248351455E-241,1,endothelial PAS domain protein 1 [Source:MGI Symbol	Acc:MGI:109169]
Casc4,9.65030595206977E-239,1.70420664384532,0.583,0.228,2.13049804503844E-234,1,NA
Dach1,1.40509877670491E-232,1.18543691368763,0.784,0.368,3.10203656933142E-228,1,dachshund family transcription factor 1 [Source:MGI Symbol	Acc:MGI:1277991]
Csgalnact1,9.62404437772937E-231,1.33731769211592,0.632,0.241,2.12470027727131E-226,1,chondroitin sulfate N-acetylgalactosaminyltransferase 1 [Source:MGI Symbol	Acc:MGI:2442354]
Afap1l1,3.66818433412627E-227,1.39760410251517,0.673,0.304,8.09825055445057E-223,1,actin filament associated protein 1-like 1 [Source:MGI Symbol	Acc:MGI:2147199]
Syne1,7.19613266462134E-225,1.26803118412742,0.865,0.525,1.58869020836845E-220,1,"spectrin repeat containing, nuclear envelope 1 [Source:MGI Symbol	Acc:MGI:1927152]"
Tnfsf10,2.15824145274295E-224,1.48999460856312,0.5,0.167,4.7647496552206E-220,1,"tumor necrosis factor (ligand) superfamily, member 10 [Source:MGI Symbol	Acc:MGI:107414]"
Glp1r,8.02808184932E-219,1.20294698791102,0.269,0.048,1.77235962987438E-214,1,glucagon-like peptide 1 receptor [Source:MGI Symbol	Acc:MGI:99571]
Ankrd44,2.62705861588704E-217,1.24126709611963,0.907,0.716,5.79975730629381E-213,1,ankyrin repeat domain 44 [Source:MGI Symbol	Acc:MGI:3045243]
St5,8.00664599266449E-214,1.25436709555146,0.825,0.515,1.76762723580054E-209,1,NA
Ehd4,2.69405189155876E-211,1.25682737991489,0.741,0.38,5.94765836099428E-207,1,EH-domain containing 4 [Source:MGI Symbol	Acc:MGI:1919619]
Ghr,1.10009389550648E-209,1.26464126111746,0.873,0.571,2.42867729310966E-205,1,growth hormone receptor [Source:MGI Symbol	Acc:MGI:95708]
Adgrl2,2.62172722291783E-208,1.28315371879715,0.725,0.363,5.78798719003569E-204,1,adhesion G protein-coupled receptor L2 [Source:MGI Symbol	Acc:MGI:2139714]
Arhgef3,2.65776620129534E-208,1.12202622843102,0.812,0.464,5.86755044259972E-204,1,Rho guanine nucleotide exchange factor (GEF) 3 [Source:MGI Symbol	Acc:MGI:1918954]
Sorbs1,1.97260118329917E-207,1.22100615255042,0.784,0.455,4.35491163236957E-203,1,sorbin and SH3 domain containing 1 [Source:MGI Symbol	Acc:MGI:700014]
4930554G24Rik,1.21710764054556E-206,1.36147150958045,0.282,0.054,2.68700853803243E-202,1,RIKEN cDNA 4930554G24 gene [Source:MGI Symbol	Acc:MGI:1922530]
Elk3,1.41694717477338E-206,1.42285040781461,0.571,0.242,3.12819427774719E-202,1,"ELK3, member of ETS oncogene family [Source:MGI Symbol	Acc:MGI:101762]"
Klhl5,6.16464711238434E-201,1.40082880686593,0.669,0.336,1.36096914300109E-196,1,kelch-like 5 [Source:MGI Symbol	Acc:MGI:1919028]
Pecam1,1.92717481857212E-200,1.17713765117959,0.742,0.372,4.25462384696166E-196,1,platelet/endothelial cell adhesion molecule 1 [Source:MGI Symbol	Acc:MGI:97537]
Asap2,2.40020487515826E-197,1.28786734728575,0.666,0.32,5.29893230288689E-193,1,"ArfGAP with SH3 domain, ankyrin repeat and PH domain 2 [Source:MGI Symbol	Acc:MGI:2685438]"
Plekhg1,6.05532186851644E-195,1.39145681990843,0.585,0.249,1.33683340891238E-190,1,"pleckstrin homology domain containing, family G (with RhoGef domain) member 1 [Source:MGI Symbol	Acc:MGI:2676551]"
Arap3,2.49801882499776E-190,1.24481892075705,0.536,0.202,5.51487615994756E-186,1,"ArfGAP with RhoGAP domain, ankyrin repeat and PH domain 3 [Source:MGI Symbol	Acc:MGI:2147274]"
Nxpe4,2.69117776381231E-188,1.38011966469954,0.459,0.158,5.94131314916845E-184,1,"neurexophilin and PC-esterase domain family, member 4 [Source:MGI Symbol	Acc:MGI:1924792]"
Tmem100,1.12027314196891E-182,1.41430605523843,0.574,0.268,2.47322701552477E-178,1,transmembrane protein 100 [Source:MGI Symbol	Acc:MGI:1915138]
Myo10,3.87662982529167E-181,1.35867316229871,0.695,0.399,8.55843566529643E-177,1,myosin X [Source:MGI Symbol	Acc:MGI:107716]
AU020206,1.42252687660891E-180,1.18419431400307,0.66,0.33,3.1405125854895E-176,1,expressed sequence AU020206 [Source:MGI Symbol	Acc:MGI:2142134]
Gna14,9.28423797662462E-179,1.33386615761962,0.485,0.179,2.04968121809942E-174,1,"guanine nucleotide binding protein, alpha 14 [Source:MGI Symbol	Acc:MGI:95769]"
Nostrin,2.23604851905247E-175,1.3465710599181,0.468,0.173,4.93652431551214E-171,1,nitric oxide synthase trafficker [Source:MGI Symbol	Acc:MGI:3606242]
Pcdh17,7.37876369999275E-172,1.46292900552927,0.464,0.169,1.6290096620474E-167,1,protocadherin 17 [Source:MGI Symbol	Acc:MGI:2684924]
Clec1a,1.70076843426656E-167,1.11078329277423,0.561,0.23,3.7547864723303E-163,1,"C-type lectin domain family 1, member a [Source:MGI Symbol	Acc:MGI:2444151]"
Gm15581,1.93567210737951E-166,1.27279360325398,0.647,0.328,4.27338331146175E-162,1,predicted gene 15581 [Source:MGI Symbol	Acc:MGI:3783029]
Fgd5,3.5029709582628E-163,1.17377700403882,0.491,0.189,7.73350898455677E-159,1,"FYVE, RhoGEF and PH domain containing 5 [Source:MGI Symbol	Acc:MGI:2443369]"
Numb,4.80651015867062E-162,1.10721121910014,0.81,0.603,1.06113324772971E-157,1,NUMB endocytic adaptor protein [Source:MGI Symbol	Acc:MGI:107423]
Eng,7.36284943198084E-162,1.18453055209282,0.594,0.276,1.62549626909841E-157,1,endoglin [Source:MGI Symbol	Acc:MGI:95392]
Hecw2,4.39376757477575E-158,1.12293835419963,0.575,0.25,9.70012067483242E-154,1,"HECT, C2 and WW domain containing E3 ubiquitin protein ligase 2 [Source:MGI Symbol	Acc:MGI:2685817]"
Ntn1,1.03895152896547E-153,1.18766445868528,0.506,0.208,2.29369329049707E-149,1,netrin 1 [Source:MGI Symbol	Acc:MGI:105088]
Cdh5,5.40271058845275E-153,1.21379046289305,0.54,0.256,1.19275641661271E-148,1,cadherin 5 [Source:MGI Symbol	Acc:MGI:105057]
Efnb2,7.63456804793659E-150,1.32480518374288,0.507,0.216,1.68548358794296E-145,1,ephrin B2 [Source:MGI Symbol	Acc:MGI:105097]
Itga6,7.17042787211557E-145,1.23840857565187,0.487,0.21,1.58301536132695E-140,1,integrin alpha 6 [Source:MGI Symbol	Acc:MGI:96605]
Meis1,7.73462033353597E-140,1.08283916689401,0.697,0.395,1.70757213103474E-135,1,Meis homeobox 1 [Source:MGI Symbol	Acc:MGI:104717]
Nav1,1.16463987375922E-139,1.18272786816008,0.524,0.246,2.57117544929824E-135,1,neuron navigator 1 [Source:MGI Symbol	Acc:MGI:2183683]
4931406P16Rik,2.2065061394177E-135,1.1191235227554,0.644,0.388,4.87130360399245E-131,1,NA
Gbp8,4.71056886995123E-133,1.35159634491306,0.444,0.187,1.03995228941913E-128,1,guanylate-binding protein 8 [Source:MGI Symbol	Acc:MGI:1923324]
Ets1,1.3034898880632E-123,1.1193577267952,0.566,0.31,2.87771462587713E-119,1,"E26 avian leukemia oncogene 1, 5' domain [Source:MGI Symbol	Acc:MGI:95455]"
Palmd,4.17925779027164E-123,1.21177037374789,0.393,0.155,9.22654742358269E-119,1,palmdelphin [Source:MGI Symbol	Acc:MGI:2148896]
Emcn,1.05868446769255E-122,1.1177966591047,0.27,0.078,2.33725769932485E-118,1,endomucin [Source:MGI Symbol	Acc:MGI:1891716]
Itga2,4.5113329895383E-113,1.15663893777546,0.314,0.11,9.9596698410037E-109,1,integrin alpha 2 [Source:MGI Symbol	Acc:MGI:96600]
Pltp,1.98806886263626E-106,1.078688368533,0.336,0.132,4.38905962804208E-102,1,phospholipid transfer protein [Source:MGI Symbol	Acc:MGI:103151]
Grik2,3.15838773832566E-106,1.09942485108524,0.212,0.055,6.97277260990157E-102,1,"glutamate receptor, ionotropic, kainate 2 (beta 2) [Source:MGI Symbol	Acc:MGI:95815]"
Mid2,4.2666400446282E-106,1.18764337333206,0.485,0.256,9.41946122652568E-102,1,midline 2 [Source:MGI Symbol	Acc:MGI:1344333]
Ahr,3.27217519886525E-105,1.17493220915085,0.405,0.189,7.22398118653482E-101,1,aryl-hydrocarbon receptor [Source:MGI Symbol	Acc:MGI:105043]
Pcbp3,3.72417298523416E-104,1.09796667371881,0.412,0.183,8.22185669950145E-100,1,poly(rC) binding protein 3 [Source:MGI Symbol	Acc:MGI:1890470]
Pcsk5,1.26694697454387E-101,1.26895874628998,0.425,0.199,2.7970388357005E-97,1,proprotein convertase subtilisin/kexin type 5 [Source:MGI Symbol	Acc:MGI:97515]
Nhsl1,7.93981023305467E-81,1.18289222620678,0.384,0.192,1.75287190515148E-76,1,NHS-like 1 [Source:MGI Symbol	Acc:MGI:106390]
Epha4,6.4785053991689E-64,1.15154821615016,0.267,0.118,1.43025963697452E-59,1,Eph receptor A4 [Source:MGI Symbol	Acc:MGI:98277]
Acoxl,0,3.22171923637775,0.91,0.217,0,2,acyl-Coenzyme A oxidase-like [Source:MGI Symbol	Acc:MGI:1921371]
Ank3,0,2.89691236733887,0.998,0.673,0,2,"ankyrin 3, epithelial [Source:MGI Symbol	Acc:MGI:88026]"
Hc,0,2.67450183908685,0.903,0.302,0,2,hemolytic complement [Source:MGI Symbol	Acc:MGI:96031]
Bmp1,0,2.63224480453155,0.842,0.194,0,2,bone morphogenetic protein 1 [Source:MGI Symbol	Acc:MGI:88176]
Ppp1r14c,0,2.55978510290782,0.97,0.372,0,2,"protein phosphatase 1, regulatory inhibitor subunit 14C [Source:MGI Symbol	Acc:MGI:1923392]"
Tmem132d,0,2.51560502940375,0.905,0.282,0,2,transmembrane protein 132D [Source:MGI Symbol	Acc:MGI:3044963]
Etv5,0,2.4789252325973,0.898,0.275,0,2,ets variant 5 [Source:MGI Symbol	Acc:MGI:1096867]
Slc34a2,0,2.27811281742877,0.961,0.46,0,2,"solute carrier family 34 (sodium phosphate), member 2 [Source:MGI Symbol	Acc:MGI:1342284]"
Cpm,0,2.27484194925713,0.707,0.207,0,2,carboxypeptidase M [Source:MGI Symbol	Acc:MGI:1917824]
Gm39094,0,2.23670335936278,0.632,0.114,0,2,"predicted gene, 39094 [Source:MGI Symbol	Acc:MGI:5621979]"
Lamp3,0,2.22774027092708,0.895,0.289,0,2,lysosomal-associated membrane protein 3 [Source:MGI Symbol	Acc:MGI:2441659]
Dram1,0,2.19291502012017,0.894,0.296,0,2,DNA-damage regulated autophagy modulator 1 [Source:MGI Symbol	Acc:MGI:1918962]
Lpcat1,0,2.14247906786263,0.843,0.304,0,2,lysophosphatidylcholine acyltransferase 1 [Source:MGI Symbol	Acc:MGI:2384812]
Abca3,0,2.07779972754112,0.912,0.44,0,2,"ATP-binding cassette, sub-family A (ABC1), member 3 [Source:MGI Symbol	Acc:MGI:1351617]"
Rab27b,0,2.06697160130194,0.651,0.131,0,2,"RAB27B, member RAS oncogene family [Source:MGI Symbol	Acc:MGI:1931295]"
Itga9,0,2.0488069124408,0.884,0.391,0,2,integrin alpha 9 [Source:MGI Symbol	Acc:MGI:104756]
Arhgef38,0,1.99706954395044,0.823,0.289,0,2,Rho guanine nucleotide exchange factor (GEF) 38 [Source:MGI Symbol	Acc:MGI:1924919]
Tmem164,0,1.98528779215681,0.87,0.555,0,2,transmembrane protein 164 [Source:MGI Symbol	Acc:MGI:2148020]
Adam19,0,1.97279463504518,0.79,0.26,0,2,a disintegrin and metallopeptidase domain 19 (meltrin beta) [Source:MGI Symbol	Acc:MGI:105377]
Exosc7,0,1.94517297891371,0.682,0.194,0,2,exosome component 7 [Source:MGI Symbol	Acc:MGI:1913696]
Tmem163,0,1.92892599586453,0.856,0.229,0,2,transmembrane protein 163 [Source:MGI Symbol	Acc:MGI:1919410]
Pde7b,0,1.9262869374134,0.789,0.31,0,2,phosphodiesterase 7B [Source:MGI Symbol	Acc:MGI:1352752]
Grb14,0,1.92496755525852,0.828,0.356,0,2,growth factor receptor bound protein 14 [Source:MGI Symbol	Acc:MGI:1355324]
Car8,0,1.86232132441342,0.738,0.268,0,2,carbonic anhydrase 8 [Source:MGI Symbol	Acc:MGI:88253]
Rbpjl,0,1.7879302614946,0.518,0.081,0,2,recombination signal binding protein for immunoglobulin kappa J region-like [Source:MGI Symbol	Acc:MGI:1196616]
Acaca,0,1.77513826305521,0.804,0.356,0,2,acetyl-Coenzyme A carboxylase alpha [Source:MGI Symbol	Acc:MGI:108451]
Snx25,0,1.7714492659307,0.877,0.417,0,2,sorting nexin 25 [Source:MGI Symbol	Acc:MGI:2142610]
Kcnc3,0,1.76169072837478,0.525,0.089,0,2,"potassium voltage gated channel, Shaw-related subfamily, member 3 [Source:MGI Symbol	Acc:MGI:96669]"
Eps8,0,1.75938272922811,0.746,0.271,0,2,epidermal growth factor receptor pathway substrate 8 [Source:MGI Symbol	Acc:MGI:104684]
Sftpb,0,1.75049706179309,0.974,0.661,0,2,surfactant associated protein B [Source:MGI Symbol	Acc:MGI:109516]
Lrp2,0,1.73746048875547,0.536,0.129,0,2,low density lipoprotein receptor-related protein 2 [Source:MGI Symbol	Acc:MGI:95794]
Thsd4,0,1.72634536024913,0.937,0.392,0,2,"thrombospondin, type I, domain containing 4 [Source:MGI Symbol	Acc:MGI:2672033]"
Pip5k1b,0,1.7197042231239,0.859,0.367,0,2,"phosphatidylinositol-4-phosphate 5-kinase, type 1 beta [Source:MGI Symbol	Acc:MGI:107930]"
Slc26a9,0,1.70212690384376,0.488,0.083,0,2,"solute carrier family 26, member 9 [Source:MGI Symbol	Acc:MGI:2444594]"
Cxcl15,0,1.69359301083817,0.765,0.384,0,2,chemokine (C-X-C motif) ligand 15 [Source:MGI Symbol	Acc:MGI:1339941]
Soat1,0,1.69284971809408,0.712,0.301,0,2,sterol O-acyltransferase 1 [Source:MGI Symbol	Acc:MGI:104665]
Acot7,0,1.68485448024591,0.542,0.162,0,2,acyl-CoA thioesterase 7 [Source:MGI Symbol	Acc:MGI:1917275]
Tinag,0,1.67575924678613,0.511,0.102,0,2,tubulointerstitial nephritis antigen [Source:MGI Symbol	Acc:MGI:1349477]
Snhg11,0,1.66725053412786,0.588,0.149,0,2,small nucleolar RNA host gene 11 [Source:MGI Symbol	Acc:MGI:2441845]
Epha7,0,1.66555264578887,0.438,0.106,0,2,Eph receptor A7 [Source:MGI Symbol	Acc:MGI:95276]
Rerg,0,1.63546601160908,0.486,0.085,0,2,"RAS-like, estrogen-regulated, growth-inhibitor [Source:MGI Symbol	Acc:MGI:2665139]"
Slco4c1,0,1.62259127516949,0.556,0.146,0,2,"solute carrier organic anion transporter family, member 4C1 [Source:MGI Symbol	Acc:MGI:2442784]"
Gm6213,0,1.62132755404429,0.338,0.057,0,2,predicted gene 6213 [Source:MGI Symbol	Acc:MGI:3646754]
Atp6v1c2,0,1.56826314762106,0.673,0.207,0,2,"ATPase, H+ transporting, lysosomal V1 subunit C2 [Source:MGI Symbol	Acc:MGI:1916025]"
Ror1,0,1.56343933245812,0.707,0.265,0,2,receptor tyrosine kinase-like orphan receptor 1 [Source:MGI Symbol	Acc:MGI:1347520]
Tc2n,0,1.55062610885682,0.623,0.207,0,2,"tandem C2 domains, nuclear [Source:MGI Symbol	Acc:MGI:1921663]"
Egfl6,0,1.54337915863089,0.39,0.063,0,2,"EGF-like-domain, multiple 6 [Source:MGI Symbol	Acc:MGI:1858599]"
Ppp1r9a,0,1.51266508210435,0.827,0.398,0,2,"protein phosphatase 1, regulatory subunit 9A [Source:MGI Symbol	Acc:MGI:2442401]"
Junos,0,1.50448700496663,0.717,0.291,0,2,"jun proto-oncogene, opposite strand [Source:MGI Symbol	Acc:MGI:2652837]"
Met,0,1.46115843121994,0.617,0.214,0,2,met proto-oncogene [Source:MGI Symbol	Acc:MGI:96969]
Ptprf,0,1.45985455231195,0.699,0.33,0,2,"protein tyrosine phosphatase, receptor type, F [Source:MGI Symbol	Acc:MGI:102695]"
Gm20629,0,1.43559599210376,0.57,0.146,0,2,predicted gene 20629 [Source:MGI Symbol	Acc:MGI:5313076]
Pde4d,0,1.42296352926972,0.99,0.855,0,2,"phosphodiesterase 4D, cAMP specific [Source:MGI Symbol	Acc:MGI:99555]"
Rbm47,0,1.41361956038846,0.788,0.404,0,2,RNA binding motif protein 47 [Source:MGI Symbol	Acc:MGI:2384294]
Rai14,0,1.40878695961344,0.817,0.469,0,2,retinoic acid induced 14 [Source:MGI Symbol	Acc:MGI:1922896]
Atp8a1,0,1.3642481975228,0.985,0.804,0,2,"ATPase, aminophospholipid transporter (APLT), class I, type 8A, member 1 [Source:MGI Symbol	Acc:MGI:1330848]"
Gsap,0,1.32547919856201,0.816,0.408,0,2,gamma-secretase activating protein [Source:MGI Symbol	Acc:MGI:2442259]
Pik3c2g,0,1.30360989356655,0.397,0.091,0,2,phosphatidylinositol-4-phosphate 3-kinase catalytic subunit type 2 gamma [Source:MGI Symbol	Acc:MGI:1203730]
Fabp12,0,1.29252246770611,0.309,0.043,0,2,fatty acid binding protein 12 [Source:MGI Symbol	Acc:MGI:1922747]
Taok3,0,1.19916453612032,0.868,0.569,0,2,TAO kinase 3 [Source:MGI Symbol	Acc:MGI:3041177]
Ccdc141,0,1.19682320183869,0.756,0.359,0,2,coiled-coil domain containing 141 [Source:MGI Symbol	Acc:MGI:1919735]
Adk,0,1.15345772150369,0.941,0.709,0,2,adenosine kinase [Source:MGI Symbol	Acc:MGI:87930]
Inpp4b,0,1.13094903866084,0.772,0.347,0,2,"inositol polyphosphate-4-phosphatase, type II [Source:MGI Symbol	Acc:MGI:2158925]"
Bri3,9.86579276515435E-302,1.37641788037145,0.747,0.394,2.17807106876312E-297,2,brain protein I3 [Source:MGI Symbol	Acc:MGI:1933174]
Mob3b,3.52992911091275E-292,1.22804967961158,0.823,0.449,7.79302449816207E-288,2,MOB kinase activator 3B [Source:MGI Symbol	Acc:MGI:2664539]
Zdhhc3,5.31599404462389E-291,1.44562731469947,0.572,0.221,1.17361200523162E-286,2,"zinc finger, DHHC domain containing 3 [Source:MGI Symbol	Acc:MGI:1926134]"
Tfcp2l1,2.57233983238182E-288,1.3173999691038,0.431,0.118,5.67895464794934E-284,2,transcription factor CP2-like 1 [Source:MGI Symbol	Acc:MGI:2444691]
Gclc,3.69615785698241E-288,1.59402389248827,0.697,0.348,8.16000770086007E-284,2,"glutamate-cysteine ligase, catalytic subunit [Source:MGI Symbol	Acc:MGI:104990]"
Il33,9.76834149826762E-281,1.34258974646611,0.471,0.14,2.15655675257254E-276,2,interleukin 33 [Source:MGI Symbol	Acc:MGI:1924375]
Nectin1,6.70111820012084E-280,1.3643616081062,0.45,0.133,1.47940586504068E-275,2,nectin cell adhesion molecule 1 [Source:MGI Symbol	Acc:MGI:1926483]
Trpm6,5.57996304812792E-279,1.24000101058697,0.676,0.29,1.2318884421352E-274,2,"transient receptor potential cation channel, subfamily M, member 6 [Source:MGI Symbol	Acc:MGI:2675603]"
Acsl4,1.9868733857427E-278,1.36314099205454,0.716,0.371,4.38642037370416E-274,2,acyl-CoA synthetase long-chain family member 4 [Source:MGI Symbol	Acc:MGI:1354713]
Zfp385b,5.39315599770942E-272,1.20743218441726,0.362,0.084,1.19064704961431E-267,2,zinc finger protein 385B [Source:MGI Symbol	Acc:MGI:2444734]
Chil1,2.49727168486435E-270,1.26502437931339,0.382,0.097,5.51322669867503E-266,2,chitinase-like 1 [Source:MGI Symbol	Acc:MGI:1340899]
Sgpp2,2.20249494449465E-268,1.22961158818519,0.433,0.12,4.86244808896083E-264,2,sphingosine-1-phosphate phosphatase 2 [Source:MGI Symbol	Acc:MGI:3589109]
Tspan11,6.87854767133099E-264,1.16537590211821,0.411,0.112,1.51857696939974E-259,2,tetraspanin 11 [Source:MGI Symbol	Acc:MGI:1915748]
Lrrk2,7.50784650187069E-259,1.15236405850053,0.794,0.489,1.65750727221799E-254,2,leucine-rich repeat kinase 2 [Source:MGI Symbol	Acc:MGI:1913975]
Ctsc,3.13941912187506E-257,1.41373957616502,0.617,0.276,6.93089559536356E-253,2,cathepsin C [Source:MGI Symbol	Acc:MGI:109553]
Snx7,1.78785536263115E-254,1.35565462006176,0.471,0.161,3.94704828408079E-250,2,sorting nexin 7 [Source:MGI Symbol	Acc:MGI:1923811]
Npas2,7.04954334566002E-251,1.1305433588944,0.336,0.078,1.55632768442136E-246,2,neuronal PAS domain protein 2 [Source:MGI Symbol	Acc:MGI:109232]
Tmem116,1.16865832228123E-245,1.29207874540848,0.527,0.203,2.58004697810027E-241,2,transmembrane protein 116 [Source:MGI Symbol	Acc:MGI:1924712]
Grk3,1.30659939496211E-244,1.17303698132586,0.6,0.256,2.88457948425786E-240,2,G protein-coupled receptor kinase 3 [Source:MGI Symbol	Acc:MGI:87941]
Cracr2a,1.12695150479539E-242,1.22543531786519,0.488,0.171,2.48797083713678E-238,2,calcium release activated channel regulator 2A [Source:MGI Symbol	Acc:MGI:2685919]
Macc1,2.77823773776966E-237,1.19115012975473,0.445,0.144,6.13351545367409E-233,2,metastasis associated in colon cancer 1 [Source:MGI Symbol	Acc:MGI:2685113]
Prmt8,3.70001408722366E-236,1.13712148526419,0.313,0.071,8.16852110036369E-232,2,protein arginine N-methyltransferase 8 [Source:MGI Symbol	Acc:MGI:3043083]
Cobl,9.36930477825845E-234,1.15285005273802,0.658,0.311,2.06846141589612E-229,2,cordon-bleu WH2 repeat [Source:MGI Symbol	Acc:MGI:105056]
Myo5c,1.70135416845006E-233,1.15366187292238,0.608,0.268,3.7560795976872E-229,2,myosin VC [Source:MGI Symbol	Acc:MGI:2442485]
9530036O11Rik,5.64959182642928E-230,1.20062451962271,0.571,0.233,1.24726038752079E-225,2,RIKEN cDNA 9530036O11Rik [Source:MGI Symbol	Acc:MGI:2444607]
Slc24a4,6.57402947689408E-224,1.17080265950684,0.537,0.21,1.45134848761391E-219,2,"solute carrier family 24 (sodium/potassium/calcium exchanger), member 4 [Source:MGI Symbol	Acc:MGI:2447362]"
Il34,1.70035762667004E-217,1.15961423846421,0.397,0.121,3.75387953239944E-213,2,interleukin 34 [Source:MGI Symbol	Acc:MGI:1923777]
Cmtm8,9.42731010682161E-215,1.2134074823926,0.556,0.241,2.08126725228301E-210,2,CKLF-like MARVEL transmembrane domain containing 8 [Source:MGI Symbol	Acc:MGI:2447167]
Gm26973,5.43155850726343E-211,1.20108870285229,0.507,0.203,1.19912517164855E-206,2,"predicted gene, 26973 [Source:MGI Symbol	Acc:MGI:5504088]"
Abcd3,9.29601049934091E-204,1.18464754559742,0.635,0.342,2.05228023793949E-199,2,"ATP-binding cassette, sub-family D (ALD), member 3 [Source:MGI Symbol	Acc:MGI:1349216]"
Nexmif,2.55518713758729E-203,1.19965869129447,0.371,0.113,5.64108664365147E-199,2,neurite extension and migration factor [Source:MGI Symbol	Acc:MGI:2148050]
Adcy7,6.80639997208698E-203,1.1966349309997,0.458,0.17,1.50264892183764E-198,2,adenylate cyclase 7 [Source:MGI Symbol	Acc:MGI:102891]
Mme,4.46107293250917E-197,1.14330995954868,0.437,0.16,9.8487107131005E-193,2,membrane metallo endopeptidase [Source:MGI Symbol	Acc:MGI:97004]
Me1,5.62834332157765E-194,1.13094345312899,0.43,0.161,1.2425693551047E-189,2,"malic enzyme 1, NADP(+)-dependent, cytosolic [Source:MGI Symbol	Acc:MGI:97043]"
Pfkfb4,1.37406336498565E-183,1.12362168359122,0.431,0.163,3.03351969087881E-179,2,"6-phosphofructo-2-kinase/fructose-2,6-biphosphatase 4 [Source:MGI Symbol	Acc:MGI:2687284]"
Abhd2,1.39746553052873E-178,1.29309467088806,0.629,0.371,3.08518465174828E-174,2,abhydrolase domain containing 2 [Source:MGI Symbol	Acc:MGI:1914344]
Rab27a,8.41989240239866E-178,1.17907508497205,0.504,0.224,1.85885964567755E-173,2,"RAB27A, member RAS oncogene family [Source:MGI Symbol	Acc:MGI:1861441]"
C7,0,3.45912175497892,0.907,0.131,0,3,complement component 7 [Source:MGI Symbol	Acc:MGI:88235]
Itga8,0,3.25359748055767,0.882,0.133,0,3,integrin alpha 8 [Source:MGI Symbol	Acc:MGI:109442]
Cacna1d,0,3.18426145868671,0.922,0.194,0,3,"calcium channel, voltage-dependent, L type, alpha 1D subunit [Source:MGI Symbol	Acc:MGI:88293]"
Unc5c,0,3.10091210093423,0.824,0.093,0,3,unc-5 netrin receptor C [Source:MGI Symbol	Acc:MGI:1095412]
Cdh11,0,3.01738788256667,0.849,0.114,0,3,cadherin 11 [Source:MGI Symbol	Acc:MGI:99217]
Ptprd,0,2.92780644023098,0.94,0.244,0,3,"protein tyrosine phosphatase, receptor type, D [Source:MGI Symbol	Acc:MGI:97812]"
Nox4,0,2.90224044808781,0.913,0.159,0,3,NADPH oxidase 4 [Source:MGI Symbol	Acc:MGI:1354184]
Robo2,0,2.85693555278604,0.815,0.124,0,3,roundabout guidance receptor 2 [Source:MGI Symbol	Acc:MGI:1890110]
Mylk,0,2.8265359638337,0.922,0.257,0,3,"myosin, light polypeptide kinase [Source:MGI Symbol	Acc:MGI:894806]"
Slit2,0,2.80973241894186,0.858,0.163,0,3,slit guidance ligand 2 [Source:MGI Symbol	Acc:MGI:1315205]
Astn2,0,2.80474418033192,0.851,0.15,0,3,astrotactin 2 [Source:MGI Symbol	Acc:MGI:1889277]
Plxdc2,0,2.7308354905331,0.954,0.329,0,3,plexin domain containing 2 [Source:MGI Symbol	Acc:MGI:1914698]
Adra1a,0,2.70340290436741,0.685,0.063,0,3,"adrenergic receptor, alpha 1a [Source:MGI Symbol	Acc:MGI:104773]"
Cacnb2,0,2.66345064185489,0.938,0.232,0,3,"calcium channel, voltage-dependent, beta 2 subunit [Source:MGI Symbol	Acc:MGI:894644]"
Prdm6,0,2.62847661873865,0.858,0.127,0,3,PR domain containing 6 [Source:MGI Symbol	Acc:MGI:2684938]
Lama2,0,2.5690098188414,0.832,0.132,0,3,"laminin, alpha 2 [Source:MGI Symbol	Acc:MGI:99912]"
Mamdc2,0,2.5630308627717,0.745,0.109,0,3,MAM domain containing 2 [Source:MGI Symbol	Acc:MGI:1918988]
Macf1,0,2.53980537123858,0.986,0.895,0,3,microtubule-actin crosslinking factor 1 [Source:MGI Symbol	Acc:MGI:108559]
Dock4,0,2.51097220049855,0.974,0.645,0,3,dedicator of cytokinesis 4 [Source:MGI Symbol	Acc:MGI:1918006]
Angpt1,0,2.48832254906899,0.859,0.178,0,3,angiopoietin 1 [Source:MGI Symbol	Acc:MGI:108448]
Hs6st3,0,2.47673780700285,0.718,0.134,0,3,heparan sulfate 6-O-sulfotransferase 3 [Source:MGI Symbol	Acc:MGI:1354960]
Arhgap6,0,2.44970425175575,0.936,0.519,0,3,Rho GTPase activating protein 6 [Source:MGI Symbol	Acc:MGI:1196332]
Spon1,0,2.38570928400364,0.843,0.14,0,3,"spondin 1, (f-spondin) extracellular matrix protein [Source:MGI Symbol	Acc:MGI:2385287]"
C1qtnf7,0,2.38204843146205,0.784,0.118,0,3,C1q and tumor necrosis factor related protein 7 [Source:MGI Symbol	Acc:MGI:1925911]
Plcxd3,0,2.38177564502966,0.566,0.062,0,3,"phosphatidylinositol-specific phospholipase C, X domain containing 3 [Source:MGI Symbol	Acc:MGI:2442605]"
Slit3,0,2.34188572851451,0.839,0.158,0,3,slit guidance ligand 3 [Source:MGI Symbol	Acc:MGI:1315202]
Colec12,0,2.32983839260444,0.759,0.131,0,3,collectin sub-family member 12 [Source:MGI Symbol	Acc:MGI:2152907]
Pid1,0,2.32122212582047,0.915,0.235,0,3,phosphotyrosine interaction domain containing 1 [Source:MGI Symbol	Acc:MGI:2138391]
Bmper,0,2.2852518578014,0.486,0.055,0,3,BMP-binding endothelial regulator [Source:MGI Symbol	Acc:MGI:1920480]
Fhl1,0,2.26048074842995,0.832,0.262,0,3,four and a half LIM domains 1 [Source:MGI Symbol	Acc:MGI:1298387]
Npnt,0,2.1855804120852,0.8,0.322,0,3,nephronectin [Source:MGI Symbol	Acc:MGI:2148811]
Gyg,0,2.17763196912517,0.639,0.123,0,3,glycogenin [Source:MGI Symbol	Acc:MGI:1351614]
Adamts17,0,2.1531707543611,0.591,0.047,0,3,"a disintegrin-like and metallopeptidase (reprolysin type) with thrombospondin type 1 motif, 17 [Source:MGI Symbol	Acc:MGI:3588195]"
Specc1l,0,2.13446381674746,0.824,0.331,0,3,sperm antigen with calponin homology and coiled-coil domains 1-like [Source:MGI Symbol	Acc:MGI:1921642]
Abca8a,0,2.13148733849173,0.727,0.103,0,3,"ATP-binding cassette, sub-family A (ABC1), member 8a [Source:MGI Symbol	Acc:MGI:2386846]"
Fat3,0,2.0876932474093,0.526,0.132,0,3,FAT atypical cadherin 3 [Source:MGI Symbol	Acc:MGI:2444314]
Meox2,0,2.08670792027348,0.583,0.061,0,3,mesenchyme homeobox 2 [Source:MGI Symbol	Acc:MGI:103219]
Slc1a3,0,2.03622984958033,0.691,0.132,0,3,"solute carrier family 1 (glial high affinity glutamate transporter), member 3 [Source:MGI Symbol	Acc:MGI:99917]"
Nrg2,0,2.03368110390609,0.69,0.106,0,3,neuregulin 2 [Source:MGI Symbol	Acc:MGI:1098246]
Adarb1,0,2.01041229865804,0.704,0.139,0,3,"adenosine deaminase, RNA-specific, B1 [Source:MGI Symbol	Acc:MGI:891999]"
Pdgfra,0,2.00916912826742,0.647,0.099,0,3,"platelet derived growth factor receptor, alpha polypeptide [Source:MGI Symbol	Acc:MGI:97530]"
B530045E10Rik,0,1.97163690320787,0.429,0.041,0,3,RIKEN cDNA B530045E10 gene [Source:MGI Symbol	Acc:MGI:2445145]
Ablim3,0,1.97058439237896,0.702,0.189,0,3,"actin binding LIM protein family, member 3 [Source:MGI Symbol	Acc:MGI:2442582]"
Robo1,0,1.97020589755257,0.663,0.136,0,3,roundabout guidance receptor 1 [Source:MGI Symbol	Acc:MGI:1274781]
Gria3,0,1.96146060618525,0.73,0.1,0,3,"glutamate receptor, ionotropic, AMPA3 (alpha 3) [Source:MGI Symbol	Acc:MGI:95810]"
4930578G10Rik,0,1.9602212976406,0.756,0.154,0,3,RIKEN cDNA 4930578G10 gene [Source:MGI Symbol	Acc:MGI:1923202]
Fgf10,0,1.95197485111398,0.505,0.043,0,3,fibroblast growth factor 10 [Source:MGI Symbol	Acc:MGI:1099809]
Amph,0,1.9460603325443,0.7,0.228,0,3,amphiphysin [Source:MGI Symbol	Acc:MGI:103574]
Scn3a,0,1.93005805246087,0.485,0.035,0,3,"sodium channel, voltage-gated, type III, alpha [Source:MGI Symbol	Acc:MGI:98249]"
Ednra,0,1.92929507395993,0.598,0.075,0,3,endothelin receptor type A [Source:MGI Symbol	Acc:MGI:105923]
Fbn1,0,1.92481171564335,0.692,0.131,0,3,fibrillin 1 [Source:MGI Symbol	Acc:MGI:95489]
Mrc2,0,1.92195487043945,0.605,0.087,0,3,"mannose receptor, C type 2 [Source:MGI Symbol	Acc:MGI:107818]"
Pla2r1,0,1.91219177465198,0.603,0.076,0,3,phospholipase A2 receptor 1 [Source:MGI Symbol	Acc:MGI:102468]
Prex2,0,1.90549915456395,0.965,0.524,0,3,"phosphatidylinositol-3,4,5-trisphosphate-dependent Rac exchange factor 2 [Source:MGI Symbol	Acc:MGI:1923385]"
Gas7,0,1.89689328547913,0.573,0.113,0,3,growth arrest specific 7 [Source:MGI Symbol	Acc:MGI:1202388]
Runx1t1,0,1.88102343884164,0.637,0.121,0,3,RUNX1 translocation partner 1 [Source:MGI Symbol	Acc:MGI:104793]
Chsy3,0,1.86646186722356,0.482,0.068,0,3,chondroitin sulfate synthase 3 [Source:MGI Symbol	Acc:MGI:1926173]
Ccbe1,0,1.86634520977065,0.627,0.118,0,3,collagen and calcium binding EGF domains 1 [Source:MGI Symbol	Acc:MGI:2445053]
Hivep3,0,1.86610381490631,0.82,0.343,0,3,human immunodeficiency virus type I enhancer binding protein 3 [Source:MGI Symbol	Acc:MGI:106589]
Prr16,0,1.86373190996629,0.479,0.05,0,3,proline rich 16 [Source:MGI Symbol	Acc:MGI:1918623]
Ism1,0,1.86298166009774,0.528,0.099,0,3,"isthmin 1, angiogenesis inhibitor [Source:MGI Symbol	Acc:MGI:2442963]"
Gria1,0,1.82290285562777,0.45,0.047,0,3,"glutamate receptor, ionotropic, AMPA1 (alpha 1) [Source:MGI Symbol	Acc:MGI:95808]"
Gm48742,0,1.81673934553352,0.5,0.053,0,3,"predicted gene, 48742 [Source:MGI Symbol	Acc:MGI:6098410]"
Zfpm2,0,1.81277955630458,0.767,0.162,0,3,"zinc finger protein, multitype 2 [Source:MGI Symbol	Acc:MGI:1334444]"
Adamts15,0,1.81158914660521,0.465,0.055,0,3,"a disintegrin-like and metallopeptidase (reprolysin type) with thrombospondin type 1 motif, 15 [Source:MGI Symbol	Acc:MGI:2449569]"
Lbh,0,1.80478582541872,0.677,0.161,0,3,limb-bud and heart [Source:MGI Symbol	Acc:MGI:1925139]
Col13a1,0,1.80223971129894,0.509,0.034,0,3,"collagen, type XIII, alpha 1 [Source:MGI Symbol	Acc:MGI:1277201]"
Lama4,0,1.79784194373059,0.745,0.159,0,3,"laminin, alpha 4 [Source:MGI Symbol	Acc:MGI:109321]"
Sdk1,0,1.79716833606002,0.435,0.057,0,3,sidekick cell adhesion molecule 1 [Source:MGI Symbol	Acc:MGI:2444413]
Col6a3,0,1.78384709136397,0.508,0.049,0,3,"collagen, type VI, alpha 3 [Source:MGI Symbol	Acc:MGI:88461]"
Vgll3,0,1.76792115976212,0.514,0.058,0,3,vestigial like family member 3 [Source:MGI Symbol	Acc:MGI:1920819]
Prkg2,0,1.76407182054405,0.523,0.05,0,3,"protein kinase, cGMP-dependent, type II [Source:MGI Symbol	Acc:MGI:108173]"
Cacna2d1,0,1.76137685858876,0.748,0.227,0,3,"calcium channel, voltage-dependent, alpha2/delta subunit 1 [Source:MGI Symbol	Acc:MGI:88295]"
Arhgap24,0,1.75818208572516,0.845,0.272,0,3,Rho GTPase activating protein 24 [Source:MGI Symbol	Acc:MGI:1922647]
Mical3,0,1.7449544579906,0.715,0.2,0,3,"microtubule associated monooxygenase, calponin and LIM domain containing 3 [Source:MGI Symbol	Acc:MGI:2442733]"
Scube2,0,1.73450926450165,0.462,0.054,0,3,"signal peptide, CUB domain, EGF-like 2 [Source:MGI Symbol	Acc:MGI:1928765]"
Frmd4b,0,1.72361416341113,0.868,0.449,0,3,FERM domain containing 4B [Source:MGI Symbol	Acc:MGI:2141794]
Svep1,0,1.70700752027992,0.54,0.081,0,3,"sushi, von Willebrand factor type A, EGF and pentraxin domain containing 1 [Source:MGI Symbol	Acc:MGI:1928849]"
Myh10,0,1.68353304661936,0.566,0.105,0,3,"myosin, heavy polypeptide 10, non-muscle [Source:MGI Symbol	Acc:MGI:1930780]"
Tmem132c,0,1.67106026194618,0.433,0.047,0,3,transmembrane protein 132C [Source:MGI Symbol	Acc:MGI:2443061]
Nebl,0,1.66807288370158,0.941,0.57,0,3,nebulette [Source:MGI Symbol	Acc:MGI:1921353]
Palld,0,1.66442286761573,0.56,0.097,0,3,"palladin, cytoskeletal associated protein [Source:MGI Symbol	Acc:MGI:1919583]"
Bnc2,0,1.66348145823063,0.738,0.14,0,3,basonuclin 2 [Source:MGI Symbol	Acc:MGI:2443805]
Limch1,0,1.6382168745117,0.971,0.671,0,3,LIM and calponin homology domains 1 [Source:MGI Symbol	Acc:MGI:1924819]
Tbx2,0,1.63782870913581,0.65,0.155,0,3,T-box 2 [Source:MGI Symbol	Acc:MGI:98494]
Gulp1,0,1.62501726853823,0.808,0.281,0,3,"GULP, engulfment adaptor PTB domain containing 1 [Source:MGI Symbol	Acc:MGI:1920407]"
Col5a2,0,1.62122865249947,0.574,0.126,0,3,"collagen, type V, alpha 2 [Source:MGI Symbol	Acc:MGI:88458]"
Pdzrn3,0,1.61931199005322,0.596,0.163,0,3,PDZ domain containing RING finger 3 [Source:MGI Symbol	Acc:MGI:1933157]
Col3a1,0,1.61462592447219,0.541,0.111,0,3,"collagen, type III, alpha 1 [Source:MGI Symbol	Acc:MGI:88453]"
Abi3bp,0,1.60895406924006,0.757,0.23,0,3,ABI family member 3 binding protein [Source:MGI Symbol	Acc:MGI:2444583]
Cfh,0,1.60248415313532,0.703,0.201,0,3,complement component factor h [Source:MGI Symbol	Acc:MGI:88385]
Pakap,0,1.5975382435428,0.608,0.124,0,3,paralemmin A kinase anchor protein [Source:MGI Symbol	Acc:MGI:5141924]
Adcy2,0,1.59321946097886,0.641,0.123,0,3,adenylate cyclase 2 [Source:MGI Symbol	Acc:MGI:99676]
Gpm6b,0,1.57470259133872,0.491,0.092,0,3,glycoprotein m6b [Source:MGI Symbol	Acc:MGI:107672]
Trabd2b,0,1.56804946089164,0.471,0.073,0,3,TraB domain containing 2B [Source:MGI Symbol	Acc:MGI:3650152]
Adamts12,0,1.56403816482658,0.414,0.036,0,3,"a disintegrin-like and metallopeptidase (reprolysin type) with thrombospondin type 1 motif, 12 [Source:MGI Symbol	Acc:MGI:2146046]"
Peak1,0,1.5600442281159,0.882,0.477,0,3,pseudopodium-enriched atypical kinase 1 [Source:MGI Symbol	Acc:MGI:2442366]
Eda,1.05554769902864E-301,1.59350734858329,0.488,0.112,2.33033265514553E-297,3,ectodysplasin-A [Source:MGI Symbol	Acc:MGI:1195272]
Lrp4,6.31546563004198E-298,1.73331292781887,0.712,0.28,1.39426534714437E-293,3,low density lipoprotein receptor-related protein 4 [Source:MGI Symbol	Acc:MGI:2442252]
Eln,3.25119000096583E-255,1.65352529078479,0.546,0.167,7.17765216513226E-251,3,elastin [Source:MGI Symbol	Acc:MGI:95317]
Adgrl3,0,3.76646116398546,0.999,0.555,0,4,adhesion G protein-coupled receptor L3 [Source:MGI Symbol	Acc:MGI:2441950]
Ccdc85a,0,3.47983919537303,0.991,0.211,0,4,coiled-coil domain containing 85A [Source:MGI Symbol	Acc:MGI:2445069]
Calcrl,0,2.92082118483549,0.998,0.57,0,4,calcitonin receptor-like [Source:MGI Symbol	Acc:MGI:1926944]
Sema3c,0,2.67067513797031,0.919,0.325,0,4,"sema domain, immunoglobulin domain (Ig), short basic domain, secreted, (semaphorin) 3C [Source:MGI Symbol	Acc:MGI:107557]"
Tspan7,0,2.65970255690772,0.972,0.332,0,4,tetraspanin 7 [Source:MGI Symbol	Acc:MGI:1298407]
Smad6,0,2.64670687609566,0.973,0.307,0,4,SMAD family member 6 [Source:MGI Symbol	Acc:MGI:1336883]
Adgrl4,0,2.64255921533578,0.98,0.252,0,4,adhesion G protein-coupled receptor L4 [Source:MGI Symbol	Acc:MGI:2655562]
Pknox2,0,2.57064770390792,0.901,0.19,0,4,Pbx/knotted 1 homeobox 2 [Source:MGI Symbol	Acc:MGI:2445415]
Hpgd,0,2.54492691385827,0.962,0.33,0,4,hydroxyprostaglandin dehydrogenase 15 (NAD) [Source:MGI Symbol	Acc:MGI:108085]
Pde3a,0,2.53681127614179,0.987,0.351,0,4,"phosphodiesterase 3A, cGMP inhibited [Source:MGI Symbol	Acc:MGI:1860764]"
Myrip,0,2.53594302435168,0.81,0.077,0,4,myosin VIIA and Rab interacting protein [Source:MGI Symbol	Acc:MGI:2384407]
Tek,0,2.44016505715111,0.974,0.237,0,4,TEK receptor tyrosine kinase [Source:MGI Symbol	Acc:MGI:98664]
Kit,0,2.42803605794862,0.871,0.13,0,4,KIT proto-oncogene receptor tyrosine kinase [Source:MGI Symbol	Acc:MGI:96677]
Cemip2,0,2.40417256685836,0.938,0.282,0,4,cell migration inducing hyaluronidase 2 [Source:MGI Symbol	Acc:MGI:1890373]
Bmp6,0,2.3937067409301,0.949,0.25,0,4,bone morphogenetic protein 6 [Source:MGI Symbol	Acc:MGI:88182]
Acer2,0,2.36541028251606,0.943,0.23,0,4,alkaline ceramidase 2 [Source:MGI Symbol	Acc:MGI:1920932]
Ldb2,0,2.22584190557222,0.993,0.386,0,4,LIM domain binding 2 [Source:MGI Symbol	Acc:MGI:894670]
Bmpr2,0,2.21110826782991,0.998,0.661,0,4,"bone morphogenetic protein receptor, type II (serine/threonine kinase) [Source:MGI Symbol	Acc:MGI:1095407]"
Slco2a1,0,2.20695196209384,0.951,0.363,0,4,"solute carrier organic anion transporter family, member 2a1 [Source:MGI Symbol	Acc:MGI:1346021]"
Aff3,0,2.20432097255032,0.994,0.358,0,4,"AF4/FMR2 family, member 3 [Source:MGI Symbol	Acc:MGI:106927]"
Epb41,0,2.1585895529498,0.952,0.512,0,4,erythrocyte membrane protein band 4.1 [Source:MGI Symbol	Acc:MGI:95401]
Rasal2,0,2.12608612650033,0.978,0.424,0,4,RAS protein activator like 2 [Source:MGI Symbol	Acc:MGI:2443881]
Dock9,0,2.12395993658271,1,0.627,0,4,dedicator of cytokinesis 9 [Source:MGI Symbol	Acc:MGI:106321]
Plcb4,0,2.11064714373623,0.99,0.506,0,4,"phospholipase C, beta 4 [Source:MGI Symbol	Acc:MGI:107464]"
Epas1,0,2.08553426733929,0.997,0.633,0,4,endothelial PAS domain protein 1 [Source:MGI Symbol	Acc:MGI:109169]
Ptprb,0,2.05191904834896,0.986,0.374,0,4,"protein tyrosine phosphatase, receptor type, B [Source:MGI Symbol	Acc:MGI:97809]"
Tspan18,0,2.04814034680644,0.809,0.151,0,4,tetraspanin 18 [Source:MGI Symbol	Acc:MGI:1917186]
Zbtb16,0,2.0312125813516,0.996,0.43,0,4,zinc finger and BTB domain containing 16 [Source:MGI Symbol	Acc:MGI:103222]
Clec9a,0,2.02756259691063,0.765,0.11,0,4,"C-type lectin domain family 9, member a [Source:MGI Symbol	Acc:MGI:2444608]"
Clec1a,0,1.99722047235509,0.853,0.181,0,4,"C-type lectin domain family 1, member a [Source:MGI Symbol	Acc:MGI:2444151]"
Tox2,0,1.98239057293964,0.715,0.089,0,4,TOX high mobility group box family member 2 [Source:MGI Symbol	Acc:MGI:3611233]
Cyyr1,0,1.97208036932797,0.966,0.343,0,4,cysteine and tyrosine-rich protein 1 [Source:MGI Symbol	Acc:MGI:2152187]
Mcf2l,0,1.97047414552194,0.747,0.103,0,4,mcf.2 transforming sequence-like [Source:MGI Symbol	Acc:MGI:103263]
Ncald,0,1.95394586382357,0.906,0.292,0,4,neurocalcin delta [Source:MGI Symbol	Acc:MGI:1196326]
Erg,0,1.92973496093281,0.857,0.164,0,4,ETS transcription factor [Source:MGI Symbol	Acc:MGI:95415]
Itga1,0,1.89994695902015,0.96,0.363,0,4,integrin alpha 1 [Source:MGI Symbol	Acc:MGI:96599]
Prkch,0,1.88902505865377,0.981,0.418,0,4,"protein kinase C, eta [Source:MGI Symbol	Acc:MGI:97600]"
Eml1,0,1.88502321318486,0.804,0.217,0,4,echinoderm microtubule associated protein like 1 [Source:MGI Symbol	Acc:MGI:1915769]
Eng,0,1.85160312555964,0.87,0.229,0,4,endoglin [Source:MGI Symbol	Acc:MGI:95392]
Efnb2,0,1.84421101306728,0.727,0.177,0,4,ephrin B2 [Source:MGI Symbol	Acc:MGI:105097]
Sorbs1,0,1.84074244231798,0.942,0.422,0,4,sorbin and SH3 domain containing 1 [Source:MGI Symbol	Acc:MGI:700014]
Arl15,0,1.8329900654621,0.99,0.648,0,4,ADP-ribosylation factor-like 15 [Source:MGI Symbol	Acc:MGI:2442308]
Flt1,0,1.82832252262337,0.933,0.28,0,4,FMS-like tyrosine kinase 1 [Source:MGI Symbol	Acc:MGI:95558]
Dgkh,0,1.82578585999583,0.949,0.389,0,4,"diacylglycerol kinase, eta [Source:MGI Symbol	Acc:MGI:2444188]"
Npr3,0,1.82572954704676,0.543,0.08,0,4,natriuretic peptide receptor 3 [Source:MGI Symbol	Acc:MGI:97373]
Pcbp3,0,1.81510480038483,0.679,0.141,0,4,poly(rC) binding protein 3 [Source:MGI Symbol	Acc:MGI:1890470]
Hecw2,0,1.80942922441735,0.856,0.202,0,4,"HECT, C2 and WW domain containing E3 ubiquitin protein ligase 2 [Source:MGI Symbol	Acc:MGI:2685817]"
Ehd4,0,1.78617745006746,0.904,0.345,0,4,EH-domain containing 4 [Source:MGI Symbol	Acc:MGI:1919619]
Fmo1,0,1.76865946369449,0.862,0.223,0,4,flavin containing monooxygenase 1 [Source:MGI Symbol	Acc:MGI:1310002]
Shank3,0,1.75585020015977,0.898,0.174,0,4,SH3 and multiple ankyrin repeat domains 3 [Source:MGI Symbol	Acc:MGI:1930016]
Dach1,0,1.75546852025051,0.905,0.336,0,4,dachshund family transcription factor 1 [Source:MGI Symbol	Acc:MGI:1277991]
Xdh,0,1.70624569545938,0.871,0.346,0,4,xanthine dehydrogenase [Source:MGI Symbol	Acc:MGI:98973]
Rnf144a,0,1.70074398467078,0.827,0.249,0,4,ring finger protein 144A [Source:MGI Symbol	Acc:MGI:1344401]
Adgre5,0,1.692322572219,0.862,0.235,0,4,adhesion G protein-coupled receptor E5 [Source:MGI Symbol	Acc:MGI:1347095]
Mctp1,0,1.67708413986819,0.673,0.28,0,4,"multiple C2 domains, transmembrane 1 [Source:MGI Symbol	Acc:MGI:1926021]"
Ptprg,0,1.67285588553401,0.996,0.67,0,4,NA
Pecam1,0,1.67044190330121,0.944,0.332,0,4,platelet/endothelial cell adhesion molecule 1 [Source:MGI Symbol	Acc:MGI:97537]
Csgalnact1,0,1.66789384516558,0.817,0.203,0,4,chondroitin sulfate N-acetylgalactosaminyltransferase 1 [Source:MGI Symbol	Acc:MGI:2442354]
Asap2,0,1.6546938196907,0.881,0.279,0,4,"ArfGAP with SH3 domain, ankyrin repeat and PH domain 2 [Source:MGI Symbol	Acc:MGI:2685438]"
Ankrd33b,0,1.64553171096572,0.807,0.224,0,4,ankyrin repeat domain 33B [Source:MGI Symbol	Acc:MGI:1917904]
Cdk14,0,1.63217770782277,0.995,0.78,0,4,cyclin-dependent kinase 14 [Source:MGI Symbol	Acc:MGI:894318]
Hmcn1,0,1.62576291774357,0.916,0.376,0,4,hemicentin 1 [Source:MGI Symbol	Acc:MGI:2685047]
Cep85l,0,1.61115646094399,0.878,0.295,0,4,centrosomal protein 85-like [Source:MGI Symbol	Acc:MGI:3642684]
Pde4b,0,1.5817648783544,0.778,0.266,0,4,"phosphodiesterase 4B, cAMP specific [Source:MGI Symbol	Acc:MGI:99557]"
Ptgfrn,0,1.57612426217478,0.807,0.252,0,4,prostaglandin F2 receptor negative regulator [Source:MGI Symbol	Acc:MGI:1277114]
Rgs12,0,1.56972012754632,0.697,0.124,0,4,regulator of G-protein signaling 12 [Source:MGI Symbol	Acc:MGI:1918979]
Cyth3,0,1.56248799649794,0.903,0.381,0,4,cytohesin 3 [Source:MGI Symbol	Acc:MGI:1335107]
A4galt,0,1.55708132174864,0.654,0.138,0,4,"alpha 1,4-galactosyltransferase [Source:MGI Symbol	Acc:MGI:3512453]"
Pcdh17,0,1.55634640282302,0.602,0.14,0,4,protocadherin 17 [Source:MGI Symbol	Acc:MGI:2684924]
Pde9a,0,1.55025184293332,0.645,0.109,0,4,phosphodiesterase 9A [Source:MGI Symbol	Acc:MGI:1277179]
Nova2,0,1.54043226965947,0.644,0.109,0,4,NOVA alternative splicing regulator 2 [Source:MGI Symbol	Acc:MGI:104296]
Plpp1,0,1.53573383525877,0.752,0.267,0,4,phospholipid phosphatase 1 [Source:MGI Symbol	Acc:MGI:108412]
Kank4,0,1.53123479389146,0.518,0.069,0,4,KN motif and ankyrin repeat domains 4 [Source:MGI Symbol	Acc:MGI:3043381]
Samd12,0,1.52924139008598,0.892,0.337,0,4,sterile alpha motif domain containing 12 [Source:MGI Symbol	Acc:MGI:2444518]
Casc4,0,1.52307552486498,0.666,0.204,0,4,NA
Stt3b,0,1.50351319528245,0.822,0.374,0,4,"STT3, subunit of the oligosaccharyltransferase complex, homolog B (S. cerevisiae) [Source:MGI Symbol	Acc:MGI:1915542]"
Prrg1,0,1.50091369318478,0.566,0.157,0,4,proline rich Gla (G-carboxyglutamic acid) 1 [Source:MGI Symbol	Acc:MGI:1917364]
Arhgap31,0,1.49672322163455,0.972,0.613,0,4,Rho GTPase activating protein 31 [Source:MGI Symbol	Acc:MGI:1333857]
Arap3,0,1.49122444092582,0.761,0.161,0,4,"ArfGAP with RhoGAP domain, ankyrin repeat and PH domain 3 [Source:MGI Symbol	Acc:MGI:2147274]"
Pitpnc1,0,1.4874357604635,0.975,0.456,0,4,"phosphatidylinositol transfer protein, cytoplasmic 1 [Source:MGI Symbol	Acc:MGI:1919045]"
Tle1,0,1.46378516398559,0.71,0.274,0,4,transducin-like enhancer of split 1 [Source:MGI Symbol	Acc:MGI:104636]
Stk4,0,1.46012645652499,0.825,0.329,0,4,serine/threonine kinase 4 [Source:MGI Symbol	Acc:MGI:1929004]
Adgrf5,0,1.4559532610661,0.976,0.526,0,4,adhesion G protein-coupled receptor F5 [Source:MGI Symbol	Acc:MGI:2182928]
Itga6,0,1.45369385599502,0.68,0.175,0,4,integrin alpha 6 [Source:MGI Symbol	Acc:MGI:96605]
Klhl5,0,1.44918311386098,0.839,0.302,0,4,kelch-like 5 [Source:MGI Symbol	Acc:MGI:1919028]
Hdac9,0,1.44465437775351,0.717,0.308,0,4,histone deacetylase 9 [Source:MGI Symbol	Acc:MGI:1931221]
Phlpp1,0,1.43691035826962,0.917,0.53,0,4,PH domain and leucine rich repeat protein phosphatase 1 [Source:MGI Symbol	Acc:MGI:2138327]
Fgd5,0,1.43654816321723,0.737,0.147,0,4,"FYVE, RhoGEF and PH domain containing 5 [Source:MGI Symbol	Acc:MGI:2443369]"
Zfp366,0,1.43379087791732,0.575,0.103,0,4,zinc finger protein 366 [Source:MGI Symbol	Acc:MGI:2178429]
Numb,0,1.42780340155187,0.941,0.579,0,4,NUMB endocytic adaptor protein [Source:MGI Symbol	Acc:MGI:107423]
Stxbp6,0,1.42262131385179,0.819,0.327,0,4,syntaxin binding protein 6 (amisyn) [Source:MGI Symbol	Acc:MGI:2384963]
Prkce,0,1.42094284502758,0.965,0.542,0,4,"protein kinase C, epsilon [Source:MGI Symbol	Acc:MGI:97599]"
Myo10,0,1.41049625958263,0.812,0.373,0,4,myosin X [Source:MGI Symbol	Acc:MGI:107716]
Heg1,0,1.40178043741651,0.973,0.502,0,4,heart development protein with EGF-like domains 1 [Source:MGI Symbol	Acc:MGI:1924696]
Specc1,0,1.39828442781237,0.76,0.306,0,4,sperm antigen with calponin homology and coiled-coil domains 1 [Source:MGI Symbol	Acc:MGI:2442356]
Adgra3,0,1.39521600450693,0.597,0.146,0,4,adhesion G protein-coupled receptor A3 [Source:MGI Symbol	Acc:MGI:1917943]
Pcnx,0,1.39350132497808,0.88,0.408,0,4,pecanex homolog [Source:MGI Symbol	Acc:MGI:1891924]
St5,0,1.38971284897052,0.938,0.488,0,4,NA
Gvin1,5.42080668249858E-302,1.46266569297412,0.702,0.291,1.19675149129521E-297,4,"GTPase, very large interferon inducible 1 [Source:MGI Symbol	Acc:MGI:1921808]"
Gm4070,2.16281722501958E-293,1.43448853796634,0.655,0.26,4.77485158767573E-289,4,NA
Gpr141,0,3.06865194693983,0.537,0.029,0,5,G protein-coupled receptor 141 [Source:MGI Symbol	Acc:MGI:2672983]
Adgre4,0,2.64288555428693,0.42,0.017,0,5,adhesion G protein-coupled receptor E4 [Source:MGI Symbol	Acc:MGI:1196464]
Cd300a,2.4578839795346E-287,2.14458596031148,0.404,0.018,5.42627046161853E-283,5,CD300A molecule [Source:MGI Symbol	Acc:MGI:2443411]
Arhgef37,9.31622006796282E-252,2.11526831892216,0.319,0.012,2.05674190440415E-247,5,Rho guanine nucleotide exchange factor (GEF) 37 [Source:MGI Symbol	Acc:MGI:3045339]
Rap1gap2,2.86982398192729E-244,3.7597012555285,0.707,0.076,6.33571040490087E-240,5,RAP1 GTPase activating protein 2 [Source:MGI Symbol	Acc:MGI:3028623]
Fgr,9.97018659332864E-228,3.0105778793655,0.601,0.056,2.20111809420916E-223,5,"FGR proto-oncogene, Src family tyrosine kinase [Source:MGI Symbol	Acc:MGI:95527]"
Fyb,3.32178849749976E-217,3.39964172990737,0.782,0.107,7.33351246593022E-213,5,FYN binding protein [Source:MGI Symbol	Acc:MGI:1346327]
Sirpb1b,1.80217180759368E-208,2.54242385104323,0.5,0.041,3.97865469962456E-204,5,signal-regulatory protein beta 1B [Source:MGI Symbol	Acc:MGI:3779828]
Sirpb1a,3.26373401142045E-192,1.89436881937691,0.335,0.019,7.20534557701293E-188,5,signal-regulatory protein beta 1A [Source:MGI Symbol	Acc:MGI:2444824]
Gm21188,7.8891048812007E-187,2.1018534821668,0.394,0.027,1.74167768462268E-182,5,"predicted gene, 21188 [Source:MGI Symbol	Acc:MGI:5434543]"
Myo1f,3.80559496819113E-163,2.71114117876544,0.707,0.111,8.40161201127557E-159,5,myosin IF [Source:MGI Symbol	Acc:MGI:107711]
Sirpb1c,5.74217164828044E-157,2.00461984251725,0.394,0.033,1.26769923479087E-152,5,signal-regulatory protein beta 1C [Source:MGI Symbol	Acc:MGI:3807521]
Itgam,2.232574765969E-136,1.79344337717758,0.309,0.023,4.92885531082975E-132,5,integrin alpha M [Source:MGI Symbol	Acc:MGI:96607]
Pou2f2,8.01438638230663E-134,2.24358264148212,0.42,0.044,1.76933608162183E-129,5,"POU domain, class 2, transcription factor 2 [Source:MGI Symbol	Acc:MGI:101897]"
Nfam1,9.10488837472403E-128,2.32584044787528,0.479,0.061,2.01008620648783E-123,5,Nfat activating molecule with ITAM motif 1 [Source:MGI Symbol	Acc:MGI:1921289]
Klra2,1.25726072036215E-127,2.09450076658253,0.399,0.042,2.77565449234352E-123,5,"killer cell lectin-like receptor, subfamily A, member 2 [Source:MGI Symbol	Acc:MGI:101906]"
Gm36161,8.9579607444037E-127,1.68156621483879,0.266,0.018,1.977648993542E-122,5,"predicted gene, 36161 [Source:MGI Symbol	Acc:MGI:5595320]"
Clec4a1,1.37707446692811E-124,1.51806243726997,0.245,0.015,3.0401673006372E-120,5,"C-type lectin domain family 4, member a1 [Source:MGI Symbol	Acc:MGI:3036291]"
Spi1,6.74173802262786E-124,2.17336414639485,0.473,0.062,1.48837350325555E-119,5,spleen focus forming virus (SFFV) proviral integration oncogene [Source:MGI Symbol	Acc:MGI:98282]
Ptpro,1.15301268758138E-114,1.64092790380332,0.293,0.024,2.54550611037341E-110,5,"protein tyrosine phosphatase, receptor type, O [Source:MGI Symbol	Acc:MGI:1097152]"
Ptprc,2.47360147842168E-114,2.60745717800846,0.856,0.259,5.46096998391154E-110,5,"protein tyrosine phosphatase, receptor type, C [Source:MGI Symbol	Acc:MGI:97810]"
Gm5150,6.57033758350349E-111,1.7199475005893,0.298,0.026,1.45053342831006E-106,5,predicted gene 5150 [Source:MGI Symbol	Acc:MGI:3779469]
Plac8,6.92380853977578E-107,1.94141714842472,0.346,0.037,1.5285692113263E-102,5,placenta-specific 8 [Source:MGI Symbol	Acc:MGI:2445289]
Stk10,2.42841234936472E-91,2.58349726005117,0.654,0.17,5.3612059436925E-87,5,serine/threonine kinase 10 [Source:MGI Symbol	Acc:MGI:1099439]
Itgal,8.04638511191448E-91,2.06793773350414,0.431,0.068,1.77640044115736E-86,5,integrin alpha L [Source:MGI Symbol	Acc:MGI:96606]
Clec2g,1.37111157922707E-89,2.0528095940961,0.404,0.059,3.0270030334596E-85,5,"C-type lectin domain family 2, member g [Source:MGI Symbol	Acc:MGI:1918059]"
Dock2,7.88147963245951E-87,2.0222126518717,0.803,0.252,1.73999425845809E-82,5,dedicator of cyto-kinesis 2 [Source:MGI Symbol	Acc:MGI:2149010]
Itga4,4.84644531214283E-85,2.23475180666288,0.596,0.142,1.06994973156177E-80,5,integrin alpha 4 [Source:MGI Symbol	Acc:MGI:96603]
Hck,5.40368801530501E-79,2.18959626369503,0.447,0.085,1.19297220313889E-74,5,hemopoietic cell kinase [Source:MGI Symbol	Acc:MGI:96052]
March1,8.00797721344139E-76,1.90197254080189,0.543,0.124,1.76792112941146E-71,5,NA
Ncf2,2.07140610877449E-75,1.7283926643975,0.346,0.051,4.57304326634144E-71,5,neutrophil cytosolic factor 2 [Source:MGI Symbol	Acc:MGI:97284]
Gm35154,2.14302566127989E-73,1.50408199974045,0.255,0.028,4.7311577524076E-69,5,"predicted gene, 35154 [Source:MGI Symbol	Acc:MGI:5594313]"
Apbb1ip,2.22254787192281E-73,2.10586134024848,0.601,0.162,4.906718936844E-69,5,"amyloid beta (A4) precursor protein-binding, family B, member 1 interacting protein [Source:MGI Symbol	Acc:MGI:1861354]"
Arhgap15,3.25100392426062E-71,1.82817688892171,0.814,0.315,7.17724136359018E-67,5,Rho GTPase activating protein 15 [Source:MGI Symbol	Acc:MGI:1923367]
Xylt1,2.91457067823221E-70,2.03607713873645,0.473,0.102,6.43449768633326E-66,5,xylosyltransferase 1 [Source:MGI Symbol	Acc:MGI:2451073]
Cd244a,1.63242294615589E-69,1.60821461543771,0.266,0.033,3.60390013822837E-65,5,CD244 molecule A [Source:MGI Symbol	Acc:MGI:109294]
4930469K13Rik,4.2700105699065E-69,1.69956831009772,0.351,0.057,9.42690233518258E-65,5,RIKEN cDNA 4930469K13 gene [Source:MGI Symbol	Acc:MGI:1924124]
Csf3r,4.45103440993882E-67,1.85655348864585,0.223,0.024,9.82654866682194E-63,5,colony stimulating factor 3 receptor (granulocyte) [Source:MGI Symbol	Acc:MGI:1339755]
Pip4k2a,6.4510511240227E-67,2.40753065790759,0.718,0.286,1.42419855665049E-62,5,"phosphatidylinositol-5-phosphate 4-kinase, type II, alpha [Source:MGI Symbol	Acc:MGI:1298206]"
Prkcb,6.87343965450422E-67,1.77951104896015,0.543,0.133,1.5174492725249E-62,5,"protein kinase C, beta [Source:MGI Symbol	Acc:MGI:97596]"
Raet1e,1.3363899078324E-66,1.87181736011744,0.638,0.189,2.95034799952158E-62,5,retinoic acid early transcript 1E [Source:MGI Symbol	Acc:MGI:2675273]
Tnfrsf1b,6.2451665042979E-66,1.74469445455918,0.356,0.062,1.37874540915385E-61,5,"tumor necrosis factor receptor superfamily, member 1b [Source:MGI Symbol	Acc:MGI:1314883]"
Plcg2,4.5607455657188E-64,1.9399622909125,0.473,0.111,1.00687579854374E-59,5,"phospholipase C, gamma 2 [Source:MGI Symbol	Acc:MGI:97616]"
Lyn,9.92694943471474E-62,2.1474975542661,0.835,0.507,2.19157262670197E-57,5,"LYN proto-oncogene, Src family tyrosine kinase [Source:MGI Symbol	Acc:MGI:96892]"
Nadk,3.53533680748729E-60,2.19986862710649,0.596,0.205,7.80496306988969E-56,5,NAD kinase [Source:MGI Symbol	Acc:MGI:2183149]
Ptpre,1.72290503931364E-59,2.13101531051282,0.574,0.184,3.80365745529273E-55,5,"protein tyrosine phosphatase, receptor type, E [Source:MGI Symbol	Acc:MGI:97813]"
Ptk2b,1.07827263782351E-55,1.93423230568775,0.543,0.162,2.38050250252296E-51,5,PTK2 protein tyrosine kinase 2 beta [Source:MGI Symbol	Acc:MGI:104908]
Ptprj,7.71387478640944E-55,2.39519065296346,0.777,0.445,1.70299213659561E-50,5,"protein tyrosine phosphatase, receptor type, J [Source:MGI Symbol	Acc:MGI:104574]"
Zeb2,2.25012960923421E-52,1.86439910665764,0.846,0.517,4.96761113830636E-48,5,zinc finger E-box binding homeobox 2 [Source:MGI Symbol	Acc:MGI:1344407]
Ly86,6.97730192359635E-52,1.53642226888166,0.303,0.053,1.54037894567237E-47,5,lymphocyte antigen 86 [Source:MGI Symbol	Acc:MGI:1321404]
Camk1d,1.44121611720131E-51,1.47335040347573,0.894,0.717,3.18177282194534E-47,5,calcium/calmodulin-dependent protein kinase ID [Source:MGI Symbol	Acc:MGI:2442190]
Fam49b,3.58588683239829E-50,1.91569186961207,0.793,0.491,7.91656235988571E-46,5,NA
Pid1,3.35020953833769E-49,1.5825640094117,0.713,0.278,7.39625759778812E-45,5,phosphotyrosine interaction domain containing 1 [Source:MGI Symbol	Acc:MGI:2138391]
Ldlrad3,7.50236923281471E-49,2.62589957556136,0.601,0.257,1.6562980555285E-44,5,low density lipoprotein receptor class A domain containing 3 [Source:MGI Symbol	Acc:MGI:2138856]
Atp8b4,2.22237561705458E-48,1.63737153595877,0.372,0.083,4.90633864977139E-44,5,"ATPase, class I, type 8B, member 4 [Source:MGI Symbol	Acc:MGI:1859664]"
Apobec1,6.31851292540412E-48,1.78503726244268,0.346,0.076,1.39493809854147E-43,5,"apolipoprotein B mRNA editing enzyme, catalytic polypeptide 1 [Source:MGI Symbol	Acc:MGI:103298]"
Epsti1,6.5236795306453E-46,1.57896266314069,0.399,0.1,1.44023272998056E-41,5,epithelial stromal interaction 1 (breast) [Source:MGI Symbol	Acc:MGI:1915168]
Slc8a1,1.52833559121544E-44,1.90466667266269,0.697,0.323,3.37410648472633E-40,5,"solute carrier family 8 (sodium/calcium exchanger), member 1 [Source:MGI Symbol	Acc:MGI:107956]"
Cybb,1.37039764716881E-43,1.80508344624618,0.383,0.1,3.02542688565459E-39,5,"cytochrome b-245, beta polypeptide [Source:MGI Symbol	Acc:MGI:88574]"
Cers6,1.76379084812395E-40,2.19055898205412,0.58,0.251,3.89392105540324E-36,5,ceramide synthase 6 [Source:MGI Symbol	Acc:MGI:2442564]
Gsr,5.53356235618778E-38,1.97620091382629,0.505,0.204,1.22164456137558E-33,5,glutathione reductase [Source:MGI Symbol	Acc:MGI:95804]
Pot1b,1.11899158072946E-37,2.00138352216615,0.404,0.13,2.47039771277642E-33,5,protection of telomeres 1B [Source:MGI Symbol	Acc:MGI:1920086]
Trps1,1.57120193302235E-37,1.71788108563582,0.755,0.517,3.46874250753343E-33,5,transcriptional repressor GATA binding 1 [Source:MGI Symbol	Acc:MGI:1927616]
Il17ra,1.78488378446585E-37,1.57509384495723,0.303,0.072,3.94048793096525E-33,5,interleukin 17 receptor A [Source:MGI Symbol	Acc:MGI:107399]
Fmnl1,1.41847889629998E-36,1.44608941455804,0.266,0.057,3.13157585936146E-32,5,formin-like 1 [Source:MGI Symbol	Acc:MGI:1888994]
Mir142hg,8.84559630330914E-36,1.40881551229592,0.415,0.128,1.95284229588156E-31,5,Mir142 host gene (non-protein coding) [Source:MGI Symbol	Acc:MGI:1925841]
Samsn1,1.90389899886367E-35,1.52757033469384,0.229,0.044,4.20323781979133E-31,5,"SAM domain, SH3 domain and nuclear localization signals, 1 [Source:MGI Symbol	Acc:MGI:1914992]"
Syk,2.50623425714929E-35,1.40082174010236,0.356,0.099,5.53301336950849E-31,5,spleen tyrosine kinase [Source:MGI Symbol	Acc:MGI:99515]
Mbp,9.63265546246273E-35,1.76921533768481,0.532,0.239,2.1266013464479E-30,5,myelin basic protein [Source:MGI Symbol	Acc:MGI:96925]
Nedd9,4.48574497736198E-33,1.77715380112281,0.729,0.538,9.90317918652205E-29,5,"neural precursor cell expressed, developmentally down-regulated gene 9 [Source:MGI Symbol	Acc:MGI:97302]"
Ikzf1,1.97749315988926E-32,1.81163274767444,0.457,0.17,4.36571164908751E-28,5,IKAROS family zinc finger 1 [Source:MGI Symbol	Acc:MGI:1342540]
Prex1,4.01958509964699E-32,1.45700040235388,0.42,0.145,8.87403802449065E-28,5,"phosphatidylinositol-3,4,5-trisphosphate-dependent Rac exchange factor 1 [Source:MGI Symbol	Acc:MGI:3040696]"
Il6ra,1.33324696777446E-31,1.63374137025931,0.537,0.251,2.94340933075568E-27,5,"interleukin 6 receptor, alpha [Source:MGI Symbol	Acc:MGI:105304]"
Samhd1,1.50001304385564E-31,2.05659746592528,0.596,0.342,3.31157879692009E-27,5,"SAM domain and HD domain, 1 [Source:MGI Symbol	Acc:MGI:1927468]"
Gvin1,3.352366092633E-31,1.41713199342474,0.644,0.333,7.40101862270587E-27,5,"GTPase, very large interferon inducible 1 [Source:MGI Symbol	Acc:MGI:1921808]"
Pik3cd,1.08643332754715E-30,1.4132536533824,0.33,0.095,2.39851885722585E-26,5,"phosphatidylinositol-4,5-bisphosphate 3-kinase catalytic subunit delta [Source:MGI Symbol	Acc:MGI:1098211]"
Fgd4,1.18869706707479E-30,1.67273642452461,0.559,0.289,2.62428651498101E-26,5,"FYVE, RhoGEF and PH domain containing 4 [Source:MGI Symbol	Acc:MGI:2183747]"
Tmcc1,1.28234646136703E-30,1.49861624639383,0.771,0.666,2.83103628276E-26,5,transmembrane and coiled coil domains 1 [Source:MGI Symbol	Acc:MGI:2442368]
Gda,2.02434481448787E-30,1.73211170709993,0.298,0.081,4.46914604694487E-26,5,guanine deaminase [Source:MGI Symbol	Acc:MGI:95678]
Csf1r,5.9272294675466E-30,1.40461369281239,0.319,0.093,1.30855444955026E-25,5,colony stimulating factor 1 receptor [Source:MGI Symbol	Acc:MGI:1339758]
Pstpip2,7.67193160023938E-30,1.55494273046119,0.277,0.072,1.69373233938485E-25,5,proline-serine-threonine phosphatase-interacting protein 2 [Source:MGI Symbol	Acc:MGI:1335088]
Sirpa,4.2025853403103E-29,1.39870807755009,0.372,0.122,9.27804765580306E-25,5,signal-regulatory protein alpha [Source:MGI Symbol	Acc:MGI:108563]
Sh3kbp1,2.51798589607863E-28,1.58064100343157,0.505,0.234,5.5589574627728E-24,5,SH3-domain kinase binding protein 1 [Source:MGI Symbol	Acc:MGI:1889583]
Ppm1h,2.40378074886018E-27,1.64546031750979,0.654,0.456,5.30682675925861E-23,5,protein phosphatase 1H (PP2C domain containing) [Source:MGI Symbol	Acc:MGI:2442087]
Ms4a6c,3.30919596221958E-27,1.36548252230502,0.255,0.065,7.30571192579216E-23,5,"membrane-spanning 4-domains, subfamily A, member 6C [Source:MGI Symbol	Acc:MGI:2385644]"
Psap,1.41823928112445E-26,1.64359087674885,0.617,0.387,3.13104686093844E-22,5,prosaposin [Source:MGI Symbol	Acc:MGI:97783]
F13a1,8.39747815037796E-26,1.57919834357725,0.213,0.049,1.85391125125894E-21,5,"coagulation factor XIII, A1 subunit [Source:MGI Symbol	Acc:MGI:1921395]"
Dock8,3.80710307357346E-25,1.40084857146121,0.612,0.381,8.40494145552812E-21,5,dedicator of cytokinesis 8 [Source:MGI Symbol	Acc:MGI:1921396]
Prkcd,2.40659529877977E-24,1.48571327139733,0.404,0.171,5.3130404411161E-20,5,"protein kinase C, delta [Source:MGI Symbol	Acc:MGI:97598]"
Cd44,1.51858921998872E-23,1.49532451350981,0.532,0.292,3.35258942096909E-19,5,CD44 antigen [Source:MGI Symbol	Acc:MGI:88338]
Etv6,2.58399306500323E-23,1.76183214574492,0.676,0.559,5.70468148960763E-19,5,ets variant 6 [Source:MGI Symbol	Acc:MGI:109336]
Zfp710,6.53811167059353E-23,1.49786461451389,0.601,0.407,1.44341891351693E-18,5,zinc finger protein 710 [Source:MGI Symbol	Acc:MGI:1921747]
Fam49a,7.98538309428722E-23,1.69097080629172,0.495,0.268,1.76293302572579E-18,5,NA
Tpd52,1.55615365245933E-20,1.60642136610632,0.468,0.257,3.43552041853447E-16,5,tumor protein D52 [Source:MGI Symbol	Acc:MGI:107749]
Map3k14,3.17540925901703E-20,1.36630308489846,0.388,0.176,7.0103510211319E-16,5,mitogen-activated protein kinase kinase kinase 14 [Source:MGI Symbol	Acc:MGI:1858204]
Apba1,5.06175834613685E-20,1.5547327383248,0.314,0.118,1.11748439007663E-15,5,"amyloid beta (A4) precursor protein binding, family A, member 1 [Source:MGI Symbol	Acc:MGI:1860297]"
Dipk1a,1.50304043630786E-19,1.44180496832442,0.473,0.254,3.31826237123687E-15,5,divergent protein kinase domain 1A [Source:MGI Symbol	Acc:MGI:1914516]
Grk3,8.71909174089654E-17,1.57051859255098,0.468,0.288,1.92491388363773E-12,5,G protein-coupled receptor kinase 3 [Source:MGI Symbol	Acc:MGI:87941]
Sgk3,1.59754560868942E-14,1.38987843886286,0.383,0.211,3.52690144030364E-10,5,serum/glucocorticoid regulated kinase 3 [Source:MGI Symbol	Acc:MGI:2182368]
Zfyve9,1.14424605627896E-13,1.39854899756326,0.463,0.32,2.52615201844706E-09,5,"zinc finger, FYVE domain containing 9 [Source:MGI Symbol	Acc:MGI:2652838]"
Rgs6,0,4.53416333640122,0.974,0.069,0,6,regulator of G-protein signaling 6 [Source:MGI Symbol	Acc:MGI:1354730]
Prickle2,0,4.12803027475162,0.995,0.548,0,6,prickle planar cell polarity protein 2 [Source:MGI Symbol	Acc:MGI:1925144]
Tmeff2,0,3.82714396811077,0.832,0.046,0,6,transmembrane protein with EGF-like and two follistatin-like domains 2 [Source:MGI Symbol	Acc:MGI:1861735]
Piezo2,0,3.4853813135286,0.976,0.157,0,6,piezo-type mechanosensitive ion channel component 2 [Source:MGI Symbol	Acc:MGI:1918781]
Lmntd1,0,3.42395406658383,0.917,0.057,0,6,lamin tail domain containing 1 [Source:MGI Symbol	Acc:MGI:1921321]
Edil3,0,3.25154973635758,0.833,0.05,0,6,EGF-like repeats and discoidin I-like domains 3 [Source:MGI Symbol	Acc:MGI:1329025]
Tbx3os1,0,3.2171053957909,0.806,0.071,0,6,"T-box 3, opposite strand 1 [Source:MGI Symbol	Acc:MGI:3780472]"
Kitl,0,3.14154245557412,0.967,0.347,0,6,kit ligand [Source:MGI Symbol	Acc:MGI:96974]
Aff3,0,2.88407350929941,0.991,0.404,0,6,"AF4/FMR2 family, member 3 [Source:MGI Symbol	Acc:MGI:106927]"
Gm30382,0,2.73657205482083,0.905,0.138,0,6,"predicted gene, 30382 [Source:MGI Symbol	Acc:MGI:5589541]"
Fmnl2,0,2.66379553474241,0.935,0.325,0,6,formin-like 2 [Source:MGI Symbol	Acc:MGI:1918659]
Dach1,0,2.64389679380539,0.955,0.376,0,6,dachshund family transcription factor 1 [Source:MGI Symbol	Acc:MGI:1277991]
Arhgef3,0,2.59561129281327,0.967,0.47,0,6,Rho guanine nucleotide exchange factor (GEF) 3 [Source:MGI Symbol	Acc:MGI:1918954]
Vav3,0,2.58889336485722,0.94,0.261,0,6,vav 3 oncogene [Source:MGI Symbol	Acc:MGI:1888518]
Stxbp6,0,2.43570289296539,0.943,0.358,0,6,syntaxin binding protein 6 (amisyn) [Source:MGI Symbol	Acc:MGI:2384963]
Adgrl2,0,2.38959045204992,0.952,0.367,0,6,adhesion G protein-coupled receptor L2 [Source:MGI Symbol	Acc:MGI:2139714]
Sema6a,0,2.38482760995472,0.943,0.333,0,6,"sema domain, transmembrane domain (TM), and cytoplasmic domain, (semaphorin) 6A [Source:MGI Symbol	Acc:MGI:1203727]"
Gnao1,0,2.37592293570036,0.762,0.083,0,6,"guanine nucleotide binding protein, alpha O [Source:MGI Symbol	Acc:MGI:95775]"
Klf12,0,2.34410602171564,0.908,0.279,0,6,Kruppel-like factor 12 [Source:MGI Symbol	Acc:MGI:1333796]
D630045J12Rik,0,2.33483274963088,0.713,0.072,0,6,RIKEN cDNA D630045J12 gene [Source:MGI Symbol	Acc:MGI:2669829]
Car4,0,2.32792426331114,0.732,0.055,0,6,carbonic anhydrase 4 [Source:MGI Symbol	Acc:MGI:1096574]
Igfbp7,0,2.23912940627373,0.797,0.235,0,6,insulin-like growth factor binding protein 7 [Source:MGI Symbol	Acc:MGI:1352480]
Smarca2,0,2.22445318614113,0.971,0.552,0,6,"SWI/SNF related, matrix associated, actin dependent regulator of chromatin, subfamily a, member 2 [Source:MGI Symbol	Acc:MGI:99603]"
Pde8b,0,2.21871943316182,0.943,0.307,0,6,phosphodiesterase 8B [Source:MGI Symbol	Acc:MGI:2443999]
Pitpnc1,0,2.17740703673308,0.982,0.493,0,6,"phosphatidylinositol transfer protein, cytoplasmic 1 [Source:MGI Symbol	Acc:MGI:1919045]"
Prx,0,2.1497653433589,0.677,0.073,0,6,periaxin [Source:MGI Symbol	Acc:MGI:108176]
Rgs12,0,2.1454829377128,0.798,0.161,0,6,regulator of G-protein signaling 12 [Source:MGI Symbol	Acc:MGI:1918979]
Psd3,0,2.13873895047073,0.986,0.651,0,6,pleckstrin and Sec7 domain containing 3 [Source:MGI Symbol	Acc:MGI:1918215]
Klf7,0,2.12799203453525,0.932,0.417,0,6,Kruppel-like factor 7 (ubiquitous) [Source:MGI Symbol	Acc:MGI:1935151]
Ednrb,0,2.07898014458355,0.603,0.033,0,6,endothelin receptor type B [Source:MGI Symbol	Acc:MGI:102720]
Pdgfd,0,2.07298337423952,0.871,0.234,0,6,"platelet-derived growth factor, D polypeptide [Source:MGI Symbol	Acc:MGI:1919035]"
Tbx3,0,2.06217954783611,0.761,0.119,0,6,T-box 3 [Source:MGI Symbol	Acc:MGI:98495]
Zfp697,0,2.00822969618549,0.761,0.169,0,6,zinc finger protein 697 [Source:MGI Symbol	Acc:MGI:2139736]
Tspan18,0,1.99810054037887,0.798,0.199,0,6,tetraspanin 18 [Source:MGI Symbol	Acc:MGI:1917186]
Mapt,0,1.99692861869151,0.923,0.298,0,6,microtubule-associated protein tau [Source:MGI Symbol	Acc:MGI:97180]
Csgalnact1,0,1.97081552560254,0.881,0.245,0,6,chondroitin sulfate N-acetylgalactosaminyltransferase 1 [Source:MGI Symbol	Acc:MGI:2442354]
Dpysl5,0,1.96558769096844,0.525,0.033,0,6,dihydropyrimidinase-like 5 [Source:MGI Symbol	Acc:MGI:1929772]
Kdr,0,1.95023103100309,0.785,0.169,0,6,kinase insert domain protein receptor [Source:MGI Symbol	Acc:MGI:96683]
Sgip1,0,1.92693284949137,0.914,0.278,0,6,SH3-domain GRB2-like (endophilin) interacting protein 1 [Source:MGI Symbol	Acc:MGI:1920344]
Arap2,0,1.88108127211966,0.902,0.32,0,6,"ArfGAP with RhoGAP domain, ankyrin repeat and PH domain 2 [Source:MGI Symbol	Acc:MGI:2684416]"
4930554G24Rik,0,1.84968722113346,0.481,0.054,0,6,RIKEN cDNA 4930554G24 gene [Source:MGI Symbol	Acc:MGI:1922530]
Egflam,0,1.8193226772876,0.669,0.101,0,6,"EGF-like, fibronectin type III and laminin G domains [Source:MGI Symbol	Acc:MGI:2146149]"
Shank3,0,1.8017357898316,0.88,0.228,0,6,SH3 and multiple ankyrin repeat domains 3 [Source:MGI Symbol	Acc:MGI:1930016]
Slc5a12,0,1.67177937701603,0.367,0.003,0,6,"solute carrier family 5 (sodium/glucose cotransporter), member 12 [Source:MGI Symbol	Acc:MGI:2138890]"
Tln2,0,1.65863461857201,0.641,0.128,0,6,talin 2 [Source:MGI Symbol	Acc:MGI:1917799]
Ccdc68,0,1.63655224700324,0.544,0.066,0,6,coiled-coil domain containing 68 [Source:MGI Symbol	Acc:MGI:3612676]
Tmod2,0,1.49148345438758,0.529,0.082,0,6,tropomodulin 2 [Source:MGI Symbol	Acc:MGI:1355335]
Prkce,1.04047167703544E-306,1.9879252429729,0.974,0.573,2.29704932139114E-302,6,"protein kinase C, epsilon [Source:MGI Symbol	Acc:MGI:97599]"
Kalrn,2.20698572969268E-305,2.74284540629403,0.889,0.4,4.87236239544254E-301,6,"kalirin, RhoGEF kinase [Source:MGI Symbol	Acc:MGI:2685385]"
Elmo1,2.77686988843798E-299,1.9303092082104,0.982,0.54,6.13049565270454E-295,6,engulfment and cell motility 1 [Source:MGI Symbol	Acc:MGI:2153044]
Pphln1,1.81202693414231E-296,2.04718072216549,0.789,0.248,4.00041186250599E-292,6,periphilin 1 [Source:MGI Symbol	Acc:MGI:1917029]
Cyth3,2.55108043278421E-294,2.05190617296627,0.932,0.418,5.6320202714577E-290,6,cytohesin 3 [Source:MGI Symbol	Acc:MGI:1335107]
Hecw2,1.16788910848717E-288,1.75574934930084,0.833,0.251,2.57834878480712E-284,6,"HECT, C2 and WW domain containing E3 ubiquitin protein ligase 2 [Source:MGI Symbol	Acc:MGI:2685817]"
Hspa12b,1.40806257185155E-287,1.47017589268204,0.617,0.124,3.10857973987666E-283,6,heat shock protein 12B [Source:MGI Symbol	Acc:MGI:1919880]
Cep85l,6.01660401286328E-286,1.87962666023446,0.883,0.337,1.32828566791983E-281,6,centrosomal protein 85-like [Source:MGI Symbol	Acc:MGI:3642684]
Pde4b,2.10353751276697E-284,2.04411857169919,0.863,0.3,4.64397976693563E-280,6,"phosphodiesterase 4B, cAMP specific [Source:MGI Symbol	Acc:MGI:99557]"
Arap3,1.53115658882388E-280,1.58583886205793,0.773,0.204,3.38033440114649E-276,6,"ArfGAP with RhoGAP domain, ankyrin repeat and PH domain 3 [Source:MGI Symbol	Acc:MGI:2147274]"
Nrp1,4.62998696744334E-280,1.86042814744755,0.971,0.575,1.02216222280247E-275,6,neuropilin 1 [Source:MGI Symbol	Acc:MGI:106206]
Dysf,5.98272658283246E-275,1.44141398583796,0.556,0.104,1.32080654769192E-270,6,dysferlin [Source:MGI Symbol	Acc:MGI:1349385]
Mcc,1.08847972089614E-274,1.90547988688589,0.959,0.506,2.40303667982241E-270,6,mutated in colorectal cancers [Source:MGI Symbol	Acc:MGI:96930]
Rasal2,3.43326072326208E-274,1.87895209747899,0.952,0.466,7.5796096987457E-270,6,RAS protein activator like 2 [Source:MGI Symbol	Acc:MGI:2443881]
Oxr1,1.85586279284367E-269,1.96691401443447,0.842,0.329,4.09718828776098E-265,6,oxidation resistance 1 [Source:MGI Symbol	Acc:MGI:2179326]
Tmtc2,8.01195437969769E-268,1.90604134713142,0.979,0.554,1.76879916840586E-263,6,transmembrane and tetratricopeptide repeat containing 2 [Source:MGI Symbol	Acc:MGI:1914057]
Kif26b,4.70789588174891E-266,1.57487999931973,0.382,0.05,1.03936217381371E-261,6,kinesin family member 26B [Source:MGI Symbol	Acc:MGI:2447076]
Fmo1,2.31231230388243E-263,1.59615472127113,0.838,0.27,5.10489187328124E-259,6,flavin containing monooxygenase 1 [Source:MGI Symbol	Acc:MGI:1310002]
Meis1,2.87945786174668E-263,1.81351980928385,0.929,0.396,6.35697912137815E-259,6,Meis homeobox 1 [Source:MGI Symbol	Acc:MGI:104717]
Nostrin,1.86932001283284E-259,1.50956581309777,0.695,0.174,4.12689779233105E-255,6,nitric oxide synthase trafficker [Source:MGI Symbol	Acc:MGI:3606242]
Tspan13,1.0838963776884E-255,1.59004267149148,0.783,0.245,2.39291803302267E-251,6,tetraspanin 13 [Source:MGI Symbol	Acc:MGI:1913359]
Rbms1,1.36574092668751E-250,1.58421669958971,0.979,0.823,3.01514624384801E-246,6,"RNA binding motif, single stranded interacting protein 1 [Source:MGI Symbol	Acc:MGI:1861774]"
Ankrd33b,1.35872727762042E-247,1.62492750595975,0.818,0.266,2.99966221080261E-243,6,ankyrin repeat domain 33B [Source:MGI Symbol	Acc:MGI:1917904]
Arhgef12,3.93402542949486E-247,1.55118759687913,0.974,0.715,8.6851479406958E-243,6,Rho guanine nucleotide exchange factor (GEF) 12 [Source:MGI Symbol	Acc:MGI:1916882]
Pde9a,6.91556810921318E-246,1.57385068594097,0.624,0.149,1.52674997147099E-241,6,phosphodiesterase 9A [Source:MGI Symbol	Acc:MGI:1277179]
Emp2,1.95630226402587E-241,1.66950704254628,0.886,0.38,4.31892850828992E-237,6,epithelial membrane protein 2 [Source:MGI Symbol	Acc:MGI:1098726]
Afap1l1,3.84869165290199E-240,1.56186445390639,0.841,0.31,8.49675656211171E-236,6,actin filament associated protein 1-like 1 [Source:MGI Symbol	Acc:MGI:2147199]
Tmtc1,3.18272469826448E-236,1.69704882734894,0.841,0.32,7.02650131635849E-232,6,transmembrane and tetratricopeptide repeat containing 1 [Source:MGI Symbol	Acc:MGI:3039590]
Scn7a,5.31187893553587E-235,1.56004894800907,0.83,0.285,1.17270351259825E-230,6,"sodium channel, voltage-gated, type VII, alpha [Source:MGI Symbol	Acc:MGI:102965]"
Ptpn4,6.3158010873021E-234,1.74225425417912,0.809,0.31,1.39433940604369E-229,6,"protein tyrosine phosphatase, non-receptor type 4 [Source:MGI Symbol	Acc:MGI:1099792]"
Mertk,1.77500754234261E-233,1.72047908271508,0.809,0.303,3.91868415122979E-229,6,MER proto-oncogene tyrosine kinase [Source:MGI Symbol	Acc:MGI:96965]
Stard8,3.30525856248343E-233,1.54980255615585,0.726,0.222,7.29701932839467E-229,6,START domain containing 8 [Source:MGI Symbol	Acc:MGI:2448556]
Stard9,6.88909620471939E-224,1.56930344690901,0.842,0.331,1.5209057691159E-219,6,START domain containing 9 [Source:MGI Symbol	Acc:MGI:3045258]
Ptprg,2.39561908086741E-223,1.52924322596586,0.982,0.694,5.28880824483097E-219,6,NA
Rab31,8.01970972562267E-220,1.50735010993632,0.737,0.233,1.77051131612572E-215,6,"RAB31, member RAS oncogene family [Source:MGI Symbol	Acc:MGI:1914603]"
Carmil1,4.97913432109193E-219,1.76150375126131,0.91,0.477,1.09924348406747E-214,6,capping protein regulator and myosin 1 linker 1 [Source:MGI Symbol	Acc:MGI:1915982]
Plpp1,1.52371067647561E-215,1.46677483549521,0.827,0.299,3.3638960604552E-211,6,phospholipid phosphatase 1 [Source:MGI Symbol	Acc:MGI:108412]
Auts2,1.47918857690387E-210,1.82729062422318,0.89,0.416,3.26560462123067E-206,6,autism susceptibility candidate 2 [Source:MGI Symbol	Acc:MGI:1919847]
Zbtb46,2.23921883496992E-203,1.43322722364466,0.653,0.191,4.94352342196308E-199,6,zinc finger and BTB domain containing 46 [Source:MGI Symbol	Acc:MGI:1919397]
Irs1,8.34117284398588E-198,1.67120713922784,0.617,0.182,1.84148072876676E-193,6,insulin receptor substrate 1 [Source:MGI Symbol	Acc:MGI:99454]
Tnik,1.34291107012487E-195,1.61375782716294,0.814,0.345,2.96474476951467E-191,6,TRAF2 and NCK interacting kinase [Source:MGI Symbol	Acc:MGI:1916264]
Srgap1,2.30783606848227E-195,1.55087962494552,0.753,0.282,5.09500968838832E-191,6,SLIT-ROBO Rho GTPase activating protein 1 [Source:MGI Symbol	Acc:MGI:2152936]
Frmd6,1.19527508136329E-190,1.55239676818789,0.77,0.316,2.63880879712574E-186,6,FERM domain containing 6 [Source:MGI Symbol	Acc:MGI:2442579]
Ehd4,4.9764353447999E-190,1.43493218157705,0.862,0.388,1.09864763107147E-185,6,EH-domain containing 4 [Source:MGI Symbol	Acc:MGI:1919619]
Dcbld1,8.01239246562308E-189,1.49834755903816,0.565,0.154,1.76889588463561E-184,6,"discoidin, CUB and LCCL domain containing 1 [Source:MGI Symbol	Acc:MGI:1913936]"
Pitpnm2,4.58227365056163E-188,1.4879581686298,0.738,0.278,1.01162855383449E-183,6,"phosphatidylinositol transfer protein, membrane-associated 2 [Source:MGI Symbol	Acc:MGI:1336192]"
Inpp5a,2.83530992587739E-187,1.44256094203604,0.753,0.3,6.25951372335952E-183,6,inositol polyphosphate-5-phosphatase A [Source:MGI Symbol	Acc:MGI:2686961]
Slc22a23,4.74273982122438E-181,1.5449482551027,0.808,0.348,1.04705467033171E-176,6,"solute carrier family 22, member 23 [Source:MGI Symbol	Acc:MGI:1920352]"
Pacs1,5.99113457559436E-179,1.4705371850538,0.851,0.42,1.32266278025397E-174,6,phosphofurin acidic cluster sorting protein 1 [Source:MGI Symbol	Acc:MGI:1277113]
St5,2.23818699926239E-177,1.42894801841994,0.922,0.522,4.94124543827158E-173,6,NA
Rapgef4,1.04289578525102E-173,1.4684516331416,0.653,0.214,2.30240102509867E-169,6,Rap guanine nucleotide exchange factor (GEF) 4 [Source:MGI Symbol	Acc:MGI:1917723]
Zdhhc14,4.74544999768689E-162,1.49077522138928,0.65,0.225,1.04765299598934E-157,6,"zinc finger, DHHC domain containing 14 [Source:MGI Symbol	Acc:MGI:2653229]"
Sema5a,1.5962589177479E-79,1.90934478313595,0.414,0.167,3.52406081271204E-75,6,"sema domain, seven thrombospondin repeats (type 1 and type 1-like), transmembrane domain (TM) and short cytoplasmic domain, (semaphorin) 5A [Source:MGI Symbol	Acc:MGI:107556]"
Klhl29,0,2.96435316785309,0.933,0.14,0,7,kelch-like 29 [Source:MGI Symbol	Acc:MGI:2683857]
Pi4k2b,0,2.65943389141435,0.977,0.333,0,7,phosphatidylinositol 4-kinase type 2 beta [Source:MGI Symbol	Acc:MGI:1914323]
Tmem163,0,2.65601872376645,0.986,0.233,0,7,transmembrane protein 163 [Source:MGI Symbol	Acc:MGI:1919410]
Ccdc141,0,2.54568827381563,0.978,0.349,0,7,coiled-coil domain containing 141 [Source:MGI Symbol	Acc:MGI:1919735]
Gm20629,0,2.37048278919026,0.879,0.129,0,7,predicted gene 20629 [Source:MGI Symbol	Acc:MGI:5313076]
Etv5,0,2.35159343481225,0.971,0.283,0,7,ets variant 5 [Source:MGI Symbol	Acc:MGI:1096867]
Il33,0,2.33735676277298,0.719,0.126,0,7,interleukin 33 [Source:MGI Symbol	Acc:MGI:1924375]
Snx25,0,2.2644395764682,0.978,0.419,0,7,sorting nexin 25 [Source:MGI Symbol	Acc:MGI:2142610]
Lamp3,0,2.18412876738375,0.968,0.296,0,7,lysosomal-associated membrane protein 3 [Source:MGI Symbol	Acc:MGI:2441659]
Errfi1,0,2.18289064655658,0.82,0.216,0,7,ERBB receptor feedback inhibitor 1 [Source:MGI Symbol	Acc:MGI:1921405]
9330182L06Rik,0,2.17771372378091,0.79,0.121,0,7,NA
Lrrk2,0,2.12805423677565,0.973,0.48,0,7,leucine-rich repeat kinase 2 [Source:MGI Symbol	Acc:MGI:1913975]
Ctsh,0,2.12029635913629,0.891,0.255,0,7,cathepsin H [Source:MGI Symbol	Acc:MGI:107285]
Gm31641,0,2.11190127063839,0.847,0.138,0,7,"predicted gene, 31641 [Source:MGI Symbol	Acc:MGI:5590800]"
Ppp1r14c,0,2.11170062060167,0.987,0.385,0,7,"protein phosphatase 1, regulatory inhibitor subunit 14C [Source:MGI Symbol	Acc:MGI:1923392]"
Chsy1,0,2.10644490058099,0.784,0.208,0,7,chondroitin sulfate synthase 1 [Source:MGI Symbol	Acc:MGI:2681120]
Sgpp2,0,2.09533142464694,0.785,0.097,0,7,sphingosine-1-phosphate phosphatase 2 [Source:MGI Symbol	Acc:MGI:3589109]
Tmem132d,0,2.08745528358262,0.93,0.294,0,7,transmembrane protein 132D [Source:MGI Symbol	Acc:MGI:3044963]
Adam19,0,2.07177302500806,0.906,0.262,0,7,a disintegrin and metallopeptidase domain 19 (meltrin beta) [Source:MGI Symbol	Acc:MGI:105377]
Slc34a2,0,2.05925676819773,0.989,0.469,0,7,"solute carrier family 34 (sodium phosphate), member 2 [Source:MGI Symbol	Acc:MGI:1342284]"
Sftpb,0,2.05920025796313,0.997,0.666,0,7,surfactant associated protein B [Source:MGI Symbol	Acc:MGI:109516]
Adk,0,2.05058297079006,0.999,0.709,0,7,adenosine kinase [Source:MGI Symbol	Acc:MGI:87930]
Ank3,0,2.04214743719088,0.999,0.68,0,7,"ankyrin 3, epithelial [Source:MGI Symbol	Acc:MGI:88026]"
Ralgapa2,0,1.99265772883007,0.997,0.664,0,7,"Ral GTPase activating protein, alpha subunit 2 (catalytic) [Source:MGI Symbol	Acc:MGI:3036245]"
Arhgef38,0,1.97306120476796,0.909,0.294,0,7,Rho guanine nucleotide exchange factor (GEF) 38 [Source:MGI Symbol	Acc:MGI:1924919]
Elfn1,0,1.95944342394367,0.692,0.081,0,7,"leucine rich repeat and fibronectin type III, extracellular 1 [Source:MGI Symbol	Acc:MGI:2442479]"
Cecr2,0,1.942209590225,0.844,0.205,0,7,"CECR2, histone acetyl-lysine reader [Source:MGI Symbol	Acc:MGI:1923799]"
Pde4d,0,1.93859810989034,1,0.857,0,7,"phosphodiesterase 4D, cAMP specific [Source:MGI Symbol	Acc:MGI:99555]"
Tmem243,0,1.93058219852113,0.987,0.516,0,7,"transmembrane protein 243, mitochondrial [Source:MGI Symbol	Acc:MGI:3606159]"
Atp8a1,0,1.92980450944027,0.999,0.807,0,7,"ATPase, aminophospholipid transporter (APLT), class I, type 8A, member 1 [Source:MGI Symbol	Acc:MGI:1330848]"
Rmdn2,0,1.91303976643995,0.819,0.192,0,7,regulator of microtubule dynamics 2 [Source:MGI Symbol	Acc:MGI:2147043]
Dram1,0,1.87394124707343,0.963,0.303,0,7,DNA-damage regulated autophagy modulator 1 [Source:MGI Symbol	Acc:MGI:1918962]
Galnt13,0,1.85482152024028,0.662,0.167,0,7,polypeptide N-acetylgalactosaminyltransferase 13 [Source:MGI Symbol	Acc:MGI:2139447]
Grb14,0,1.81434703183012,0.916,0.359,0,7,growth factor receptor bound protein 14 [Source:MGI Symbol	Acc:MGI:1355324]
Col23a1,0,1.80917155876824,0.924,0.271,0,7,"collagen, type XXIII, alpha 1 [Source:MGI Symbol	Acc:MGI:2653243]"
Nexmif,0,1.79906360036458,0.558,0.103,0,7,neurite extension and migration factor [Source:MGI Symbol	Acc:MGI:2148050]
Unc5d,0,1.79877614428595,0.416,0.042,0,7,unc-5 netrin receptor D [Source:MGI Symbol	Acc:MGI:2389364]
Pip5k1b,0,1.79630522543165,0.957,0.37,0,7,"phosphatidylinositol-4-phosphate 5-kinase, type 1 beta [Source:MGI Symbol	Acc:MGI:107930]"
Aox3,0,1.76777663616423,0.862,0.291,0,7,aldehyde oxidase 3 [Source:MGI Symbol	Acc:MGI:1918974]
Hc,0,1.76722320253005,0.913,0.315,0,7,hemolytic complement [Source:MGI Symbol	Acc:MGI:96031]
Atp6v1c2,0,1.74991166200484,0.887,0.199,0,7,"ATPase, H+ transporting, lysosomal V1 subunit C2 [Source:MGI Symbol	Acc:MGI:1916025]"
Gm39094,0,1.72778136885533,0.664,0.123,0,7,"predicted gene, 39094 [Source:MGI Symbol	Acc:MGI:5621979]"
Prmt8,0,1.72198747459084,0.568,0.054,0,7,protein arginine N-methyltransferase 8 [Source:MGI Symbol	Acc:MGI:3043083]
Taok3,0,1.69784844873662,0.987,0.565,0,7,TAO kinase 3 [Source:MGI Symbol	Acc:MGI:3041177]
Tspan11,0,1.64352233901763,0.668,0.096,0,7,tetraspanin 11 [Source:MGI Symbol	Acc:MGI:1915748]
Rab3c,0,1.64304355328745,0.407,0.023,0,7,"RAB3C, member RAS oncogene family [Source:MGI Symbol	Acc:MGI:1914545]"
Acoxl,0,1.64009200446613,0.743,0.247,0,7,acyl-Coenzyme A oxidase-like [Source:MGI Symbol	Acc:MGI:1921371]
Acsl4,0,1.63883427157082,0.877,0.365,0,7,acyl-CoA synthetase long-chain family member 4 [Source:MGI Symbol	Acc:MGI:1354713]
Fam184a,0,1.63713086731442,0.658,0.102,0,7,"family with sequence similarity 184, member A [Source:MGI Symbol	Acc:MGI:1923156]"
Snhg11,0,1.62839993363429,0.802,0.14,0,7,small nucleolar RNA host gene 11 [Source:MGI Symbol	Acc:MGI:2441845]
Pik3c2g,0,1.62450081359255,0.598,0.08,0,7,phosphatidylinositol-4-phosphate 3-kinase catalytic subunit type 2 gamma [Source:MGI Symbol	Acc:MGI:1203730]
Exosc7,0,1.62149777936534,0.794,0.195,0,7,exosome component 7 [Source:MGI Symbol	Acc:MGI:1913696]
Slc31a1,0,1.61914722039463,0.668,0.146,0,7,"solute carrier family 31, member 1 [Source:MGI Symbol	Acc:MGI:1333843]"
Itga9,0,1.61721015667815,0.906,0.4,0,7,integrin alpha 9 [Source:MGI Symbol	Acc:MGI:104756]
Tmem116,0,1.59729080401503,0.778,0.189,0,7,transmembrane protein 116 [Source:MGI Symbol	Acc:MGI:1924712]
Tex11,0,1.58851140857518,0.532,0.085,0,7,testis expressed gene 11 [Source:MGI Symbol	Acc:MGI:1933237]
Sftpd,0,1.5791633382252,0.829,0.31,0,7,surfactant associated protein D [Source:MGI Symbol	Acc:MGI:109515]
Mecom,0,1.57383818730921,1,0.778,0,7,MDS1 and EVI1 complex locus [Source:MGI Symbol	Acc:MGI:95457]
Alcam,0,1.57261027511171,0.999,0.834,0,7,activated leukocyte cell adhesion molecule [Source:MGI Symbol	Acc:MGI:1313266]
Macc1,0,1.5544004574061,0.671,0.131,0,7,metastasis associated in colon cancer 1 [Source:MGI Symbol	Acc:MGI:2685113]
Tinag,0,1.55090742280309,0.626,0.101,0,7,tubulointerstitial nephritis antigen [Source:MGI Symbol	Acc:MGI:1349477]
Ppp1r9a,0,1.54966184157251,0.944,0.397,0,7,"protein phosphatase 1, regulatory subunit 9A [Source:MGI Symbol	Acc:MGI:2442401]"
Entpd1,0,1.54062944372103,0.897,0.393,0,7,ectonucleoside triphosphate diphosphohydrolase 1 [Source:MGI Symbol	Acc:MGI:102805]
Atp11a,0,1.5347823287689,0.934,0.393,0,7,"ATPase, class VI, type 11A [Source:MGI Symbol	Acc:MGI:1354735]"
Gsap,0,1.52877143195739,0.948,0.406,0,7,gamma-secretase activating protein [Source:MGI Symbol	Acc:MGI:2442259]
Acot7,0,1.5277710515037,0.65,0.161,0,7,acyl-CoA thioesterase 7 [Source:MGI Symbol	Acc:MGI:1917275]
Rgcc,0,1.52350771986716,0.705,0.208,0,7,regulator of cell cycle [Source:MGI Symbol	Acc:MGI:1913464]
Xist,0,1.51732093343738,0.957,0.336,0,7,inactive X specific transcripts [Source:MGI Symbol	Acc:MGI:98974]
Zfp385b,0,1.51400977538915,0.57,0.072,0,7,zinc finger protein 385B [Source:MGI Symbol	Acc:MGI:2444734]
Txlng,0,1.48749740411973,0.867,0.379,0,7,taxilin gamma [Source:MGI Symbol	Acc:MGI:3590652]
Bri3,0,1.48278190111935,0.914,0.388,0,7,brain protein I3 [Source:MGI Symbol	Acc:MGI:1933174]
Abca3,0,1.4823179054705,0.967,0.446,0,7,"ATP-binding cassette, sub-family A (ABC1), member 3 [Source:MGI Symbol	Acc:MGI:1351617]"
Met,0,1.47927926184657,0.788,0.208,0,7,met proto-oncogene [Source:MGI Symbol	Acc:MGI:96969]
Epha7,0,1.47591411263909,0.481,0.109,0,7,Eph receptor A7 [Source:MGI Symbol	Acc:MGI:95276]
Abcd3,0,1.46701431274502,0.879,0.327,0,7,"ATP-binding cassette, sub-family D (ALD), member 3 [Source:MGI Symbol	Acc:MGI:1349216]"
Slc22a23,0,1.45608259410292,0.881,0.322,0,7,"solute carrier family 22, member 23 [Source:MGI Symbol	Acc:MGI:1920352]"
Lrp2,0,1.4379167987377,0.604,0.133,0,7,low density lipoprotein receptor-related protein 2 [Source:MGI Symbol	Acc:MGI:95794]
Gm26973,0,1.4370359423763,0.728,0.191,0,7,"predicted gene, 26973 [Source:MGI Symbol	Acc:MGI:5504088]"
Myo5b,0,1.4233121625347,0.868,0.296,0,7,myosin VB [Source:MGI Symbol	Acc:MGI:106598]
Catspere2,0,1.41564833142977,0.708,0.222,0,7,cation channel sperm associated auxiliary subunit epsilon 2 [Source:MGI Symbol	Acc:MGI:5589632]
Thsd4,0,1.40381913118154,0.98,0.4,0,7,"thrombospondin, type I, domain containing 4 [Source:MGI Symbol	Acc:MGI:2672033]"
Myo5c,0,1.39980948433814,0.841,0.256,0,7,myosin VC [Source:MGI Symbol	Acc:MGI:2442485]
Nkd1,0,1.39776361809687,0.708,0.193,0,7,naked cuticle 1 [Source:MGI Symbol	Acc:MGI:2135954]
Slc24a4,0,1.39139065876944,0.755,0.199,0,7,"solute carrier family 24 (sodium/potassium/calcium exchanger), member 4 [Source:MGI Symbol	Acc:MGI:2447362]"
Ctsc,0,1.38724660316566,0.746,0.272,0,7,cathepsin C [Source:MGI Symbol	Acc:MGI:109553]
Bmp1,0,1.37160713230143,0.85,0.208,0,7,bone morphogenetic protein 1 [Source:MGI Symbol	Acc:MGI:88176]
Atp7b,0,1.35875730092376,0.621,0.113,0,7,"ATPase, Cu++ transporting, beta polypeptide [Source:MGI Symbol	Acc:MGI:103297]"
Atp1b1,0,1.34878757064844,0.639,0.127,0,7,"ATPase, Na+/K+ transporting, beta 1 polypeptide [Source:MGI Symbol	Acc:MGI:88108]"
Socs2,0,1.33950990164923,0.805,0.298,0,7,suppressor of cytokine signaling 2 [Source:MGI Symbol	Acc:MGI:1201787]
Napsa,0,1.33424543920064,0.674,0.156,0,7,napsin A aspartic peptidase [Source:MGI Symbol	Acc:MGI:109365]
Arhgap44,0,1.32836683102277,0.893,0.327,0,7,Rho GTPase activating protein 44 [Source:MGI Symbol	Acc:MGI:2144423]
Pde7a,0,1.32711705881948,0.898,0.436,0,7,phosphodiesterase 7A [Source:MGI Symbol	Acc:MGI:1202402]
C6,0,1.32704297900544,0.522,0.117,0,7,complement component 6 [Source:MGI Symbol	Acc:MGI:88233]
Zdhhc3,0,1.3214858722212,0.737,0.214,0,7,"zinc finger, DHHC domain containing 3 [Source:MGI Symbol	Acc:MGI:1926134]"
Ptprf,0,1.31669272976973,0.87,0.323,0,7,"protein tyrosine phosphatase, receptor type, F [Source:MGI Symbol	Acc:MGI:102695]"
Phldb2,0,1.31243942427946,0.985,0.659,0,7,"pleckstrin homology like domain, family B, member 2 [Source:MGI Symbol	Acc:MGI:2444981]"
Gm38392,0,1.30780797257443,0.57,0.112,0,7,"predicted gene, 38392 [Source:MGI Symbol	Acc:MGI:5613632]"
Car8,6.21983482020051E-302,1.35149850499362,0.757,0.277,1.37315293325567E-297,7,carbonic anhydrase 8 [Source:MGI Symbol	Acc:MGI:88253]
Tmem164,2.67548626980956E-243,1.41563256110625,0.895,0.56,5.90667103785856E-239,7,transmembrane protein 164 [Source:MGI Symbol	Acc:MGI:2148020]
Cpeb3,5.20906369868063E-200,1.47819350451555,0.665,0.305,1.15000499275772E-195,7,cytoplasmic polyadenylation element binding protein 3 [Source:MGI Symbol	Acc:MGI:2443075]
Gm2682,0,4.83494168406608,0.852,0.051,0,8,predicted gene 2682 [Source:MGI Symbol	Acc:MGI:3780851]
Skap1,0,4.11897927267222,0.91,0.079,0,8,src family associated phosphoprotein 1 [Source:MGI Symbol	Acc:MGI:1925723]
Themis,0,3.35570738182119,0.612,0.033,0,8,thymocyte selection associated [Source:MGI Symbol	Acc:MGI:2443552]
Lef1,0,3.30670213782316,0.536,0.057,0,8,lymphoid enhancer binding factor 1 [Source:MGI Symbol	Acc:MGI:96770]
Cd247,0,2.95341956447751,0.619,0.037,0,8,CD247 antigen [Source:MGI Symbol	Acc:MGI:88334]
Prkcq,0,2.94205151109482,0.723,0.085,0,8,"protein kinase C, theta [Source:MGI Symbol	Acc:MGI:97601]"
Dock2,0,2.94028439230795,0.935,0.24,0,8,dedicator of cyto-kinesis 2 [Source:MGI Symbol	Acc:MGI:2149010]
Grap2,0,2.92175305068722,0.674,0.087,0,8,GRB2-related adaptor protein 2 [Source:MGI Symbol	Acc:MGI:1333842]
Bcl11b,0,2.91369423985689,0.584,0.035,0,8,B cell leukemia/lymphoma 11B [Source:MGI Symbol	Acc:MGI:1929913]
Ripor2,0,2.83729808576214,0.758,0.128,0,8,RHO family interacting cell polarization regulator 2 [Source:MGI Symbol	Acc:MGI:2444879]
Itk,0,2.60908270903215,0.547,0.032,0,8,IL2 inducible T cell kinase [Source:MGI Symbol	Acc:MGI:96621]
Ptpn22,0,2.51645483198936,0.557,0.056,0,8,"protein tyrosine phosphatase, non-receptor type 22 (lymphoid) [Source:MGI Symbol	Acc:MGI:107170]"
Stat4,0,2.49221551959691,0.522,0.053,0,8,signal transducer and activator of transcription 4 [Source:MGI Symbol	Acc:MGI:103062]
Ms4a4b,0,2.47365991060888,0.492,0.028,0,8,"membrane-spanning 4-domains, subfamily A, member 4B [Source:MGI Symbol	Acc:MGI:1913083]"
Fyb,0,2.45403116082924,0.686,0.1,0,8,FYN binding protein [Source:MGI Symbol	Acc:MGI:1346327]
Scml4,0,2.41307502309237,0.441,0.041,0,8,Scm polycomb group protein like 4 [Source:MGI Symbol	Acc:MGI:2446140]
Lck,0,2.23395020950741,0.441,0.02,0,8,lymphocyte protein tyrosine kinase [Source:MGI Symbol	Acc:MGI:96756]
Txk,0,1.62704561311795,0.298,0.013,0,8,TXK tyrosine kinase [Source:MGI Symbol	Acc:MGI:102960]
Ikzf1,6.67911962245753E-307,2.68189483505997,0.771,0.157,1.47454923904995E-302,8,IKAROS family zinc finger 1 [Source:MGI Symbol	Acc:MGI:1342540]
Gm44174,3.80336352629144E-306,1.40662575284432,0.178,0.005,8.3966856569936E-302,8,"predicted gene, 44174 [Source:MGI Symbol	Acc:MGI:5690566]"
Arhgap15,1.67959768192228E-292,3.16390551849181,0.94,0.304,3.70804780237982E-288,8,Rho GTPase activating protein 15 [Source:MGI Symbol	Acc:MGI:1923367]
Jakmip1,1.04774557595196E-281,1.64002567319728,0.323,0.023,2.31310790802914E-277,8,janus kinase and microtubule interacting protein 1 [Source:MGI Symbol	Acc:MGI:1923321]
Camk4,5.04208816193986E-281,2.17629968117893,0.39,0.036,1.11314180351146E-276,8,calcium/calmodulin-dependent protein kinase IV [Source:MGI Symbol	Acc:MGI:88258]
Cd226,2.23817744662258E-273,2.23223738718234,0.418,0.043,4.94122434890867E-269,8,CD226 antigen [Source:MGI Symbol	Acc:MGI:3039602]
Klrk1,1.8173719937091E-271,1.51526517240483,0.226,0.011,4.01221215051158E-267,8,"killer cell lectin-like receptor subfamily K, member 1 [Source:MGI Symbol	Acc:MGI:1196250]"
Ptprc,9.03321301825547E-258,2.57345884124771,0.857,0.25,1.99426243804026E-253,8,"protein tyrosine phosphatase, receptor type, C [Source:MGI Symbol	Acc:MGI:97810]"
Satb1,1.16587205479623E-252,3.05566546969637,0.557,0.091,2.57389573537364E-248,8,special AT-rich sequence binding protein 1 [Source:MGI Symbol	Acc:MGI:105084]
Pik3cd,8.07166570531159E-252,2.24420897677235,0.547,0.085,1.78198163776164E-247,8,"phosphatidylinositol-4,5-bisphosphate 3-kinase catalytic subunit delta [Source:MGI Symbol	Acc:MGI:1098211]"
Epsti1,6.46641417035475E-244,2.47259840019386,0.557,0.091,1.42759025638922E-239,8,epithelial stromal interaction 1 (breast) [Source:MGI Symbol	Acc:MGI:1915168]
Pik3r5,7.21490438754273E-232,2.01849564457794,0.471,0.066,1.59283444163781E-227,8,phosphoinositide-3-kinase regulatory subunit 5 [Source:MGI Symbol	Acc:MGI:2443588]
Oprm1,4.39645168759642E-226,1.9650889709371,0.413,0.051,9.70604639070661E-222,8,"opioid receptor, mu 1 [Source:MGI Symbol	Acc:MGI:97441]"
Sidt1,2.28914934888776E-224,2.53328168708475,0.427,0.057,5.05375501753951E-220,8,"SID1 transmembrane family, member 1 [Source:MGI Symbol	Acc:MGI:2443155]"
Tbx21,1.57946276159893E-223,1.42593256170508,0.178,0.008,3.48697993878196E-219,8,T-box 21 [Source:MGI Symbol	Acc:MGI:1888984]
Ikzf3,4.76647285939583E-209,2.07937455945909,0.492,0.079,1.05229421316882E-204,8,IKAROS family zinc finger 3 [Source:MGI Symbol	Acc:MGI:1342542]
Mir142hg,3.95171029821067E-196,1.95326210160359,0.577,0.119,8.72419082535969E-192,8,Mir142 host gene (non-protein coding) [Source:MGI Symbol	Acc:MGI:1925841]
Itga4,2.95638683408714E-193,2.58633347398089,0.594,0.135,6.52681521361417E-189,8,integrin alpha 4 [Source:MGI Symbol	Acc:MGI:96603]
Apbb1ip,1.04161797713568E-191,2.0075756201847,0.644,0.154,2.29958000812243E-187,8,"amyloid beta (A4) precursor protein-binding, family B, member 1 interacting protein [Source:MGI Symbol	Acc:MGI:1861354]"
Il7r,8.09780102067274E-191,1.9839773746152,0.342,0.041,1.78775153133392E-186,8,interleukin 7 receptor [Source:MGI Symbol	Acc:MGI:96562]
Il18rap,1.77991326345756E-189,1.65259312124423,0.263,0.024,3.92951451173526E-185,8,interleukin 18 receptor accessory protein [Source:MGI Symbol	Acc:MGI:1338888]
Slc9a9,8.06880478183924E-182,2.26387614582126,0.674,0.187,1.78135003168665E-177,8,"solute carrier family 9 (sodium/hydrogen exchanger), member 9 [Source:MGI Symbol	Acc:MGI:2679732]"
Fam169b,5.6645771097859E-181,2.22646584035975,0.365,0.05,1.25056868852743E-176,8,"family with sequence similarity 169, member B [Source:MGI Symbol	Acc:MGI:3644026]"
Tcf7,1.89960587310911E-180,1.32649692036838,0.242,0.021,4.19375988606299E-176,8,"transcription factor 7, T cell specific [Source:MGI Symbol	Acc:MGI:98507]"
Fgf13,2.6025335140642E-176,2.54044589095141,0.4,0.062,5.74561323899954E-172,8,fibroblast growth factor 13 [Source:MGI Symbol	Acc:MGI:109178]
Raet1e,3.36239166774239E-176,2.07990426052572,0.67,0.181,7.42315208487487E-172,8,retinoic acid early transcript 1E [Source:MGI Symbol	Acc:MGI:2675273]
Dock10,8.56558775647255E-167,1.90686261560539,0.834,0.327,1.89102480899644E-162,8,dedicator of cytokinesis 10 [Source:MGI Symbol	Acc:MGI:2146320]
Slamf6,2.01668970902072E-162,1.70872034729583,0.249,0.025,4.45224587060505E-158,8,SLAM family member 6 [Source:MGI Symbol	Acc:MGI:1353620]
Zfp831,7.48398715164229E-156,1.44639857913279,0.273,0.031,1.65223984346807E-151,8,zinc finger protein 831 [Source:MGI Symbol	Acc:MGI:3641861]
4930469K13Rik,2.8342917204986E-148,1.49007105605796,0.346,0.053,6.25726583134475E-144,8,RIKEN cDNA 4930469K13 gene [Source:MGI Symbol	Acc:MGI:1924124]
Ms4a6b,3.99934764748367E-148,1.38164795837104,0.252,0.028,8.8293598013497E-144,8,"membrane-spanning 4-domains, subfamily A, member 6B [Source:MGI Symbol	Acc:MGI:1917024]"
Prkcb,1.02326917319787E-144,1.58791432555295,0.54,0.127,2.25907135366893E-140,8,"protein kinase C, beta [Source:MGI Symbol	Acc:MGI:97596]"
Rhoh,2.4643134333553E-143,1.4533111367905,0.3,0.041,5.4404647668185E-139,8,ras homolog family member H [Source:MGI Symbol	Acc:MGI:1921984]
Atp8b4,2.83938894820332E-140,1.8142813383386,0.409,0.078,6.26851898094846E-136,8,"ATPase, class I, type 8B, member 4 [Source:MGI Symbol	Acc:MGI:1859664]"
Aim2,3.47676424029273E-138,1.80889709640328,0.363,0.064,7.67565241329425E-134,8,absent in melanoma 2 [Source:MGI Symbol	Acc:MGI:2686159]
Iqgap2,3.06328012608902E-137,1.99289558853238,0.573,0.164,6.76280353436672E-133,8,IQ motif containing GTPase activating protein 2 [Source:MGI Symbol	Acc:MGI:2449975]
Cyfip2,1.30863997152445E-136,1.621454239414,0.46,0.102,2.88908446513452E-132,8,cytoplasmic FMR1 interacting protein 2 [Source:MGI Symbol	Acc:MGI:1924134]
Selplg,3.38787976263127E-135,1.41146353820115,0.319,0.049,7.47942215196106E-131,8,"selectin, platelet (p-selectin) ligand [Source:MGI Symbol	Acc:MGI:106689]"
Rasgrp1,9.18840794449048E-133,1.31700159124268,0.24,0.028,2.02852482190516E-128,8,RAS guanyl releasing protein 1 [Source:MGI Symbol	Acc:MGI:1314635]
Card11,6.70920092173948E-123,1.38045808641214,0.425,0.089,1.48119028749242E-118,8,"caspase recruitment domain family, member 11 [Source:MGI Symbol	Acc:MGI:1916978]"
Arhgap45,2.670817066479E-122,1.65933907357786,0.573,0.18,5.89636283766569E-118,8,Rho GTPase activating protein 45 [Source:MGI Symbol	Acc:MGI:1917969]
Klhl6,1.20175803651445E-119,1.44702262450481,0.333,0.06,2.65312121721295E-115,8,kelch-like 6 [Source:MGI Symbol	Acc:MGI:2686922]
Mbnl1,7.43804654357378E-117,1.467458879845,0.931,0.873,1.64209753542478E-112,8,muscleblind like splicing factor 1 [Source:MGI Symbol	Acc:MGI:1928482]
Fyn,1.23705962637897E-115,2.13479987622711,0.67,0.289,2.73105653715684E-111,8,Fyn proto-oncogene [Source:MGI Symbol	Acc:MGI:95602]
Dock11,2.90270881391371E-113,1.81354028185048,0.522,0.156,6.4083102484773E-109,8,dedicator of cytokinesis 11 [Source:MGI Symbol	Acc:MGI:1923224]
Stk10,5.4126273860956E-111,1.60936024037175,0.54,0.166,1.19494574802832E-106,8,serine/threonine kinase 10 [Source:MGI Symbol	Acc:MGI:1099439]
Plcxd2,1.50624461943415E-101,1.32499612621907,0.199,0.025,3.32533624632477E-97,8,"phosphatidylinositol-specific phospholipase C, X domain containing 2 [Source:MGI Symbol	Acc:MGI:3647874]"
Sh3kbp1,1.11756412116207E-100,1.81200355772504,0.589,0.227,2.4672463102895E-96,8,SH3-domain kinase binding protein 1 [Source:MGI Symbol	Acc:MGI:1889583]
Ets1,1.63818816824465E-100,1.76851479681839,0.674,0.32,3.61662801903372E-96,8,"E26 avian leukemia oncogene 1, 5' domain [Source:MGI Symbol	Acc:MGI:95455]"
Nlrc5,7.99458429286776E-100,1.65442655485227,0.446,0.126,1.76496437433641E-95,8,"NLR family, CARD domain containing 5 [Source:MGI Symbol	Acc:MGI:3612191]"
Prex1,4.75092526006075E-99,1.80868617056224,0.471,0.14,1.04886176966361E-94,8,"phosphatidylinositol-3,4,5-trisphosphate-dependent Rac exchange factor 1 [Source:MGI Symbol	Acc:MGI:3040696]"
Pitpnc1,1.0580573661762E-98,1.41762818795994,0.871,0.503,2.3358732473072E-94,8,"phosphatidylinositol transfer protein, cytoplasmic 1 [Source:MGI Symbol	Acc:MGI:1919045]"
Abtb2,7.32781939882894E-97,1.92306637185605,0.39,0.101,1.61776268867946E-92,8,ankyrin repeat and BTB (POZ) domain containing 2 [Source:MGI Symbol	Acc:MGI:2139365]
Bcl2,3.52295262773155E-93,2.54550573069278,0.607,0.272,7.77762251624295E-89,8,B cell leukemia/lymphoma 2 [Source:MGI Symbol	Acc:MGI:88138]
Ccnd3,5.3641732732783E-92,1.66837926469281,0.855,0.645,1.18424853354165E-87,8,cyclin D3 [Source:MGI Symbol	Acc:MGI:88315]
Itgal,2.4826381744179E-91,1.32633927319465,0.312,0.066,5.4809202976624E-87,8,integrin alpha L [Source:MGI Symbol	Acc:MGI:96606]
Inpp4b,6.78043292723782E-90,2.18795750808515,0.695,0.382,1.49691617734629E-85,8,"inositol polyphosphate-4-phosphatase, type II [Source:MGI Symbol	Acc:MGI:2158925]"
Tox,2.24567961270518E-88,2.28336124789665,0.45,0.141,4.95778688096923E-84,8,thymocyte selection-associated high mobility group box [Source:MGI Symbol	Acc:MGI:2181659]
Ppm1h,4.16688363265716E-88,1.77108675381594,0.739,0.451,9.19922899581721E-84,8,protein phosphatase 1H (PP2C domain containing) [Source:MGI Symbol	Acc:MGI:2442087]
Btbd11,4.86713041283342E-80,1.51163665246163,0.282,0.062,1.07451638124123E-75,8,BTB (POZ) domain containing 11 [Source:MGI Symbol	Acc:MGI:1921257]
Runx1,1.43896845564874E-77,1.51486068078025,0.753,0.476,3.17681065953572E-73,8,runt related transcription factor 1 [Source:MGI Symbol	Acc:MGI:99852]
Evl,6.9369263382034E-76,1.44772036264405,0.351,0.095,1.53146522768516E-71,8,Ena-vasodilator stimulated phosphoprotein [Source:MGI Symbol	Acc:MGI:1194884]
Dennd2d,6.49608453721913E-75,1.58341891068106,0.379,0.115,1.43414058328187E-70,8,DENN/MADD domain containing 2D [Source:MGI Symbol	Acc:MGI:2181193]
Plcl2,1.25010534256818E-74,1.47044691116358,0.441,0.146,2.75985756478776E-70,8,phospholipase C-like 2 [Source:MGI Symbol	Acc:MGI:1352756]
Fam107b,4.43093039691017E-74,1.44232140780296,0.432,0.144,9.78216503725859E-70,8,"family with sequence similarity 107, member B [Source:MGI Symbol	Acc:MGI:1913790]"
Jak1,4.44370920161172E-72,1.58586931122233,0.691,0.45,9.81037680439819E-68,8,Janus kinase 1 [Source:MGI Symbol	Acc:MGI:96628]
Pde3b,6.85651142364423E-72,1.83815682424352,0.434,0.154,1.51371202699794E-67,8,"phosphodiesterase 3B, cGMP-inhibited [Source:MGI Symbol	Acc:MGI:1333863]"
Sema4d,3.03079216005363E-62,1.35957413862167,0.342,0.106,6.6910798517504E-58,8,"sema domain, immunoglobulin domain (Ig), transmembrane domain (TM) and short cytoplasmic domain, (semaphorin) 4D [Source:MGI Symbol	Acc:MGI:109244]"
Gramd3,3.59123521020126E-61,1.77729313271487,0.351,0.119,7.92836997356133E-57,8,GRAM domain containing 3 [Source:MGI Symbol	Acc:MGI:1914815]
Gm4070,5.52929543876601E-61,1.47875293636363,0.584,0.296,1.22070255401637E-56,8,NA
Gvin1,6.80035272604362E-61,1.51804301168032,0.617,0.329,1.50131387132865E-56,8,"GTPase, very large interferon inducible 1 [Source:MGI Symbol	Acc:MGI:1921808]"
Galnt10,1.35721187776464E-60,1.39941613456067,0.321,0.097,2.996316662541E-56,8,polypeptide N-acetylgalactosaminyltransferase 10 [Source:MGI Symbol	Acc:MGI:1890480]
Rasa3,3.15474871271295E-59,1.39893365445476,0.441,0.177,6.96473873305639E-55,8,RAS p21 protein activator 3 [Source:MGI Symbol	Acc:MGI:1197013]
Zc3hav1,4.11722553983544E-59,1.4712614456217,0.552,0.292,9.0895988242947E-55,8,"zinc finger CCCH type, antiviral 1 [Source:MGI Symbol	Acc:MGI:1926031]"
Dgka,1.11739256626963E-58,1.72202975992057,0.446,0.196,2.46686756855346E-54,8,"diacylglycerol kinase, alpha [Source:MGI Symbol	Acc:MGI:102952]"
H2-Q7,4.80841043634394E-53,1.33996534076377,0.448,0.197,1.06155277203165E-48,8,"histocompatibility 2, Q region locus 7 [Source:MGI Symbol	Acc:MGI:95936]"
Arhgef18,1.82447729160339E-51,1.50893511252314,0.497,0.256,4.02789851667281E-47,8,rho/rac guanine nucleotide exchange factor (GEF) 18 [Source:MGI Symbol	Acc:MGI:2142567]
Stim1,1.5704409008334E-50,1.39170719809541,0.635,0.425,3.4670623767699E-46,8,stromal interaction molecule 1 [Source:MGI Symbol	Acc:MGI:107476]
Elf4,6.24043135734343E-47,1.41368439816844,0.4,0.171,1.37770003076071E-42,8,E74-like factor 4 (ets domain transcription factor) [Source:MGI Symbol	Acc:MGI:1928377]
Rap1gap2,4.56409298718949E-46,1.58204935256222,0.259,0.079,1.00761480878182E-41,8,RAP1 GTPase activating protein 2 [Source:MGI Symbol	Acc:MGI:3028623]
Ccm2,1.24456714189068E-34,1.31312617472238,0.471,0.285,2.74763087915206E-30,8,cerebral cavernous malformation 2 [Source:MGI Symbol	Acc:MGI:2384924]
Arsb,8.69217450090817E-24,1.37868086604545,0.273,0.129,1.9189713645655E-19,8,arylsulfatase B [Source:MGI Symbol	Acc:MGI:88075]
Rtkn2,0,4.13125907078395,0.996,0.283,0,9,rhotekin 2 [Source:MGI Symbol	Acc:MGI:2158417]
Lama3,0,3.35909957941002,0.942,0.098,0,9,"laminin, alpha 3 [Source:MGI Symbol	Acc:MGI:99909]"
Col4a4,0,3.35313872159412,0.985,0.252,0,9,"collagen, type IV, alpha 4 [Source:MGI Symbol	Acc:MGI:104687]"
Col4a3,0,3.29988765647762,0.976,0.234,0,9,"collagen, type IV, alpha 3 [Source:MGI Symbol	Acc:MGI:104688]"
Sema3a,0,3.200847737726,0.941,0.151,0,9,"sema domain, immunoglobulin domain (Ig), short basic domain, secreted, (semaphorin) 3A [Source:MGI Symbol	Acc:MGI:107558]"
Sema3e,0,3.16627956223895,0.976,0.288,0,9,"sema domain, immunoglobulin domain (Ig), short basic domain, secreted, (semaphorin) 3E [Source:MGI Symbol	Acc:MGI:1340034]"
Scel,0,3.16430212918546,0.856,0.091,0,9,sciellin [Source:MGI Symbol	Acc:MGI:1891228]
Hs2st1,0,3.04851428381616,0.985,0.364,0,9,heparan sulfate 2-O-sulfotransferase 1 [Source:MGI Symbol	Acc:MGI:1346049]
Rasgrf2,0,2.83449386649954,0.938,0.158,0,9,RAS protein-specific guanine nucleotide-releasing factor 2 [Source:MGI Symbol	Acc:MGI:109137]
Magi1,0,2.82459132956614,0.992,0.671,0,9,"membrane associated guanylate kinase, WW and PDZ domain containing 1 [Source:MGI Symbol	Acc:MGI:1203522]"
Cdh13,0,2.71028143524537,0.854,0.106,0,9,cadherin 13 [Source:MGI Symbol	Acc:MGI:99551]
Limch1,0,2.68965559417542,0.991,0.673,0,9,LIM and calponin homology domains 1 [Source:MGI Symbol	Acc:MGI:1924819]
Pde8b,0,2.58323618057819,0.952,0.292,0,9,phosphodiesterase 8B [Source:MGI Symbol	Acc:MGI:2443999]
Tead1,0,2.52808041620214,0.982,0.506,0,9,TEA domain family member 1 [Source:MGI Symbol	Acc:MGI:101876]
Magi3,0,2.43522673066259,0.987,0.62,0,9,"membrane associated guanylate kinase, WW and PDZ domain containing 3 [Source:MGI Symbol	Acc:MGI:1923484]"
Sh3rf2,0,2.42714490965807,0.821,0.067,0,9,SH3 domain containing ring finger 2 [Source:MGI Symbol	Acc:MGI:2444628]
Lmo7,0,2.40536711321085,0.984,0.545,0,9,LIM domain only 7 [Source:MGI Symbol	Acc:MGI:1353586]
Ano1,0,2.35967174511373,0.858,0.117,0,9,"anoctamin 1, calcium activated chloride channel [Source:MGI Symbol	Acc:MGI:2142149]"
Slc22a22,0,2.35139054212451,0.673,0.041,0,9,"solute carrier family 22 (organic cation transporter), member 22 [Source:MGI Symbol	Acc:MGI:2446114]"
Fam189a2,0,2.34525760880228,0.881,0.198,0,9,"family with sequence similarity 189, member A2 [Source:MGI Symbol	Acc:MGI:2685813]"
Rcan2,0,2.30133057405959,0.745,0.058,0,9,regulator of calcineurin 2 [Source:MGI Symbol	Acc:MGI:1858219]
Itgb6,0,2.2905228067658,0.775,0.064,0,9,integrin beta 6 [Source:MGI Symbol	Acc:MGI:96615]
Plce1,0,2.28705946297904,0.898,0.15,0,9,"phospholipase C, epsilon 1 [Source:MGI Symbol	Acc:MGI:1921305]"
Vegfa,0,2.27984084076711,0.946,0.279,0,9,vascular endothelial growth factor A [Source:MGI Symbol	Acc:MGI:103178]
Zdhhc14,0,2.26143462942879,0.892,0.199,0,9,"zinc finger, DHHC domain containing 14 [Source:MGI Symbol	Acc:MGI:2653229]"
Myo1b,0,2.2541379266756,0.968,0.437,0,9,myosin IB [Source:MGI Symbol	Acc:MGI:107752]
Ndnf,0,2.24640472920495,0.775,0.129,0,9,neuron-derived neurotrophic factor [Source:MGI Symbol	Acc:MGI:1915419]
Gm35330,0,2.24296236329026,0.592,0.029,0,9,"predicted gene, 35330 [Source:MGI Symbol	Acc:MGI:5594489]"
Cped1,0,2.24188444056409,0.919,0.224,0,9,cadherin-like and PC-esterase domain containing 1 [Source:MGI Symbol	Acc:MGI:2444814]
Arhgef28,0,2.23409705941648,0.951,0.3,0,9,Rho guanine nucleotide exchange factor (GEF) 28 [Source:MGI Symbol	Acc:MGI:1346016]
Akap5,0,2.2197827171556,0.809,0.111,0,9,A kinase (PRKA) anchor protein 5 [Source:MGI Symbol	Acc:MGI:2685104]
Spock2,0,2.19782775309768,0.817,0.111,0,9,"sparc/osteonectin, cwcv and kazal-like domains proteoglycan 2 [Source:MGI Symbol	Acc:MGI:1891351]"
Platr22,0,2.17975771724826,0.754,0.07,0,9,pluripotency associated transcript 22 [Source:MGI Symbol	Acc:MGI:4439804]
Clic5,0,2.1688474915098,0.959,0.443,0,9,chloride intracellular channel 5 [Source:MGI Symbol	Acc:MGI:1917912]
Cdkl5,0,2.1580184456692,0.898,0.28,0,9,cyclin-dependent kinase-like 5 [Source:MGI Symbol	Acc:MGI:1278336]
Epb41l5,0,2.14479697482699,0.929,0.351,0,9,erythrocyte membrane protein band 4.1 like 5 [Source:MGI Symbol	Acc:MGI:103006]
Sh3rf3,0,2.13477850288795,0.811,0.138,0,9,SH3 domain containing ring finger 3 [Source:MGI Symbol	Acc:MGI:2444637]
Zfp568,0,2.12623047567716,0.943,0.505,0,9,zinc finger protein 568 [Source:MGI Symbol	Acc:MGI:2142347]
Gm20732,0,2.11087379582149,0.937,0.378,0,9,predicted gene 20732 [Source:MGI Symbol	Acc:MGI:5318559]
Trp53bp2,0,2.06956793250925,0.867,0.216,0,9,transformation related protein 53 binding protein 2 [Source:MGI Symbol	Acc:MGI:2138319]
Slco3a1,0,2.06954343584936,0.958,0.429,0,9,"solute carrier organic anion transporter family, member 3a1 [Source:MGI Symbol	Acc:MGI:1351867]"
Il18r1,0,2.06484452309775,0.893,0.243,0,9,interleukin 18 receptor 1 [Source:MGI Symbol	Acc:MGI:105383]
Hopx,0,2.05336678997248,0.88,0.281,0,9,HOP homeobox [Source:MGI Symbol	Acc:MGI:1916782]
Phactr1,0,2.05307574933468,0.974,0.512,0,9,phosphatase and actin regulator 1 [Source:MGI Symbol	Acc:MGI:2659021]
Qk,0,2.05061220099166,0.986,0.807,0,9,"quaking, KH domain containing RNA binding [Source:MGI Symbol	Acc:MGI:97837]"
Col4a5,0,2.0196136490695,0.916,0.304,0,9,"collagen, type IV, alpha 5 [Source:MGI Symbol	Acc:MGI:88456]"
Arhgef26,0,2.01566619563836,0.92,0.324,0,9,Rho guanine nucleotide exchange factor (GEF) 26 [Source:MGI Symbol	Acc:MGI:1918053]
Prkd1,0,1.98300415700556,0.908,0.332,0,9,protein kinase D1 [Source:MGI Symbol	Acc:MGI:99879]
Gprc5a,0,1.98191174433389,0.83,0.185,0,9,"G protein-coupled receptor, family C, group 5, member A [Source:MGI Symbol	Acc:MGI:1891250]"
Nectin3,0,1.96908844418834,0.907,0.298,0,9,nectin cell adhesion molecule 3 [Source:MGI Symbol	Acc:MGI:1930171]
Pdzrn3,0,1.96320324070253,0.785,0.155,0,9,PDZ domain containing RING finger 3 [Source:MGI Symbol	Acc:MGI:1933157]
Samd4,0,1.96143480799612,0.933,0.335,0,9,sterile alpha motif domain containing 4 [Source:MGI Symbol	Acc:MGI:1921730]
Erc2,0,1.95070776508572,0.723,0.096,0,9,ELKS/RAB6-interacting/CAST family member 2 [Source:MGI Symbol	Acc:MGI:1098749]
Gcnt2,0,1.93249623153451,0.856,0.241,0,9,"glucosaminyl (N-acetyl) transferase 2, I-branching enzyme [Source:MGI Symbol	Acc:MGI:1100870]"
Dnm3,0,1.90026347802592,0.851,0.228,0,9,dynamin 3 [Source:MGI Symbol	Acc:MGI:1341299]
Pdpn,0,1.87734747532505,0.699,0.104,0,9,podoplanin [Source:MGI Symbol	Acc:MGI:103098]
Gramd2,0,1.86779956178522,0.901,0.235,0,9,GRAM domain containing 2 [Source:MGI Symbol	Acc:MGI:3528937]
Epb41l4b,0,1.84255667893714,0.791,0.143,0,9,erythrocyte membrane protein band 4.1 like 4b [Source:MGI Symbol	Acc:MGI:1859149]
Zfp462,0,1.83607192865311,0.765,0.158,0,9,zinc finger protein 462 [Source:MGI Symbol	Acc:MGI:107690]
Ctdspl,0,1.80377596450107,0.958,0.478,0,9,"CTD (carboxy-terminal domain, RNA polymerase II, polypeptide A) small phosphatase-like [Source:MGI Symbol	Acc:MGI:1916524]"
Malat1,0,1.79968353467392,1,1,0,9,metastasis associated lung adenocarcinoma transcript 1 (non-coding RNA) [Source:MGI Symbol	Acc:MGI:1919539]
Dapk2,0,1.79195114016606,0.859,0.208,0,9,death-associated protein kinase 2 [Source:MGI Symbol	Acc:MGI:1341297]
Cttnbp2,0,1.78133611394673,0.639,0.089,0,9,cortactin binding protein 2 [Source:MGI Symbol	Acc:MGI:1353467]
Radil,0,1.77505718784152,0.687,0.085,0,9,Ras association and DIL domains [Source:MGI Symbol	Acc:MGI:2443088]
Abca5,0,1.76004211187739,0.672,0.069,0,9,"ATP-binding cassette, sub-family A (ABC1), member 5 [Source:MGI Symbol	Acc:MGI:2386607]"
Rab11fip1,0,1.75185861538198,0.768,0.157,0,9,RAB11 family interacting protein 1 (class I) [Source:MGI Symbol	Acc:MGI:1923017]
Agrn,0,1.74098647977622,0.689,0.088,0,9,agrin [Source:MGI Symbol	Acc:MGI:87961]
Wwc1,0,1.72662744394797,0.944,0.406,0,9,"WW, C2 and coiled-coil domain containing 1 [Source:MGI Symbol	Acc:MGI:2388637]"
Osbpl6,0,1.71619581120285,0.951,0.397,0,9,oxysterol binding protein-like 6 [Source:MGI Symbol	Acc:MGI:2139014]
Resf1,0,1.70620463242464,0.921,0.408,0,9,retroelement silencing factor 1 [Source:MGI Symbol	Acc:MGI:1914496]
Dlg4,0,1.70303805114189,0.61,0.055,0,9,discs large MAGUK scaffold protein 4 [Source:MGI Symbol	Acc:MGI:1277959]
Bend7,0,1.70107019477081,0.884,0.277,0,9,BEN domain containing 7 [Source:MGI Symbol	Acc:MGI:2443100]
Pdgfa,0,1.68870491578525,0.709,0.109,0,9,"platelet derived growth factor, alpha [Source:MGI Symbol	Acc:MGI:97527]"
9030404E10Rik,0,1.68154335744501,0.595,0.035,0,9,RIKEN cDNA 9030404E10 gene [Source:MGI Symbol	Acc:MGI:1918778]
Otud7b,0,1.67682391876082,0.88,0.355,0,9,OTU domain containing 7B [Source:MGI Symbol	Acc:MGI:2654703]
Mtcl1,0,1.67410471996198,0.897,0.348,0,9,microtubule crosslinking factor 1 [Source:MGI Symbol	Acc:MGI:1915867]
Ptpre,0,1.65183309288554,0.762,0.151,0,9,"protein tyrosine phosphatase, receptor type, E [Source:MGI Symbol	Acc:MGI:97813]"
Nt5e,0,1.65075488960964,0.606,0.084,0,9,"5' nucleotidase, ecto [Source:MGI Symbol	Acc:MGI:99782]"
Map6,0,1.64282115275681,0.604,0.059,0,9,microtubule-associated protein 6 [Source:MGI Symbol	Acc:MGI:1201690]
Csf1r,0,1.63934019863806,0.645,0.059,0,9,colony stimulating factor 1 receptor [Source:MGI Symbol	Acc:MGI:1339758]
Nrg1,0,1.63303520330538,0.695,0.164,0,9,neuregulin 1 [Source:MGI Symbol	Acc:MGI:96083]
Btbd2,0,1.60840762714851,0.897,0.488,0,9,BTB (POZ) domain containing 2 [Source:MGI Symbol	Acc:MGI:1933831]
Eya2,0,1.60723918258483,0.832,0.23,0,9,EYA transcriptional coactivator and phosphatase 2 [Source:MGI Symbol	Acc:MGI:109341]
Gipc2,0,1.59733931419789,0.714,0.14,0,9,"GIPC PDZ domain containing family, member 2 [Source:MGI Symbol	Acc:MGI:1889209]"
Mpp5,0,1.58508648018171,0.833,0.305,0,9,"membrane protein, palmitoylated 5 (MAGUK p55 subfamily member 5) [Source:MGI Symbol	Acc:MGI:1927339]"
Ppp3ca,0,1.58344398854176,0.99,0.856,0,9,"protein phosphatase 3, catalytic subunit, alpha isoform [Source:MGI Symbol	Acc:MGI:107164]"
Ltn1,0,1.55145318915127,0.955,0.737,0,9,listerin E3 ubiquitin protein ligase 1 [Source:MGI Symbol	Acc:MGI:1926163]
Cadm1,0,1.52184963734438,0.984,0.641,0,9,cell adhesion molecule 1 [Source:MGI Symbol	Acc:MGI:1889272]
Lrch1,0,1.50593931208048,0.962,0.653,0,9,leucine-rich repeats and calponin homology (CH) domain containing 1 [Source:MGI Symbol	Acc:MGI:2443390]
Slc39a8,0,1.50392398805193,0.75,0.222,0,9,"solute carrier family 39 (metal ion transporter), member 8 [Source:MGI Symbol	Acc:MGI:1914797]"
Neat1,0,1.49941373153981,0.989,0.852,0,9,nuclear paraspeckle assembly transcript 1 (non-protein coding) [Source:MGI Symbol	Acc:MGI:1914211]
Igfbp2,0,1.49800698948838,0.548,0.095,0,9,insulin-like growth factor binding protein 2 [Source:MGI Symbol	Acc:MGI:96437]
4632428C04Rik,0,1.49506677070705,0.548,0.037,0,9,RIKEN cDNA 4632428C04 gene [Source:MGI Symbol	Acc:MGI:1921600]
Emp2,0,1.46249360617011,0.888,0.368,0,9,epithelial membrane protein 2 [Source:MGI Symbol	Acc:MGI:1098726]
Mal2,0,1.46205206334759,0.749,0.211,0,9,"mal, T cell differentiation protein 2 [Source:MGI Symbol	Acc:MGI:2146021]"
Frmpd1,0,1.44195564809604,0.43,0.017,0,9,FERM and PDZ domain containing 1 [Source:MGI Symbol	Acc:MGI:2446274]
Tspan15,0,1.43854910285367,0.611,0.091,0,9,tetraspanin 15 [Source:MGI Symbol	Acc:MGI:1917673]
Cyp2b10,0,1.4327586633915,0.8,0.252,0,9,"cytochrome P450, family 2, subfamily b, polypeptide 10 [Source:MGI Symbol	Acc:MGI:88598]"
Dag1,3.76830410992703E-300,1.45845661381338,0.833,0.342,8.31928498348589E-296,9,dystroglycan 1 [Source:MGI Symbol	Acc:MGI:101864]
Mpp7,9.35687336051856E-297,1.46214490938682,0.887,0.416,2.06571693180168E-292,9,"membrane protein, palmitoylated 7 (MAGUK p55 subfamily member 7) [Source:MGI Symbol	Acc:MGI:1922989]"
Bmpr1b,0,3.59240195856501,0.938,0.137,0,10,"bone morphogenetic protein receptor, type 1B [Source:MGI Symbol	Acc:MGI:107191]"
Itprid1,0,3.50218968379208,0.878,0.101,0,10,ITPR interacting domain containing 1 [Source:MGI Symbol	Acc:MGI:2685304]
Kcnk2,0,3.11985828430884,0.871,0.117,0,10,"potassium channel, subfamily K, member 2 [Source:MGI Symbol	Acc:MGI:109366]"
Col23a1,0,2.9891973403807,0.949,0.276,0,10,"collagen, type XXIII, alpha 1 [Source:MGI Symbol	Acc:MGI:2653243]"
5330417C22Rik,0,2.95718215728727,0.946,0.171,0,10,NA
Ppp2r2b,0,2.92439430718786,0.78,0.067,0,10,"protein phosphatase 2, regulatory subunit B, beta [Source:MGI Symbol	Acc:MGI:1920180]"
Por,0,2.91087183839667,0.977,0.431,0,10,P450 (cytochrome) oxidoreductase [Source:MGI Symbol	Acc:MGI:97744]
B430010I23Rik,0,2.90534901369191,0.894,0.213,0,10,RIKEN cDNA B430010I23 gene [Source:MGI Symbol	Acc:MGI:1926099]
Cyp2f2,0,2.74784092716663,0.995,0.701,0,10,"cytochrome P450, family 2, subfamily f, polypeptide 2 [Source:MGI Symbol	Acc:MGI:88608]"
Rad51b,0,2.63349753732744,0.825,0.267,0,10,RAD51 paralog B [Source:MGI Symbol	Acc:MGI:1099436]
Rarb,0,2.58751931699113,0.861,0.125,0,10,"retinoic acid receptor, beta [Source:MGI Symbol	Acc:MGI:97857]"
Naaladl2,0,2.57669807416627,0.976,0.456,0,10,N-acetylated alpha-linked acidic dipeptidase-like 2 [Source:MGI Symbol	Acc:MGI:2685867]
Ptpn13,0,2.50419722293004,0.969,0.369,0,10,"protein tyrosine phosphatase, non-receptor type 13 [Source:MGI Symbol	Acc:MGI:103293]"
Lpar3,0,2.48714746596307,0.762,0.086,0,10,lysophosphatidic acid receptor 3 [Source:MGI Symbol	Acc:MGI:1929469]
9030622O22Rik,0,2.42854238745489,0.914,0.276,0,10,RIKEN cDNA 9030622O22 gene [Source:MGI Symbol	Acc:MGI:1918820]
Fmo3,0,2.4009174859312,0.638,0.104,0,10,flavin containing monooxygenase 3 [Source:MGI Symbol	Acc:MGI:1100496]
Grip1,0,2.37110513228904,0.948,0.218,0,10,glutamate receptor interacting protein 1 [Source:MGI Symbol	Acc:MGI:1921303]
Cadm2,0,2.36121979194995,0.807,0.22,0,10,cell adhesion molecule 2 [Source:MGI Symbol	Acc:MGI:2442722]
Mtus1,0,2.35120941799368,0.972,0.455,0,10,mitochondrial tumor suppressor 1 [Source:MGI Symbol	Acc:MGI:2142572]
Mgat3,0,2.34690577791862,0.696,0.038,0,10,mannoside acetylglucosaminyltransferase 3 [Source:MGI Symbol	Acc:MGI:104532]
Col4a6,0,2.32502781998784,0.748,0.101,0,10,"collagen, type IV, alpha 6 [Source:MGI Symbol	Acc:MGI:2152695]"
Ascc2,0,2.30263470708521,0.875,0.239,0,10,activating signal cointegrator 1 complex subunit 2 [Source:MGI Symbol	Acc:MGI:1922702]
Aox3,0,2.2920232891088,0.908,0.294,0,10,aldehyde oxidase 3 [Source:MGI Symbol	Acc:MGI:1918974]
Slc4a5,0,2.21833214743942,0.785,0.114,0,10,"solute carrier family 4, sodium bicarbonate cotransporter, member 5 [Source:MGI Symbol	Acc:MGI:2443220]"
Enah,0,2.21574799333537,0.833,0.199,0,10,ENAH actin regulator [Source:MGI Symbol	Acc:MGI:108360]
Kcnip4,0,2.19599847363299,0.893,0.473,0,10,Kv channel interacting protein 4 [Source:MGI Symbol	Acc:MGI:1933131]
Plpp3,0,2.16190066701045,0.831,0.313,0,10,phospholipid phosphatase 3 [Source:MGI Symbol	Acc:MGI:1915166]
Gabrp,0,2.12895158865272,0.642,0.04,0,10,"gamma-aminobutyric acid (GABA) A receptor, pi [Source:MGI Symbol	Acc:MGI:2387597]"
0610040J01Rik,0,2.08124448680067,0.734,0.155,0,10,RIKEN cDNA 0610040J01 gene [Source:MGI Symbol	Acc:MGI:1923511]
Cep70,0,2.04768013369887,0.751,0.144,0,10,centrosomal protein 70 [Source:MGI Symbol	Acc:MGI:1915371]
Gpr39,0,2.04165875775423,0.713,0.097,0,10,G protein-coupled receptor 39 [Source:MGI Symbol	Acc:MGI:1918361]
Fign,0,2.02346602573354,0.79,0.212,0,10,fidgetin [Source:MGI Symbol	Acc:MGI:1890647]
Erbb4,0,2.00368051909385,0.407,0.042,0,10,erb-b2 receptor tyrosine kinase 4 [Source:MGI Symbol	Acc:MGI:104771]
Cnksr2,0,1.97253806614635,0.581,0.038,0,10,connector enhancer of kinase suppressor of Ras 2 [Source:MGI Symbol	Acc:MGI:2661175]
Dapk2,0,1.96597999616317,0.795,0.207,0,10,death-associated protein kinase 2 [Source:MGI Symbol	Acc:MGI:1341297]
A230057D06Rik,0,1.96492152036455,0.686,0.169,0,10,RIKEN cDNA A230057D06 gene [Source:MGI Symbol	Acc:MGI:2442922]
Rassf9,0,1.94498086810275,0.791,0.211,0,10,Ras association (RalGDS/AF-6) domain family (N-terminal) member 9 [Source:MGI Symbol	Acc:MGI:2384307]
Mecom,0,1.94051604953395,0.999,0.78,0,10,MDS1 and EVI1 complex locus [Source:MGI Symbol	Acc:MGI:95457]
Chn2,0,1.92977646125407,0.769,0.15,0,10,chimerin 2 [Source:MGI Symbol	Acc:MGI:1917243]
Aox1,0,1.92231677612816,0.69,0.146,0,10,aldehyde oxidase 1 [Source:MGI Symbol	Acc:MGI:88035]
Gramd1b,0,1.88937647349573,0.838,0.229,0,10,GRAM domain containing 1B [Source:MGI Symbol	Acc:MGI:1925037]
Alas1,0,1.8876237769674,0.701,0.258,0,10,aminolevulinic acid synthase 1 [Source:MGI Symbol	Acc:MGI:87989]
Lnx1,0,1.87975559154294,0.578,0.037,0,10,ligand of numb-protein X 1 [Source:MGI Symbol	Acc:MGI:1278335]
Sox6,0,1.85752506121099,0.809,0.164,0,10,SRY (sex determining region Y)-box 6 [Source:MGI Symbol	Acc:MGI:98368]
Thsd4,0,1.83577880801667,0.977,0.407,0,10,"thrombospondin, type I, domain containing 4 [Source:MGI Symbol	Acc:MGI:2672033]"
Col4a5,0,1.81423483662621,0.875,0.301,0,10,"collagen, type IV, alpha 5 [Source:MGI Symbol	Acc:MGI:88456]"
Scnn1b,0,1.79957638309916,0.655,0.105,0,10,"sodium channel, nonvoltage-gated 1 beta [Source:MGI Symbol	Acc:MGI:104696]"
Pcx,0,1.78732118151788,0.638,0.124,0,10,pyruvate carboxylase [Source:MGI Symbol	Acc:MGI:97520]
Thrb,0,1.76026521775545,0.909,0.428,0,10,thyroid hormone receptor beta [Source:MGI Symbol	Acc:MGI:98743]
Ccdc88c,0,1.75467738759506,0.795,0.242,0,10,coiled-coil domain containing 88C [Source:MGI Symbol	Acc:MGI:1915589]
Gm15883,0,1.73224235355358,0.557,0.026,0,10,predicted gene 15883 [Source:MGI Symbol	Acc:MGI:3801875]
Selenbp1,0,1.7302467189803,0.881,0.41,0,10,selenium binding protein 1 [Source:MGI Symbol	Acc:MGI:96825]
Samd4,0,1.72621085809311,0.847,0.336,0,10,sterile alpha motif domain containing 4 [Source:MGI Symbol	Acc:MGI:1921730]
Tcf7l1,0,1.68731332217166,0.917,0.418,0,10,"transcription factor 7 like 1 (T cell specific, HMG box) [Source:MGI Symbol	Acc:MGI:1202876]"
Fat3,0,1.68040666078956,0.649,0.124,0,10,FAT atypical cadherin 3 [Source:MGI Symbol	Acc:MGI:2444314]
Cbr2,0,1.6755606883889,0.997,0.856,0,10,carbonyl reductase 2 [Source:MGI Symbol	Acc:MGI:107200]
Aldh1a7,0,1.63954063480751,0.597,0.11,0,10,"aldehyde dehydrogenase family 1, subfamily A7 [Source:MGI Symbol	Acc:MGI:1347050]"
Wdr72,0,1.63473978861419,0.373,0.013,0,10,WD repeat domain 72 [Source:MGI Symbol	Acc:MGI:3583957]
Tent5c,0,1.63111542334984,0.528,0.058,0,10,terminal nucleotidyltransferase 5C [Source:MGI Symbol	Acc:MGI:1921895]
Trpm6,0,1.6262262748144,0.837,0.291,0,10,"transient receptor potential cation channel, subfamily M, member 6 [Source:MGI Symbol	Acc:MGI:2675603]"
Mob3b,0,1.5941551995091,0.942,0.453,0,10,MOB kinase activator 3B [Source:MGI Symbol	Acc:MGI:2664539]
Gm16867,0,1.57596013762869,0.78,0.271,0,10,"predicted gene, 16867 [Source:MGI Symbol	Acc:MGI:4439791]"
Ttc6,0,1.55297788739272,0.64,0.157,0,10,tetratricopeptide repeat domain 6 [Source:MGI Symbol	Acc:MGI:2684915]
Wwc1,0,1.54844076399992,0.932,0.402,0,10,"WW, C2 and coiled-coil domain containing 1 [Source:MGI Symbol	Acc:MGI:2388637]"
Pkhd1,0,1.54670765148328,0.416,0.023,0,10,polycystic kidney and hepatic disease 1 [Source:MGI Symbol	Acc:MGI:2155808]
Atp2b2,0,1.52062936202985,0.443,0.04,0,10,"ATPase, Ca++ transporting, plasma membrane 2 [Source:MGI Symbol	Acc:MGI:105368]"
Ces1d,0,1.51822545128605,0.786,0.333,0,10,carboxylesterase 1D [Source:MGI Symbol	Acc:MGI:2148202]
Larp4b,0,1.51385822801173,0.906,0.506,0,10,"La ribonucleoprotein domain family, member 4B [Source:MGI Symbol	Acc:MGI:106330]"
Vtcn1,0,1.5132901298072,0.381,0.016,0,10,V-set domain containing T cell activation inhibitor 1 [Source:MGI Symbol	Acc:MGI:3039619]
Junos,0,1.49466163699766,0.816,0.298,0,10,"jun proto-oncogene, opposite strand [Source:MGI Symbol	Acc:MGI:2652837]"
Gm26671,0,1.4804734382218,0.491,0.052,0,10,"predicted gene, 26671 [Source:MGI Symbol	Acc:MGI:5477165]"
Slc16a11,0,1.47312048602265,0.473,0.05,0,10,"solute carrier family 16 (monocarboxylic acid transporters), member 11 [Source:MGI Symbol	Acc:MGI:2663709]"
Acss1,0,1.46825590381154,0.687,0.179,0,10,acyl-CoA synthetase short-chain family member 1 [Source:MGI Symbol	Acc:MGI:1915988]
Gm27177,0,1.46788629070473,0.722,0.219,0,10,predicted gene 27177 [Source:MGI Symbol	Acc:MGI:5521020]
Esrrg,0,1.4580023764362,0.638,0.173,0,10,estrogen-related receptor gamma [Source:MGI Symbol	Acc:MGI:1347056]
Pclo,0,1.45760953222049,0.52,0.099,0,10,piccolo (presynaptic cytomatrix protein) [Source:MGI Symbol	Acc:MGI:1349390]
Abcc3,0,1.45355327937373,0.514,0.074,0,10,"ATP-binding cassette, sub-family C (CFTR/MRP), member 3 [Source:MGI Symbol	Acc:MGI:1923658]"
Map7,0,1.45148571043596,0.773,0.279,0,10,microtubule-associated protein 7 [Source:MGI Symbol	Acc:MGI:1328328]
Fam129b,0,1.44967330455906,0.803,0.331,0,10,NA
Gfra1,0,1.43957031577312,0.511,0.074,0,10,glial cell line derived neurotrophic factor family receptor alpha 1 [Source:MGI Symbol	Acc:MGI:1100842]
Efna5,0,1.43786832295982,0.706,0.166,0,10,ephrin A5 [Source:MGI Symbol	Acc:MGI:107444]
Gm12474,0,1.42627687095625,0.447,0.025,0,10,predicted gene 12474 [Source:MGI Symbol	Acc:MGI:3649378]
Slc4a4,0,1.42583989976064,0.64,0.182,0,10,"solute carrier family 4 (anion exchanger), member 4 [Source:MGI Symbol	Acc:MGI:1927555]"
Acss2,0,1.41603074902582,0.522,0.096,0,10,acyl-CoA synthetase short-chain family member 2 [Source:MGI Symbol	Acc:MGI:1890410]
Pbx1,0,1.41299780708327,0.992,0.85,0,10,pre B cell leukemia homeobox 1 [Source:MGI Symbol	Acc:MGI:97495]
Prdm16,0,1.40787877292468,0.808,0.285,0,10,PR domain containing 16 [Source:MGI Symbol	Acc:MGI:1917923]
Lypd6b,0,1.40346245858482,0.441,0.076,0,10,LY6/PLAUR domain containing 6B [Source:MGI Symbol	Acc:MGI:1919147]
Myo5c,0,1.40190325337436,0.786,0.266,0,10,myosin VC [Source:MGI Symbol	Acc:MGI:2442485]
Tnfrsf21,0,1.40030369139701,0.447,0.077,0,10,"tumor necrosis factor receptor superfamily, member 21 [Source:MGI Symbol	Acc:MGI:2151075]"
Tshz2,0,1.36031866413839,0.693,0.212,0,10,teashirt zinc finger family member 2 [Source:MGI Symbol	Acc:MGI:2153084]
Parm1,0,1.35805021948919,0.316,0.019,0,10,prostate androgen-regulated mucin-like protein 1 [Source:MGI Symbol	Acc:MGI:2443349]
Crb1,0,1.35642669018169,0.327,0.017,0,10,"crumbs family member 1, photoreceptor morphogenesis associated [Source:MGI Symbol	Acc:MGI:2136343]"
Synpo,6.50716282884353E-308,1.37210258593302,0.543,0.139,1.43658633772378E-303,10,synaptopodin [Source:MGI Symbol	Acc:MGI:1099446]
9530036O11Rik,8.24829020721843E-297,1.42257681816835,0.703,0.234,1.82097502904761E-292,10,RIKEN cDNA 9530036O11Rik [Source:MGI Symbol	Acc:MGI:2444607]
Mgat5,1.37903785647182E-296,1.43704024671147,0.827,0.38,3.04450187573283E-292,10,mannoside acetylglucosaminyltransferase 5 [Source:MGI Symbol	Acc:MGI:894701]
Kctd8,2.36061511327916E-270,1.56141260197161,0.707,0.26,5.21152998558641E-266,10,potassium channel tetramerisation domain containing 8 [Source:MGI Symbol	Acc:MGI:2443804]
Dapk1,4.34055795547137E-267,1.39761228419994,0.919,0.561,9.58264979829415E-263,10,death associated protein kinase 1 [Source:MGI Symbol	Acc:MGI:1916885]
Acsl1,3.59827730671277E-262,1.40591581017472,0.491,0.129,7.94391681002978E-258,10,acyl-CoA synthetase long-chain family member 1 [Source:MGI Symbol	Acc:MGI:102797]
Cp,1.53979510344246E-242,1.46027255431523,0.646,0.236,3.39940564986992E-238,10,ceruloplasmin [Source:MGI Symbol	Acc:MGI:88476]
Pir,7.26429758167217E-224,1.63082799408914,0.556,0.188,1.60373897710577E-219,10,pirin [Source:MGI Symbol	Acc:MGI:1916906]
Vwf,0,3.62509983664217,0.928,0.175,0,11,Von Willebrand factor [Source:MGI Symbol	Acc:MGI:98941]
Vegfc,0,2.73197042516535,0.552,0.088,0,11,vascular endothelial growth factor C [Source:MGI Symbol	Acc:MGI:109124]
Thsd7a,0,2.55947035021701,0.452,0.045,0,11,"thrombospondin, type I, domain containing 7A [Source:MGI Symbol	Acc:MGI:2685683]"
Samd5,0,2.53887670924274,0.666,0.079,0,11,sterile alpha motif domain containing 5 [Source:MGI Symbol	Acc:MGI:2444815]
Slc6a2,0,2.44943696510841,0.351,0.029,0,11,"solute carrier family 6 (neurotransmitter transporter, noradrenalin), member 2 [Source:MGI Symbol	Acc:MGI:1270850]"
Pde3a,0,2.15812172879452,0.971,0.396,0,11,"phosphodiesterase 3A, cGMP inhibited [Source:MGI Symbol	Acc:MGI:1860764]"
Cemip2,0,2.15216654002985,0.908,0.329,0,11,cell migration inducing hyaluronidase 2 [Source:MGI Symbol	Acc:MGI:1890373]
Samd12,0,2.14812430647046,0.924,0.374,0,11,sterile alpha motif domain containing 12 [Source:MGI Symbol	Acc:MGI:2444518]
Ptprb,0,2.08411848483451,0.978,0.417,0,11,"protein tyrosine phosphatase, receptor type, B [Source:MGI Symbol	Acc:MGI:97809]"
Olfm2,0,1.74057258307228,0.258,0.014,0,11,olfactomedin 2 [Source:MGI Symbol	Acc:MGI:3045350]
Myrip,0,1.67239893297482,0.648,0.135,0,11,myosin VIIA and Rab interacting protein [Source:MGI Symbol	Acc:MGI:2384407]
Gm48749,0,1.67069476054742,0.341,0.021,0,11,"predicted gene, 48749 [Source:MGI Symbol	Acc:MGI:6098424]"
Stk32a,0,1.52573394156138,0.254,0.014,0,11,serine/threonine kinase 32A [Source:MGI Symbol	Acc:MGI:2442403]
Esr2,6.37907238036591E-306,1.67882044475824,0.28,0.023,1.40830780941338E-301,11,estrogen receptor 2 (beta) [Source:MGI Symbol	Acc:MGI:109392]
Acer2,4.16574075168207E-280,1.78858324026798,0.853,0.284,9.1967058574885E-276,11,alkaline ceramidase 2 [Source:MGI Symbol	Acc:MGI:1920932]
Flt1,5.41341492279292E-268,1.68177583727036,0.883,0.327,1.19511961250499E-263,11,FMS-like tyrosine kinase 1 [Source:MGI Symbol	Acc:MGI:95558]
Meis2,8.65289151459825E-263,1.78723708754467,0.86,0.334,1.91029885967786E-258,11,Meis homeobox 2 [Source:MGI Symbol	Acc:MGI:108564]
Tek,6.46178873789487E-257,1.51803273387808,0.864,0.293,1.42656909966505E-252,11,TEK receptor tyrosine kinase [Source:MGI Symbol	Acc:MGI:98664]
Rundc3b,5.19930428849877E-252,1.65653536025418,0.542,0.117,1.14785040777187E-247,11,RUN domain containing 3B [Source:MGI Symbol	Acc:MGI:2685286]
Heg1,5.25086122420647E-251,1.86230984066193,0.943,0.536,1.15923263246806E-246,11,heart development protein with EGF-like domains 1 [Source:MGI Symbol	Acc:MGI:1924696]
Gm48727,1.10776281423725E-243,1.04027246570137,0.233,0.02,2.44560796499158E-239,11,"predicted gene, 48727 [Source:MGI Symbol	Acc:MGI:6098386]"
Fgd5,9.91804116973761E-240,1.51815276287166,0.682,0.19,2.18960594904297E-235,11,"FYVE, RhoGEF and PH domain containing 5 [Source:MGI Symbol	Acc:MGI:2443369]"
Ntn1,2.67579717808338E-236,1.666097793651,0.692,0.209,5.90735743005468E-232,11,netrin 1 [Source:MGI Symbol	Acc:MGI:105088]
Smad6,2.08729094136947E-229,1.94614471404321,0.856,0.359,4.60811221126138E-225,11,SMAD family member 6 [Source:MGI Symbol	Acc:MGI:1336883]
Tll1,3.85643002972425E-229,2.16734704868381,0.431,0.082,8.51384057662222E-225,11,tolloid-like [Source:MGI Symbol	Acc:MGI:106923]
Egfl7,5.95560705723746E-216,1.42124776796533,0.827,0.312,1.31481937002631E-211,11,EGF-like domain 7 [Source:MGI Symbol	Acc:MGI:2449923]
Adgrg6,2.03063890422185E-205,2.12146458172353,0.638,0.21,4.48304150885059E-201,11,adhesion G protein-coupled receptor G6 [Source:MGI Symbol	Acc:MGI:1916151]
Cyyr1,1.72152157446864E-200,1.39365584029794,0.89,0.389,3.8006031799544E-196,11,cysteine and tyrosine-rich protein 1 [Source:MGI Symbol	Acc:MGI:2152187]
Sncaip,8.36827419906017E-190,1.13592526602392,0.23,0.026,1.84746389492651E-185,11,"synuclein, alpha interacting protein (synphilin) [Source:MGI Symbol	Acc:MGI:1915097]"
Ldb2,4.36172204406831E-186,1.5723861429249,0.895,0.433,9.6293737566896E-182,11,LIM domain binding 2 [Source:MGI Symbol	Acc:MGI:894670]
Calcrl,9.28723565474397E-186,1.28371604341464,0.969,0.601,2.05034301549783E-181,11,calcitonin receptor-like [Source:MGI Symbol	Acc:MGI:1926944]
Bmx,6.17371816397294E-184,1.47555526710278,0.304,0.049,1.36297175906031E-179,11,BMX non-receptor tyrosine kinase [Source:MGI Symbol	Acc:MGI:1101778]
Stxbp6,1.92894925278597E-181,1.44362279551077,0.822,0.361,4.25854126537559E-177,11,syntaxin binding protein 6 (amisyn) [Source:MGI Symbol	Acc:MGI:2384963]
Nxn,2.31908238774444E-181,1.86772393480258,0.667,0.246,5.1198381874234E-177,11,nucleoredoxin [Source:MGI Symbol	Acc:MGI:109331]
Shank3,4.44022190264235E-178,1.22519212151439,0.705,0.233,9.80267789446352E-174,11,SH3 and multiple ankyrin repeat domains 3 [Source:MGI Symbol	Acc:MGI:1930016]
Chst11,9.13662288130304E-178,1.42797074469747,0.669,0.227,2.01709223350527E-173,11,carbohydrate sulfotransferase 11 [Source:MGI Symbol	Acc:MGI:1927166]
Gm30382,1.36314617346709E-173,2.32792746985685,0.515,0.153,3.0094178071633E-169,11,"predicted gene, 30382 [Source:MGI Symbol	Acc:MGI:5589541]"
Adgrl4,9.53696031581085E-173,1.36794265571196,0.782,0.311,2.10547472892156E-168,11,adhesion G protein-coupled receptor L4 [Source:MGI Symbol	Acc:MGI:2655562]
Asap2,2.47755203436585E-169,1.35522276129397,0.761,0.327,5.4696916262695E-165,11,"ArfGAP with SH3 domain, ankyrin repeat and PH domain 2 [Source:MGI Symbol	Acc:MGI:2685438]"
Pecam1,3.30227939626049E-166,1.33734434249091,0.829,0.38,7.29044222312428E-162,11,platelet/endothelial cell adhesion molecule 1 [Source:MGI Symbol	Acc:MGI:97537]
Eng,4.30832141981697E-166,1.39148113626165,0.714,0.281,9.51148119852991E-162,11,endoglin [Source:MGI Symbol	Acc:MGI:95392]
Erg,1.88100338660161E-164,1.09322216419833,0.671,0.22,4.15269117660039E-160,11,ETS transcription factor [Source:MGI Symbol	Acc:MGI:95415]
St6galnac3,8.74741309884444E-164,1.31713521862941,0.811,0.351,1.93116638983189E-159,11,"ST6 (alpha-N-acetyl-neuraminyl-2,3-beta-galactosyl-1,3)-N-acetylgalactosaminide alpha-2,6-sialyltransferase 3 [Source:MGI Symbol	Acc:MGI:1341828]"
Crim1,3.29470980041731E-161,1.52666815713833,0.845,0.451,7.2737308263813E-157,11,cysteine rich transmembrane BMP regulator 1 (chordin like) [Source:MGI Symbol	Acc:MGI:1354756]
Hspa12b,4.28114283655881E-154,1.23862785258689,0.469,0.129,9.45147904027088E-150,11,heat shock protein 12B [Source:MGI Symbol	Acc:MGI:1919880]
Abcb1a,7.37469188797615E-153,1.07212801382119,0.33,0.066,1.6281107281085E-148,11,"ATP-binding cassette, sub-family B (MDR/TAP), member 1A [Source:MGI Symbol	Acc:MGI:97570]"
Plcb4,4.24684380309057E-151,1.25838929113632,0.892,0.544,9.37575706408306E-147,11,"phospholipase C, beta 4 [Source:MGI Symbol	Acc:MGI:107464]"
Jam2,6.30152485473012E-150,1.18867544890933,0.373,0.087,1.39118764217877E-145,11,junction adhesion molecule 2 [Source:MGI Symbol	Acc:MGI:1933820]
Bmpr2,9.63057770686288E-148,1.11120354519942,0.943,0.687,2.12614264034412E-143,11,"bone morphogenetic protein receptor, type II (serine/threonine kinase) [Source:MGI Symbol	Acc:MGI:1095407]"
Prkch,3.98951319475312E-147,1.09865983330253,0.889,0.461,8.80764828005646E-143,11,"protein kinase C, eta [Source:MGI Symbol	Acc:MGI:97600]"
Pde1c,8.96796741598289E-138,1.49274275935922,0.251,0.044,1.97985816642654E-133,11,phosphodiesterase 1C [Source:MGI Symbol	Acc:MGI:108413]
Flnb,8.18082901898263E-137,1.33993545374562,0.631,0.258,1.8060816225208E-132,11,"filamin, beta [Source:MGI Symbol	Acc:MGI:2446089]"
Utrn,2.88532452081904E-136,1.34200572279873,0.965,0.8,6.3699309446122E-132,11,utrophin [Source:MGI Symbol	Acc:MGI:104631]
Vcam1,1.60311864891753E-135,1.18558006163145,0.266,0.049,3.53920504121523E-131,11,vascular cell adhesion molecule 1 [Source:MGI Symbol	Acc:MGI:98926]
Bmp6,1.76588966344281E-134,1.16943979143469,0.742,0.308,3.89855460998268E-130,11,bone morphogenetic protein 6 [Source:MGI Symbol	Acc:MGI:88182]
Ptprg,6.5277470388611E-134,1.14405705674814,0.965,0.694,1.44113071376937E-129,11,NA
Plekhg1,4.5206906546268E-131,1.23009397149716,0.646,0.257,9.9803287582196E-127,11,"pleckstrin homology domain containing, family G (with RhoGef domain) member 1 [Source:MGI Symbol	Acc:MGI:2676551]"
Sorbs2,1.45839554463651E-125,1.53115724490596,0.417,0.126,3.21969984389403E-121,11,sorbin and SH3 domain containing 2 [Source:MGI Symbol	Acc:MGI:1924574]
Dock6,1.73006603526553E-125,1.04646909805714,0.632,0.253,3.81946678605572E-121,11,dedicator of cytokinesis 6 [Source:MGI Symbol	Acc:MGI:1914789]
Kcnh1,7.31987203531781E-125,1.2172965608014,0.266,0.052,1.61600814923711E-120,11,"potassium voltage-gated channel, subfamily H (eag-related), member 1 [Source:MGI Symbol	Acc:MGI:1341721]"
Eln,1.75652764515021E-124,1.20436082257344,0.527,0.179,3.87788608219812E-120,11,elastin [Source:MGI Symbol	Acc:MGI:95317]
Chn2,2.55633854523837E-123,1.43621244781918,0.512,0.179,5.64362860632276E-119,11,chimerin 2 [Source:MGI Symbol	Acc:MGI:1917243]
Adgrl2,8.62207201045684E-122,1.27224181805611,0.752,0.374,1.90349483774856E-117,11,adhesion G protein-coupled receptor L2 [Source:MGI Symbol	Acc:MGI:2139714]
Tnfsf10,1.67844399727737E-117,1.13491879824219,0.513,0.178,3.70550081278925E-113,11,"tumor necrosis factor (ligand) superfamily, member 10 [Source:MGI Symbol	Acc:MGI:107414]"
Sulf1,1.3717618402906E-116,1.82278530222731,0.424,0.136,3.02843861480956E-112,11,sulfatase 1 [Source:MGI Symbol	Acc:MGI:2138563]
Mrtfb,9.45051779049774E-112,1.20706533552984,0.786,0.502,2.08639081260819E-107,11,myocardin related transcription factor B [Source:MGI Symbol	Acc:MGI:3050795]
St3gal4,2.75450461250593E-111,1.26832365109613,0.786,0.466,6.08111983302934E-107,11,"ST3 beta-galactoside alpha-2,3-sialyltransferase 4 [Source:MGI Symbol	Acc:MGI:1316743]"
Ehd4,1.21777457666606E-110,1.20529424203554,0.741,0.392,2.68848093290567E-106,11,EH-domain containing 4 [Source:MGI Symbol	Acc:MGI:1919619]
Pdgfd,1.49986022923982E-109,1.17280186533399,0.607,0.244,3.31124142809275E-105,11,"platelet-derived growth factor, D polypeptide [Source:MGI Symbol	Acc:MGI:1919035]"
Rgs3,3.1030484917797E-109,1.21675492843002,0.44,0.147,6.85060015530203E-105,11,regulator of G-protein signaling 3 [Source:MGI Symbol	Acc:MGI:1354734]
Mmrn2,2.86082362010088E-107,1.06873756998335,0.323,0.085,6.31584030609671E-103,11,multimerin 2 [Source:MGI Symbol	Acc:MGI:2385618]
Fam171a1,1.22995208469668E-102,1.11137766106989,0.589,0.253,2.71536521738486E-98,11,"family with sequence similarity 171, member A1 [Source:MGI Symbol	Acc:MGI:2442917]"
Itga6,1.05787311206952E-99,1.10274993722609,0.538,0.216,2.33546646951588E-95,11,integrin alpha 6 [Source:MGI Symbol	Acc:MGI:96605]
Efnb2,1.49584284392623E-97,1.62221462932131,0.52,0.225,3.30237224653594E-93,11,ephrin B2 [Source:MGI Symbol	Acc:MGI:105097]
Mctp1,6.12463126750841E-97,1.29805224940361,0.655,0.308,1.35213484492783E-92,11,"multiple C2 domains, transmembrane 1 [Source:MGI Symbol	Acc:MGI:1926021]"
Pcdh17,1.159208022649E-91,1.0427570960881,0.476,0.178,2.5591835516022E-87,11,protocadherin 17 [Source:MGI Symbol	Acc:MGI:2684924]
Sema6d,7.88297742366767E-90,1.06885562794046,0.552,0.238,1.74032492582311E-85,11,"sema domain, transmembrane domain (TM), and cytoplasmic domain, (semaphorin) 6D [Source:MGI Symbol	Acc:MGI:2387661]"
Klhl5,1.2273265129137E-89,1.09767068603041,0.656,0.348,2.70956874255958E-85,11,kelch-like 5 [Source:MGI Symbol	Acc:MGI:1919028]
Gbp8,1.59867433135312E-89,1.18030722338436,0.485,0.193,3.52939332132827E-85,11,guanylate-binding protein 8 [Source:MGI Symbol	Acc:MGI:1923324]
Rnf144a,4.78849654335449E-89,1.05153115416796,0.628,0.298,1.05715638187637E-84,11,ring finger protein 144A [Source:MGI Symbol	Acc:MGI:1344401]
Lepr,9.67796405083866E-89,1.1263514451676,0.51,0.218,2.13660412350365E-84,11,leptin receptor [Source:MGI Symbol	Acc:MGI:104993]
Plxna4,3.71360871763687E-88,1.11168595340548,0.731,0.424,8.19853396592691E-84,11,plexin A4 [Source:MGI Symbol	Acc:MGI:2179061]
Foxo1,3.07855881080714E-86,1.15002819690365,0.695,0.418,6.79653428661892E-82,11,forkhead box O1 [Source:MGI Symbol	Acc:MGI:1890077]
Rhoj,1.79548854854968E-84,1.06064521199485,0.556,0.251,3.96390006863313E-80,11,ras homolog family member J [Source:MGI Symbol	Acc:MGI:1931551]
Hpgd,4.39682454302345E-79,1.12813413805196,0.675,0.387,9.70686954363288E-75,11,hydroxyprostaglandin dehydrogenase 15 (NAD) [Source:MGI Symbol	Acc:MGI:108085]
Cdh13,2.54663497980368E-78,2.18859556165862,0.374,0.141,5.62220604491259E-74,11,cadherin 13 [Source:MGI Symbol	Acc:MGI:99551]
Dnm3,1.26777339863452E-75,1.53659632585689,0.509,0.255,2.79886333216544E-71,11,dynamin 3 [Source:MGI Symbol	Acc:MGI:1341299]
Gm48742,5.78186890918278E-74,1.1403233388695,0.264,0.077,1.27646319908028E-69,11,"predicted gene, 48742 [Source:MGI Symbol	Acc:MGI:6098410]"
Col5a2,6.90117414816443E-73,1.22438158501623,0.381,0.148,1.52357221669026E-68,11,"collagen, type V, alpha 2 [Source:MGI Symbol	Acc:MGI:88458]"
Entpd1,1.43626718218468E-69,1.10995542960032,0.688,0.422,3.17084705810911E-65,11,ectonucleoside triphosphate diphosphohydrolase 1 [Source:MGI Symbol	Acc:MGI:102805]
Gask1b,2.69530583812066E-68,1.14041924047967,0.32,0.114,5.95042669881897E-64,11,golgi associated kinase 1B [Source:MGI Symbol	Acc:MGI:1915909]
Pknox2,5.21152806827052E-65,1.07075577466947,0.526,0.256,1.15054905163208E-60,11,Pbx/knotted 1 homeobox 2 [Source:MGI Symbol	Acc:MGI:2445415]
Abi3bp,4.02700483958875E-60,1.36091672126586,0.488,0.257,8.89041858436008E-56,11,ABI family member 3 binding protein [Source:MGI Symbol	Acc:MGI:2444583]
Kirrel3,5.77248776582997E-54,1.40894513132759,0.233,0.077,1.27439212406228E-49,11,kirre like nephrin family adhesion molecule 3 [Source:MGI Symbol	Acc:MGI:1914953]
Pcsk5,7.47394782144344E-54,1.37608953521202,0.42,0.207,1.65002346054007E-49,11,proprotein convertase subtilisin/kexin type 5 [Source:MGI Symbol	Acc:MGI:97515]
Prkg1,1.14435118283715E-50,1.99702788131536,0.691,0.544,2.52638410634958E-46,11,"protein kinase, cGMP-dependent, type I [Source:MGI Symbol	Acc:MGI:108174]"
1010001N08Rik,1.65501506836382E-40,1.22357670988796,0.347,0.175,3.65377676642681E-36,11,NA
Map1b,8.54181689057446E-21,1.2906009096921,0.241,0.132,1.88577691493212E-16,11,microtubule-associated protein 1B [Source:MGI Symbol	Acc:MGI:1306778]
Slc45a4,1.5864059207193E-13,1.29168113222067,0.193,0.117,3.50230835117199E-09,11,"solute carrier family 45, member 4 [Source:MGI Symbol	Acc:MGI:2146236]"
Atp13a3,2.438377585452E-08,1.24753565130476,0.549,0.534,5.38320619540237E-04,11,ATPase type 13A3 [Source:MGI Symbol	Acc:MGI:2685387]
Bank1,0,4.01254792340918,0.772,0.065,0,12,B cell scaffold protein with ankyrin repeats 1 [Source:MGI Symbol	Acc:MGI:2442120]
Gm31243,0,3.80629422467243,0.734,0.055,0,12,"predicted gene, 31243 [Source:MGI Symbol	Acc:MGI:5590402]"
Ebf1,0,3.74371204253984,0.909,0.201,0,12,early B cell factor 1 [Source:MGI Symbol	Acc:MGI:95275]
Pax5,0,3.41482911296958,0.673,0.023,0,12,paired box 5 [Source:MGI Symbol	Acc:MGI:97489]
Prkcb,0,3.28963106919378,0.786,0.117,0,12,"protein kinase C, beta [Source:MGI Symbol	Acc:MGI:97596]"
Ripor2,0,3.24537127565617,0.792,0.125,0,12,RHO family interacting cell polarization regulator 2 [Source:MGI Symbol	Acc:MGI:2444879]
Btla,0,2.88433735133585,0.587,0.058,0,12,B and T lymphocyte associated [Source:MGI Symbol	Acc:MGI:2658978]
Bcl11a,0,2.88086742613978,0.51,0.034,0,12,B cell CLL/lymphoma 11A (zinc finger protein) [Source:MGI Symbol	Acc:MGI:106190]
Ralgps2,0,2.85838999576927,0.683,0.138,0,12,Ral GEF with PH domain and SH3 binding motif 2 [Source:MGI Symbol	Acc:MGI:1925505]
Ikzf3,0,2.78541095094985,0.633,0.073,0,12,IKAROS family zinc finger 3 [Source:MGI Symbol	Acc:MGI:1342542]
Clec2g,0,2.65910625658472,0.52,0.048,0,12,"C-type lectin domain family 2, member g [Source:MGI Symbol	Acc:MGI:1918059]"
Chst3,0,2.59823517655807,0.512,0.051,0,12,carbohydrate sulfotransferase 3 [Source:MGI Symbol	Acc:MGI:1858224]
Syk,0,2.55770768657978,0.577,0.087,0,12,spleen tyrosine kinase [Source:MGI Symbol	Acc:MGI:99515]
Blnk,0,2.22295920230571,0.452,0.05,0,12,B cell linker [Source:MGI Symbol	Acc:MGI:96878]
Blk,0,1.97592271487934,0.319,0.014,0,12,B lymphoid kinase [Source:MGI Symbol	Acc:MGI:88169]
Ighd,0,1.92579363647676,0.347,0.018,0,12,immunoglobulin heavy constant delta [Source:MGI Symbol	Acc:MGI:96447]
Pou2af1,0,1.9204736941662,0.306,0.014,0,12,"POU domain, class 2, associating factor 1 [Source:MGI Symbol	Acc:MGI:105086]"
Gm43388,0,1.90144396463984,0.312,0.019,0,12,predicted gene 43388 [Source:MGI Symbol	Acc:MGI:5663525]
Cd22,0,1.61241411458959,0.276,0.013,0,12,CD22 antigen [Source:MGI Symbol	Acc:MGI:88322]
Fcrl1,0,1.50441678021363,0.23,0.008,0,12,Fc receptor-like 1 [Source:MGI Symbol	Acc:MGI:2442862]
Dock2,1.23288919806653E-296,2.50080886687166,0.863,0.24,2.72184948257149E-292,12,dedicator of cyto-kinesis 2 [Source:MGI Symbol	Acc:MGI:2149010]
Arhgap15,3.08232176374299E-279,2.6888513171258,0.891,0.303,6.80484175781539E-275,12,Rho GTPase activating protein 15 [Source:MGI Symbol	Acc:MGI:1923367]
Pou2f2,4.52656177509485E-273,1.862528667559,0.373,0.038,9.9932904308769E-269,12,"POU domain, class 2, transcription factor 2 [Source:MGI Symbol	Acc:MGI:101897]"
March1,1.40593628815491E-269,2.77119229070546,0.599,0.114,3.1038855433596E-265,12,NA
Slc9a7,4.1780772516647E-256,2.46182171838242,0.554,0.101,9.22394114850016E-252,12,"solute carrier family 9 (sodium/hydrogen exchanger), member 7 [Source:MGI Symbol	Acc:MGI:2444530]"
Cd37,8.38336981718461E-255,1.63318556122182,0.302,0.026,1.85079655453985E-250,12,CD37 antigen [Source:MGI Symbol	Acc:MGI:88330]
Wdfy4,3.64452735469618E-222,1.83666152502472,0.554,0.11,8.04602304096275E-218,12,WD repeat and FYVE domain containing 4 [Source:MGI Symbol	Acc:MGI:3584510]
Ly86,4.21144497187124E-211,1.85977326436923,0.361,0.047,9.29760706440014E-207,12,lymphocyte antigen 86 [Source:MGI Symbol	Acc:MGI:1321404]
Cxcr5,1.07426892584436E-210,1.44892457912205,0.23,0.018,2.3716635075866E-206,12,chemokine (C-X-C motif) receptor 5 [Source:MGI Symbol	Acc:MGI:103567]
Bach2,3.60294456778108E-208,2.94380851618945,0.877,0.523,7.95422072229029E-204,12,"BTB and CNC homology, basic leucine zipper transcription factor 2 [Source:MGI Symbol	Acc:MGI:894679]"
Zfp831,6.26306892577226E-208,1.67571089921898,0.288,0.029,1.38269772674274E-203,12,zinc finger protein 831 [Source:MGI Symbol	Acc:MGI:3641861]
Raet1e,7.45268593446726E-201,2.13921593198115,0.661,0.179,1.64532947375234E-196,12,retinoic acid early transcript 1E [Source:MGI Symbol	Acc:MGI:2675273]
Rhoh,4.38039723024746E-197,1.73944517098909,0.319,0.039,9.67060296521733E-193,12,ras homolog family member H [Source:MGI Symbol	Acc:MGI:1921984]
Scml4,2.66668661082126E-194,1.80176208097947,0.333,0.043,5.88724403071009E-190,12,Scm polycomb group protein like 4 [Source:MGI Symbol	Acc:MGI:2446140]
Xylt1,3.54883916803469E-192,2.15472014221188,0.478,0.095,7.83477223127018E-188,12,xylosyltransferase 1 [Source:MGI Symbol	Acc:MGI:2451073]
Cmah,8.17613901107703E-188,1.93103842354363,0.468,0.091,1.80504620947548E-183,12,cytidine monophospho-N-acetylneuraminic acid hydroxylase [Source:MGI Symbol	Acc:MGI:103227]
Man1a,1.10910059051424E-184,2.6634955814481,0.754,0.318,2.44856137367828E-180,12,"mannosidase 1, alpha [Source:MGI Symbol	Acc:MGI:104677]"
Susd1,5.13851696125182E-166,1.45678894125919,0.226,0.023,1.13443038953556E-161,12,sushi domain containing 1 [Source:MGI Symbol	Acc:MGI:3651543]
Cacna1e,3.93692026167189E-162,2.01631098099796,0.313,0.046,8.69153886169302E-158,12,"calcium channel, voltage-dependent, R type, alpha 1E subunit [Source:MGI Symbol	Acc:MGI:106217]"
Gm47782,1.76133441671713E-159,1.54582968454974,0.145,0.009,3.88849799178641E-155,12,"predicted gene, 47782 [Source:MGI Symbol	Acc:MGI:6096947]"
Fam169b,2.86381498517038E-155,1.78556677386156,0.321,0.05,6.32244434276065E-151,12,"family with sequence similarity 169, member B [Source:MGI Symbol	Acc:MGI:3644026]"
Ms4a6c,2.99723376673427E-150,1.71398152718995,0.343,0.059,6.61699298681924E-146,12,"membrane-spanning 4-domains, subfamily A, member 6C [Source:MGI Symbol	Acc:MGI:2385644]"
Mir142hg,1.59118553335762E-147,1.70022050134052,0.486,0.12,3.51286030199363E-143,12,Mir142 host gene (non-protein coding) [Source:MGI Symbol	Acc:MGI:1925841]
Stap1,1.63188079076297E-147,1.62828273104008,0.266,0.036,3.60270322176741E-143,12,signal transducing adaptor family member 1 [Source:MGI Symbol	Acc:MGI:1926193]
Btk,2.06080822063957E-147,1.66644895810997,0.335,0.057,4.54964630870599E-143,12,Bruton agammaglobulinemia tyrosine kinase [Source:MGI Symbol	Acc:MGI:88216]
Cd180,3.57502626510788E-143,1.50520009883381,0.274,0.039,7.89258548547868E-139,12,CD180 antigen [Source:MGI Symbol	Acc:MGI:1194924]
Card11,2.36173560885784E-139,1.58817939255482,0.415,0.088,5.21400370367546E-135,12,"caspase recruitment domain family, member 11 [Source:MGI Symbol	Acc:MGI:1916978]"
Foxp1,1.09073316622175E-133,1.5416326959983,0.956,0.939,2.40801161106777E-129,12,forkhead box P1 [Source:MGI Symbol	Acc:MGI:1914004]
Plcg2,1.30592513798345E-133,1.90800846854015,0.431,0.105,2.88309092712606E-129,12,"phospholipase C, gamma 2 [Source:MGI Symbol	Acc:MGI:97616]"
Aff3,3.58208929862364E-133,1.53254991653366,0.843,0.415,7.90817854457141E-129,12,"AF4/FMR2 family, member 3 [Source:MGI Symbol	Acc:MGI:106927]"
Mef2c,1.58436040889807E-127,2.15778309024673,0.635,0.266,3.49779247472427E-123,12,myocyte enhancer factor 2C [Source:MGI Symbol	Acc:MGI:99458]
St6gal1,1.05017534439464E-125,2.01296613076662,0.641,0.267,2.31847210782005E-121,12,"beta galactoside alpha 2,6 sialyltransferase 1 [Source:MGI Symbol	Acc:MGI:108470]"
Kynu,4.28994254175796E-125,1.56352933115766,0.302,0.053,9.47090614943905E-121,12,kynureninase [Source:MGI Symbol	Acc:MGI:1918039]
Map4k1,1.06170762635166E-118,1.36348102449283,0.244,0.037,2.34393192669655E-114,12,mitogen-activated protein kinase kinase kinase kinase 1 [Source:MGI Symbol	Acc:MGI:1346882]
Hvcn1,1.3823691286797E-115,1.53570669160529,0.242,0.038,3.05185632538617E-111,12,hydrogen voltage-gated channel 1 [Source:MGI Symbol	Acc:MGI:1921346]
Ptprc,1.73040850923304E-115,1.75656822850158,0.637,0.254,3.82022286583379E-111,12,"protein tyrosine phosphatase, receptor type, C [Source:MGI Symbol	Acc:MGI:97810]"
Dock11,2.54362945163031E-114,1.80764083805676,0.494,0.155,5.61557074036423E-110,12,dedicator of cytokinesis 11 [Source:MGI Symbol	Acc:MGI:1923224]
Ptk2b,8.36679035589468E-109,1.70267883664443,0.49,0.156,1.84713630687087E-104,12,PTK2 protein tyrosine kinase 2 beta [Source:MGI Symbol	Acc:MGI:104908]
Ighm,1.30771366405718E-104,1.69037464576208,0.413,0.12,2.88703945613903E-100,12,immunoglobulin heavy constant mu [Source:MGI Symbol	Acc:MGI:96448]
Plcl2,6.5760497802161E-104,1.74134988018266,0.462,0.144,1.45179450997831E-99,12,phospholipase C-like 2 [Source:MGI Symbol	Acc:MGI:1352756]
Fli1,2.74966283670794E-101,1.82551119956455,0.665,0.339,6.07043064460013E-97,12,Friend leukemia integration 1 [Source:MGI Symbol	Acc:MGI:95554]
Satb1,2.65800273800641E-99,1.64315130627174,0.367,0.095,5.86807264469675E-95,12,special AT-rich sequence binding protein 1 [Source:MGI Symbol	Acc:MGI:105084]
Ikzf1,5.32143951849729E-96,1.67808234500151,0.482,0.163,1.17481420249865E-91,12,IKAROS family zinc finger 1 [Source:MGI Symbol	Acc:MGI:1342540]
Itga4,7.00465308459582E-96,1.66538998313434,0.44,0.138,1.54641726148622E-91,12,integrin alpha 4 [Source:MGI Symbol	Acc:MGI:96603]
Lrmp,1.15177509210509E-91,1.31203088838194,0.22,0.038,2.54277387084041E-87,12,lymphoid-restricted membrane protein [Source:MGI Symbol	Acc:MGI:108424]
Fchsd2,1.87390778581104E-87,1.76017337925419,0.778,0.652,4.13702621873503E-83,12,FCH and double SH3 domains 2 [Source:MGI Symbol	Acc:MGI:2448475]
Pgap1,1.92237154926156E-87,1.70553525313576,0.306,0.076,4.24401966930474E-83,12,post-GPI attachment to proteins 1 [Source:MGI Symbol	Acc:MGI:2443342]
Grap2,7.44521170746161E-87,1.30427840836299,0.355,0.095,1.6436793886563E-82,12,GRB2-related adaptor protein 2 [Source:MGI Symbol	Acc:MGI:1333842]
Tec,3.16109161141142E-83,1.56495881137606,0.363,0.108,6.978741950513E-79,12,tec protein tyrosine kinase [Source:MGI Symbol	Acc:MGI:98662]
Arhgap45,3.16468157543948E-82,1.52057986523098,0.47,0.181,6.98666751409774E-78,12,Rho GTPase activating protein 45 [Source:MGI Symbol	Acc:MGI:1917969]
Lyn,1.20642392577542E-81,1.60137962598015,0.718,0.505,2.6634221009344E-77,12,"LYN proto-oncogene, Src family tyrosine kinase [Source:MGI Symbol	Acc:MGI:96892]"
Fam107b,4.1673858034565E-80,1.59588202038328,0.413,0.144,9.20033763829091E-76,12,"family with sequence similarity 107, member B [Source:MGI Symbol	Acc:MGI:1913790]"
Snx8,2.66721609541087E-74,1.54523504336061,0.359,0.118,5.88841297383858E-70,12,sorting nexin 8 [Source:MGI Symbol	Acc:MGI:2443816]
Cd38,1.41562127433839E-73,1.44546746170338,0.284,0.074,3.12526708735686E-69,12,CD38 antigen [Source:MGI Symbol	Acc:MGI:107474]
Cyfip2,8.2229278893831E-73,1.40247889074601,0.341,0.104,1.81537579013911E-68,12,cytoplasmic FMR1 interacting protein 2 [Source:MGI Symbol	Acc:MGI:1924134]
Pik3cd,1.80312206865545E-69,1.372647173771,0.313,0.091,3.98075259097064E-65,12,"phosphatidylinositol-4,5-bisphosphate 3-kinase catalytic subunit delta [Source:MGI Symbol	Acc:MGI:1098211]"
Sh3kbp1,2.19401536081597E-69,1.50867492917679,0.5,0.228,4.84372771207341E-65,12,SH3-domain kinase binding protein 1 [Source:MGI Symbol	Acc:MGI:1889583]
Rasa3,7.62570411272185E-69,1.51547080606249,0.433,0.176,1.6835266969656E-64,12,RAS p21 protein activator 3 [Source:MGI Symbol	Acc:MGI:1197013]
Cd55,8.72808683438356E-68,1.56983351063024,0.417,0.167,1.92689973042686E-63,12,"CD55 molecule, decay accelerating factor for complement [Source:MGI Symbol	Acc:MGI:104850]"
Immp2l,4.06063755046798E-65,1.77536558275512,0.647,0.417,8.96466952016816E-61,12,IMP2 inner mitochondrial membrane peptidase-like (S. cerevisiae) [Source:MGI Symbol	Acc:MGI:2135611]
Ets1,4.39290614903202E-60,1.45456238251345,0.563,0.322,9.69821890521798E-56,12,"E26 avian leukemia oncogene 1, 5' domain [Source:MGI Symbol	Acc:MGI:95455]"
Nedd9,1.17105609756679E-55,1.3135041467684,0.681,0.536,2.58534054659819E-51,12,"neural precursor cell expressed, developmentally down-regulated gene 9 [Source:MGI Symbol	Acc:MGI:97302]"
Smap2,4.6401104588029E-54,1.44243208651498,0.367,0.152,1.02439718598992E-49,12,small ArfGAP 2 [Source:MGI Symbol	Acc:MGI:1917030]
Sema4d,3.81112061659988E-52,1.40927065376425,0.302,0.106,8.41381098526755E-48,12,"sema domain, immunoglobulin domain (Ig), transmembrane domain (TM) and short cytoplasmic domain, (semaphorin) 4D [Source:MGI Symbol	Acc:MGI:109244]"
C130026I21Rik,5.74052337070618E-52,1.42825934789485,0.323,0.122,1.2673353445508E-47,12,RIKEN cDNA C130026I21 gene [Source:MGI Symbol	Acc:MGI:3612702]
Tbc1d1,1.87145275446146E-50,1.43872889298316,0.393,0.176,4.13160624602457E-46,12,"TBC1 domain family, member 1 [Source:MGI Symbol	Acc:MGI:1889508]"
Add3,2.0127116440098E-49,1.42168507819284,0.601,0.418,4.44346349648043E-45,12,adducin 3 (gamma) [Source:MGI Symbol	Acc:MGI:1351615]
Tmem131l,3.17226030111354E-49,1.51387464386381,0.446,0.235,7.00339906676836E-45,12,transmembrane 131 like [Source:MGI Symbol	Acc:MGI:2443399]
Dipk1a,6.44830804359283E-49,1.46253503807744,0.474,0.25,1.42359296678399E-44,12,divergent protein kinase domain 1A [Source:MGI Symbol	Acc:MGI:1914516]
Inpp4b,3.55723911484687E-48,1.33937043898278,0.589,0.384,7.85331679384743E-44,12,"inositol polyphosphate-4-phosphatase, type II [Source:MGI Symbol	Acc:MGI:2158925]"
Gm30211,4.02310776541099E-48,1.32440515937716,0.591,0.415,8.88181501369785E-44,12,"predicted gene, 30211 [Source:MGI Symbol	Acc:MGI:5589370]"
Txndc16,9.26149162690363E-44,1.33063364628478,0.296,0.116,2.04465950647151E-39,12,thioredoxin domain containing 16 [Source:MGI Symbol	Acc:MGI:1917811]
Ccm2,4.28935605559901E-42,1.30159931884909,0.476,0.284,9.46961136394594E-38,12,cerebral cavernous malformation 2 [Source:MGI Symbol	Acc:MGI:2384924]
Bcl2,1.31032839357098E-40,1.34656098514298,0.472,0.275,2.89281199448666E-36,12,B cell leukemia/lymphoma 2 [Source:MGI Symbol	Acc:MGI:88138]
Dgkd,7.67482609120999E-40,1.41594800080859,0.546,0.395,1.69437135615643E-35,12,"diacylglycerol kinase, delta [Source:MGI Symbol	Acc:MGI:2138334]"
2610035D17Rik,4.61279495254947E-36,1.35484607520419,0.232,0.085,1.01836674167435E-31,12,RIKEN cDNA 2610035D17 gene [Source:MGI Symbol	Acc:MGI:1919636]
Tnfaip8,8.68103296959227E-35,1.30938760039793,0.381,0.202,1.91651164869689E-30,12,"tumor necrosis factor, alpha-induced protein 8 [Source:MGI Symbol	Acc:MGI:2147191]"
Snx29,4.14488752409268E-33,1.31485367534315,0.575,0.485,9.15066818693941E-29,12,sorting nexin 29 [Source:MGI Symbol	Acc:MGI:1921728]
Arhgef18,2.40966796090501E-32,1.32147389066933,0.419,0.257,5.31982395728999E-28,12,rho/rac guanine nucleotide exchange factor (GEF) 18 [Source:MGI Symbol	Acc:MGI:2142567]
Snx2,7.69395438615745E-32,1.30386935396206,0.437,0.287,1.69859430983198E-27,12,sorting nexin 2 [Source:MGI Symbol	Acc:MGI:1915054]
Kcnq5,0,6.03662931222674,0.986,0.158,0,13,"potassium voltage-gated channel, subfamily Q, member 5 [Source:MGI Symbol	Acc:MGI:1924937]"
Trpc6,0,5.07498495950463,0.965,0.034,0,13,"transient receptor potential cation channel, subfamily C, member 6 [Source:MGI Symbol	Acc:MGI:109523]"
Adcy8,0,4.98658220312905,0.936,0.031,0,13,adenylate cyclase 8 [Source:MGI Symbol	Acc:MGI:1341110]
Pdzd2,0,4.76407678906262,0.981,0.474,0,13,PDZ domain containing 2 [Source:MGI Symbol	Acc:MGI:1922394]
Arhgap42,0,4.68448539969747,0.963,0.108,0,13,Rho GTPase activating protein 42 [Source:MGI Symbol	Acc:MGI:1918794]
Pde5a,0,4.52327388094625,0.971,0.161,0,13,"phosphodiesterase 5A, cGMP-specific [Source:MGI Symbol	Acc:MGI:2651499]"
Tafa1,0,4.37737750935044,0.843,0.048,0,13,TAFA chemokine like family member 1 [Source:MGI Symbol	Acc:MGI:2443695]
Clstn2,0,4.28221099979543,0.888,0.032,0,13,calsyntenin 2 [Source:MGI Symbol	Acc:MGI:1929897]
Gucy1a1,0,4.10332489273208,0.94,0.081,0,13,"guanylate cyclase 1, soluble, alpha 1 [Source:MGI Symbol	Acc:MGI:1926562]"
Sox5,0,3.73938836269847,0.986,0.44,0,13,SRY (sex determining region Y)-box 5 [Source:MGI Symbol	Acc:MGI:98367]
Gucy1a2,0,3.66066598395617,0.905,0.093,0,13,"guanylate cyclase 1, soluble, alpha 2 [Source:MGI Symbol	Acc:MGI:2660877]"
Aff2,0,3.64237827957013,0.853,0.051,0,13,"AF4/FMR2 family, member 2 [Source:MGI Symbol	Acc:MGI:1202294]"
Gucy1b1,0,3.63856294023707,0.88,0.048,0,13,"guanylate cyclase 1, soluble, beta 1 [Source:MGI Symbol	Acc:MGI:1860604]"
Ebf1,0,3.32514451856789,0.957,0.2,0,13,early B cell factor 1 [Source:MGI Symbol	Acc:MGI:95275]
Adcy2,0,3.21939095811419,0.876,0.138,0,13,adenylate cyclase 2 [Source:MGI Symbol	Acc:MGI:99676]
Lhfp,0,3.16928889418462,0.969,0.369,0,13,lipoma HMGIC fusion partner [Source:MGI Symbol	Acc:MGI:1920048]
B3galt1,0,3.10637988485866,0.822,0.103,0,13,"UDP-Gal:betaGlcNAc beta 1,3-galactosyltransferase, polypeptide 1 [Source:MGI Symbol	Acc:MGI:1349403]"
Morrbid,0,3.00261412556815,0.886,0.152,0,13,myeloid RNA regulator of BCL2L11 induced cell death [Source:MGI Symbol	Acc:MGI:3652191]
Notch3,0,2.97701370252599,0.841,0.045,0,13,notch 3 [Source:MGI Symbol	Acc:MGI:99460]
Pag1,0,2.96300858454912,0.894,0.221,0,13,phosphoprotein associated with glycosphingolipid microdomains 1 [Source:MGI Symbol	Acc:MGI:2443160]
Nmnat2,0,2.86482025576835,0.729,0.024,0,13,nicotinamide nucleotide adenylyltransferase 2 [Source:MGI Symbol	Acc:MGI:2444155]
Sgip1,0,2.84909200842447,0.967,0.284,0,13,SH3-domain GRB2-like (endophilin) interacting protein 1 [Source:MGI Symbol	Acc:MGI:1920344]
Tmem200a,0,2.70932515825436,0.646,0.007,0,13,transmembrane protein 200A [Source:MGI Symbol	Acc:MGI:1924470]
Vsnl1,0,2.63627183652187,0.696,0.017,0,13,visinin-like 1 [Source:MGI Symbol	Acc:MGI:1349453]
Gm42906,0,2.60921937080196,0.613,0.062,0,13,predicted gene 42906 [Source:MGI Symbol	Acc:MGI:5663043]
Ntm,0,2.60396891195104,0.42,0.01,0,13,neurotrimin [Source:MGI Symbol	Acc:MGI:2446259]
Egflam,0,2.59488613726069,0.82,0.103,0,13,"EGF-like, fibronectin type III and laminin G domains [Source:MGI Symbol	Acc:MGI:2146149]"
Pdgfrb,0,2.58722666800705,0.729,0.031,0,13,"platelet derived growth factor receptor, beta polypeptide [Source:MGI Symbol	Acc:MGI:97531]"
Chn1,0,2.57380707054214,0.791,0.096,0,13,chimerin 1 [Source:MGI Symbol	Acc:MGI:1915674]
Focad,0,2.56411906821059,0.801,0.186,0,13,focadhesin [Source:MGI Symbol	Acc:MGI:2676921]
Adgrg6,0,2.52251466360387,0.853,0.21,0,13,adhesion G protein-coupled receptor G6 [Source:MGI Symbol	Acc:MGI:1916151]
Lef1,0,2.4561337534259,0.716,0.05,0,13,lymphoid enhancer binding factor 1 [Source:MGI Symbol	Acc:MGI:96770]
Nrxn3,0,2.43932501238712,0.364,0.03,0,13,neurexin III [Source:MGI Symbol	Acc:MGI:1096389]
Tbx5,0,2.43285998488591,0.7,0.057,0,13,T-box 5 [Source:MGI Symbol	Acc:MGI:102541]
Tmem178,0,2.42223910412881,0.667,0.043,0,13,transmembrane protein 178 [Source:MGI Symbol	Acc:MGI:1915277]
Adamtsl3,0,2.32547164047661,0.64,0.032,0,13,ADAMTS-like 3 [Source:MGI Symbol	Acc:MGI:3028499]
Agtr1a,0,2.29198015607552,0.607,0.018,0,13,"angiotensin II receptor, type 1a [Source:MGI Symbol	Acc:MGI:87964]"
Rerg,0,2.28225581820322,0.729,0.108,0,13,"RAS-like, estrogen-regulated, growth-inhibitor [Source:MGI Symbol	Acc:MGI:2665139]"
Ism1,0,2.20898322535412,0.702,0.112,0,13,"isthmin 1, angiogenesis inhibitor [Source:MGI Symbol	Acc:MGI:2442963]"
Lrrc4c,0,2.19416577067289,0.472,0.023,0,13,leucine rich repeat containing 4C [Source:MGI Symbol	Acc:MGI:2442636]
Dennd2a,0,2.17439145934999,0.696,0.091,0,13,DENN/MADD domain containing 2A [Source:MGI Symbol	Acc:MGI:2444961]
Col8a1,0,2.14082224047409,0.433,0.018,0,13,"collagen, type VIII, alpha 1 [Source:MGI Symbol	Acc:MGI:88463]"
Lama2,0,2.12762160971475,0.847,0.162,0,13,"laminin, alpha 2 [Source:MGI Symbol	Acc:MGI:99912]"
Hunk,0,2.06178814464368,0.559,0.031,0,13,hormonally upregulated Neu-associated kinase [Source:MGI Symbol	Acc:MGI:1347352]
Map6,0,2.01882843518988,0.613,0.077,0,13,microtubule-associated protein 6 [Source:MGI Symbol	Acc:MGI:1201690]
6030407O03Rik,0,2.00505762358681,0.389,0.027,0,13,RIKEN cDNA 6030407O03 gene [Source:MGI Symbol	Acc:MGI:1924410]
Afap1l2,0,1.96590193606641,0.6,0.045,0,13,actin filament associated protein 1-like 2 [Source:MGI Symbol	Acc:MGI:2147658]
Ltbp2,0,1.94906841460566,0.501,0.026,0,13,latent transforming growth factor beta binding protein 2 [Source:MGI Symbol	Acc:MGI:99502]
Ednra,0,1.9456824571804,0.644,0.097,0,13,endothelin receptor type A [Source:MGI Symbol	Acc:MGI:105923]
Adap2,0,1.94140853052221,0.611,0.07,0,13,ArfGAP with dual PH domains 2 [Source:MGI Symbol	Acc:MGI:2663075]
Meg3,0,1.89613953814356,0.482,0.018,0,13,maternally expressed 3 [Source:MGI Symbol	Acc:MGI:1202886]
Cdh2,0,1.89176473052848,0.385,0.009,0,13,cadherin 2 [Source:MGI Symbol	Acc:MGI:88355]
Postn,0,1.89166125709499,0.553,0.038,0,13,"periostin, osteoblast specific factor [Source:MGI Symbol	Acc:MGI:1926321]"
Gm17276,0,1.88492042895757,0.588,0.046,0,13,"predicted gene, 17276 [Source:MGI Symbol	Acc:MGI:4936910]"
Gap43,0,1.75271995536833,0.414,0.009,0,13,growth associated protein 43 [Source:MGI Symbol	Acc:MGI:95639]
C030034L19Rik,0,1.71340572777728,0.491,0.019,0,13,RIKEN cDNA C030034L19 gene [Source:MGI Symbol	Acc:MGI:2444519]
Cox4i2,0,1.69317856977804,0.555,0.048,0,13,cytochrome c oxidase subunit 4I2 [Source:MGI Symbol	Acc:MGI:2135755]
Carmn,0,1.69089158532649,0.505,0.033,0,13,cardiac mesoderm enhancer-associated non-coding RNA [Source:MGI Symbol	Acc:MGI:4439832]
Trpc3,0,1.68186356295766,0.424,0.008,0,13,"transient receptor potential cation channel, subfamily C, member 3 [Source:MGI Symbol	Acc:MGI:109526]"
Emid1,0,1.62050860894493,0.474,0.03,0,13,EMI domain containing 1 [Source:MGI Symbol	Acc:MGI:2155091]
Fam189a1,0,1.59588133775454,0.354,0.028,0,13,"family with sequence similarity 189, member A1 [Source:MGI Symbol	Acc:MGI:1917888]"
Pcdh19,0,1.5910344982225,0.3,0.007,0,13,protocadherin 19 [Source:MGI Symbol	Acc:MGI:2685563]
Plcl1,1.09822917999134E-304,3.05952633228477,0.961,0.388,2.42456056066688E-300,13,phospholipase C-like 1 [Source:MGI Symbol	Acc:MGI:3036262]
C1qtnf7,9.0527667329585E-304,2.03719183487531,0.762,0.147,1.99857931163525E-299,13,C1q and tumor necrosis factor related protein 7 [Source:MGI Symbol	Acc:MGI:1925911]
Angpt1,2.07675573625379E-300,2.28741063289705,0.865,0.208,4.58485363892749E-296,13,angiopoietin 1 [Source:MGI Symbol	Acc:MGI:108448]
Cacna1c,2.44004074867046E-300,2.78359423853404,0.971,0.413,5.38687796083976E-296,13,"calcium channel, voltage-dependent, L type, alpha 1C subunit [Source:MGI Symbol	Acc:MGI:103013]"
Prkg1,4.1679628916185E-296,3.2640692294804,0.99,0.537,9.20161167582616E-292,13,"protein kinase, cGMP-dependent, type I [Source:MGI Symbol	Acc:MGI:108174]"
Tbx4,3.78482324034227E-283,1.69382563454221,0.576,0.087,8.35575426770363E-279,13,T-box 4 [Source:MGI Symbol	Acc:MGI:102556]
Prr5l,1.14821006688833E-277,1.99287547591912,0.689,0.138,2.53490336466937E-273,13,proline rich 5 like [Source:MGI Symbol	Acc:MGI:1919696]
Arhgap32,2.22325556406313E-271,2.08709717849844,0.778,0.194,4.90828130878218E-267,13,Rho GTPase activating protein 32 [Source:MGI Symbol	Acc:MGI:2450166]
Nck2,9.61186832069823E-261,2.11412462985748,0.814,0.237,2.12201216916055E-256,13,non-catalytic region of tyrosine kinase adaptor protein 2 [Source:MGI Symbol	Acc:MGI:1306821]
Tbx2,1.15888280810679E-259,1.76185284477913,0.758,0.173,2.55846557545736E-255,13,T-box 2 [Source:MGI Symbol	Acc:MGI:98494]
Mapt,3.32448288148071E-243,1.9595331673915,0.896,0.306,7.33946085744497E-239,13,microtubule-associated protein tau [Source:MGI Symbol	Acc:MGI:97180]
Trpc1,1.97086656705957E-236,1.60624628657353,0.487,0.075,4.35108212009741E-232,13,"transient receptor potential cation channel, subfamily C, member 1 [Source:MGI Symbol	Acc:MGI:109528]"
Reck,1.19033627364452E-235,1.80207850158482,0.634,0.134,2.62790539132501E-231,13,reversion-inducing-cysteine-rich protein with kazal motifs [Source:MGI Symbol	Acc:MGI:1855698]
Arhgef17,1.03237478036696E-227,1.64342929800198,0.565,0.109,2.27917380261614E-223,13,Rho guanine nucleotide exchange factor (GEF) 17 [Source:MGI Symbol	Acc:MGI:2673002]
Crim1,5.2082620738243E-227,2.48619530642499,0.932,0.454,1.14982801803819E-222,13,cysteine rich transmembrane BMP regulator 1 (chordin like) [Source:MGI Symbol	Acc:MGI:1354756]
Arhgef6,3.77735089552996E-218,2.10222659479321,0.667,0.167,8.33925757206148E-214,13,Rac/Cdc42 guanine nucleotide exchange factor (GEF) 6 [Source:MGI Symbol	Acc:MGI:1920591]
Itga1,3.96036643466801E-213,1.9202955415164,0.938,0.413,8.74330097781657E-209,13,integrin alpha 1 [Source:MGI Symbol	Acc:MGI:96599]
Rapgef2,1.4480716017789E-211,2.18321594148908,0.948,0.643,3.19690767524728E-207,13,Rap guanine nucleotide exchange factor (GEF) 2 [Source:MGI Symbol	Acc:MGI:2659071]
Epb41l2,2.7148564077346E-205,2.01731490441503,0.921,0.459,5.99358849135567E-201,13,erythrocyte membrane protein band 4.1 like 2 [Source:MGI Symbol	Acc:MGI:103009]
Sdc2,1.87754472074987E-202,1.88081821391099,0.654,0.163,4.14505547999948E-198,13,syndecan 2 [Source:MGI Symbol	Acc:MGI:1349165]
Tbc1d1,6.85569343321521E-202,1.65133153500271,0.673,0.168,1.51353143925092E-197,13,"TBC1 domain family, member 1 [Source:MGI Symbol	Acc:MGI:1889508]"
Il34,2.23229268742006E-199,1.91889859957308,0.6,0.135,4.92823256601727E-195,13,interleukin 34 [Source:MGI Symbol	Acc:MGI:1923777]
Lims1,1.3108081457003E-198,2.0263261367452,0.932,0.549,2.89387114326256E-194,13,LIM and senescent cell antigen-like domains 1 [Source:MGI Symbol	Acc:MGI:1195263]
Cdk6,5.28435594373117E-198,1.75650494283639,0.832,0.297,1.16662726169753E-193,13,cyclin-dependent kinase 6 [Source:MGI Symbol	Acc:MGI:1277162]
Cald1,4.12270421865577E-197,1.88021087289579,0.81,0.297,9.10169410352635E-193,13,caldesmon 1 [Source:MGI Symbol	Acc:MGI:88250]
Prex2,7.5740283302416E-195,1.79424479975485,0.969,0.544,1.67211823446744E-190,13,"phosphatidylinositol-3,4,5-trisphosphate-dependent Rac exchange factor 2 [Source:MGI Symbol	Acc:MGI:1923385]"
Zeb2,2.9764928228511E-192,1.99271851855449,0.95,0.508,6.57120320500838E-188,13,zinc finger E-box binding homeobox 2 [Source:MGI Symbol	Acc:MGI:1344407]
Atp7a,6.70797363000646E-189,1.8462325243477,0.747,0.248,1.48091933829653E-184,13,"ATPase, Cu++ transporting, alpha polypeptide [Source:MGI Symbol	Acc:MGI:99400]"
Sept11,3.17136866960367E-188,1.7323288913547,0.795,0.272,7.00143061188401E-184,13,NA
Ror1,1.26983321609576E-184,1.7624654016881,0.841,0.294,2.80341079117462E-180,13,receptor tyrosine kinase-like orphan receptor 1 [Source:MGI Symbol	Acc:MGI:1347520]
Dock6,2.1739724063223E-182,1.68506535389866,0.768,0.254,4.79947888143774E-178,13,dedicator of cytokinesis 6 [Source:MGI Symbol	Acc:MGI:1914789]
Grk5,2.21335005365455E-167,1.64764457204602,0.936,0.54,4.88641291345315E-163,13,G protein-coupled receptor kinase 5 [Source:MGI Symbol	Acc:MGI:109161]
Dgkh,3.55254454524519E-158,1.62100296360376,0.894,0.437,7.8429525925378E-154,13,"diacylglycerol kinase, eta [Source:MGI Symbol	Acc:MGI:2444188]"
Gab1,2.48710051173113E-141,1.74967597605328,0.845,0.444,5.49077179974882E-137,13,growth factor receptor bound protein 2-associated protein 1 [Source:MGI Symbol	Acc:MGI:108088]
Pten,2.9181547880466E-138,1.59546384647412,0.857,0.492,6.44241032557049E-134,13,phosphatase and tensin homolog [Source:MGI Symbol	Acc:MGI:109583]
Retreg1,4.39173447985714E-134,1.59584036345037,0.716,0.281,9.69563221118061E-130,13,reticulophagy regulator 1 [Source:MGI Symbol	Acc:MGI:1913520]
Gm20696,8.47491358071137E-130,1.66702006900343,0.66,0.231,1.87100667121365E-125,13,predicted gene 20696 [Source:MGI Symbol	Acc:MGI:5313143]
Dtna,1.05458854512458E-115,1.66569522454823,0.729,0.33,2.32821513107153E-111,13,dystrobrevin alpha [Source:MGI Symbol	Acc:MGI:106039]
Dnah12,0,4.47821387487822,0.999,0.206,0,14,"dynein, axonemal, heavy chain 12 [Source:MGI Symbol	Acc:MGI:107720]"
Rgs22,0,4.28377251724758,0.99,0.126,0,14,regulator of G-protein signalling 22 [Source:MGI Symbol	Acc:MGI:3613651]
Ulk4,0,4.25108220932191,0.981,0.098,0,14,unc-51-like kinase 4 [Source:MGI Symbol	Acc:MGI:1921622]
Cfap299,0,4.22246554202629,0.983,0.211,0,14,cilia and flagella associated protein 299 [Source:MGI Symbol	Acc:MGI:1916571]
Ccdc162,0,4.01361538816397,0.991,0.128,0,14,coiled-coil domain containing 162 [Source:MGI Symbol	Acc:MGI:1923223]
Rp1,0,4.01313355029903,0.974,0.111,0,14,retinitis pigmentosa 1 (human) [Source:MGI Symbol	Acc:MGI:1341105]
Agbl4,0,3.8937024365539,0.922,0.138,0,14,ATP/GTP binding protein-like 4 [Source:MGI Symbol	Acc:MGI:1918244]
Hydin,0,3.80431192387742,0.983,0.101,0,14,"HYDIN, axonemal central pair apparatus protein [Source:MGI Symbol	Acc:MGI:2389007]"
Cfap61,0,3.76650241725636,0.978,0.083,0,14,cilia and flagella associated protein 61 [Source:MGI Symbol	Acc:MGI:1926024]
Dnah9,0,3.71294539413788,0.982,0.104,0,14,"dynein, axonemal, heavy chain 9 [Source:MGI Symbol	Acc:MGI:1289279]"
Cfap54,0,3.68718128516969,0.977,0.102,0,14,cilia and flagella associated protein 54 [Source:MGI Symbol	Acc:MGI:1922208]
Dnah6,0,3.65754663379267,0.979,0.124,0,14,"dynein, axonemal, heavy chain 6 [Source:MGI Symbol	Acc:MGI:107744]"
Tmem232,0,3.62351938557867,0.929,0.075,0,14,transmembrane protein 232 [Source:MGI Symbol	Acc:MGI:2685786]
Spag17,0,3.58197706838509,0.965,0.085,0,14,sperm associated antigen 17 [Source:MGI Symbol	Acc:MGI:1921612]
Tmem212,0,3.52536321917132,0.978,0.158,0,14,transmembrane protein 212 [Source:MGI Symbol	Acc:MGI:2685410]
Stk33,0,3.5083744315056,0.939,0.075,0,14,serine/threonine kinase 33 [Source:MGI Symbol	Acc:MGI:2152419]
Ankfn1,0,3.49683866030968,0.978,0.111,0,14,ankyrin-repeat and fibronectin type III domain containing 1 [Source:MGI Symbol	Acc:MGI:2686021]
Ccdc30,0,3.49360521508364,0.97,0.072,0,14,coiled-coil domain containing 30 [Source:MGI Symbol	Acc:MGI:1920582]
Cdhr3,0,3.42762403461,0.981,0.132,0,14,cadherin-related family member 3 [Source:MGI Symbol	Acc:MGI:1916014]
Dpp6,0,3.42500198130143,0.764,0.063,0,14,dipeptidylpeptidase 6 [Source:MGI Symbol	Acc:MGI:94921]
Ak7,0,3.41255362635136,0.957,0.063,0,14,adenylate kinase 7 [Source:MGI Symbol	Acc:MGI:1926051]
Shank2,0,3.35370665651269,0.983,0.204,0,14,SH3 and multiple ankyrin repeat domains 2 [Source:MGI Symbol	Acc:MGI:2671987]
Lrrc36,0,3.3495570862751,0.962,0.136,0,14,leucine rich repeat containing 36 [Source:MGI Symbol	Acc:MGI:2448585]
Ak9,0,3.34884685389817,0.957,0.082,0,14,adenylate kinase 9 [Source:MGI Symbol	Acc:MGI:2685080]
Cfap44,0,3.25554623143505,0.966,0.174,0,14,cilia and flagella associated protein 44 [Source:MGI Symbol	Acc:MGI:1277238]
Dnah5,0,3.2504276176383,0.947,0.124,0,14,"dynein, axonemal, heavy chain 5 [Source:MGI Symbol	Acc:MGI:107718]"
Spag16,0,3.22758469496763,0.926,0.104,0,14,sperm associated antigen 16 [Source:MGI Symbol	Acc:MGI:1913972]
Dnah3,0,3.22393203458791,0.939,0.097,0,14,"dynein, axonemal, heavy chain 3 [Source:MGI Symbol	Acc:MGI:2683040]"
Cfap43,0,3.21984869849972,0.968,0.207,0,14,cilia and flagella associated protein 43 [Source:MGI Symbol	Acc:MGI:1289258]
Lrriq1,0,3.20171642999078,0.938,0.086,0,14,leucine-rich repeats and IQ motif containing 1 [Source:MGI Symbol	Acc:MGI:1922228]
Esrrg,0,3.18075928271162,0.961,0.169,0,14,estrogen-related receptor gamma [Source:MGI Symbol	Acc:MGI:1347056]
Ccdc170,0,3.17445863193288,0.936,0.075,0,14,coiled-coil domain containing 170 [Source:MGI Symbol	Acc:MGI:2685067]
Gm37381,0,3.17287999073286,0.833,0.028,0,14,"predicted gene, 37381 [Source:MGI Symbol	Acc:MGI:5610609]"
Spef2,0,3.16648427042685,0.939,0.101,0,14,sperm flagellar 2 [Source:MGI Symbol	Acc:MGI:2443727]
Dnah10,0,3.15836933239159,0.909,0.058,0,14,"dynein, axonemal, heavy chain 10 [Source:MGI Symbol	Acc:MGI:1860299]"
Dnah7c,0,3.13735829917269,0.913,0.064,0,14,"dynein, axonemal, heavy chain 7C [Source:MGI Symbol	Acc:MGI:3639762]"
Fhad1,0,3.12105267587081,0.953,0.077,0,14,forkhead-associated (FHA) phosphopeptide binding domain 1 [Source:MGI Symbol	Acc:MGI:1920323]
Spata17,0,3.11586679452463,0.94,0.063,0,14,spermatogenesis associated 17 [Source:MGI Symbol	Acc:MGI:1921967]
Ttc29,0,3.10861457106755,0.914,0.049,0,14,tetratricopeptide repeat domain 29 [Source:MGI Symbol	Acc:MGI:1920551]
Kif6,0,3.05173272405401,0.901,0.035,0,14,kinesin family member 6 [Source:MGI Symbol	Acc:MGI:1098238]
Nek11,0,3.04186824796292,0.914,0.042,0,14,NIMA (never in mitosis gene a)-related expressed kinase 11 [Source:MGI Symbol	Acc:MGI:2442276]
Wdr66,0,3.0161692590701,0.962,0.147,0,14,WD repeat domain 66 [Source:MGI Symbol	Acc:MGI:1918495]
Vwa3a,0,3.01240399096175,0.912,0.048,0,14,von Willebrand factor A domain containing 3A [Source:MGI Symbol	Acc:MGI:3041229]
Dnah11,0,3.00493347404559,0.93,0.123,0,14,"dynein, axonemal, heavy chain 11 [Source:MGI Symbol	Acc:MGI:1100864]"
C230072F16Rik,0,2.98768817595291,0.913,0.065,0,14,RIKEN cDNA C230072F16 gene [Source:MGI Symbol	Acc:MGI:2444727]
Pacrg,0,2.96782824723448,0.971,0.208,0,14,PARK2 co-regulated [Source:MGI Symbol	Acc:MGI:1916560]
Stox2,0,2.95706131426763,0.979,0.332,0,14,storkhead box 2 [Source:MGI Symbol	Acc:MGI:1918319]
Btg4,0,2.9302443761439,0.882,0.037,0,14,BTG anti-proliferation factor 4 [Source:MGI Symbol	Acc:MGI:1860140]
Cdc14a,0,2.90753661811885,0.97,0.302,0,14,CDC14 cell division cycle 14A [Source:MGI Symbol	Acc:MGI:2442676]
D630024D03Rik,0,2.90513457666037,0.894,0.046,0,14,RIKEN cDNA D630024D03 gene [Source:MGI Symbol	Acc:MGI:3041224]
Dnah7a,0,2.89369188316439,0.873,0.059,0,14,"dynein, axonemal, heavy chain 7A [Source:MGI Symbol	Acc:MGI:2685838]"
Lrrc6,0,2.86146386176946,0.898,0.047,0,14,leucine rich repeat containing 6 (testis) [Source:MGI Symbol	Acc:MGI:1859553]
Mblac2,0,2.81852896467795,0.844,0.104,0,14,metallo-beta-lactamase domain containing 2 [Source:MGI Symbol	Acc:MGI:1920102]
Fank1,0,2.81345112261348,0.866,0.026,0,14,fibronectin type 3 and ankyrin repeat domains 1 [Source:MGI Symbol	Acc:MGI:1914180]
Spag6l,0,2.81012009826732,0.869,0.052,0,14,sperm associated antigen 6-like [Source:MGI Symbol	Acc:MGI:1354388]
Dnah2,0,2.79820103565617,0.877,0.051,0,14,"dynein, axonemal, heavy chain 2 [Source:MGI Symbol	Acc:MGI:107731]"
Vwa3b,0,2.76229330293374,0.855,0.034,0,14,von Willebrand factor A domain containing 3B [Source:MGI Symbol	Acc:MGI:1918103]
Ppil6,0,2.75413247895342,0.885,0.06,0,14,peptidylprolyl isomerase (cyclophilin)-like 6 [Source:MGI Symbol	Acc:MGI:1920325]
Sft2d1,0,2.73809330528498,0.909,0.13,0,14,SFT2 domain containing 1 [Source:MGI Symbol	Acc:MGI:1918689]
Hs6st2,0,2.73785115442304,0.774,0.039,0,14,heparan sulfate 6-O-sulfotransferase 2 [Source:MGI Symbol	Acc:MGI:1354959]
Jazf1,0,2.70922563450559,0.904,0.119,0,14,JAZF zinc finger 1 [Source:MGI Symbol	Acc:MGI:2141450]
2210408I21Rik,0,2.69404947683291,0.96,0.283,0,14,RIKEN cDNA 2210408I21 gene [Source:MGI Symbol	Acc:MGI:1919621]
Plch1,0,2.69032149230674,0.857,0.068,0,14,"phospholipase C, eta 1 [Source:MGI Symbol	Acc:MGI:2683547]"
Armc4,0,2.67627926064803,0.839,0.047,0,14,NA
Ccdc146,0,2.67471497435247,0.872,0.081,0,14,coiled-coil domain containing 146 [Source:MGI Symbol	Acc:MGI:1922422]
Itga11,0,2.66590810835957,0.759,0.041,0,14,integrin alpha 11 [Source:MGI Symbol	Acc:MGI:2442114]
Ccser1,0,2.66506982034922,0.991,0.514,0,14,coiled-coil serine rich 1 [Source:MGI Symbol	Acc:MGI:3045354]
Ccdc148,0,2.65887406409936,0.804,0.038,0,14,coiled-coil domain containing 148 [Source:MGI Symbol	Acc:MGI:3039583]
Cfap46,0,2.65316736058075,0.853,0.039,0,14,cilia and flagella associated protein 46 [Source:MGI Symbol	Acc:MGI:2444387]
Cfap65,0,2.65029422791384,0.837,0.042,0,14,cilia and flagella associated protein 65 [Source:MGI Symbol	Acc:MGI:2444274]
Gm973,0,2.64573951369385,0.795,0.038,0,14,predicted gene 973 [Source:MGI Symbol	Acc:MGI:2685819]
Gfra1,0,2.64326572328816,0.818,0.07,0,14,glial cell line derived neurotrophic factor family receptor alpha 1 [Source:MGI Symbol	Acc:MGI:1100842]
Gm29538,0,2.60272003430864,0.825,0.035,0,14,predicted gene 29538 [Source:MGI Symbol	Acc:MGI:5580244]
Ect2l,0,2.5930245050519,0.843,0.047,0,14,epithelial cell transforming sequence 2 oncogene-like [Source:MGI Symbol	Acc:MGI:3641723]
Ddo,0,2.57747066169559,0.879,0.096,0,14,D-aspartate oxidase [Source:MGI Symbol	Acc:MGI:1925528]
Traf3ip1,0,2.53652058555825,0.869,0.091,0,14,TRAF3 interacting protein 1 [Source:MGI Symbol	Acc:MGI:1921269]
Cep128,0,2.50211563391859,0.92,0.197,0,14,centrosomal protein 128 [Source:MGI Symbol	Acc:MGI:1922466]
A830018L16Rik,0,2.50189114725951,0.729,0.046,0,14,RIKEN cDNA A830018L16 gene [Source:MGI Symbol	Acc:MGI:2444149]
Osbpl6,0,2.48882741739937,0.988,0.404,0,14,oxysterol binding protein-like 6 [Source:MGI Symbol	Acc:MGI:2139014]
Cyp2s1,0,2.48801197295732,0.877,0.119,0,14,"cytochrome P450, family 2, subfamily s, polypeptide 1 [Source:MGI Symbol	Acc:MGI:1921384]"
Lyrm1,0,2.48466749077177,0.825,0.092,0,14,LYR motif containing 1 [Source:MGI Symbol	Acc:MGI:1921169]
March4,0,2.4771220243264,0.756,0.026,0,14,NA
Pakap,0,2.47473800629912,0.844,0.125,0,14,paralemmin A kinase anchor protein [Source:MGI Symbol	Acc:MGI:5141924]
Eno4,0,2.47242459226299,0.817,0.059,0,14,enolase 4 [Source:MGI Symbol	Acc:MGI:2441717]
Bbof1,0,2.47058568735923,0.84,0.097,0,14,basal body orientation factor 1 [Source:MGI Symbol	Acc:MGI:1920123]
Zbbx,0,2.4678757831758,0.798,0.038,0,14,"zinc finger, B-box domain containing [Source:MGI Symbol	Acc:MGI:2674085]"
Togaram2,0,2.46758242929422,0.818,0.059,0,14,TOG array regulator of axonemal microtubules 2 [Source:MGI Symbol	Acc:MGI:2443498]
Ccdc60,0,2.4629661652359,0.787,0.024,0,14,coiled-coil domain containing 60 [Source:MGI Symbol	Acc:MGI:2141043]
Nek10,0,2.46278421770924,0.773,0.03,0,14,NIMA (never in mitosis gene a)- related kinase 10 [Source:MGI Symbol	Acc:MGI:2685128]
Kctd8,0,2.45273715458773,0.92,0.261,0,14,potassium channel tetramerisation domain containing 8 [Source:MGI Symbol	Acc:MGI:2443804]
Glis3,0,2.44635340883275,0.979,0.386,0,14,GLIS family zinc finger 3 [Source:MGI Symbol	Acc:MGI:2444289]
Strbp,0,2.44265124962826,0.964,0.402,0,14,spermatid perinuclear RNA binding protein [Source:MGI Symbol	Acc:MGI:104626]
Rasa2,0,2.43208357865894,0.94,0.303,0,14,RAS p21 protein activator 2 [Source:MGI Symbol	Acc:MGI:2149960]
Wdr49,0,2.42451770890869,0.68,0.045,0,14,WD repeat domain 49 [Source:MGI Symbol	Acc:MGI:3645287]
Wdr78,0,2.42367360952933,0.873,0.106,0,14,NA
Cep126,0,2.4223950377776,0.827,0.088,0,14,centrosomal protein 126 [Source:MGI Symbol	Acc:MGI:2680221]
Prom1,0,2.41863952730219,0.786,0.066,0,14,prominin 1 [Source:MGI Symbol	Acc:MGI:1100886]
Adgb,0,2.41108263502223,0.821,0.061,0,14,androglobin [Source:MGI Symbol	Acc:MGI:3605549]
Frmpd2,0,2.40980537820851,0.763,0.025,0,14,FERM and PDZ domain containing 2 [Source:MGI Symbol	Acc:MGI:2685472]
BC051019,0,2.39588412883449,0.804,0.061,0,14,cDNA sequence BC051019 [Source:MGI Symbol	Acc:MGI:1928824]
Wdfy4,0,4.37333138951349,0.875,0.112,0,15,WD repeat and FYVE domain containing 4 [Source:MGI Symbol	Acc:MGI:3584510]
Gm36723,0,3.40507774865079,0.63,0.029,0,15,"predicted gene, 36723 [Source:MGI Symbol	Acc:MGI:5595882]"
Atp8b4,0,2.68603652644262,0.728,0.077,0,15,"ATPase, class I, type 8B, member 4 [Source:MGI Symbol	Acc:MGI:1859664]"
Srgap3,0,2.64335868937295,0.7,0.068,0,15,SLIT-ROBO Rho GTPase activating protein 3 [Source:MGI Symbol	Acc:MGI:2152938]
Plbd1,0,2.52277847411074,0.677,0.055,0,15,phospholipase B domain containing 1 [Source:MGI Symbol	Acc:MGI:1914107]
Adam23,0,2.46291159137901,0.502,0.035,0,15,a disintegrin and metallopeptidase domain 23 [Source:MGI Symbol	Acc:MGI:1345162]
Htr7,0,2.26234288232417,0.42,0.004,0,15,5-hydroxytryptamine (serotonin) receptor 7 [Source:MGI Symbol	Acc:MGI:99841]
Itgae,0,2.25423678445722,0.467,0.021,0,15,"integrin alpha E, epithelial-associated [Source:MGI Symbol	Acc:MGI:1298377]"
Pkib,0,2.22966282043962,0.541,0.034,0,15,"protein kinase inhibitor beta, cAMP dependent, testis specific [Source:MGI Symbol	Acc:MGI:101937]"
Cd86,0,2.16914716521375,0.541,0.022,0,15,CD86 antigen [Source:MGI Symbol	Acc:MGI:101773]
Flt3,0,2.11102995287923,0.502,0.014,0,15,FMS-like tyrosine kinase 3 [Source:MGI Symbol	Acc:MGI:95559]
Fgd2,0,2.00976512235453,0.556,0.04,0,15,"FYVE, RhoGEF and PH domain containing 2 [Source:MGI Symbol	Acc:MGI:1347084]"
Nlrp1b,0,1.91423320700193,0.525,0.036,0,15,"NLR family, pyrin domain containing 1B [Source:MGI Symbol	Acc:MGI:3582959]"
Cd244a,0,1.91001214825605,0.553,0.027,0,15,CD244 molecule A [Source:MGI Symbol	Acc:MGI:109294]
Hepacam2,0,1.90940269382746,0.455,0.011,0,15,HEPACAM family member 2 [Source:MGI Symbol	Acc:MGI:2141520]
Clnk,0,1.85804769955058,0.401,0.019,0,15,cytokine-dependent hematopoietic cell linker [Source:MGI Symbol	Acc:MGI:1351468]
Strip2,0,1.66758086420785,0.362,0.008,0,15,striatin interacting protein 2 [Source:MGI Symbol	Acc:MGI:2444363]
Kmo,0,1.59891362967404,0.401,0.014,0,15,kynurenine 3-monooxygenase (kynurenine 3-hydroxylase) [Source:MGI Symbol	Acc:MGI:2138151]
Frmd5,4.26423724376603E-284,2.58065244643206,0.568,0.05,9.41415656306226E-280,15,FERM domain containing 5 [Source:MGI Symbol	Acc:MGI:2442557]
Havcr2,3.50055410936236E-267,2.01699799427878,0.525,0.045,7.72817330723927E-263,15,hepatitis A virus cellular receptor 2 [Source:MGI Symbol	Acc:MGI:2159682]
Tbxas1,1.0248791414777E-256,2.59200537341806,0.712,0.093,2.26262568064032E-252,15,"thromboxane A synthase 1, platelet [Source:MGI Symbol	Acc:MGI:98497]"
Myo1f,5.27839232595045E-225,2.10995884544874,0.739,0.108,1.16531067380008E-220,15,myosin IF [Source:MGI Symbol	Acc:MGI:107711]
Tg,8.34247841032255E-217,1.69316002010592,0.533,0.056,1.84176895864691E-212,15,thyroglobulin [Source:MGI Symbol	Acc:MGI:98733]
Ciita,9.51390777921722E-215,2.35103387413587,0.716,0.115,2.10038542041779E-210,15,class II transactivator [Source:MGI Symbol	Acc:MGI:108445]
Cd180,7.97746767677926E-212,1.75701877337167,0.444,0.04,1.76118553900256E-207,15,CD180 antigen [Source:MGI Symbol	Acc:MGI:1194924]
Tbc1d9,1.26253655255714E-206,2.82478773607902,0.844,0.19,2.78730194708039E-202,15,"TBC1 domain family, member 9 [Source:MGI Symbol	Acc:MGI:1918560]"
Btla,6.24279111788441E-200,1.91825573078855,0.553,0.067,1.37822099509534E-195,15,B and T lymphocyte associated [Source:MGI Symbol	Acc:MGI:2658978]
Ubash3b,9.06765862212364E-195,2.62831255690536,0.77,0.145,2.00186699400624E-190,15,"ubiquitin associated and SH3 domain containing, B [Source:MGI Symbol	Acc:MGI:1920078]"
Arsb,1.8682575266272E-189,2.88201260923391,0.689,0.124,4.12455214153488E-185,15,arylsulfatase B [Source:MGI Symbol	Acc:MGI:88075]
Pip4k2a,4.07012775292569E-186,3.01664504848981,0.914,0.281,8.98562104013404E-182,15,"phosphatidylinositol-5-phosphate 4-kinase, type II, alpha [Source:MGI Symbol	Acc:MGI:1298206]"
Naaa,1.3506950385548E-182,1.85354696727489,0.463,0.052,2.98192943661744E-178,15,N-acylethanolamine acid amidase [Source:MGI Symbol	Acc:MGI:1914361]
Plcg2,8.32717234354442E-182,1.88191957502185,0.661,0.106,1.8383898382843E-177,15,"phospholipase C, gamma 2 [Source:MGI Symbol	Acc:MGI:97616]"
Pak1,9.74639351029845E-178,2.23509226953769,0.654,0.115,2.15171129526859E-173,15,p21 (RAC1) activated kinase 1 [Source:MGI Symbol	Acc:MGI:1339975]
March1,8.28609486557315E-176,2.33771279613294,0.673,0.12,1.82932116347258E-171,15,NA
Rtn1,2.82266432589241E-172,2.08758607318184,0.595,0.092,6.23159603227268E-168,15,reticulon 1 [Source:MGI Symbol	Acc:MGI:1933947]
Otulinl,3.03585641787314E-172,2.02980315686227,0.658,0.113,6.70226021373854E-168,15,OTU deubiquitinase with linear linkage specificity like [Source:MGI Symbol	Acc:MGI:2687281]
Lsp1,3.8146219583176E-169,1.74415195396614,0.58,0.085,8.42154089737777E-165,15,lymphocyte specific 1 [Source:MGI Symbol	Acc:MGI:96832]
Prex1,5.3471082847453E-169,1.97064201564123,0.724,0.139,1.18048109602322E-164,15,"phosphatidylinositol-3,4,5-trisphosphate-dependent Rac exchange factor 1 [Source:MGI Symbol	Acc:MGI:3040696]"
Dock2,1.56779887827367E-162,2.02734230691244,0.911,0.248,3.46122958356479E-158,15,dedicator of cyto-kinesis 2 [Source:MGI Symbol	Acc:MGI:2149010]
5730522E02Rik,9.55068520747705E-155,2.16672917210732,0.366,0.037,2.10850477325471E-150,15,RIKEN cDNA 5730522E02 gene [Source:MGI Symbol	Acc:MGI:1917876]
Rab43,4.1350720135065E-154,2.24102511505474,0.716,0.163,9.12899848421829E-150,15,"RAB43, member RAS oncogene family [Source:MGI Symbol	Acc:MGI:1917084]"
Arhgap15,1.20718894991235E-150,2.65009650548004,0.907,0.311,2.6651110447215E-146,15,Rho GTPase activating protein 15 [Source:MGI Symbol	Acc:MGI:1923367]
Iqgap2,2.51584140493267E-148,2.14843639770294,0.732,0.166,5.55422306966985E-144,15,IQ motif containing GTPase activating protein 2 [Source:MGI Symbol	Acc:MGI:2449975]
Rbpj,2.51665769580948E-148,2.58465887460217,0.883,0.311,5.55602519503859E-144,15,recombination signal binding protein for immunoglobulin kappa J region [Source:MGI Symbol	Acc:MGI:96522]
Raet1e,2.45879556377194E-146,1.98839200209781,0.778,0.185,5.4282829661393E-142,15,retinoic acid early transcript 1E [Source:MGI Symbol	Acc:MGI:2675273]
Dock10,4.08564942835438E-145,2.26461993845581,0.922,0.331,9.01988824297798E-141,15,dedicator of cytokinesis 10 [Source:MGI Symbol	Acc:MGI:2146320]
Nfam1,2.88976239687542E-142,1.65552437346845,0.451,0.06,6.37972844358187E-138,15,Nfat activating molecule with ITAM motif 1 [Source:MGI Symbol	Acc:MGI:1921289]
Ptprc,5.69383990049094E-141,1.94141476688326,0.875,0.256,1.25702903483138E-136,15,"protein tyrosine phosphatase, receptor type, C [Source:MGI Symbol	Acc:MGI:97810]"
Pvt1,7.59260803117475E-141,1.9461282055059,0.689,0.142,1.67622007504245E-136,15,Pvt1 oncogene [Source:MGI Symbol	Acc:MGI:97824]
Inpp5d,3.43717903507088E-135,2.36460586118787,0.86,0.298,7.58826015572597E-131,15,inositol polyphosphate-5-phosphatase D [Source:MGI Symbol	Acc:MGI:107357]
Slc9a7,7.99706014071213E-135,1.69032096104774,0.591,0.107,1.76551096726502E-130,15,"solute carrier family 9 (sodium/hydrogen exchanger), member 7 [Source:MGI Symbol	Acc:MGI:2444530]"
Slc9a9,1.37302115959644E-134,2.01312150808189,0.751,0.191,3.03121881404106E-130,15,"solute carrier family 9 (sodium/hydrogen exchanger), member 9 [Source:MGI Symbol	Acc:MGI:2679732]"
Kcnk13,2.37606939009754E-133,1.73437075265228,0.467,0.068,5.24564839251834E-129,15,"potassium channel, subfamily K, member 13 [Source:MGI Symbol	Acc:MGI:2384976]"
Camk1d,1.20952148128801E-132,2.99770549530312,0.965,0.715,2.67026057423954E-128,15,calcium/calmodulin-dependent protein kinase ID [Source:MGI Symbol	Acc:MGI:2442190]
Ap1s3,1.72453478444839E-132,1.94597537046194,0.669,0.151,3.80725544362672E-128,15,"adaptor-related protein complex AP-1, sigma 3 [Source:MGI Symbol	Acc:MGI:1891304]"
Fam129a,6.49329289269096E-132,2.22409876665258,0.848,0.278,1.43352427191938E-127,15,NA
Fnbp1,4.90254327169361E-127,2.56495678224282,0.942,0.482,1.0823344780918E-122,15,formin binding protein 1 [Source:MGI Symbol	Acc:MGI:109606]
Pid1,7.9710490470089E-124,2.21739136348042,0.868,0.274,1.75976849810816E-119,15,phosphotyrosine interaction domain containing 1 [Source:MGI Symbol	Acc:MGI:2138391]
Ank2,1.65034916496588E-123,1.94568574268384,0.451,0.071,3.64347585149517E-119,15,"ankyrin 2, brain [Source:MGI Symbol	Acc:MGI:88025]"
Chsy3,2.98380654384059E-121,1.95012620083791,0.514,0.091,6.58734970683686E-117,15,chondroitin sulfate synthase 3 [Source:MGI Symbol	Acc:MGI:1926173]
Pcdh7,3.85012604755754E-119,2.75878470962572,0.514,0.099,8.49992327519277E-115,15,protocadherin 7 [Source:MGI Symbol	Acc:MGI:1860487]
Stk10,3.85857823217234E-115,1.61957878212481,0.689,0.168,8.51858316316687E-111,15,serine/threonine kinase 10 [Source:MGI Symbol	Acc:MGI:1099439]
Zbtb46,1.14386427954399E-112,1.95065606686989,0.704,0.202,2.52530916994927E-108,15,zinc finger and BTB domain containing 46 [Source:MGI Symbol	Acc:MGI:1919397]
1700025G04Rik,5.58560844929928E-111,1.83762421342914,0.623,0.15,1.2331347773518E-106,15,RIKEN cDNA 1700025G04 gene [Source:MGI Symbol	Acc:MGI:1916649]
Itga4,7.29938703321819E-110,1.59104155721946,0.619,0.139,1.61148567532358E-105,15,integrin alpha 4 [Source:MGI Symbol	Acc:MGI:96603]
Arhgap18,2.58137508379057E-109,2.19569610567396,0.809,0.294,5.69890177248444E-105,15,Rho GTPase activating protein 18 [Source:MGI Symbol	Acc:MGI:1921160]
Parp8,3.20883019839348E-109,2.18665525858096,0.813,0.313,7.08413442899328E-105,15,"poly (ADP-ribose) polymerase family, member 8 [Source:MGI Symbol	Acc:MGI:1098713]"
Vrk2,4.54388880568984E-109,1.99142096314624,0.689,0.197,1.00315433163215E-104,15,vaccinia related kinase 2 [Source:MGI Symbol	Acc:MGI:1917172]
Ccdc88a,4.58785122681981E-109,2.01798299723516,0.743,0.245,1.01285991534501E-104,15,coiled coil domain containing 88A [Source:MGI Symbol	Acc:MGI:1925177]
Mctp1,1.48432917290764E-105,2.03505331837176,0.844,0.315,3.2769535150282E-101,15,"multiple C2 domains, transmembrane 1 [Source:MGI Symbol	Acc:MGI:1926021]"
P3h2,9.62311914394968E-105,2.20727542601285,0.541,0.122,2.12449601340977E-100,15,prolyl 3-hydroxylase 2 [Source:MGI Symbol	Acc:MGI:2146663]
Dock11,1.14083701548076E-102,1.66304798376715,0.634,0.158,2.51862587907687E-98,15,dedicator of cytokinesis 11 [Source:MGI Symbol	Acc:MGI:1923224]
Etv6,5.46272542604964E-101,2.09344046066201,0.914,0.555,1.20600589230898E-96,15,ets variant 6 [Source:MGI Symbol	Acc:MGI:109336]
Dock8,4.11252105463337E-100,1.91672032465357,0.852,0.377,9.0792127323141E-96,15,dedicator of cytokinesis 8 [Source:MGI Symbol	Acc:MGI:1921396]
Shtn1,1.51763907762048E-99,1.84227677261149,0.704,0.224,3.35049179166273E-95,15,shootin 1 [Source:MGI Symbol	Acc:MGI:1918903]
Apba1,2.38504916647994E-99,1.66771153500924,0.529,0.114,5.26547304483775E-95,15,"amyloid beta (A4) precursor protein binding, family A, member 1 [Source:MGI Symbol	Acc:MGI:1860297]"
Arhgap45,4.22526091726973E-97,1.63037036677487,0.658,0.183,9.32810852705639E-93,15,Rho GTPase activating protein 45 [Source:MGI Symbol	Acc:MGI:1917969]
Fam49b,1.8740246922169E-96,2.00470583099461,0.887,0.488,4.13728431300726E-92,15,NA
Hdac9,6.11806352401349E-91,2.18417987408878,0.802,0.346,1.35068488419646E-86,15,histone deacetylase 9 [Source:MGI Symbol	Acc:MGI:1931221]
Tiam1,2.28722962371964E-89,1.60160693428421,0.619,0.169,5.04951684028585E-85,15,T cell lymphoma invasion and metastasis 1 [Source:MGI Symbol	Acc:MGI:103306]
Fmnl2,3.21596467745432E-89,1.93928120801927,0.817,0.342,7.09988521841589E-85,15,formin-like 2 [Source:MGI Symbol	Acc:MGI:1918659]
Asap1,1.79618707874788E-87,1.74507104259429,0.914,0.515,3.9654422137517E-83,15,"ArfGAP with SH3 domain, ankyrin repeat and PH domain1 [Source:MGI Symbol	Acc:MGI:1342335]"
Ust,5.76034950180077E-87,1.5872162890367,0.638,0.176,1.27171235951256E-82,15,uronyl-2-sulfotransferase [Source:MGI Symbol	Acc:MGI:2442406]
Fgfr1,4.24306433354609E-85,1.6560340646473,0.502,0.12,9.3674131291697E-81,15,fibroblast growth factor receptor 1 [Source:MGI Symbol	Acc:MGI:95522]
Psap,3.06562494654747E-84,1.86111020291913,0.809,0.383,6.76798019449286E-80,15,prosaposin [Source:MGI Symbol	Acc:MGI:97783]
Rnf150,1.89854211320226E-83,1.79994759045897,0.626,0.184,4.19141142331663E-79,15,ring finger protein 150 [Source:MGI Symbol	Acc:MGI:2443860]
Dipk1a,5.86036007531634E-81,1.78401481566743,0.696,0.249,1.29379169382759E-76,15,divergent protein kinase domain 1A [Source:MGI Symbol	Acc:MGI:1914516]
Fgf13,7.34206132540075E-80,2.04200985489899,0.362,0.066,1.62090687880872E-75,15,fibroblast growth factor 13 [Source:MGI Symbol	Acc:MGI:109178]
Gas7,3.06339920317178E-75,1.5838889447508,0.533,0.14,6.76306642084234E-71,15,growth arrest specific 7 [Source:MGI Symbol	Acc:MGI:1202388]
Ppt1,9.89321346585562E-73,1.61948067440133,0.436,0.106,2.18412473685694E-68,15,palmitoyl-protein thioesterase 1 [Source:MGI Symbol	Acc:MGI:1298204]
Nav1,4.47310628840434E-71,1.57711057557864,0.681,0.26,9.87527675291027E-67,15,neuron navigator 1 [Source:MGI Symbol	Acc:MGI:2183683]
St3gal5,4.99213908413777E-71,1.57721253258273,0.518,0.149,1.1021145456051E-66,15,"ST3 beta-galactoside alpha-2,3-sialyltransferase 5 [Source:MGI Symbol	Acc:MGI:1339963]"
Wipf1,1.71872838125043E-69,1.56660820675565,0.829,0.431,3.79443664728658E-65,15,"WAS/WASL interacting protein family, member 1 [Source:MGI Symbol	Acc:MGI:2178801]"
Slc8a1,4.47073465403505E-69,1.5695748932523,0.77,0.321,9.87004089571319E-65,15,"solute carrier family 8 (sodium/calcium exchanger), member 1 [Source:MGI Symbol	Acc:MGI:107956]"
Zfp710,1.64529778743354E-64,1.72869637072106,0.747,0.404,3.63232392531702E-60,15,zinc finger protein 710 [Source:MGI Symbol	Acc:MGI:1921747]
Phactr2,4.04814935133453E-62,1.64661837242146,0.798,0.484,8.93709932294125E-58,15,phosphatase and actin regulator 2 [Source:MGI Symbol	Acc:MGI:2446138]
Plekhm3,5.4023202463524E-60,1.56770317418451,0.689,0.316,1.19267024078722E-55,15,"pleckstrin homology domain containing, family M, member 3 [Source:MGI Symbol	Acc:MGI:2443627]"
Tbc1d8,2.51645809407263E-57,1.7379517243479,0.615,0.258,5.55558453428414E-53,15,"TBC1 domain family, member 8 [Source:MGI Symbol	Acc:MGI:1927225]"
Chn2,3.32662920467887E-51,1.57146101260848,0.533,0.188,7.34419929516953E-47,15,chimerin 2 [Source:MGI Symbol	Acc:MGI:1917243]
Clec1a,2.36781474401028E-47,1.71694894727634,0.576,0.25,5.2274246103515E-43,15,"C-type lectin domain family 1, member a [Source:MGI Symbol	Acc:MGI:2444151]"
Nox4,0,3.54195706001918,0.992,0.182,0,16,NADPH oxidase 4 [Source:MGI Symbol	Acc:MGI:1354184]
Gria3,0,3.40225956156008,0.98,0.111,0,16,"glutamate receptor, ionotropic, AMPA3 (alpha 3) [Source:MGI Symbol	Acc:MGI:95810]"
Spon1,0,3.36286561750691,0.986,0.158,0,16,"spondin 1, (f-spondin) extracellular matrix protein [Source:MGI Symbol	Acc:MGI:2385287]"
Fmo2,0,3.04231917864746,0.998,0.465,0,16,flavin containing monooxygenase 2 [Source:MGI Symbol	Acc:MGI:1916776]
Ccbe1,0,2.95665532802377,0.903,0.125,0,16,collagen and calcium binding EGF domains 1 [Source:MGI Symbol	Acc:MGI:2445053]
C7,0,2.87283493493418,0.966,0.155,0,16,complement component 7 [Source:MGI Symbol	Acc:MGI:88235]
Arhgap24,0,2.86469784793042,0.989,0.286,0,16,Rho GTPase activating protein 24 [Source:MGI Symbol	Acc:MGI:1922647]
Angpt1,0,2.82154374176073,0.972,0.197,0,16,angiopoietin 1 [Source:MGI Symbol	Acc:MGI:108448]
Abca8a,0,2.77441471925591,0.956,0.116,0,16,"ATP-binding cassette, sub-family A (ABC1), member 8a [Source:MGI Symbol	Acc:MGI:2386846]"
Pid1,0,2.75597093896743,0.994,0.255,0,16,phosphotyrosine interaction domain containing 1 [Source:MGI Symbol	Acc:MGI:2138391]
Gria1,0,2.62426901736689,0.729,0.05,0,16,"glutamate receptor, ionotropic, AMPA1 (alpha 1) [Source:MGI Symbol	Acc:MGI:95808]"
Fhl1,0,2.6171073119074,0.975,0.276,0,16,four and a half LIM domains 1 [Source:MGI Symbol	Acc:MGI:1298387]
Svep1,0,2.58727135877873,0.879,0.083,0,16,"sushi, von Willebrand factor type A, EGF and pentraxin domain containing 1 [Source:MGI Symbol	Acc:MGI:1928849]"
Slit2,0,2.57737201705887,0.967,0.183,0,16,slit guidance ligand 2 [Source:MGI Symbol	Acc:MGI:1315205]
Cacnb2,0,2.5530578708522,0.986,0.254,0,16,"calcium channel, voltage-dependent, beta 2 subunit [Source:MGI Symbol	Acc:MGI:894644]"
Itga8,0,2.54961300303575,0.975,0.155,0,16,integrin alpha 8 [Source:MGI Symbol	Acc:MGI:109442]
Plxdc2,0,2.54437103119714,0.992,0.349,0,16,plexin domain containing 2 [Source:MGI Symbol	Acc:MGI:1914698]
4930578G10Rik,0,2.53213828571037,0.934,0.168,0,16,RIKEN cDNA 4930578G10 gene [Source:MGI Symbol	Acc:MGI:1923202]
Adarb1,0,2.52596042639361,0.947,0.149,0,16,"adenosine deaminase, RNA-specific, B1 [Source:MGI Symbol	Acc:MGI:891999]"
Aldh1a1,0,2.52257698105204,0.997,0.589,0,16,"aldehyde dehydrogenase family 1, subfamily A1 [Source:MGI Symbol	Acc:MGI:1353450]"
Prkca,0,2.52249587674101,0.992,0.48,0,16,"protein kinase C, alpha [Source:MGI Symbol	Acc:MGI:97595]"
Slit3,0,2.5047329756073,0.939,0.178,0,16,slit guidance ligand 3 [Source:MGI Symbol	Acc:MGI:1315202]
Prdm6,0,2.49942713081382,0.953,0.149,0,16,PR domain containing 6 [Source:MGI Symbol	Acc:MGI:2684938]
Nebl,0,2.49760809222211,0.994,0.581,0,16,nebulette [Source:MGI Symbol	Acc:MGI:1921353]
Pdgfra,0,2.49268847453406,0.889,0.108,0,16,"platelet derived growth factor receptor, alpha polypeptide [Source:MGI Symbol	Acc:MGI:97530]"
Prex2,0,2.44483705038827,0.995,0.538,0,16,"phosphatidylinositol-3,4,5-trisphosphate-dependent Rac exchange factor 2 [Source:MGI Symbol	Acc:MGI:1923385]"
Robo1,0,2.40669520981111,0.884,0.146,0,16,roundabout guidance receptor 1 [Source:MGI Symbol	Acc:MGI:1274781]
Adra1a,0,2.38344944345953,0.826,0.078,0,16,"adrenergic receptor, alpha 1a [Source:MGI Symbol	Acc:MGI:104773]"
Fam13a,0,2.37518652201133,0.922,0.24,0,16,"family with sequence similarity 13, member A [Source:MGI Symbol	Acc:MGI:1889842]"
Robo2,0,2.34375937322466,0.889,0.144,0,16,roundabout guidance receptor 2 [Source:MGI Symbol	Acc:MGI:1890110]
Dock4,0,2.33764955463767,0.997,0.656,0,16,dedicator of cytokinesis 4 [Source:MGI Symbol	Acc:MGI:1918006]
Ctnnd2,0,2.31703995972942,0.892,0.209,0,16,"catenin (cadherin associated protein), delta 2 [Source:MGI Symbol	Acc:MGI:1195966]"
Colec12,0,2.30953170573536,0.911,0.146,0,16,collectin sub-family member 12 [Source:MGI Symbol	Acc:MGI:2152907]
Acss3,0,2.26670113980985,0.862,0.157,0,16,acyl-CoA synthetase short-chain family member 3 [Source:MGI Symbol	Acc:MGI:2685720]
Lamb3,0,2.26016059621373,0.87,0.137,0,16,"laminin, beta 3 [Source:MGI Symbol	Acc:MGI:99915]"
B530045E10Rik,0,2.23492657099856,0.577,0.049,0,16,RIKEN cDNA B530045E10 gene [Source:MGI Symbol	Acc:MGI:2445145]
Tns1,0,2.22664856202134,0.997,0.627,0,16,tensin 1 [Source:MGI Symbol	Acc:MGI:104552]
Ptprd,0,2.2221411141786,0.987,0.266,0,16,"protein tyrosine phosphatase, receptor type, D [Source:MGI Symbol	Acc:MGI:97812]"
Ust,0,2.21408426518095,0.915,0.154,0,16,uronyl-2-sulfotransferase [Source:MGI Symbol	Acc:MGI:2442406]
Zbtb16,0,2.19307360924441,0.997,0.472,0,16,zinc finger and BTB domain containing 16 [Source:MGI Symbol	Acc:MGI:103222]
Dtna,0,2.14152318787321,0.937,0.318,0,16,dystrobrevin alpha [Source:MGI Symbol	Acc:MGI:106039]
Peak1,0,2.13832921892778,0.989,0.487,0,16,pseudopodium-enriched atypical kinase 1 [Source:MGI Symbol	Acc:MGI:2442366]
Mylk,0,2.11109754298834,0.977,0.278,0,16,"myosin, light polypeptide kinase [Source:MGI Symbol	Acc:MGI:894806]"
Cacna1d,0,2.10924547509419,0.972,0.217,0,16,"calcium channel, voltage-dependent, L type, alpha 1D subunit [Source:MGI Symbol	Acc:MGI:88293]"
Prkg2,0,2.10917541997672,0.765,0.056,0,16,"protein kinase, cGMP-dependent, type II [Source:MGI Symbol	Acc:MGI:108173]"
Unc5c,0,2.10802460027321,0.808,0.118,0,16,unc-5 netrin receptor C [Source:MGI Symbol	Acc:MGI:1095412]
Cdo1,0,2.1010527655563,0.787,0.093,0,16,"cysteine dioxygenase 1, cytosolic [Source:MGI Symbol	Acc:MGI:105925]"
Eda,0,2.09887317729817,0.646,0.119,0,16,ectodysplasin-A [Source:MGI Symbol	Acc:MGI:1195272]
Tgfbr3,0,2.07279103839435,0.958,0.336,0,16,"transforming growth factor, beta receptor III [Source:MGI Symbol	Acc:MGI:104637]"
Scube2,0,2.06539293749048,0.659,0.06,0,16,"signal peptide, CUB domain, EGF-like 2 [Source:MGI Symbol	Acc:MGI:1928765]"
Negr1,0,1.9807493046435,0.599,0.091,0,16,neuronal growth regulator 1 [Source:MGI Symbol	Acc:MGI:2444846]
Tacc1,0,1.96483878362772,0.986,0.498,0,16,"transforming, acidic coiled-coil containing protein 1 [Source:MGI Symbol	Acc:MGI:2443510]"
Astn2,0,1.95955238197185,0.906,0.172,0,16,astrotactin 2 [Source:MGI Symbol	Acc:MGI:1889277]
Ism1,0,1.95662701455915,0.648,0.109,0,16,"isthmin 1, angiogenesis inhibitor [Source:MGI Symbol	Acc:MGI:2442963]"
Peli2,0,1.93707871835064,0.867,0.239,0,16,pellino 2 [Source:MGI Symbol	Acc:MGI:1891445]
Lrp4,0,1.88095021139155,0.919,0.287,0,16,low density lipoprotein receptor-related protein 4 [Source:MGI Symbol	Acc:MGI:2442252]
Cers6,0,1.87834701325739,0.895,0.23,0,16,ceramide synthase 6 [Source:MGI Symbol	Acc:MGI:2442564]
Prr16,0,1.87775463718446,0.573,0.061,0,16,proline rich 16 [Source:MGI Symbol	Acc:MGI:1918623]
Cacna2d1,0,1.85528065969842,0.886,0.239,0,16,"calcium channel, voltage-dependent, alpha2/delta subunit 1 [Source:MGI Symbol	Acc:MGI:88295]"
Amph,0,1.84465632923378,0.901,0.237,0,16,amphiphysin [Source:MGI Symbol	Acc:MGI:103574]
Cdh11,0,1.84140758356592,0.851,0.139,0,16,cadherin 11 [Source:MGI Symbol	Acc:MGI:99217]
Meox2,0,1.82263274124373,0.671,0.075,0,16,mesenchyme homeobox 2 [Source:MGI Symbol	Acc:MGI:103219]
Gpm6b,0,1.81097825957903,0.676,0.098,0,16,glycoprotein m6b [Source:MGI Symbol	Acc:MGI:107672]
Fn1,0,1.80762351299944,0.613,0.091,0,16,fibronectin 1 [Source:MGI Symbol	Acc:MGI:95566]
Plcxd3,0,1.79833934598566,0.557,0.08,0,16,"phosphatidylinositol-specific phospholipase C, X domain containing 3 [Source:MGI Symbol	Acc:MGI:2442605]"
Nrg2,0,1.78177063911036,0.779,0.123,0,16,neuregulin 2 [Source:MGI Symbol	Acc:MGI:1098246]
Lpar1,0,1.77937584622551,0.7,0.092,0,16,lysophosphatidic acid receptor 1 [Source:MGI Symbol	Acc:MGI:108429]
Abca8b,0,1.75923200014006,0.631,0.062,0,16,"ATP-binding cassette, sub-family A (ABC1), member 8b [Source:MGI Symbol	Acc:MGI:1351668]"
Inmt,0,1.74342389586955,0.889,0.222,0,16,indolethylamine N-methyltransferase [Source:MGI Symbol	Acc:MGI:102963]
Chsy3,0,1.70685516063874,0.543,0.08,0,16,chondroitin sulfate synthase 3 [Source:MGI Symbol	Acc:MGI:1926173]
Sdk1,0,1.70540972497375,0.526,0.066,0,16,sidekick cell adhesion molecule 1 [Source:MGI Symbol	Acc:MGI:2444413]
Eepd1,0,1.69331444425176,0.64,0.087,0,16,endonuclease/exonuclease/phosphatase family domain containing 1 [Source:MGI Symbol	Acc:MGI:1914734]
Mamdc2,0,1.69234427662,0.74,0.131,0,16,MAM domain containing 2 [Source:MGI Symbol	Acc:MGI:1918988]
Cmklr1,0,1.66029760692111,0.679,0.066,0,16,chemokine-like receptor 1 [Source:MGI Symbol	Acc:MGI:109603]
Prdm5,0,1.65254548244451,0.685,0.13,0,16,PR domain containing 5 [Source:MGI Symbol	Acc:MGI:1918029]
Vegfd,0,1.62749271979227,0.689,0.125,0,16,vascular endothelial growth factor D [Source:MGI Symbol	Acc:MGI:108037]
Zfpm2,0,1.6134631069781,0.839,0.18,0,16,"zinc finger protein, multitype 2 [Source:MGI Symbol	Acc:MGI:1334444]"
Pcolce2,0,1.59695670033473,0.674,0.102,0,16,procollagen C-endopeptidase enhancer 2 [Source:MGI Symbol	Acc:MGI:1923727]
Gm2163,0,1.58636190250053,0.714,0.089,0,16,predicted gene 2163 [Source:MGI Symbol	Acc:MGI:3780332]
Tbx4,0,1.57783837957325,0.681,0.078,0,16,T-box 4 [Source:MGI Symbol	Acc:MGI:102556]
Lama2,0,1.57237137378953,0.818,0.157,0,16,"laminin, alpha 2 [Source:MGI Symbol	Acc:MGI:99912]"
Rras2,5.27978440592606E-305,1.66598498765571,0.814,0.209,1.1656180032963E-300,16,related RAS viral (r-ras) oncogene 2 [Source:MGI Symbol	Acc:MGI:1914172]
Macf1,3.16160809228806E-302,1.79882270873677,0.998,0.897,6.97988218534434E-298,16,microtubule-actin crosslinking factor 1 [Source:MGI Symbol	Acc:MGI:108559]
Prkg1,1.35850894839544E-301,1.94568071250151,0.997,0.532,2.99918020537261E-297,16,"protein kinase, cGMP-dependent, type I [Source:MGI Symbol	Acc:MGI:108174]"
Celf2,7.348692752935E-301,1.94689993187396,0.998,0.733,1.62237089906546E-296,16,"CUGBP, Elav-like family member 2 [Source:MGI Symbol	Acc:MGI:1338822]"
Arhgap6,1.64652363585383E-288,2.01633137770343,0.989,0.531,3.63503023087449E-284,16,Rho GTPase activating protein 6 [Source:MGI Symbol	Acc:MGI:1196332]
Bicc1,2.7566699983659E-283,1.65506318509416,0.898,0.286,6.08590035539239E-279,16,BicC family RNA binding protein 1 [Source:MGI Symbol	Acc:MGI:1933388]
Tmtc1,3.41228708325371E-277,1.82865644953903,0.923,0.318,7.53330619369921E-273,16,transmembrane and tetratricopeptide repeat containing 1 [Source:MGI Symbol	Acc:MGI:3039590]
Specc1l,2.37457794380285E-276,1.64170247140058,0.926,0.343,5.24235572653356E-272,16,sperm antigen with calponin homology and coiled-coil domains 1-like [Source:MGI Symbol	Acc:MGI:1921642]
Gulp1,1.69427215748026E-265,1.59637262040978,0.903,0.295,3.74044464206916E-261,16,"GULP, engulfment adaptor PTB domain containing 1 [Source:MGI Symbol	Acc:MGI:1920407]"
Elmo1,4.17523233944146E-253,1.66192268213218,0.987,0.541,9.2176604357849E-249,16,engulfment and cell motility 1 [Source:MGI Symbol	Acc:MGI:2153044]
Cblb,5.4883858409448E-250,1.61475590716274,0.973,0.523,1.21167094210538E-245,16,Casitas B-lineage lymphoma b [Source:MGI Symbol	Acc:MGI:2146430]
Diaph2,9.44486493378881E-242,1.64217566175892,0.987,0.648,2.08514283143256E-237,16,diaphanous related formin 2 [Source:MGI Symbol	Acc:MGI:1858500]
Carmil1,5.12724203389092E-236,1.58330822477727,0.97,0.475,1.1319412238221E-231,16,capping protein regulator and myosin 1 linker 1 [Source:MGI Symbol	Acc:MGI:1915982]
Adamts9,2.54633437884937E-232,1.60258287662986,0.673,0.168,5.62154240818576E-228,16,"a disintegrin-like and metallopeptidase (reprolysin type) with thrombospondin type 1 motif, 9 [Source:MGI Symbol	Acc:MGI:1916320]"
Myo1b,2.08487476239227E-228,1.69698131020749,0.948,0.451,4.60277801293342E-224,16,myosin IB [Source:MGI Symbol	Acc:MGI:107752]
Gbe1,6.89098372222564E-220,1.55946001238863,0.801,0.265,1.52132247635575E-215,16,"glucan (1,4-alpha-), branching enzyme 1 [Source:MGI Symbol	Acc:MGI:1921435]"
Plpp3,5.26170889368866E-206,1.69365896676046,0.854,0.329,1.16162747245965E-201,16,phospholipid phosphatase 3 [Source:MGI Symbol	Acc:MGI:1915166]
Hs6st3,5.30063658512702E-201,1.65118091384993,0.612,0.158,1.17022153889849E-196,16,heparan sulfate 6-O-sulfotransferase 3 [Source:MGI Symbol	Acc:MGI:1354960]
Magi2,1.47416329718326E-155,1.61623232834969,0.709,0.272,3.25451031119149E-151,16,"membrane associated guanylate kinase, WW and PDZ domain containing 2 [Source:MGI Symbol	Acc:MGI:1354953]"
Skap1,0,4.13375665303798,0.965,0.089,0,17,src family associated phosphoprotein 1 [Source:MGI Symbol	Acc:MGI:1925723]
Camk4,0,3.24809267687775,0.767,0.035,0,17,calcium/calmodulin-dependent protein kinase IV [Source:MGI Symbol	Acc:MGI:88258]
Cd226,0,3.20904256178461,0.762,0.043,0,17,CD226 antigen [Source:MGI Symbol	Acc:MGI:3039602]
Il23r,0,3.07286742102495,0.555,0.009,0,17,interleukin 23 receptor [Source:MGI Symbol	Acc:MGI:2181693]
Bcl11b,0,3.01303240498194,0.797,0.038,0,17,B cell leukemia/lymphoma 11B [Source:MGI Symbol	Acc:MGI:1929913]
Il7r,0,2.97948484893497,0.762,0.039,0,17,interleukin 7 receptor [Source:MGI Symbol	Acc:MGI:96562]
Itk,0,2.9290420882419,0.762,0.036,0,17,IL2 inducible T cell kinase [Source:MGI Symbol	Acc:MGI:96621]
Olfr60,0,2.31533861389596,0.401,0.006,0,17,olfactory receptor 60 [Source:MGI Symbol	Acc:MGI:1333881]
Tespa1,0,2.22001752977638,0.573,0.03,0,17,"thymocyte expressed, positive selection associated 1 [Source:MGI Symbol	Acc:MGI:1914846]"
Cdh10,0,2.17740048496737,0.357,0.006,0,17,cadherin 10 [Source:MGI Symbol	Acc:MGI:107436]
Rasgrp1,0,1.97509932545005,0.524,0.027,0,17,RAS guanyl releasing protein 1 [Source:MGI Symbol	Acc:MGI:1314635]
Icos,0,1.91071459991967,0.414,0.009,0,17,inducible T cell co-stimulator [Source:MGI Symbol	Acc:MGI:1858745]
Il2ra,0,1.90677105102553,0.423,0.005,0,17,"interleukin 2 receptor, alpha chain [Source:MGI Symbol	Acc:MGI:96549]"
Gm38411,0,1.52191384206783,0.282,0.004,0,17,"predicted gene, 38411 [Source:MGI Symbol	Acc:MGI:5621296]"
Ptpn22,4.64647202507414E-282,2.32041528873891,0.656,0.061,1.02580162897562E-277,17,"protein tyrosine phosphatase, non-receptor type 22 (lymphoid) [Source:MGI Symbol	Acc:MGI:107170]"
Edaradd,8.54552893009617E-263,1.45850360094132,0.3,0.012,1.88659642189733E-258,17,EDAR (ectodysplasin-A receptor)-associated death domain [Source:MGI Symbol	Acc:MGI:1931001]
Stat4,1.53884459300096E-242,2.08291274581119,0.599,0.058,3.39730720796821E-238,17,signal transducer and activator of transcription 4 [Source:MGI Symbol	Acc:MGI:103062]
Grap2,6.01874532411637E-239,2.48486049261916,0.736,0.094,1.32875840520517E-234,17,GRB2-related adaptor protein 2 [Source:MGI Symbol	Acc:MGI:1333842]
Cd247,1.87712352191844E-215,2.12076911895206,0.502,0.046,4.14412559933933E-211,17,CD247 antigen [Source:MGI Symbol	Acc:MGI:88334]
Rorc,8.75182219839369E-213,1.80388757500319,0.379,0.026,1.93213978673938E-208,17,RAR-related orphan receptor gamma [Source:MGI Symbol	Acc:MGI:104856]
Cntn1,4.81434221842846E-204,2.26940823008472,0.282,0.014,1.06286233156245E-199,17,contactin 1 [Source:MGI Symbol	Acc:MGI:105980]
Dock2,7.5934075260259E-195,2.80552062367515,0.969,0.249,1.67639657952074E-190,17,dedicator of cyto-kinesis 2 [Source:MGI Symbol	Acc:MGI:2149010]
Jakmip1,7.63412128518926E-189,1.50174303704621,0.366,0.026,1.68538495613123E-184,17,janus kinase and microtubule interacting protein 1 [Source:MGI Symbol	Acc:MGI:1923321]
Ikzf3,5.19359384340288E-181,2.05333213109748,0.617,0.083,1.14658971280805E-176,17,IKAROS family zinc finger 3 [Source:MGI Symbol	Acc:MGI:1342542]
Mmp16,2.48040492807465E-178,2.94951716641558,0.322,0.022,5.4759899597104E-174,17,matrix metallopeptidase 16 [Source:MGI Symbol	Acc:MGI:1276107]
St6galnac3,1.90989657541654E-177,3.33342378812714,0.991,0.363,4.2164786695471E-173,17,"ST6 (alpha-N-acetyl-neuraminyl-2,3-beta-galactosyl-1,3)-N-acetylgalactosaminide alpha-2,6-sialyltransferase 3 [Source:MGI Symbol	Acc:MGI:1341828]"
Arhgap15,9.39026616657534E-176,2.85179316198553,0.991,0.311,2.07308906159484E-171,17,Rho GTPase activating protein 15 [Source:MGI Symbol	Acc:MGI:1923367]
Slc9a9,9.18176509896925E-175,2.55107321078408,0.855,0.191,2.02705828089944E-170,17,"solute carrier family 9 (sodium/hydrogen exchanger), member 9 [Source:MGI Symbol	Acc:MGI:2679732]"
4930469K13Rik,1.60999342681233E-173,1.78242815261119,0.493,0.055,3.55438248837359E-169,17,RIKEN cDNA 4930469K13 gene [Source:MGI Symbol	Acc:MGI:1924124]
Zfp831,3.24630716626564E-168,1.67892801077262,0.379,0.032,7.16687233096466E-164,17,zinc finger protein 831 [Source:MGI Symbol	Acc:MGI:3641861]
Themis,2.00374633833741E-161,1.84810248811121,0.427,0.043,4.4236707911475E-157,17,thymocyte selection associated [Source:MGI Symbol	Acc:MGI:2443552]
Ikzf1,2.38450782723059E-160,2.24141133077428,0.793,0.164,5.26427793017697E-156,17,IKAROS family zinc finger 1 [Source:MGI Symbol	Acc:MGI:1342540]
Prkcq,3.06246877786072E-153,1.98285006512932,0.608,0.094,6.7610123208831E-149,17,"protein kinase C, theta [Source:MGI Symbol	Acc:MGI:97601]"
Coro2a,4.39512395852388E-148,2.51162117835011,0.789,0.189,9.70311516323317E-144,17,"coronin, actin binding protein 2A [Source:MGI Symbol	Acc:MGI:1345966]"
Clnk,3.03933026477118E-146,2.28349227074212,0.286,0.021,6.70992942553533E-142,17,cytokine-dependent hematopoietic cell linker [Source:MGI Symbol	Acc:MGI:1351468]
Mir142hg,6.94245997815459E-146,1.92817186173031,0.678,0.123,1.53268688937719E-141,17,Mir142 host gene (non-protein coding) [Source:MGI Symbol	Acc:MGI:1925841]
Tox,8.95275449927476E-139,2.33348688940986,0.692,0.142,1.97649961080489E-134,17,thymocyte selection-associated high mobility group box [Source:MGI Symbol	Acc:MGI:2181659]
Scml4,1.01455540627367E-130,1.4634889037984,0.405,0.047,2.23983397043039E-126,17,Scm polycomb group protein like 4 [Source:MGI Symbol	Acc:MGI:2446140]
Samsn1,1.39220620225815E-130,1.53506945047379,0.379,0.042,3.07357363272532E-126,17,"SAM domain, SH3 domain and nuclear localization signals, 1 [Source:MGI Symbol	Acc:MGI:1914992]"
Blk,1.54542599934676E-130,1.5530906365861,0.264,0.02,3.41183697875783E-126,17,B lymphoid kinase [Source:MGI Symbol	Acc:MGI:88169]
Iqgap2,7.51830556785486E-124,2.05018677408666,0.718,0.167,1.65981632021532E-119,17,IQ motif containing GTPase activating protein 2 [Source:MGI Symbol	Acc:MGI:2449975]
Ikzf2,6.86676290482709E-122,2.78853631829195,0.758,0.214,1.51597524649868E-117,17,IKAROS family zinc finger 2 [Source:MGI Symbol	Acc:MGI:1342541]
Prex1,1.1763389474445E-118,1.78721221041996,0.661,0.141,2.59700349427322E-114,17,"phosphatidylinositol-3,4,5-trisphosphate-dependent Rac exchange factor 1 [Source:MGI Symbol	Acc:MGI:3040696]"
Ramp1,5.51463900028556E-117,1.7422637192359,0.533,0.094,1.21746685209304E-112,17,receptor (calcitonin) activity modifying protein 1 [Source:MGI Symbol	Acc:MGI:1858418]
Lck,1.82674409190807E-114,1.4708691789863,0.291,0.028,4.03290293170546E-110,17,lymphocyte protein tyrosine kinase [Source:MGI Symbol	Acc:MGI:96756]
Adam12,7.87936232562575E-113,2.06247864606178,0.396,0.054,1.7395268206284E-108,17,a disintegrin and metallopeptidase domain 12 (meltrin alpha) [Source:MGI Symbol	Acc:MGI:105378]
Apbb1ip,9.7189512064767E-113,1.70850281256481,0.696,0.159,2.14565285785386E-108,17,"amyloid beta (A4) precursor protein-binding, family B, member 1 interacting protein [Source:MGI Symbol	Acc:MGI:1861354]"
Itgal,1.22063105070072E-112,1.49849106208031,0.449,0.067,2.69478717063198E-108,17,integrin alpha L [Source:MGI Symbol	Acc:MGI:96606]
Dach2,4.37132470548784E-111,3.09871125506085,0.225,0.017,9.6505735523055E-107,17,dachshund family transcription factor 2 [Source:MGI Symbol	Acc:MGI:1890446]
Ptk2b,3.71537992912356E-108,1.64664702454559,0.687,0.159,8.20244426952609E-104,17,PTK2 protein tyrosine kinase 2 beta [Source:MGI Symbol	Acc:MGI:104908]
Ptprc,5.76131607776483E-105,1.71442973308263,0.833,0.257,1.27192575048814E-100,17,"protein tyrosine phosphatase, receptor type, C [Source:MGI Symbol	Acc:MGI:97810]"
Dock10,3.38474392611511E-104,1.82475875962137,0.894,0.333,7.47249916568433E-100,17,dedicator of cytokinesis 10 [Source:MGI Symbol	Acc:MGI:2146320]
Raet1e,6.76664129956609E-103,1.98490440565298,0.709,0.187,1.4938713997052E-98,17,retinoic acid early transcript 1E [Source:MGI Symbol	Acc:MGI:2675273]
Tnik,1.32007145815417E-100,1.86660083784648,0.899,0.356,2.91432175816697E-96,17,TRAF2 and NCK interacting kinase [Source:MGI Symbol	Acc:MGI:1916264]
Tnfaip8,3.04151337455056E-100,2.02034067259004,0.705,0.2,6.71474907699527E-96,17,"tumor necrosis factor, alpha-induced protein 8 [Source:MGI Symbol	Acc:MGI:2147191]"
Card11,4.07584946433273E-98,1.40157807547385,0.511,0.092,8.99825286240738E-94,17,"caspase recruitment domain family, member 11 [Source:MGI Symbol	Acc:MGI:1916978]"
Cyfip2,5.2898223745369E-97,1.60865063097158,0.524,0.106,1.16783408562651E-92,17,cytoplasmic FMR1 interacting protein 2 [Source:MGI Symbol	Acc:MGI:1924134]
Pik3cd,1.26987879401566E-92,1.52784923468129,0.489,0.092,2.80351141354836E-88,17,"phosphatidylinositol-4,5-bisphosphate 3-kinase catalytic subunit delta [Source:MGI Symbol	Acc:MGI:1098211]"
Gng2,8.90100914880211E-91,1.67854545446258,0.568,0.131,1.96507578978104E-86,17,"guanine nucleotide binding protein (G protein), gamma 2 [Source:MGI Symbol	Acc:MGI:102705]"
Runx1,2.46368990517484E-89,1.86132273558497,0.921,0.477,5.4390882036545E-85,17,runt related transcription factor 1 [Source:MGI Symbol	Acc:MGI:99852]
Mgat5,9.979662985412E-88,1.7968126422672,0.868,0.405,2.20321019728941E-83,17,mannoside acetylglucosaminyltransferase 5 [Source:MGI Symbol	Acc:MGI:894701]
Gramd1b,3.25405380510293E-87,1.68000616449733,0.775,0.264,7.18397458552573E-83,17,GRAM domain containing 1B [Source:MGI Symbol	Acc:MGI:1925037]
Sema4d,2.95171247286991E-84,1.54632914253748,0.498,0.107,6.51649562635491E-80,17,"sema domain, immunoglobulin domain (Ig), transmembrane domain (TM) and short cytoplasmic domain, (semaphorin) 4D [Source:MGI Symbol	Acc:MGI:109244]"
Fnbp1,9.56223321447391E-84,1.76245838890789,0.899,0.483,2.1110542267594E-79,17,formin binding protein 1 [Source:MGI Symbol	Acc:MGI:109606]
Stk10,1.73359765114468E-83,1.57750293668798,0.626,0.169,3.82726353443211E-79,17,serine/threonine kinase 10 [Source:MGI Symbol	Acc:MGI:1099439]
Cd163l1,5.81891042178006E-83,1.83470643226667,0.198,0.018,1.28464085381638E-78,17,NA
Fli1,7.4874024624525E-82,1.62798183490298,0.841,0.342,1.65299384163564E-77,17,Friend leukemia integration 1 [Source:MGI Symbol	Acc:MGI:95554]
Sh3kbp1,3.87176729831072E-79,1.65315743767172,0.696,0.23,8.54770066448058E-75,17,SH3-domain kinase binding protein 1 [Source:MGI Symbol	Acc:MGI:1889583]
Fyb,1.61375696697032E-78,1.40268378601397,0.502,0.11,3.56269125598038E-74,17,FYN binding protein [Source:MGI Symbol	Acc:MGI:1346327]
Ripor2,3.16435987521178E-78,1.40895059296246,0.568,0.139,6.98595729650505E-74,17,RHO family interacting cell polarization regulator 2 [Source:MGI Symbol	Acc:MGI:2444879]
Arhgap45,6.18955675991862E-77,1.54430040329415,0.626,0.184,1.36646844588723E-72,17,Rho GTPase activating protein 45 [Source:MGI Symbol	Acc:MGI:1917969]
Rabgap1l,1.93225917145697E-76,1.81335514378857,0.938,0.735,4.26584857282555E-72,17,RAB GTPase activating protein 1-like [Source:MGI Symbol	Acc:MGI:1352507]
Gata3,5.64013390483266E-76,1.72772760567709,0.366,0.065,1.24517236216991E-71,17,GATA binding protein 3 [Source:MGI Symbol	Acc:MGI:95663]
Pde3b,3.22011343238212E-73,1.98152574332764,0.555,0.156,7.10904442467E-69,17,"phosphodiesterase 3B, cGMP-inhibited [Source:MGI Symbol	Acc:MGI:1333863]"
Aak1,6.74379290505648E-68,1.60450378086357,0.841,0.48,1.48882715964932E-63,17,AP2 associated kinase 1 [Source:MGI Symbol	Acc:MGI:1098687]
Rcsd1,1.77616034233511E-67,1.4743971554365,0.661,0.215,3.92122918777322E-63,17,RCSD domain containing 1 [Source:MGI Symbol	Acc:MGI:2676394]
Fam129a,1.40597886270655E-66,1.64395799586138,0.722,0.281,3.10397953519726E-62,17,NA
Pvt1,3.9827137677705E-65,1.49587590028524,0.537,0.146,8.79263718510694E-61,17,Pvt1 oncogene [Source:MGI Symbol	Acc:MGI:97824]
Atp8b4,1.27331567573368E-64,1.41222342748988,0.396,0.082,2.81109901731725E-60,17,"ATPase, class I, type 8B, member 4 [Source:MGI Symbol	Acc:MGI:1859664]"
Tasp1,5.42657944172177E-62,1.75582731883566,0.674,0.272,1.19802594334892E-57,17,"taspase, threonine aspartase 1 [Source:MGI Symbol	Acc:MGI:1923062]"
Emb,9.27685822840941E-61,1.55604453898131,0.643,0.239,2.04805199108595E-56,17,embigin [Source:MGI Symbol	Acc:MGI:95321]
Stim1,2.1549331536381E-59,1.55683641230352,0.811,0.425,4.75744592328684E-55,17,stromal interaction molecule 1 [Source:MGI Symbol	Acc:MGI:107476]
Znrf1,2.92509507557036E-59,1.67099001596445,0.819,0.465,6.45773239833668E-55,17,zinc and ring finger 1 [Source:MGI Symbol	Acc:MGI:2177308]
Nfatc3,2.12591796342481E-57,1.53997417669318,0.736,0.357,4.69338908785294E-53,17,"nuclear factor of activated T cells, cytoplasmic, calcineurin dependent 3 [Source:MGI Symbol	Acc:MGI:103296]"
Ccnd3,3.54462047544757E-54,1.47643781582524,0.899,0.647,7.8254586236456E-50,17,cyclin D3 [Source:MGI Symbol	Acc:MGI:88315]
Clint1,6.18633424192672E-53,1.42084728385059,0.753,0.39,1.36575701059016E-48,17,clathrin interactor 1 [Source:MGI Symbol	Acc:MGI:2144243]
March3,1.02329231080858E-52,1.76320383333614,0.634,0.267,2.25912243457211E-48,17,NA
Maf,1.05548220239688E-51,1.43983853433713,0.449,0.126,2.33018805823158E-47,17,avian musculoaponeurotic fibrosarcoma oncogene homolog [Source:MGI Symbol	Acc:MGI:96909]
Il18r1,1.1766990056451E-51,1.6117340049969,0.648,0.278,2.59779839476268E-47,17,interleukin 18 receptor 1 [Source:MGI Symbol	Acc:MGI:105383]
Bcl2,3.2498589521613E-49,1.88269216690453,0.639,0.276,7.1747136086865E-45,17,B cell leukemia/lymphoma 2 [Source:MGI Symbol	Acc:MGI:88138]
Gab3,7.41630029608976E-48,1.64811890415167,0.515,0.179,1.63729661636774E-43,17,growth factor receptor bound protein 2-associated protein 3 [Source:MGI Symbol	Acc:MGI:2387324]
Osbpl3,4.23206582189497E-47,1.51643293144444,0.639,0.28,9.34313171499753E-43,17,oxysterol binding protein-like 3 [Source:MGI Symbol	Acc:MGI:1918970]
Igf1r,1.24529005262135E-44,1.57541970889693,0.868,0.65,2.74922684917215E-40,17,insulin-like growth factor I receptor [Source:MGI Symbol	Acc:MGI:96433]
Inpp4b,3.26332537129699E-43,2.89503355323046,0.714,0.386,7.20444342221237E-39,17,"inositol polyphosphate-4-phosphatase, type II [Source:MGI Symbol	Acc:MGI:2158925]"
Ahcyl2,7.72531216611448E-41,1.43669017012551,0.705,0.365,1.70551716691309E-36,17,S-adenosylhomocysteine hydrolase-like 2 [Source:MGI Symbol	Acc:MGI:1921590]
Mdfic,7.47042911347106E-40,1.49513111169409,0.67,0.368,1.64924663538101E-35,17,MyoD family inhibitor domain containing [Source:MGI Symbol	Acc:MGI:104611]
Stk24,1.70020518191799E-38,1.41079598066982,0.612,0.313,3.75354298012035E-34,17,serine/threonine kinase 24 [Source:MGI Symbol	Acc:MGI:2385007]
Large1,1.34262541245926E-37,2.43154308241239,0.744,0.609,2.9641141230863E-33,17,LARGE xylosyl- and glucuronyltransferase 1 [Source:MGI Symbol	Acc:MGI:1342270]
Gm36723,3.98337918459069E-36,1.51645830460527,0.194,0.036,8.79410622582087E-32,17,"predicted gene, 36723 [Source:MGI Symbol	Acc:MGI:5595882]"
Il1r1,2.82944361569862E-34,1.64200199447641,0.485,0.212,6.24656267037785E-30,17,"interleukin 1 receptor, type I [Source:MGI Symbol	Acc:MGI:96545]"
Wdr17,0,5.32343276666784,0.995,0.246,0,18,WD repeat domain 17 [Source:MGI Symbol	Acc:MGI:1924662]
Gpm6a,0,4.12288385425317,0.975,0.16,0,18,glycoprotein m6a [Source:MGI Symbol	Acc:MGI:107671]
Grip1,0,4.08851457609338,0.975,0.25,0,18,glutamate receptor interacting protein 1 [Source:MGI Symbol	Acc:MGI:1921303]
Sulf1,0,4.08683039908628,0.95,0.127,0,18,sulfatase 1 [Source:MGI Symbol	Acc:MGI:2138563]
Adamtsl1,0,4.02738901826175,0.968,0.288,0,18,ADAMTS-like 1 [Source:MGI Symbol	Acc:MGI:1924989]
Muc16,0,3.95773970534187,0.923,0.037,0,18,mucin 16 [Source:MGI Symbol	Acc:MGI:1920982]
Nxph1,0,3.89079435697364,0.568,0.022,0,18,neurexophilin 1 [Source:MGI Symbol	Acc:MGI:107492]
Flrt2,0,3.72147636216716,0.9,0.093,0,18,fibronectin leucine rich transmembrane protein 2 [Source:MGI Symbol	Acc:MGI:3603594]
Gpc3,0,3.66598555033864,0.934,0.194,0,18,glypican 3 [Source:MGI Symbol	Acc:MGI:104903]
Bnc2,0,3.57607191071625,0.948,0.162,0,18,basonuclin 2 [Source:MGI Symbol	Acc:MGI:2443805]
Efna5,0,3.57285706653536,0.95,0.184,0,18,ephrin A5 [Source:MGI Symbol	Acc:MGI:107444]
Fras1,0,3.56119462717511,0.823,0.033,0,18,Fraser extracellular matrix complex subunit 1 [Source:MGI Symbol	Acc:MGI:2385368]
Kcnd2,0,3.34625912403525,0.555,0.031,0,18,"potassium voltage-gated channel, Shal-related family, member 2 [Source:MGI Symbol	Acc:MGI:102663]"
Pkhd1l1,0,3.30144844490331,0.85,0.037,0,18,polycystic kidney and hepatic disease 1-like 1 [Source:MGI Symbol	Acc:MGI:2183153]
Sh3gl2,0,3.12038115566885,0.832,0.144,0,18,SH3-domain GRB2-like 2 [Source:MGI Symbol	Acc:MGI:700009]
Kank1,0,2.93633269087474,0.866,0.128,0,18,KN motif and ankyrin repeat domains 1 [Source:MGI Symbol	Acc:MGI:2147707]
Il1rapl1,0,2.89197738634729,0.63,0.062,0,18,interleukin 1 receptor accessory protein-like 1 [Source:MGI Symbol	Acc:MGI:2687319]
Plce1,0,2.88756016262743,0.907,0.176,0,18,"phospholipase C, epsilon 1 [Source:MGI Symbol	Acc:MGI:1921305]"
Synpr,0,2.83639904982656,0.664,0.027,0,18,synaptoporin [Source:MGI Symbol	Acc:MGI:1919253]
Gm12381,0,2.68178167038897,0.364,0.014,0,18,predicted gene 12381 [Source:MGI Symbol	Acc:MGI:3651851]
Tmem108,0,2.64176577740543,0.614,0.054,0,18,transmembrane protein 108 [Source:MGI Symbol	Acc:MGI:1932411]
Rbm28,0,2.63291245322439,0.83,0.2,0,18,RNA binding motif protein 28 [Source:MGI Symbol	Acc:MGI:2655711]
Sox6,0,2.63046685295146,0.909,0.19,0,18,SRY (sex determining region Y)-box 6 [Source:MGI Symbol	Acc:MGI:98368]
Zfpm2,0,2.58027986787144,0.898,0.186,0,18,"zinc finger protein, multitype 2 [Source:MGI Symbol	Acc:MGI:1334444]"
Efemp1,0,2.54672531793227,0.845,0.199,0,18,epidermal growth factor-containing fibulin-like extracellular matrix protein 1 [Source:MGI Symbol	Acc:MGI:1339998]
Sema3d,0,2.52935495919854,0.705,0.04,0,18,"sema domain, immunoglobulin domain (Ig), short basic domain, secreted, (semaphorin) 3D [Source:MGI Symbol	Acc:MGI:1860118]"
Wt1,0,2.4925625997908,0.659,0.007,0,18,Wilms tumor 1 homolog [Source:MGI Symbol	Acc:MGI:98968]
Aldh1a2,0,2.49030139072166,0.643,0.025,0,18,"aldehyde dehydrogenase family 1, subfamily A2 [Source:MGI Symbol	Acc:MGI:107928]"
Zbtb7c,0,2.4243531311166,0.72,0.093,0,18,zinc finger and BTB domain containing 7C [Source:MGI Symbol	Acc:MGI:2443302]
Trabd2b,0,2.42389691841717,0.664,0.086,0,18,TraB domain containing 2B [Source:MGI Symbol	Acc:MGI:3650152]
Cdon,0,2.39885494729344,0.73,0.067,0,18,cell adhesion molecule-related/down-regulated by oncogenes [Source:MGI Symbol	Acc:MGI:1926387]
Cmah,0,2.34227058702033,0.695,0.086,0,18,cytidine monophospho-N-acetylneuraminic acid hydroxylase [Source:MGI Symbol	Acc:MGI:103227]
Dnajc6,0,2.30172632378429,0.62,0.02,0,18,DnaJ heat shock protein family (Hsp40) member C6 [Source:MGI Symbol	Acc:MGI:1919935]
Nrg2,0,2.28881535220375,0.761,0.131,0,18,neuregulin 2 [Source:MGI Symbol	Acc:MGI:1098246]
Dab2,0,2.27534552254925,0.816,0.178,0,18,"disabled 2, mitogen-responsive phosphoprotein [Source:MGI Symbol	Acc:MGI:109175]"
Kifc3,0,2.26109639909973,0.709,0.115,0,18,kinesin family member C3 [Source:MGI Symbol	Acc:MGI:109202]
Upk1b,0,2.25614038490306,0.677,0.059,0,18,uroplakin 1B [Source:MGI Symbol	Acc:MGI:98912]
Upk3b,0,2.23978832114774,0.645,0.047,0,18,uroplakin 3B [Source:MGI Symbol	Acc:MGI:2140882]
6030407O03Rik,0,2.23485743982163,0.495,0.025,0,18,RIKEN cDNA 6030407O03 gene [Source:MGI Symbol	Acc:MGI:1924410]
Col14a1,0,2.13015320561261,0.545,0.056,0,18,"collagen, type XIV, alpha 1 [Source:MGI Symbol	Acc:MGI:1341272]"
Gabra3,0,2.07851296695111,0.484,0.028,0,18,"gamma-aminobutyric acid (GABA) A receptor, subunit alpha 3 [Source:MGI Symbol	Acc:MGI:95615]"
Il16,0,1.99839867188785,0.652,0.087,0,18,interleukin 16 [Source:MGI Symbol	Acc:MGI:1270855]
Syn2,0,1.93841190580144,0.541,0.06,0,18,synapsin II [Source:MGI Symbol	Acc:MGI:103020]
Tenm3,0,1.9025471665148,0.489,0.032,0,18,teneurin transmembrane protein 3 [Source:MGI Symbol	Acc:MGI:1345183]
Msln,0,1.88721112485384,0.534,0.043,0,18,mesothelin [Source:MGI Symbol	Acc:MGI:1888992]
Rspo1,0,1.8770866781436,0.545,0.027,0,18,R-spondin 1 [Source:MGI Symbol	Acc:MGI:2183426]
Adam33,0,1.84659018428775,0.527,0.018,0,18,a disintegrin and metallopeptidase domain 33 [Source:MGI Symbol	Acc:MGI:1341813]
Myocd,0,1.73667218156186,0.382,0.012,0,18,myocardin [Source:MGI Symbol	Acc:MGI:2137495]
Ephb1,0,1.72774796115503,0.405,0.007,0,18,Eph receptor B1 [Source:MGI Symbol	Acc:MGI:1096337]
Kcnd3,0,1.72489935544869,0.434,0.03,0,18,"potassium voltage-gated channel, Shal-related family, member 3 [Source:MGI Symbol	Acc:MGI:1928743]"
Smo,0,1.6751767693915,0.541,0.058,0,18,"smoothened, frizzled class receptor [Source:MGI Symbol	Acc:MGI:108075]"
Pcnx2,0,1.67049618899292,0.457,0.006,0,18,pecanex homolog 2 [Source:MGI Symbol	Acc:MGI:2445010]
Arhgap22,0,1.65039190819454,0.523,0.052,0,18,Rho GTPase activating protein 22 [Source:MGI Symbol	Acc:MGI:2443418]
Lhfpl3,0,1.60070973711753,0.273,0.013,0,18,lipoma HMGIC fusion partner-like 3 [Source:MGI Symbol	Acc:MGI:1925076]
Slc16a1,0,1.59278218664844,0.439,0.041,0,18,"solute carrier family 16 (monocarboxylic acid transporters), member 1 [Source:MGI Symbol	Acc:MGI:106013]"
Sfmbt2,0,1.58006804299666,0.398,0.015,0,18,Scm-like with four mbt domains 2 [Source:MGI Symbol	Acc:MGI:2447794]
Ildr2,0,1.57512893907925,0.443,0.016,0,18,immunoglobulin-like domain containing receptor 2 [Source:MGI Symbol	Acc:MGI:1196370]
Ptprd,9.97320528169175E-300,2.5878839231913,0.957,0.276,2.20178453003909E-295,18,"protein tyrosine phosphatase, receptor type, D [Source:MGI Symbol	Acc:MGI:97812]"
Bicc1,1.3240108681128E-287,2.61189143142905,0.925,0.293,2.92301879353262E-283,18,BicC family RNA binding protein 1 [Source:MGI Symbol	Acc:MGI:1933388]
Rhpn2,2.18043364925874E-272,1.85197076852792,0.643,0.111,4.81374336746851E-268,18,"rhophilin, Rho GTPase binding protein 2 [Source:MGI Symbol	Acc:MGI:1289234]"
Bicd1,6.3636248635588E-272,2.30763934799086,0.707,0.143,1.40489746112788E-267,18,BICD cargo adaptor 1 [Source:MGI Symbol	Acc:MGI:1101760]
Mast4,2.17756899486028E-266,3.36640313781198,0.966,0.506,4.80741906995305E-262,18,microtubule associated serine/threonine kinase family member 4 [Source:MGI Symbol	Acc:MGI:1918885]
Arhgap18,1.28222651410422E-257,2.36965639562839,0.898,0.286,2.8307714751879E-253,18,Rho GTPase activating protein 18 [Source:MGI Symbol	Acc:MGI:1921160]
Gli2,4.60641945234312E-257,1.60239712000089,0.466,0.057,1.01695922249379E-252,18,GLI-Kruppel family member GLI2 [Source:MGI Symbol	Acc:MGI:95728]
Gm36283,4.17327021426209E-251,1.6059141114913,0.316,0.026,9.21332865202642E-247,18,"predicted gene, 36283 [Source:MGI Symbol	Acc:MGI:5595442]"
Gm29266,2.57037082603106E-247,1.65901662304585,0.443,0.052,5.67460767262877E-243,18,predicted gene 29266 [Source:MGI Symbol	Acc:MGI:5579972]
Eln,7.42206105637746E-242,2.51749146601232,0.75,0.179,1.63856841941645E-237,18,elastin [Source:MGI Symbol	Acc:MGI:95317]
Ppp2r2b,2.03212793516182E-234,1.77584791396408,0.605,0.104,4.48632884245674E-230,18,"protein phosphatase 2, regulatory subunit B, beta [Source:MGI Symbol	Acc:MGI:1920180]"
Slc4a4,3.17657585335734E-226,2.077201144195,0.761,0.2,7.01292651145699E-222,18,"solute carrier family 4 (anion exchanger), member 4 [Source:MGI Symbol	Acc:MGI:1927555]"
Syne2,4.77784307674998E-223,2.30781445611983,0.955,0.548,1.05480441605409E-218,18,"spectrin repeat containing, nuclear envelope 2 [Source:MGI Symbol	Acc:MGI:2449316]"
Cfh,1.44384942575787E-221,2.05528788269085,0.805,0.221,3.18758637724564E-217,18,complement component factor h [Source:MGI Symbol	Acc:MGI:88385]
1010001N08Rik,2.10030165812956E-215,1.95360442008568,0.714,0.168,4.63683597065263E-211,18,NA
Ano1,2.22217253814744E-215,1.85423250890535,0.682,0.148,4.9058903124681E-211,18,"anoctamin 1, calcium activated chloride channel [Source:MGI Symbol	Acc:MGI:2142149]"
Cobl,3.74662548340099E-213,2.07241856215054,0.884,0.332,8.27142507970437E-209,18,cordon-bleu WH2 repeat [Source:MGI Symbol	Acc:MGI:105056]
Igfbp5,1.21799283522811E-211,2.50344167426301,0.895,0.359,2.68896278233309E-207,18,insulin-like growth factor binding protein 5 [Source:MGI Symbol	Acc:MGI:96440]
Mpp6,4.61726477644398E-211,1.99253693877914,0.564,0.104,1.01935354469554E-206,18,"membrane protein, palmitoylated 6 (MAGUK p55 subfamily member 6) [Source:MGI Symbol	Acc:MGI:1927340]"
Sox5,1.06139020908765E-195,1.80702802048764,0.945,0.443,2.3432311646028E-191,18,SRY (sex determining region Y)-box 5 [Source:MGI Symbol	Acc:MGI:98367]
Hlf,9.88310883645461E-193,1.68711264031743,0.507,0.09,2.18189393782408E-188,18,hepatic leukemia factor [Source:MGI Symbol	Acc:MGI:96108]
Tgfb2,5.66425320327242E-187,1.94395855838951,0.555,0.113,1.25049717968645E-182,18,"transforming growth factor, beta 2 [Source:MGI Symbol	Acc:MGI:98726]"
Tll1,1.59467657172497E-183,1.63074049732937,0.493,0.086,3.52056746739721E-179,18,tolloid-like [Source:MGI Symbol	Acc:MGI:106923]
Plxdc2,2.26660883951197E-181,1.75243523402767,0.918,0.359,5.00399233499057E-177,18,plexin domain containing 2 [Source:MGI Symbol	Acc:MGI:1914698]
Man1a,3.64198603957844E-180,1.80028021575493,0.85,0.317,8.04041257957733E-176,18,"mannosidase 1, alpha [Source:MGI Symbol	Acc:MGI:104677]"
Sgcd,1.33611053709038E-177,1.59437893063156,0.532,0.102,2.94973123273444E-173,18,"sarcoglycan, delta (dystrophin-associated glycoprotein) [Source:MGI Symbol	Acc:MGI:1346525]"
March3,2.94027938194033E-177,1.87791042962927,0.786,0.258,6.49125479150967E-173,18,NA
Dcn,6.86210147542296E-168,1.7290137345464,0.514,0.106,1.51494614272913E-163,18,decorin [Source:MGI Symbol	Acc:MGI:94872]
Bcar3,1.04162807088434E-167,1.70217718843645,0.748,0.23,2.29960229209136E-163,18,breast cancer anti-estrogen resistance 3 [Source:MGI Symbol	Acc:MGI:1352501]
Dpp4,5.11770358943152E-164,1.80211649475517,0.807,0.3,1.1298354214388E-159,18,dipeptidylpeptidase 4 [Source:MGI Symbol	Acc:MGI:94919]
Zfp521,4.64085264652436E-163,1.73350323756107,0.764,0.247,1.02456103877318E-158,18,zinc finger protein 521 [Source:MGI Symbol	Acc:MGI:95459]
Stk39,2.49203254085874E-157,1.83285096188751,0.698,0.214,5.50166024045384E-153,18,serine/threonine kinase 39 [Source:MGI Symbol	Acc:MGI:1858416]
Ezr,7.93868282700978E-156,1.6598464647568,0.816,0.323,1.75262300771895E-151,18,ezrin [Source:MGI Symbol	Acc:MGI:98931]
Crim1,5.92101821048524E-154,1.90865269260787,0.893,0.456,1.30718319032883E-149,18,cysteine rich transmembrane BMP regulator 1 (chordin like) [Source:MGI Symbol	Acc:MGI:1354756]
Sema6a,7.04751655481033E-153,1.75680402415085,0.857,0.344,1.55588022980548E-148,18,"sema domain, transmembrane domain (TM), and cytoplasmic domain, (semaphorin) 6A [Source:MGI Symbol	Acc:MGI:1203727]"
Npas3,1.28797370847523E-148,1.91113298382887,0.63,0.188,2.84345955620076E-144,18,neuronal PAS domain protein 3 [Source:MGI Symbol	Acc:MGI:1351610]
Xkr4,1.3209599724294E-142,1.57580369945185,0.377,0.064,2.91628333113239E-138,18,X-linked Kx blood group related 4 [Source:MGI Symbol	Acc:MGI:3528744]
Col3a1,5.09896358438941E-139,1.57586773977303,0.536,0.131,1.12569819052565E-134,18,"collagen, type III, alpha 1 [Source:MGI Symbol	Acc:MGI:88453]"
Rbbp8,2.74441797789508E-137,1.72792284009969,0.655,0.213,6.05885156979896E-133,18,"retinoblastoma binding protein 8, endonuclease [Source:MGI Symbol	Acc:MGI:2442995]"
Pawr,1.03913934530593E-135,1.74074267742145,0.766,0.308,2.29410793263191E-131,18,"PRKC, apoptosis, WT1, regulator [Source:MGI Symbol	Acc:MGI:2149961]"
Fmo2,3.41793536725885E-132,1.8177403617515,0.877,0.475,7.54577591029736E-128,18,flavin containing monooxygenase 2 [Source:MGI Symbol	Acc:MGI:1916776]
Ppfibp2,8.35265060402305E-131,1.68407175272727,0.75,0.302,1.84401467385017E-126,18,"PTPRF interacting protein, binding protein 2 (liprin beta 2) [Source:MGI Symbol	Acc:MGI:894649]"
Rbfox1,8.4786495846859E-109,2.94623708095384,0.275,0.045,1.87183146881111E-104,18,"RNA binding protein, fox-1 homolog (C. elegans) 1 [Source:MGI Symbol	Acc:MGI:1926224]"
Mrc1,0,3.19837066646501,0.79,0.104,0,19,"mannose receptor, C type 1 [Source:MGI Symbol	Acc:MGI:97142]"
Aoah,0,2.86301591177086,0.636,0.014,0,19,acyloxyacyl hydrolase [Source:MGI Symbol	Acc:MGI:1350928]
Arhgap22,0,2.85820430954141,0.727,0.053,0,19,Rho GTPase activating protein 22 [Source:MGI Symbol	Acc:MGI:2443418]
Adgre1,0,2.76165043533644,0.78,0.039,0,19,adhesion G protein-coupled receptor E1 [Source:MGI Symbol	Acc:MGI:106912]
Fyb,0,2.74487911869879,0.832,0.102,0,19,FYN binding protein [Source:MGI Symbol	Acc:MGI:1346327]
Apobec1,0,2.73599942479405,0.731,0.067,0,19,"apolipoprotein B mRNA editing enzyme, catalytic polypeptide 1 [Source:MGI Symbol	Acc:MGI:103298]"
Abca9,0,2.33664313140034,0.612,0.037,0,19,"ATP-binding cassette, sub-family A (ABC1), member 9 [Source:MGI Symbol	Acc:MGI:2386796]"
Ly86,0,2.33152232374025,0.598,0.047,0,19,lymphocyte antigen 86 [Source:MGI Symbol	Acc:MGI:1321404]
Lair1,0,2.32511988831453,0.608,0.037,0,19,leukocyte-associated Ig-like receptor 1 [Source:MGI Symbol	Acc:MGI:105492]
Adap2,0,2.27974034648893,0.675,0.075,0,19,ArfGAP with dual PH domains 2 [Source:MGI Symbol	Acc:MGI:2663075]
St18,0,2.2487874789219,0.329,0.009,0,19,suppression of tumorigenicity 18 [Source:MGI Symbol	Acc:MGI:2446700]
Slco2b1,0,1.99126111549872,0.517,0.04,0,19,"solute carrier organic anion transporter family, member 2b1 [Source:MGI Symbol	Acc:MGI:1351872]"
Cd86,0,1.96734285423761,0.427,0.023,0,19,CD86 antigen [Source:MGI Symbol	Acc:MGI:101773]
Cd163,0,1.83731971004226,0.322,0.009,0,19,CD163 antigen [Source:MGI Symbol	Acc:MGI:2135946]
Prune2,0,1.69580310809748,0.441,0.029,0,19,prune homolog 2 [Source:MGI Symbol	Acc:MGI:1925004]
Ms4a7,0,1.68887926038553,0.388,0.005,0,19,"membrane-spanning 4-domains, subfamily A, member 7 [Source:MGI Symbol	Acc:MGI:1918846]"
Gm5086,0,1.6626736745969,0.364,0.006,0,19,predicted gene 5086 [Source:MGI Symbol	Acc:MGI:3644417]
B4galt6,0,1.66137204334127,0.458,0.022,0,19,"UDP-Gal:betaGlcNAc beta 1,4-galactosyltransferase, polypeptide 6 [Source:MGI Symbol	Acc:MGI:1928380]"
P2ry6,2.94168616631729E-300,1.79348309680168,0.51,0.041,6.49436054937868E-296,19,"pyrimidinergic receptor P2Y, G-protein coupled, 6 [Source:MGI Symbol	Acc:MGI:2673874]"
Blnk,1.21012507246383E-291,1.74864853733265,0.573,0.053,2.6715931224784E-287,19,B cell linker [Source:MGI Symbol	Acc:MGI:96878]
Kcnk13,1.10522545622396E-287,2.20855273683773,0.619,0.065,2.44000623970564E-283,19,"potassium channel, subfamily K, member 13 [Source:MGI Symbol	Acc:MGI:2384976]"
Prkcb,3.01907669435056E-276,2.31113216246821,0.825,0.126,6.66521561811774E-272,19,"protein kinase C, beta [Source:MGI Symbol	Acc:MGI:97596]"
Myo5a,2.94954645382668E-274,2.59965771238695,0.783,0.123,6.51171370611316E-270,19,myosin VA [Source:MGI Symbol	Acc:MGI:105976]
Rgs10,2.33271459932211E-272,1.59242265911136,0.486,0.041,5.14993402092343E-268,19,regulator of G-protein signalling 10 [Source:MGI Symbol	Acc:MGI:1915115]
Gm35154,4.39131516502018E-270,1.82638487449227,0.385,0.025,9.69470648981504E-266,19,"predicted gene, 35154 [Source:MGI Symbol	Acc:MGI:5594313]"
Tbxas1,8.78621254054398E-236,2.07628727841242,0.664,0.093,1.93973214257589E-231,19,"thromboxane A synthase 1, platelet [Source:MGI Symbol	Acc:MGI:98497]"
F13a1,1.01525397663895E-235,3.8599929518745,0.458,0.044,2.24137620422582E-231,19,"coagulation factor XIII, A1 subunit [Source:MGI Symbol	Acc:MGI:1921395]"
Igf1,6.96177532346624E-232,1.76555441667385,0.353,0.025,1.53695113816164E-227,19,insulin-like growth factor 1 [Source:MGI Symbol	Acc:MGI:96432]
Slc9a9,1.16452876211679E-231,3.001394681796,0.864,0.188,2.57093014812523E-227,19,"solute carrier family 9 (sodium/hydrogen exchanger), member 9 [Source:MGI Symbol	Acc:MGI:2679732]"
Spi1,2.94336735360141E-228,1.67639934223149,0.531,0.058,6.49807210654583E-224,19,spleen focus forming virus (SFFV) proviral integration oncogene [Source:MGI Symbol	Acc:MGI:98282]
Stab1,2.48495274906445E-227,2.03271731449986,0.476,0.048,5.48603018410958E-223,19,stabilin 1 [Source:MGI Symbol	Acc:MGI:2178742]
Epsti1,1.50918605749996E-224,2.15228801703918,0.657,0.093,3.33183005914267E-220,19,epithelial stromal interaction 1 (breast) [Source:MGI Symbol	Acc:MGI:1915168]
Hpgds,5.18378657154983E-213,1.55837029722008,0.399,0.035,1.14442456140106E-208,19,hematopoietic prostaglandin D synthase [Source:MGI Symbol	Acc:MGI:1859384]
Nfatc2,9.27908471693423E-205,1.52197869015235,0.441,0.044,2.04854353295757E-200,19,"nuclear factor of activated T cells, cytoplasmic, calcineurin dependent 2 [Source:MGI Symbol	Acc:MGI:102463]"
Csf1r,4.45376789681619E-203,1.83054581348387,0.601,0.086,9.83258338580111E-199,19,colony stimulating factor 1 receptor [Source:MGI Symbol	Acc:MGI:1339758]
Tnfrsf11a,3.0060695328152E-200,1.61705411343319,0.483,0.055,6.63649970759612E-196,19,"tumor necrosis factor receptor superfamily, member 11a, NFKB activator [Source:MGI Symbol	Acc:MGI:1314891]"
Dab2,9.60017340806317E-197,2.73717871098349,0.804,0.184,2.11943028329811E-192,19,"disabled 2, mitogen-responsive phosphoprotein [Source:MGI Symbol	Acc:MGI:109175]"
Pid1,6.91028654002856E-195,2.66994419781042,0.944,0.272,1.52558395944211E-190,19,phosphotyrosine interaction domain containing 1 [Source:MGI Symbol	Acc:MGI:2138391]
Sirpa,9.32118888084684E-195,1.80908098616644,0.685,0.115,2.05783886922456E-190,19,signal-regulatory protein alpha [Source:MGI Symbol	Acc:MGI:108563]
Nckap1l,1.29237227202465E-194,1.53550343191057,0.486,0.056,2.85317026494882E-190,19,NCK associated protein 1 like [Source:MGI Symbol	Acc:MGI:1926063]
Rbpj,1.2835827776997E-193,3.77912042717455,0.909,0.309,2.83376569832764E-189,19,recombination signal binding protein for immunoglobulin kappa J region [Source:MGI Symbol	Acc:MGI:96522]
Myo1f,2.43157359889362E-189,1.68393141912473,0.671,0.108,5.36818503427744E-185,19,myosin IF [Source:MGI Symbol	Acc:MGI:107711]
Lpcat2,1.92776507166289E-185,1.64964552325178,0.434,0.048,4.25592694871016E-181,19,lysophosphatidylcholine acyltransferase 2 [Source:MGI Symbol	Acc:MGI:3606214]
Syk,1.78052333513209E-184,1.60831863229492,0.612,0.093,3.93086136697113E-180,19,spleen tyrosine kinase [Source:MGI Symbol	Acc:MGI:99515]
Rnf180,1.00267446574909E-183,1.79239434581737,0.549,0.077,2.21360441803426E-179,19,ring finger protein 180 [Source:MGI Symbol	Acc:MGI:1919066]
Pip4k2a,1.56037644868427E-183,2.41411064115493,0.909,0.28,3.44484308576025E-179,19,"phosphatidylinositol-5-phosphate 4-kinase, type II, alpha [Source:MGI Symbol	Acc:MGI:1298206]"
P3h2,2.58984579805442E-165,2.12259816122245,0.629,0.119,5.71760256836474E-161,19,prolyl 3-hydroxylase 2 [Source:MGI Symbol	Acc:MGI:2146663]
Ank2,3.6827418325229E-165,1.80390468194676,0.493,0.069,8.13038914366081E-161,19,"ankyrin 2, brain [Source:MGI Symbol	Acc:MGI:88025]"
March1,2.60020634996161E-164,1.80006305962173,0.65,0.12,5.74047555881025E-160,19,NA
Cacna1a,8.89113887178326E-164,1.81823656045677,0.486,0.069,1.96289672872359E-159,19,"calcium channel, voltage-dependent, P/Q type, alpha 1A subunit [Source:MGI Symbol	Acc:MGI:109482]"
Gas7,6.66094103070493E-157,2.18037793773273,0.668,0.137,1.47053595134873E-152,19,growth arrest specific 7 [Source:MGI Symbol	Acc:MGI:1202388]
Dse,7.26998191293112E-157,1.77492783998004,0.517,0.082,1.6049939069178E-152,19,dermatan sulfate epimerase [Source:MGI Symbol	Acc:MGI:2443455]
Prex1,9.81266360529445E-151,1.60743244359927,0.678,0.139,2.16634174414086E-146,19,"phosphatidylinositol-3,4,5-trisphosphate-dependent Rac exchange factor 1 [Source:MGI Symbol	Acc:MGI:3040696]"
Zeb2,1.41969415994655E-149,2.43172635305014,0.979,0.513,3.134258796914E-145,19,zinc finger E-box binding homeobox 2 [Source:MGI Symbol	Acc:MGI:1344407]
Plcl2,1.99947388163902E-146,1.7666303398444,0.675,0.145,4.41423848849447E-142,19,phospholipase C-like 2 [Source:MGI Symbol	Acc:MGI:1352756]
Raet1e,1.7846682917732E-140,1.71008548673677,0.752,0.184,3.9400121877477E-136,19,retinoic acid early transcript 1E [Source:MGI Symbol	Acc:MGI:2675273]
Unc93b1,3.98662051316714E-137,1.53803123340465,0.514,0.09,8.8012621069191E-133,19,"unc-93 homolog B1, TLR signaling regulator [Source:MGI Symbol	Acc:MGI:1859307]"
Arhgap15,2.35564304679294E-136,1.79878769544013,0.895,0.311,5.20055315440477E-132,19,Rho GTPase activating protein 15 [Source:MGI Symbol	Acc:MGI:1923367]
Nrros,3.53259108001404E-136,1.56419858602228,0.528,0.095,7.798901327347E-132,19,negative regulator of reactive oxygen species [Source:MGI Symbol	Acc:MGI:2445095]
Inpp5d,2.16399537540878E-135,2.03839628568573,0.85,0.298,4.77745259028996E-131,19,inositol polyphosphate-5-phosphatase D [Source:MGI Symbol	Acc:MGI:107357]
Creb5,1.25672127527086E-131,1.94480538109786,0.594,0.123,2.77446355941547E-127,19,cAMP responsive element binding protein 5 [Source:MGI Symbol	Acc:MGI:2443973]
Slc8a1,3.29200015062451E-129,2.20217689596686,0.867,0.318,7.26774873253373E-125,19,"solute carrier family 8 (sodium/calcium exchanger), member 1 [Source:MGI Symbol	Acc:MGI:107956]"
Ptprj,1.92134448421654E-128,2.19817125677127,0.927,0.441,4.24175221780485E-124,19,"protein tyrosine phosphatase, receptor type, J [Source:MGI Symbol	Acc:MGI:104574]"
Gng2,1.18030136755687E-122,1.71378736801107,0.587,0.129,2.6057513291553E-118,19,"guanine nucleotide binding protein (G protein), gamma 2 [Source:MGI Symbol	Acc:MGI:102705]"
Dclre1c,3.3970485102463E-121,1.52454179100002,0.462,0.082,7.49966399607076E-117,19,DNA cross-link repair 1C [Source:MGI Symbol	Acc:MGI:2441769]
Iqgap2,1.55221238959923E-116,1.72778996906601,0.654,0.166,3.42681929251821E-112,19,IQ motif containing GTPase activating protein 2 [Source:MGI Symbol	Acc:MGI:2449975]
Rnf150,1.61588769270691E-115,2.09476587677821,0.664,0.183,3.56739525918905E-111,19,ring finger protein 150 [Source:MGI Symbol	Acc:MGI:2443860]
Camk1d,1.19162541520096E-112,1.85053500768294,0.955,0.715,2.63075142913917E-108,19,calcium/calmodulin-dependent protein kinase ID [Source:MGI Symbol	Acc:MGI:2442190]
Dock8,2.10133524601142E-107,1.63659572924453,0.881,0.375,4.63911782261941E-103,19,dedicator of cytokinesis 8 [Source:MGI Symbol	Acc:MGI:1921396]
Maf,3.30535147822242E-105,1.87859582702296,0.535,0.123,7.29722445847164E-101,19,avian musculoaponeurotic fibrosarcoma oncogene homolog [Source:MGI Symbol	Acc:MGI:96909]
Cfh,2.0261727861152E-101,1.79620954487198,0.706,0.229,4.47318165990652E-97,19,complement component factor h [Source:MGI Symbol	Acc:MGI:88385]
Ptprc,9.17753881999259E-101,1.54612007095588,0.776,0.256,2.02612524528976E-96,19,"protein tyrosine phosphatase, receptor type, C [Source:MGI Symbol	Acc:MGI:97810]"
Mctp1,1.25976180617455E-99,1.77619942276971,0.832,0.314,2.78117613949156E-95,19,"multiple C2 domains, transmembrane 1 [Source:MGI Symbol	Acc:MGI:1926021]"
Tec,4.10856923166768E-99,1.63556975022504,0.493,0.11,9.07048829275274E-95,19,tec protein tyrosine kinase [Source:MGI Symbol	Acc:MGI:98662]
Lgmn,9.29287460806854E-96,1.51112149395224,0.49,0.113,2.05158792722329E-91,19,legumain [Source:MGI Symbol	Acc:MGI:1330838]
Pvt1,5.89156044013603E-95,1.62747055617286,0.57,0.144,1.30067979836883E-90,19,Pvt1 oncogene [Source:MGI Symbol	Acc:MGI:97824]
Sh3kbp1,3.83408454265833E-94,1.57720298234689,0.699,0.229,8.4645084448268E-90,19,SH3-domain kinase binding protein 1 [Source:MGI Symbol	Acc:MGI:1889583]
Fnbp1,8.60847884711679E-94,1.57448870260059,0.899,0.482,1.90049387507797E-89,19,formin binding protein 1 [Source:MGI Symbol	Acc:MGI:109606]
Trps1,7.44684652296927E-93,1.86643393906082,0.895,0.513,1.64404030687593E-88,19,transcriptional repressor GATA binding 1 [Source:MGI Symbol	Acc:MGI:1927616]
Rftn1,1.36163158936791E-92,1.50833366158486,0.72,0.241,3.00607405984752E-88,19,raftlin lipid raft linker 1 [Source:MGI Symbol	Acc:MGI:1923688]
Fam49b,7.70333557491216E-92,1.54630071592278,0.906,0.487,1.70066539487336E-87,19,NA
Frmd4b,1.70071216067148E-91,1.7887495119339,0.895,0.471,3.75466223711442E-87,19,FERM domain containing 4B [Source:MGI Symbol	Acc:MGI:2141794]
Mitf,7.0362334123911E-91,1.62874282101715,0.801,0.327,1.55338925045358E-86,19,melanogenesis associated transcription factor [Source:MGI Symbol	Acc:MGI:104554]
Ophn1,5.53337403077384E-90,1.99303115113805,0.766,0.344,1.22160298477394E-85,19,oligophrenin 1 [Source:MGI Symbol	Acc:MGI:2151070]
Lyn,3.45686573326793E-89,1.53259132228139,0.909,0.504,7.63172247933562E-85,19,"LYN proto-oncogene, Src family tyrosine kinase [Source:MGI Symbol	Acc:MGI:96892]"
Man1c1,1.57429551155315E-88,1.67631934696367,0.587,0.177,3.47557220085588E-84,19,"mannosidase, alpha, class 1C, member 1 [Source:MGI Symbol	Acc:MGI:2446214]"
Mgat4a,1.12897627669503E-87,1.65112436981782,0.51,0.131,2.49244092605962E-83,19,"mannoside acetylglucosaminyltransferase 4, isoenzyme A [Source:MGI Symbol	Acc:MGI:2662992]"
Serinc3,9.5376175626364E-84,1.60884555084887,0.871,0.534,2.10561982930324E-79,19,serine incorporator 3 [Source:MGI Symbol	Acc:MGI:1349457]
Gab2,1.05150365752577E-82,1.65525896646205,0.909,0.543,2.32140462471963E-78,19,growth factor receptor bound protein 2-associated protein 2 [Source:MGI Symbol	Acc:MGI:1333854]
Rreb1,1.40143628513822E-82,1.72930294601858,0.902,0.635,3.09395088669966E-78,19,ras responsive element binding protein 1 [Source:MGI Symbol	Acc:MGI:2443664]
Mef2c,4.10088251387795E-79,1.50461530240515,0.706,0.27,9.05351832588836E-75,19,myocyte enhancer factor 2C [Source:MGI Symbol	Acc:MGI:99458]
Mertk,5.06844137802024E-79,1.61316736431741,0.755,0.315,1.11895980302553E-74,19,MER proto-oncogene tyrosine kinase [Source:MGI Symbol	Acc:MGI:96965]
Tanc2,1.41578284945847E-78,1.53897342690148,0.881,0.511,3.12562379674946E-74,19,"tetratricopeptide repeat, ankyrin repeat and coiled-coil containing 2 [Source:MGI Symbol	Acc:MGI:2444121]"
Gna12,8.64113102363353E-78,1.7160186836579,0.622,0.227,1.90770249608757E-73,19,"guanine nucleotide binding protein, alpha 12 [Source:MGI Symbol	Acc:MGI:95767]"
Fam129a,4.12543304379012E-68,1.50325332370651,0.685,0.28,9.10771853077544E-64,19,NA
Tgfbr1,5.13826744623417E-68,2.03503747763496,0.591,0.227,1.13437530410512E-63,19,"transforming growth factor, beta receptor I [Source:MGI Symbol	Acc:MGI:98728]"
Fkbp5,2.45730582763521E-67,1.88653486861215,0.608,0.241,5.42499407567025E-63,19,FK506 binding protein 5 [Source:MGI Symbol	Acc:MGI:104670]
Immp2l,9.26987680489001E-59,1.74231002686542,0.762,0.418,2.04651070221557E-54,19,IMP2 inner mitochondrial membrane peptidase-like (S. cerevisiae) [Source:MGI Symbol	Acc:MGI:2135611]
Cask,7.71286163646431E-57,1.59948794776003,0.738,0.423,1.70276846348223E-52,19,calcium/calmodulin-dependent serine protein kinase (MAGUK family) [Source:MGI Symbol	Acc:MGI:1309489]
[truncated: 901 more rows]
