# Supplementary material for: Gene length is a pivotal feature to explain disparities in transcript capture between single transcriptome techniques
Source: Front Bioinform. 2023 Apr 12;3:1144266. doi: 10.3389/fbinf.2023.1144266 (PMC10132733; doi:10.3389/fbinf.2023.1144266)
Supplement: Supplementary file 6 [file DataSheet3.CSV]

,gene,p_val,avg_log2FC,pct.1,pct.2,p_val_adj,cluster,description
1,Kap,5.33922009935562E-238,1.69251535601293,0.997,0.975,9.89731229817551E-234,0,kidney androgen regulated protein [Source:MGI Symbol	Acc:MGI:96653]
2,Slc27a2,3.37474587180052E-227,1.19857816809726,0.976,0.726,6.25576642255663E-223,0,"solute carrier family 27 (fatty acid transporter), member 2 [Source:MGI Symbol	Acc:MGI:1347099]"
3,Cyp4b1,6.51002446948339E-199,1.13942075377674,0.978,0.75,1.20676323590814E-194,0,"cytochrome P450, family 4, subfamily b, polypeptide 1 [Source:MGI Symbol	Acc:MGI:103225]"
4,Slc7a13,5.98649816925841E-192,1.04574162472509,0.76,0.275,1.10971716563543E-187,0,"solute carrier family 7, (cationic amino acid transporter, y+ system) member 13 [Source:MGI Symbol	Acc:MGI:1921337]"
5,Cd36,6.27048876643304E-170,0.891501169982019,0.641,0.214,1.16236050263369E-165,0,CD36 molecule [Source:MGI Symbol	Acc:MGI:107899]
6,Slc17a3,6.51501548024234E-161,0.881563707123974,0.79,0.407,1.20768841957252E-156,0,"solute carrier family 17 (sodium phosphate), member 3 [Source:MGI Symbol	Acc:MGI:2389216]"
7,Slc22a6,2.27196775148455E-144,0.830319232620217,0.713,0.317,4.21154662092692E-140,0,"solute carrier family 22 (organic anion transporter), member 6 [Source:MGI Symbol	Acc:MGI:892001]"
8,Cyp2e1,7.45129991545291E-135,1.00921019290467,0.9,0.589,1.38124746532751E-130,0,"cytochrome P450, family 2, subfamily e, polypeptide 1 [Source:MGI Symbol	Acc:MGI:88607]"
9,Slco1a1,1.39102358024608E-129,0.721666735628637,0.453,0.098,2.57854041070216E-125,0,"solute carrier organic anion transporter family, member 1a1 [Source:MGI Symbol	Acc:MGI:1351891]"
10,Atp11a,1.91284635671234E-118,0.651572446445808,0.483,0.112,3.54584329143766E-114,0,"ATPase, class VI, type 11A [Source:MGI Symbol	Acc:MGI:1354735]"
11,Inmt,3.18351218313301E-111,0.775062531505948,0.857,0.61,5.90127653387367E-107,0,indolethylamine N-methyltransferase [Source:MGI Symbol	Acc:MGI:102963]
12,Tmigd1,7.64923522143445E-109,0.812797975156541,0.601,0.234,1.4179387329973E-104,0,transmembrane and immunoglobulin domain containing 1 [Source:MGI Symbol	Acc:MGI:1913851]
13,Lpl,6.40420342808655E-103,0.720866774482174,0.701,0.377,1.1871471894644E-98,0,lipoprotein lipase [Source:MGI Symbol	Acc:MGI:96820]
14,Ces1f,1.48046640596207E-101,0.727991802165862,0.794,0.498,2.74434057673188E-97,0,carboxylesterase 1F [Source:MGI Symbol	Acc:MGI:2142687]
15,Cndp2,2.85528667293244E-94,0.740603678458468,0.798,0.509,5.29284490561487E-90,0,CNDP dipeptidase 2 (metallopeptidase M20 family) [Source:MGI Symbol	Acc:MGI:1913304]
16,Nudt19,4.65589045577902E-92,0.705731023831139,0.73,0.413,8.63062413787757E-88,0,nudix (nucleoside diphosphate linked moiety X)-type motif 19 [Source:MGI Symbol	Acc:MGI:94203]
17,Acsm2,9.23781839943874E-90,0.707905160409861,0.995,0.895,1.71241439670396E-85,0,acyl-CoA synthetase medium-chain family member 2 [Source:MGI Symbol	Acc:MGI:2385289]
18,Acsm1,7.38021751770412E-80,0.683549749803062,0.81,0.565,1.36807092125681E-75,0,acyl-CoA synthetase medium-chain family member 1 [Source:MGI Symbol	Acc:MGI:2152200]
19,Nat8,3.05601352293757E-79,0.564567280618101,0.618,0.333,5.66493226746938E-75,0,N-acetyltransferase 8 (GCN5-related) [Source:MGI Symbol	Acc:MGI:1915646]
20,Slc22a30,4.29144769774012E-77,0.57997820573563,0.556,0.243,7.95505659730086E-73,0,"solute carrier family 22, member 30 [Source:MGI Symbol	Acc:MGI:2442750]"
21,Mep1a,7.97713324701287E-77,0.559363261050935,0.557,0.255,1.47872118999878E-72,0,meprin 1 alpha [Source:MGI Symbol	Acc:MGI:96963]
22,Slc22a12,1.32346011815241E-76,0.52538864038651,0.596,0.313,2.45329802101913E-72,0,"solute carrier family 22 (organic anion/cation transporter), member 12 [Source:MGI Symbol	Acc:MGI:1195269]"
23,Acox1,1.89359426378853E-76,0.579983404620498,0.682,0.424,3.51015568678479E-72,0,"acyl-Coenzyme A oxidase 1, palmitoyl [Source:MGI Symbol	Acc:MGI:1330812]"
24,Ghr,2.21115129538642E-74,0.634940483578179,0.735,0.416,4.0988111562578E-70,0,growth hormone receptor [Source:MGI Symbol	Acc:MGI:95708]
25,Ces2c,8.73979158401429E-73,0.491858004833305,0.473,0.209,1.62009516592873E-68,0,carboxylesterase 2C [Source:MGI Symbol	Acc:MGI:2385905]
26,Slc17a1,1.46838997348345E-72,0.533357352869566,0.633,0.36,2.72195449384627E-68,0,"solute carrier family 17 (sodium phosphate), member 1 [Source:MGI Symbol	Acc:MGI:103209]"
27,Hsd17b11,3.86963425966741E-72,0.513103548540734,0.548,0.268,7.17314102714549E-68,0,hydroxysteroid (17-beta) dehydrogenase 11 [Source:MGI Symbol	Acc:MGI:2149821]
28,Mfsd4b5,1.35874516965394E-71,0.553058701490728,0.574,0.298,2.51870592098751E-67,0,major facilitator superfamily domain containing 4B5 [Source:MGI Symbol	Acc:MGI:2446139]
29,Chpt1,1.6419282071401E-71,0.576117354281989,0.89,0.711,3.04364231757561E-67,0,choline phosphotransferase 1 [Source:MGI Symbol	Acc:MGI:2384841]
30,Ugt2b38,9.77832517015965E-67,0.664954016491357,0.811,0.618,1.81260813679249E-62,0,"UDP glucuronosyltransferase 2 family, polypeptide B38 [Source:MGI Symbol	Acc:MGI:2140794]"
31,Slc5a8,2.36846712854572E-66,0.362862166622498,0.27,0.048,4.39042751618521E-62,0,"solute carrier family 5 (iodide transporter), member 8 [Source:MGI Symbol	Acc:MGI:2384916]"
32,Cyp2a4,1.12880229975741E-65,0.465362166450717,0.367,0.122,2.09246082306031E-61,0,"cytochrome P450, family 2, subfamily a, polypeptide 4 [Source:MGI Symbol	Acc:MGI:88596]"
33,Ggt1,1.47559483360462E-65,0.499440522220892,0.547,0.29,2.73531014305288E-61,0,gamma-glutamyltransferase 1 [Source:MGI Symbol	Acc:MGI:95706]
34,Slc13a3,3.21553365560782E-65,0.505157637134825,0.566,0.285,5.96063473740022E-61,0,"solute carrier family 13 (sodium-dependent dicarboxylate transporter), member 3 [Source:MGI Symbol	Acc:MGI:2149635]"
35,Ugt2b37,3.77000415359248E-64,0.466805775410055,0.276,0.075,6.98845669951438E-60,0,"UDP glucuronosyltransferase 2 family, polypeptide B37 [Source:MGI Symbol	Acc:MGI:2148239]"
36,Cyp2j13,1.38004576856239E-63,0.489607243132701,0.478,0.229,2.55819084118411E-59,0,"cytochrome P450, family 2, subfamily j, polypeptide 13 [Source:MGI Symbol	Acc:MGI:2385197]"
37,Jun,3.1141430014754E-62,0.763768979554756,0.258,0.09,5.77268688183496E-58,0,jun proto-oncogene [Source:MGI Symbol	Acc:MGI:96646]
38,Tmem176a,1.77441329641558E-61,0.49865377738312,0.582,0.375,3.28922992756556E-57,0,transmembrane protein 176A [Source:MGI Symbol	Acc:MGI:1913308]
39,Acy3,5.74085668025193E-60,0.559504536919485,0.734,0.512,1.0641826028183E-55,0,aspartoacylase (aminoacylase) 3 [Source:MGI Symbol	Acc:MGI:1918920]
40,Nat8f1,3.51657487902744E-59,0.53835853329436,0.74,0.508,6.51867485325316E-55,0,N-acetyltransferase 8 (GCN5-related) family member 1 [Source:MGI Symbol	Acc:MGI:1913366]
41,Mogat1,5.21994355123795E-59,0.353944374800811,0.287,0.072,9.67620936092978E-55,0,monoacylglycerol O-acyltransferase 1 [Source:MGI Symbol	Acc:MGI:1915643]
42,Pank1,1.23019237294713E-57,0.494210776685316,0.6,0.341,2.28040760173209E-53,0,pantothenate kinase 1 [Source:MGI Symbol	Acc:MGI:1922985]
43,Agps,5.10916079448519E-56,0.407262616906995,0.385,0.16,9.4708513647372E-52,0,alkylglycerone phosphate synthase [Source:MGI Symbol	Acc:MGI:2443065]
44,Keg1,1.00917062893416E-55,0.541224940146302,0.878,0.708,1.87069959485524E-51,0,kidney expressed gene 1 [Source:MGI Symbol	Acc:MGI:1928492]
45,Mat2a,8.26797742280673E-55,0.448512521728845,0.471,0.241,1.53263497486568E-50,0,"methionine adenosyltransferase II, alpha [Source:MGI Symbol	Acc:MGI:2443731]"
46,Slc47a1,1.34755874178495E-53,0.453578429719098,0.515,0.255,2.49796963964677E-49,0,"solute carrier family 47, member 1 [Source:MGI Symbol	Acc:MGI:1914723]"
47,Ly6e,1.55503567725786E-52,0.398507232575708,0.358,0.117,2.8825696349329E-48,0,"lymphocyte antigen 6 complex, locus E [Source:MGI Symbol	Acc:MGI:106651]"
48,Cyp2j5,3.2180959280355E-51,0.509482150620259,0.838,0.591,5.9653844217994E-47,0,"cytochrome P450, family 2, subfamily j, polypeptide 5 [Source:MGI Symbol	Acc:MGI:1270149]"
49,Selenop,2.62689972606417E-50,0.548236688377359,0.95,0.833,4.86948402220515E-46,0,selenoprotein P [Source:MGI Symbol	Acc:MGI:894288]
50,Gpx1,3.08829968164946E-49,0.481869301912208,0.991,0.936,5.7247811198736E-45,0,glutathione peroxidase 1 [Source:MGI Symbol	Acc:MGI:104887]
51,Acsm3,3.29292783182532E-49,0.384299000977483,0.342,0.114,6.1041003218546E-45,0,acyl-CoA synthetase medium-chain family member 3 [Source:MGI Symbol	Acc:MGI:99538]
52,Slc22a28,1.04882121720154E-48,0.44877656144327,0.518,0.275,1.9441998903265E-44,0,"solute carrier family 22, member 28 [Source:MGI Symbol	Acc:MGI:3645714]"
53,Ugt3a2,1.2344911348185E-48,0.454267815675904,0.633,0.394,2.28837621661305E-44,0,"UDP glycosyltransferases 3 family, polypeptide A2 [Source:MGI Symbol	Acc:MGI:2145969]"
54,Ly6a,1.01336959154364E-47,0.529865149048476,0.639,0.361,1.87848321184445E-43,0,"lymphocyte antigen 6 complex, locus A [Source:MGI Symbol	Acc:MGI:107527]"
55,Ank2,2.17637406582271E-46,0.381141204426915,0.438,0.23,4.03434460581556E-42,0,"ankyrin 2, brain [Source:MGI Symbol	Acc:MGI:88025]"
56,Napsa,3.79436485015671E-46,0.602680374529954,0.599,0.237,7.0336141227355E-42,0,napsin A aspartic peptidase [Source:MGI Symbol	Acc:MGI:109365]
57,Car4,1.39323296395437E-45,0.323230980795806,0.348,0.138,2.58263594528222E-41,0,carbonic anhydrase 4 [Source:MGI Symbol	Acc:MGI:1096574]
58,Slc22a2,6.71305844373178E-45,0.390950383166375,0.434,0.212,1.24439964371456E-40,0,"solute carrier family 22 (organic cation transporter), member 2 [Source:MGI Symbol	Acc:MGI:1335072]"
59,Amacr,1.66036421419389E-44,0.371876630763843,0.434,0.243,3.07781714385122E-40,0,alpha-methylacyl-CoA racemase [Source:MGI Symbol	Acc:MGI:1098273]
60,Cyb5a,3.44898520970157E-44,0.473637259263781,0.949,0.836,6.39338388322379E-40,0,cytochrome b5 type A (microsomal) [Source:MGI Symbol	Acc:MGI:1926952]
61,Adh1,4.30956531171847E-42,0.387023100538924,0.501,0.281,7.98864121833253E-38,0,alcohol dehydrogenase 1 (class I) [Source:MGI Symbol	Acc:MGI:87921]
62,Ldhd,5.88126203582089E-42,0.37873355926538,0.485,0.27,1.09020954358012E-37,0,lactate dehydrogenase D [Source:MGI Symbol	Acc:MGI:106428]
63,Hsd3b3,1.79389280974752E-40,0.3382908388635,0.382,0.199,3.32533910142898E-36,0,"hydroxy-delta-5-steroid dehydrogenase, 3 beta- and steroid delta-isomerase 3 [Source:MGI Symbol	Acc:MGI:96235]"
64,Smarca2,2.36108425831277E-40,0.411318155896564,0.488,0.294,4.37674188963439E-36,0,"SWI/SNF related, matrix associated, actin dependent regulator of chromatin, subfamily a, member 2 [Source:MGI Symbol	Acc:MGI:99603]"
65,Aspa,5.58726899931884E-39,0.366402757354661,0.418,0.233,1.03571205440373E-34,0,aspartoacylase [Source:MGI Symbol	Acc:MGI:87914]
66,Ugt3a1,5.63677108012512E-39,0.325191950093221,0.338,0.149,1.04488825512279E-34,0,"UDP glycosyltransferases 3 family, polypeptide A1 [Source:MGI Symbol	Acc:MGI:2146055]"
67,Ttc36,1.13306393391791E-37,0.425682708046352,0.823,0.683,2.10036061430362E-33,0,tetratricopeptide repeat domain 36 [Source:MGI Symbol	Acc:MGI:2384760]
68,Gk,2.68992549505957E-37,0.385694885530191,0.537,0.335,4.98631489019193E-33,0,glycerol kinase [Source:MGI Symbol	Acc:MGI:106594]
69,Kcnj15,9.86468369236985E-37,0.399165459170194,0.654,0.444,1.8286164160546E-32,0,"potassium inwardly-rectifying channel, subfamily J, member 15 [Source:MGI Symbol	Acc:MGI:1310000]"
70,Cd302,1.62694838114737E-36,0.328500531265434,0.487,0.286,3.01587421413288E-32,0,CD302 antigen [Source:MGI Symbol	Acc:MGI:1913455]
71,Sult1d1,1.29302177888801E-35,0.424666888546193,0.81,0.665,2.39687447152471E-31,0,"sulfotransferase family 1D, member 1 [Source:MGI Symbol	Acc:MGI:1926341]"
72,Slco1a6,4.52001924725796E-35,0.368609341991673,0.517,0.32,8.37875967864207E-31,0,"solute carrier organic anion transporter family, member 1a6 [Source:MGI Symbol	Acc:MGI:1351906]"
73,Aass,7.39666758087281E-35,0.386816581433004,0.672,0.488,1.37112026946639E-30,0,aminoadipate-semialdehyde synthase [Source:MGI Symbol	Acc:MGI:1353573]
74,Guca2b,1.48647662880547E-34,0.42033502882135,0.714,0.527,2.7554817268167E-30,0,guanylate cyclase activator 2b (retina) [Source:MGI Symbol	Acc:MGI:1270851]
75,Tmem176b,3.43333976646963E-34,0.377633944089517,0.568,0.405,6.36438192510475E-30,0,transmembrane protein 176B [Source:MGI Symbol	Acc:MGI:1916348]
76,Crot,7.59969343938155E-34,0.411589909366077,0.597,0.416,1.40875517285816E-29,0,carnitine O-octanoyltransferase [Source:MGI Symbol	Acc:MGI:1921364]
77,Slc34a1,8.11922033575632E-34,0.489923418282218,0.949,0.766,1.50505987363915E-29,0,"solute carrier family 34 (sodium phosphate), member 1 [Source:MGI Symbol	Acc:MGI:1345284]"
78,Errfi1,1.35691501552478E-33,0.419433971392772,0.568,0.416,2.51531336427828E-29,0,ERBB receptor feedback inhibitor 1 [Source:MGI Symbol	Acc:MGI:1921405]
79,Gm10681,2.22655869053607E-33,0.392613741767968,0.581,0.36,4.12737184464671E-29,0,predicted gene 10681 [Source:MGI Symbol	Acc:MGI:3711284]
80,Lactb2,4.06447304931247E-33,0.379628809086779,0.714,0.544,7.53431369151053E-29,0,"lactamase, beta 2 [Source:MGI Symbol	Acc:MGI:2442551]"
81,Acadm,2.44506171672088E-31,0.439967289448111,0.788,0.672,4.53241090428549E-27,0,"acyl-Coenzyme A dehydrogenase, medium chain [Source:MGI Symbol	Acc:MGI:87867]"
82,Ugt1a10,4.96292041812085E-31,0.321336482820536,0.472,0.301,9.19976557907063E-27,0,"UDP glycosyltransferase 1 family, polypeptide A10 [Source:MGI Symbol	Acc:MGI:3580642]"
83,Abcc2,6.01292945418211E-31,0.335729032761001,0.372,0.18,1.11461673292174E-26,0,"ATP-binding cassette, sub-family C (CFTR/MRP), member 2 [Source:MGI Symbol	Acc:MGI:1352447]"
84,Pck1,8.18493152205058E-31,0.440696777509546,0.754,0.592,1.51724075624252E-26,0,"phosphoenolpyruvate carboxykinase 1, cytosolic [Source:MGI Symbol	Acc:MGI:97501]"
85,Gclm,4.3605742267344E-30,0.362297205644897,0.625,0.447,8.08319644409755E-26,0,"glutamate-cysteine ligase, modifier subunit [Source:MGI Symbol	Acc:MGI:104995]"
86,Zbtb20,3.99467681801565E-29,0.360436775868418,0.81,0.707,7.40493241755562E-25,0,zinc finger and BTB domain containing 20 [Source:MGI Symbol	Acc:MGI:1929213]
87,Timp3,1.53860535565345E-28,0.334730997798024,0.608,0.451,2.85211274777481E-24,0,tissue inhibitor of metalloproteinase 3 [Source:MGI Symbol	Acc:MGI:98754]
88,Gas2,2.8603013412937E-28,0.335065376398269,0.561,0.399,5.30214059635613E-24,0,growth arrest specific 2 [Source:MGI Symbol	Acc:MGI:95657]
89,Dnajc12,3.63216105942085E-28,0.354071505031111,0.644,0.459,6.73293695584843E-24,0,DnaJ heat shock protein family (Hsp40) member C12 [Source:MGI Symbol	Acc:MGI:1353428]
90,Ddx5,4.53746385911149E-27,0.340071588733058,0.508,0.382,8.41109675563497E-23,0,DEAD box helicase 5 [Source:MGI Symbol	Acc:MGI:105037]
91,Acat1,8.28679703211332E-27,0.362027444146138,0.867,0.82,1.53612356584285E-22,0,acetyl-Coenzyme A acetyltransferase 1 [Source:MGI Symbol	Acc:MGI:87870]
92,Pecr,2.5122595054136E-26,0.337262746701384,0.673,0.509,4.65697544518518E-22,0,peroxisomal trans-2-enoyl-CoA reductase [Source:MGI Symbol	Acc:MGI:2148199]
93,Mpv17l,6.80263121133132E-26,0.357471954821303,0.556,0.337,1.26100374764449E-21,0,"Mpv17 transgene, kidney disease mutant-like [Source:MGI Symbol	Acc:MGI:2135951]"
94,Tmbim6,2.80396913336503E-25,0.347015526435976,0.724,0.58,5.19771758251875E-21,0,transmembrane BAX inhibitor motif containing 6 [Source:MGI Symbol	Acc:MGI:99682]
95,4931406C07Rik,1.3063384007674E-24,0.338203104669593,0.76,0.651,2.42155949350254E-20,0,RIKEN cDNA 4931406C07 gene [Source:MGI Symbol	Acc:MGI:1918234]
96,Akr1c21,2.38314507193E-24,0.355933857407981,0.95,0.85,4.41763601983664E-20,0,"aldo-keto reductase family 1, member C21 [Source:MGI Symbol	Acc:MGI:1924587]"
97,Glyat,7.44626662720618E-23,0.329502967562532,0.85,0.715,1.38031444468521E-18,0,glycine-N-acyltransferase [Source:MGI Symbol	Acc:MGI:2147502]
98,Arl6ip1,2.23248261115493E-22,0.331558944949732,0.864,0.803,4.13835301629789E-18,0,ADP-ribosylation factor-like 6 interacting protein 1 [Source:MGI Symbol	Acc:MGI:1858943]
99,Ces1d,2.47157075275659E-22,0.321504247689887,0.601,0.422,4.5815507043849E-18,0,carboxylesterase 1D [Source:MGI Symbol	Acc:MGI:2148202]
100,Malat1,1.51814292421015E-17,0.506349177964633,0.931,0.906,2.81418153860835E-13,0,metastasis associated lung adenocarcinoma transcript 1 (non-coding RNA) [Source:MGI Symbol	Acc:MGI:1919539]
101,Gpx3,5.06165891317954E-14,0.350131063411677,0.999,0.953,9.38279712736091E-10,1,glutathione peroxidase 3 [Source:MGI Symbol	Acc:MGI:105102]
102,Slc5a12,7.45046950010231E-219,1.4252942317228,0.845,0.204,1.38109353123396E-214,2,"solute carrier family 5 (sodium/glucose cotransporter), member 12 [Source:MGI Symbol	Acc:MGI:2138890]"
103,Nox4,2.47443830375003E-144,1.07068923116644,0.775,0.312,4.58686628366144E-140,2,NADPH oxidase 4 [Source:MGI Symbol	Acc:MGI:1354184]
104,Snhg11,1.14048945396374E-131,1.04353578984208,0.59,0.088,2.11412530081259E-127,2,small nucleolar RNA host gene 11 [Source:MGI Symbol	Acc:MGI:2441845]
105,Gatm,5.09934040338218E-111,1.12907123978911,0.898,0.46,9.45264730574955E-107,2,glycine amidinotransferase (L-arginine:glycine amidinotransferase) [Source:MGI Symbol	Acc:MGI:1914342]
106,Slc6a19,6.59277263380245E-96,0.727317113630198,0.611,0.205,1.22210226312796E-91,2,"solute carrier family 6 (neurotransmitter transporter), member 19 [Source:MGI Symbol	Acc:MGI:1921588]"
107,Gpx3,9.21307040800023E-96,1.13658284122505,1,0.961,1.707826861531E-91,2,glutathione peroxidase 3 [Source:MGI Symbol	Acc:MGI:105102]
108,Slc34a1,3.4901774623837E-78,0.934511376190506,0.993,0.802,6.46974196202067E-74,2,"solute carrier family 34 (sodium phosphate), member 1 [Source:MGI Symbol	Acc:MGI:1345284]"
109,Maf,1.19444028231442E-73,0.749219353807738,0.781,0.438,2.21413395132624E-69,2,avian musculoaponeurotic fibrosarcoma oncogene homolog [Source:MGI Symbol	Acc:MGI:96909]
110,Clec2h,3.38314714947808E-72,0.540346547727932,0.439,0.111,6.27133987098752E-68,2,"C-type lectin domain family 2, member h [Source:MGI Symbol	Acc:MGI:2136934]"
111,Spp2,1.2442025363248E-68,0.907188590215839,0.588,0.191,2.30637824158529E-64,2,secreted phosphoprotein 2 [Source:MGI Symbol	Acc:MGI:1922646]
112,D630023F18Rik,4.09024601794695E-65,0.57753470771665,0.414,0.113,7.58208904346826E-61,2,RIKEN cDNA D630023F18 gene [Source:MGI Symbol	Acc:MGI:2138198]
113,Fut9,4.2948095966996E-65,0.750560702868995,0.852,0.553,7.96128854940205E-61,2,fucosyltransferase 9 [Source:MGI Symbol	Acc:MGI:1330859]
114,Slc4a4,2.24914229862021E-58,0.759960990156513,0.852,0.604,4.16923507895229E-54,2,"solute carrier family 4 (anion exchanger), member 4 [Source:MGI Symbol	Acc:MGI:1927555]"
115,Tnfaip8,9.00839517485856E-55,0.617530363177587,0.731,0.454,1.66988621356353E-50,2,"tumor necrosis factor, alpha-induced protein 8 [Source:MGI Symbol	Acc:MGI:2147191]"
116,Slc5a2,5.66136747663807E-54,0.295108279228425,0.212,0.02,1.0494476891444E-49,2,"solute carrier family 5 (sodium/glucose cotransporter), member 2 [Source:MGI Symbol	Acc:MGI:2181411]"
117,Car12,1.50950685292626E-45,0.401008579872446,0.394,0.141,2.7981728532694E-41,2,carbonic anhydrase 12 [Source:MGI Symbol	Acc:MGI:1923709]
118,Ptprd,3.16664184888922E-44,0.499541113102648,0.506,0.231,5.87000399528595E-40,2,"protein tyrosine phosphatase, receptor type, D [Source:MGI Symbol	Acc:MGI:97812]"
119,Slc7a9,4.78976106910063E-44,0.448259102374183,0.437,0.174,8.87878009379184E-40,2,"solute carrier family 7 (cationic amino acid transporter, y+ system), member 9 [Source:MGI Symbol	Acc:MGI:1353656]"
120,Malat1,1.65009194851802E-43,1.04988769775374,1,0.899,3.05877544496786E-39,2,metastasis associated lung adenocarcinoma transcript 1 (non-coding RNA) [Source:MGI Symbol	Acc:MGI:1919539]
121,G6pc,8.55349264790956E-41,0.510019318003096,0.48,0.203,1.585560932143E-36,2,"glucose-6-phosphatase, catalytic [Source:MGI Symbol	Acc:MGI:95607]"
122,Ano3,1.59318942976955E-40,0.251554908948076,0.171,0.021,2.95329524596382E-36,2,anoctamin 3 [Source:MGI Symbol	Acc:MGI:3613666]
123,Cyp2d12,8.92957124930218E-40,0.580717320217225,0.399,0.136,1.65527462248314E-35,2,"cytochrome P450, family 2, subfamily d, polypeptide 12 [Source:MGI Symbol	Acc:MGI:88604]"
124,Dab2,9.98071668746196E-40,0.543688309797879,0.718,0.493,1.85012545235482E-35,2,"disabled 2, mitogen-responsive phosphoprotein [Source:MGI Symbol	Acc:MGI:109175]"
125,Prodh2,3.48584439626397E-39,0.26895995552545,0.219,0.047,6.46170975735452E-35,2,proline dehydrogenase (oxidase) 2 [Source:MGI Symbol	Acc:MGI:1929093]
126,Cpeb3,4.51041335431424E-39,0.459628929932516,0.447,0.184,8.36095323489231E-35,2,cytoplasmic polyadenylation element binding protein 3 [Source:MGI Symbol	Acc:MGI:2443075]
127,Col27a1,1.39569458185294E-38,0.280673062011111,0.228,0.056,2.5871990463808E-34,2,"collagen, type XXVII, alpha 1 [Source:MGI Symbol	Acc:MGI:2672118]"
128,Gsta2,2.11057851524517E-38,0.507259043099826,0.453,0.229,3.91237939370997E-34,2,"glutathione S-transferase, alpha 2 (Yc2) [Source:MGI Symbol	Acc:MGI:95863]"
129,Enpp2,1.13431826698315E-37,0.430513663287211,0.487,0.239,2.10268577150666E-33,2,ectonucleotide pyrophosphatase/phosphodiesterase 2 [Source:MGI Symbol	Acc:MGI:1321390]
130,Slc7a7,1.26850835350918E-37,0.256943910213643,0.2,0.039,2.35143393489997E-33,2,"solute carrier family 7 (cationic amino acid transporter, y+ system), member 7 [Source:MGI Symbol	Acc:MGI:1337120]"
131,Ftl1,6.0474723253062E-37,0.535153322159478,0.957,0.88,1.12101994494201E-32,2,ferritin light polypeptide 1 [Source:MGI Symbol	Acc:MGI:95589]
132,Lgmn,5.34281730856832E-36,0.448842699734759,0.529,0.318,9.90398044489309E-32,2,legumain [Source:MGI Symbol	Acc:MGI:1330838]
133,Ndrg1,2.1193500183545E-35,0.51891272150146,0.717,0.481,3.92863912902373E-31,2,N-myc downstream regulated gene 1 [Source:MGI Symbol	Acc:MGI:1341799]
134,Tmem106a,1.10993841436214E-33,0.280635173624506,0.292,0.096,2.05749283870309E-29,2,transmembrane protein 106A [Source:MGI Symbol	Acc:MGI:1922056]
135,Pdzk1ip1,1.13275159741343E-33,0.497288700590399,0.747,0.56,2.09978163612527E-29,2,PDZK1 interacting protein 1 [Source:MGI Symbol	Acc:MGI:1914432]
136,Tcn2,5.18292289730101E-33,0.435239058465606,0.643,0.415,9.60758417472689E-29,2,transcobalamin 2 [Source:MGI Symbol	Acc:MGI:98534]
137,Magi2,1.67662289708576E-32,0.337272641682394,0.25,0.079,3.10795586432787E-28,2,"membrane associated guanylate kinase, WW and PDZ domain containing 2 [Source:MGI Symbol	Acc:MGI:1354953]"
138,Slc13a1,3.50013461473987E-32,0.491470118583883,0.624,0.354,6.4881995353433E-28,2,"solute carrier family 13 (sodium/sulfate symporters), member 1 [Source:MGI Symbol	Acc:MGI:1859937]"
139,Rsrp1,6.49727663690313E-32,0.502668047014799,0.608,0.335,1.20440017018273E-27,2,arginine/serine rich protein 1 [Source:MGI Symbol	Acc:MGI:106498]
140,Dnase1,7.92401748505501E-31,0.654542712319018,0.841,0.614,1.46887512120465E-26,2,deoxyribonuclease I [Source:MGI Symbol	Acc:MGI:103157]
141,Myo7a,1.59848980249622E-30,0.47028416828961,0.907,0.8,2.96312054688725E-26,2,myosin VIIA [Source:MGI Symbol	Acc:MGI:104510]
142,Slc2a2,9.92803243310095E-30,0.29646620320852,0.276,0.115,1.84035937212392E-25,2,"solute carrier family 2 (facilitated glucose transporter), member 2 [Source:MGI Symbol	Acc:MGI:1095438]"
143,Lipa,7.40683076721318E-29,0.414690572490858,0.533,0.318,1.37300421931831E-24,2,lysosomal acid lipase A [Source:MGI Symbol	Acc:MGI:96789]
144,Idh1,3.06983851987627E-28,0.437922920938977,0.563,0.357,5.69055966429464E-24,2,"isocitrate dehydrogenase 1 (NADP+), soluble [Source:MGI Symbol	Acc:MGI:96413]"
145,Lrp2,6.40014228831246E-27,0.476482332129008,0.806,0.612,1.18639437598448E-22,2,low density lipoprotein receptor-related protein 2 [Source:MGI Symbol	Acc:MGI:95794]
146,Igfbp4,1.83999016767652E-26,0.405203722076575,0.611,0.407,3.41078977382196E-22,2,insulin-like growth factor binding protein 4 [Source:MGI Symbol	Acc:MGI:96439]
147,Acss1,2.45634449652503E-26,0.329245972936082,0.335,0.132,4.55332579320846E-22,2,acyl-CoA synthetase short-chain family member 1 [Source:MGI Symbol	Acc:MGI:1915988]
148,Fbp1,3.55335464749112E-26,0.478048759581416,0.877,0.757,6.58685351005428E-22,2,fructose bisphosphatase 1 [Source:MGI Symbol	Acc:MGI:95492]
149,Car3,3.71216767717977E-26,0.432188929262461,0.201,0.06,6.88124522318815E-22,2,carbonic anhydrase 3 [Source:MGI Symbol	Acc:MGI:88270]
150,Ctsl,1.52380690058606E-25,0.476876619730189,0.779,0.628,2.82468085161638E-21,2,cathepsin L [Source:MGI Symbol	Acc:MGI:88564]
151,Atxn1,1.64703897689566E-25,0.289473588840434,0.285,0.115,3.05311615147149E-21,2,ataxin 1 [Source:MGI Symbol	Acc:MGI:104783]
152,Pakap,8.78090184130694E-25,0.258180962500148,0.255,0.093,1.62771577432307E-20,2,paralemmin A kinase anchor protein [Source:MGI Symbol	Acc:MGI:5141924]
153,Car2,4.61328922116735E-24,0.482784501231683,0.595,0.331,8.55165422927791E-20,2,carbonic anhydrase 2 [Source:MGI Symbol	Acc:MGI:88269]
154,Pde4d,2.09103447549386E-22,0.41038739036696,0.51,0.272,3.87615060722298E-18,2,"phosphodiesterase 4D, cAMP specific [Source:MGI Symbol	Acc:MGI:99555]"
155,Creg1,4.65437153137097E-22,0.28776649298949,0.324,0.166,8.62780850770236E-18,2,cellular repressor of E1A-stimulated genes 1 [Source:MGI Symbol	Acc:MGI:1344382]
156,Gm10639,7.10807526640321E-22,0.270315806834162,0.26,0.114,1.31762391213316E-17,2,NA
157,Chd9,7.3921775046892E-22,0.400738554973455,0.807,0.625,1.37028794404424E-17,2,chromodomain helicase DNA binding protein 9 [Source:MGI Symbol	Acc:MGI:1924001]
158,Cryl1,8.04658955648737E-22,0.347923303420307,0.563,0.389,1.49159630608606E-17,2,"crystallin, lambda 1 [Source:MGI Symbol	Acc:MGI:1915881]"
159,Srrm2,8.455713876218E-22,0.39673696089125,0.508,0.257,1.56743568123453E-17,2,serine/arginine repetitive matrix 2 [Source:MGI Symbol	Acc:MGI:1923206]
160,Hsd3b2,4.65010632516088E-21,0.333702069835184,0.476,0.257,8.61990209495072E-17,2,"hydroxy-delta-5-steroid dehydrogenase, 3 beta- and steroid delta-isomerase 2 [Source:MGI Symbol	Acc:MGI:96234]"
161,Ass1,6.72170860036578E-21,0.42240786184692,0.807,0.643,1.2460031232498E-16,2,argininosuccinate synthetase 1 [Source:MGI Symbol	Acc:MGI:88090]
162,Sord,1.33202229902309E-20,0.368331970893729,0.793,0.655,2.46916973569909E-16,2,sorbitol dehydrogenase [Source:MGI Symbol	Acc:MGI:98266]
163,Id2,3.15180532351187E-20,0.362014986474059,0.638,0.478,5.84250152819395E-16,2,inhibitor of DNA binding 2 [Source:MGI Symbol	Acc:MGI:96397]
164,Grik3,6.26354825055408E-20,0.331648240607572,0.649,0.463,1.16107393920521E-15,2,"glutamate receptor, ionotropic, kainate 3 [Source:MGI Symbol	Acc:MGI:95816]"
165,Cd63,7.98919109332947E-20,0.414919373072834,0.877,0.807,1.48095635297048E-15,2,CD63 antigen [Source:MGI Symbol	Acc:MGI:99529]
166,Miox,2.07283135044042E-19,0.407512099710106,0.897,0.786,3.84240747431141E-15,2,myo-inositol oxygenase [Source:MGI Symbol	Acc:MGI:1891725]
167,Acaa2,1.46771068403255E-18,0.262185142639428,0.365,0.199,2.72069529499115E-14,2,acetyl-Coenzyme A acyltransferase 2 (mitochondrial 3-oxoacyl-Coenzyme A thiolase) [Source:MGI Symbol	Acc:MGI:1098623]
168,Tmem27,4.60587014776105E-18,0.442235861533778,0.909,0.774,8.53790149290467E-14,2,NA
169,Aldob,6.19397706277031E-17,0.386755218140902,0.986,0.927,1.14817752812573E-12,2,"aldolase B, fructose-bisphosphate [Source:MGI Symbol	Acc:MGI:87995]"
170,Pah,1.12246476402521E-16,0.316921568379055,0.629,0.464,2.08071293307352E-12,2,phenylalanine hydroxylase [Source:MGI Symbol	Acc:MGI:97473]
171,Comt,3.89493000542859E-16,0.289896358184271,0.485,0.329,7.22003175106298E-12,2,catechol-O-methyltransferase [Source:MGI Symbol	Acc:MGI:88470]
172,Slc22a8,5.3814603724964E-16,0.261454533070518,0.385,0.207,9.97561309249657E-12,2,"solute carrier family 22 (organic anion transporter), member 8 [Source:MGI Symbol	Acc:MGI:1336187]"
173,Slc25a4,1.43207036148207E-14,0.327943083152865,0.681,0.57,2.65462882907931E-10,2,"solute carrier family 25 (mitochondrial carrier, adenine nucleotide translocator), member 4 [Source:MGI Symbol	Acc:MGI:1353495]"
174,Rab11fip3,1.48373708583759E-14,0.288912801683715,0.481,0.305,2.75040343601713E-10,2,RAB11 family interacting protein 3 (class II) [Source:MGI Symbol	Acc:MGI:2444431]
175,Neu1,3.3460576044947E-14,0.285658194773003,0.535,0.368,6.20258698145183E-10,2,neuraminidase 1 [Source:MGI Symbol	Acc:MGI:97305]
176,Errfi1,1.5302152736139E-13,0.340955768188749,0.645,0.437,2.83656005269809E-09,2,ERBB receptor feedback inhibitor 1 [Source:MGI Symbol	Acc:MGI:1921405]
177,Tulp4,7.56134246717025E-13,0.273908060516061,0.606,0.505,1.40164605313935E-08,2,tubby like protein 4 [Source:MGI Symbol	Acc:MGI:1916092]
178,Glyat,6.63281888399406E-12,0.298684437227304,0.868,0.744,1.22952563652598E-07,2,glycine-N-acyltransferase [Source:MGI Symbol	Acc:MGI:2147502]
179,Abcc2,1.1441263499438E-11,0.267265640075082,0.394,0.222,2.12086701489083E-07,2,"ATP-binding cassette, sub-family C (CFTR/MRP), member 2 [Source:MGI Symbol	Acc:MGI:1352447]"
180,Ccnd1,2.24126014493517E-11,0.252423143104549,0.394,0.235,4.15462393066632E-07,2,cyclin D1 [Source:MGI Symbol	Acc:MGI:88313]
181,Ces1d,3.45239482795539E-11,0.287136525596715,0.588,0.468,6.39970429258091E-07,2,carboxylesterase 1D [Source:MGI Symbol	Acc:MGI:2148202]
182,Cela1,3.63759174267406E-11,0.261233569225009,0.551,0.401,6.7430038133949E-07,2,"chymotrypsin-like elastase family, member 1 [Source:MGI Symbol	Acc:MGI:95314]"
183,Akr1a1,4.00095655033873E-11,0.285601959519414,0.913,0.853,7.41657315736289E-07,2,"aldo-keto reductase family 1, member A1 (aldehyde reductase) [Source:MGI Symbol	Acc:MGI:1929955]"
184,Pnisr,1.03796483648457E-10,0.274615052443995,0.433,0.259,1.92407541739145E-06,2,PNN interacting serine/arginine-rich [Source:MGI Symbol	Acc:MGI:1913875]
185,Slc22a28,1.44001317046031E-10,0.266271353469551,0.504,0.336,2.66935241408227E-06,2,"solute carrier family 22, member 28 [Source:MGI Symbol	Acc:MGI:3645714]"
186,Acsm2,6.56818036683521E-10,0.299222022478999,0.991,0.92,1.21754359460024E-05,2,acyl-CoA synthetase medium-chain family member 2 [Source:MGI Symbol	Acc:MGI:2385289]
187,Nme2,7.29261475242991E-10,0.260132837542492,0.775,0.726,1.35183199665793E-05,2,NME/NM23 nucleoside diphosphate kinase 2 [Source:MGI Symbol	Acc:MGI:97356]
188,App,1.50413997446595E-09,0.258439920976922,0.683,0.599,2.78822427066753E-05,2,amyloid beta (A4) precursor protein [Source:MGI Symbol	Acc:MGI:88059]
189,Pck1,2.08065632216225E-08,0.283739628660589,0.733,0.635,0.000385691262439217,2,"phosphoenolpyruvate carboxykinase 1, cytosolic [Source:MGI Symbol	Acc:MGI:97501]"
190,Igfbp7,4.35006496981393E-08,0.261393339694155,0.838,0.783,0.000806371543454408,2,insulin-like growth factor binding protein 7 [Source:MGI Symbol	Acc:MGI:1352480]
191,Slc12a1,1.6377552204636E-107,2.79135148050275,0.648,0.063,3.03590685217338E-103,4,"solute carrier family 12, member 1 [Source:MGI Symbol	Acc:MGI:103150]"
192,Ptger3,1.1507125098814E-69,0.657324921664134,0.306,0.021,2.13307577956716E-65,4,prostaglandin E receptor 3 (subtype EP3) [Source:MGI Symbol	Acc:MGI:97795]
193,Umod,1.36493832125444E-51,2.43170889264231,0.762,0.092,2.53018616610935E-47,4,uromodulin [Source:MGI Symbol	Acc:MGI:102674]
194,Egf,1.04772295068592E-46,2.42371203091558,0.839,0.113,1.94216403368649E-42,4,epidermal growth factor [Source:MGI Symbol	Acc:MGI:95290]
195,Cldn16,6.01583353539785E-43,0.394754330346758,0.212,0.005,1.1151550624567E-38,4,claudin 16 [Source:MGI Symbol	Acc:MGI:2148742]
196,Erbb4,1.07815629265153E-42,0.50650205216293,0.254,0.026,1.99857831968813E-38,4,erb-b2 receptor tyrosine kinase 4 [Source:MGI Symbol	Acc:MGI:104771]
197,Ckb,3.36680782730259E-35,0.409101465614119,0.233,0.019,6.2410516694708E-31,4,"creatine kinase, brain [Source:MGI Symbol	Acc:MGI:88407]"
198,Tmem207,5.48852785285614E-34,0.373280895001486,0.176,0.003,1.01740840808394E-29,4,transmembrane protein 207 [Source:MGI Symbol	Acc:MGI:2685386]
199,Wfdc15b,4.70716804609041E-31,2.03186987260042,0.85,0.11,8.72567740703779E-27,4,WAP four-disulfide core domain 15B [Source:MGI Symbol	Acc:MGI:2445041]
200,Ppp1r1a,1.54870558568207E-27,1.14532022656013,0.674,0.083,2.87083554417885E-23,4,"protein phosphatase 1, regulatory inhibitor subunit 1A [Source:MGI Symbol	Acc:MGI:1889595]"
201,Sostdc1,2.23376426592881E-27,0.772579227856981,0.409,0.041,4.14072881975224E-23,4,sclerostin domain containing 1 [Source:MGI Symbol	Acc:MGI:1913292]
202,Nudt4,1.01152224731031E-26,1.28631992213152,0.845,0.274,1.87505878983912E-22,4,nudix (nucleoside diphosphate linked moiety X)-type motif 4 [Source:MGI Symbol	Acc:MGI:1918457]
203,Atp1a1,3.62529524051689E-25,0.775552385460966,0.813,0.453,6.72020978734617E-21,4,"ATPase, Na+/K+ transporting, alpha 1 polypeptide [Source:MGI Symbol	Acc:MGI:88105]"
204,Kng2,6.68526707626658E-24,1.09249112730786,0.663,0.103,1.23924795792754E-19,4,kininogen 2 [Source:MGI Symbol	Acc:MGI:3027157]
205,Cd24a,2.51589327929877E-22,0.332416083252034,0.254,0.025,4.66371137183613E-18,4,CD24a antigen [Source:MGI Symbol	Acc:MGI:88323]
206,Pla1a,3.70716631389047E-22,0.263735123109679,0.181,0.001,6.87197419605877E-18,4,phospholipase A1 member A [Source:MGI Symbol	Acc:MGI:1934677]
207,Atp1b1,1.75517062161969E-21,0.739815541028209,0.984,0.928,3.25355978129643E-17,4,"ATPase, Na+/K+ transporting, beta 1 polypeptide [Source:MGI Symbol	Acc:MGI:88108]"
208,Gpx6,3.12024060566451E-21,0.301172809651499,0.207,0.021,5.7839900107203E-17,4,glutathione peroxidase 6 [Source:MGI Symbol	Acc:MGI:1922762]
209,Etnk1,1.45625871035008E-20,0.300042821358775,0.233,0.047,2.69946677137594E-16,4,ethanolamine kinase 1 [Source:MGI Symbol	Acc:MGI:1922570]
210,Kng1,2.8317135037549E-20,0.422146763484796,0.295,0.038,5.24914732191046E-16,4,kininogen 1 [Source:MGI Symbol	Acc:MGI:1097705]
211,Cd59a,1.27673830110317E-19,0.471616890891168,0.373,0.092,2.36668978875495E-15,4,CD59a antigen [Source:MGI Symbol	Acc:MGI:109177]
212,Mt1,3.38995594501502E-19,1.08763598115541,0.637,0.138,6.28396133527434E-15,4,metallothionein 1 [Source:MGI Symbol	Acc:MGI:97171]
213,Slc16a7,2.85344423560954E-18,0.339462694424409,0.28,0.061,5.28942957954941E-14,4,"solute carrier family 16 (monocarboxylic acid transporters), member 7 [Source:MGI Symbol	Acc:MGI:1330284]"
214,Paqr5,8.97870621372804E-18,0.319328468689058,0.244,0.084,1.66438277083877E-13,4,progestin and adipoQ receptor family member V [Source:MGI Symbol	Acc:MGI:1921340]
215,Tmem72,3.60223604649073E-16,0.324354905523636,0.244,0.032,6.67746495937987E-12,4,transmembrane protein 72 [Source:MGI Symbol	Acc:MGI:2442707]
216,Epcam,2.21884587133675E-15,0.474327384928321,0.358,0.055,4.11307459169694E-11,4,epithelial cell adhesion molecule [Source:MGI Symbol	Acc:MGI:106653]
217,Kcnj1,4.08321265944187E-15,0.534955886933817,0.435,0.059,7.5690513068074E-11,4,"potassium inwardly-rectifying channel, subfamily J, member 1 [Source:MGI Symbol	Acc:MGI:1927248]"
218,Dst,5.84028155857985E-14,0.364793405068367,0.326,0.138,1.08261299251395E-09,4,dystonin [Source:MGI Symbol	Acc:MGI:104627]
219,Ly6a,9.4639717419967E-14,0.60156841117683,0.689,0.449,1.75433644181393E-09,4,"lymphocyte antigen 6 complex, locus A [Source:MGI Symbol	Acc:MGI:107527]"
220,Tfap2b,1.01500243848453E-13,0.347613975188984,0.259,0.035,1.88151002021877E-09,4,transcription factor AP-2 beta [Source:MGI Symbol	Acc:MGI:104672]
221,Mal,1.63247594990438E-13,0.625363055296683,0.43,0.075,3.02612066833775E-09,4,"myelin and lymphocyte protein, T cell differentiation protein [Source:MGI Symbol	Acc:MGI:892970]"
222,Aktip,2.85209428157554E-13,0.268763260160156,0.28,0.106,5.28692716975658E-09,4,AKT interacting protein [Source:MGI Symbol	Acc:MGI:3693832]
223,Cdkl1,3.76853441798768E-13,0.390141210080753,0.316,0.118,6.98573225062377E-09,4,cyclin-dependent kinase-like 1 (CDC2-related kinase) [Source:MGI Symbol	Acc:MGI:1918341]
224,Wfdc2,5.50344140165515E-12,0.642797805806698,0.456,0.065,1.02017293262481E-07,4,WAP four-disulfide core domain 2 [Source:MGI Symbol	Acc:MGI:1914951]
225,Cgnl1,6.36347544597806E-12,0.35790556016113,0.415,0.222,1.17959744342095E-07,4,cingulin-like 1 [Source:MGI Symbol	Acc:MGI:1915428]
226,Acadsb,8.24716835934346E-12,0.315652758785586,0.337,0.142,1.5287775987715E-07,4,"acyl-Coenzyme A dehydrogenase, short/branched chain [Source:MGI Symbol	Acc:MGI:1914135]"
227,Fam81a,1.09447740408522E-11,0.25353113853392,0.197,0.029,2.02883276395278E-07,4,"family with sequence similarity 81, member A [Source:MGI Symbol	Acc:MGI:1924136]"
228,Nfe2l1,1.65671268166017E-11,0.297845656520168,0.275,0.095,3.07104829799346E-07,4,"nuclear factor, erythroid derived 2,-like 1 [Source:MGI Symbol	Acc:MGI:99421]"
229,Clcnkb,4.58306149198471E-11,0.322699260458193,0.269,0.048,8.49562108769206E-07,4,"chloride channel, voltage-sensitive Kb [Source:MGI Symbol	Acc:MGI:1930643]"
230,Gm20646,1.19200440728063E-10,0.276749319045211,0.212,0.058,2.2096185697761E-06,4,predicted gene 20646 [Source:MGI Symbol	Acc:MGI:5313093]
231,1700011H14Rik,2.07177495349904E-10,0.350466740339286,0.368,0.177,3.84044923130116E-06,4,NA
232,Bag1,3.6602745875677E-10,0.399039032191413,0.648,0.434,6.78505100297424E-06,4,BCL2-associated athanogene 1 [Source:MGI Symbol	Acc:MGI:108047]
233,Cox7b,4.5445648889752E-10,0.418406317363555,0.865,0.712,8.42425993469333E-06,4,cytochrome c oxidase subunit 7B [Source:MGI Symbol	Acc:MGI:1913392]
234,Mgst3,4.46058803139549E-09,0.302906394410696,0.332,0.177,8.26859203379782E-05,4,microsomal glutathione S-transferase 3 [Source:MGI Symbol	Acc:MGI:1913697]
235,Mt2,4.87639106916768E-09,0.370810263533792,0.28,0.05,9.03936612491613E-05,4,metallothionein 2 [Source:MGI Symbol	Acc:MGI:97172]
236,Gabarapl1,5.30788636574365E-09,0.385026477943341,0.663,0.493,9.83922895617901E-05,4,gamma-aminobutyric acid (GABA) A receptor-associated protein-like 1 [Source:MGI Symbol	Acc:MGI:1914980]
237,Ier3,3.75227840082275E-08,0.296307520647303,0.218,0.041,0.000695559847160512,4,immediate early response 3 [Source:MGI Symbol	Acc:MGI:104814]
238,Cldn10,4.1978976843232E-08,0.291179484420099,0.342,0.242,0.000778164293742991,4,claudin 10 [Source:MGI Symbol	Acc:MGI:1913101]
239,Fabp3,6.05388675743129E-08,0.294451143322994,0.368,0.167,0.00112220898822504,4,"fatty acid binding protein 3, muscle and heart [Source:MGI Symbol	Acc:MGI:95476]"
240,S100a1,1.15666643241128E-07,0.296128444018734,0.456,0.286,0.00214411256576079,4,S100 calcium binding protein A1 [Source:MGI Symbol	Acc:MGI:1338917]
241,Atp5h,7.67965198351719E-07,0.316635720084376,0.777,0.636,0.0142357708818458,4,"ATP synthase, H+ transporting, mitochondrial F0 complex, subunit D [Source:MGI Symbol	Acc:MGI:1918929]"
242,Abca13,6.95194124581365E-06,0.255237982572182,0.207,0.051,0.128868134873648,4,"ATP-binding cassette, sub-family A (ABC1), member 13 [Source:MGI Symbol	Acc:MGI:2388707]"
243,Tmem213,9.23560948098427E-06,0.266228832474532,0.218,0.059,0.171200492949005,4,transmembrane protein 213 [Source:MGI Symbol	Acc:MGI:1924772]
244,Spp1,1.95907013667633E-05,0.578742724775491,0.705,0.274,0.363152831235692,4,secreted phosphoprotein 1 [Source:MGI Symbol	Acc:MGI:98389]
245,Car15,2.46583165174876E-05,0.402237139436021,0.15,0.014,0.457091213284667,4,carbonic anhydrase 15 [Source:MGI Symbol	Acc:MGI:1931324]
246,Sfrp1,3.25173638004863E-05,0.648006380054411,0.383,0.061,0.602774372769615,4,secreted frizzled-related protein 1 [Source:MGI Symbol	Acc:MGI:892014]
247,Uqcrh,4.16795118582504E-05,0.263864280213102,0.751,0.636,0.772613111316387,4,ubiquinol-cytochrome c reductase hinge protein [Source:MGI Symbol	Acc:MGI:1913826]
248,Ccnd1,4.54058547114988E-05,0.251545960450631,0.352,0.255,0.841688328787052,4,cyclin D1 [Source:MGI Symbol	Acc:MGI:88313]
249,Sdc4,4.56510280645047E-05,0.268556278733118,0.611,0.387,0.846233107231724,4,syndecan 4 [Source:MGI Symbol	Acc:MGI:1349164]
250,Ldhb,8.31981081943922E-05,0.265897517613974,0.881,0.789,1,4,lactate dehydrogenase B [Source:MGI Symbol	Acc:MGI:96763]
251,Tmem52b,9.14191217062546E-05,0.650647435482579,0.492,0.098,1,4,transmembrane protein 52B [Source:MGI Symbol	Acc:MGI:2442838]
252,Wnk1,0.00011976749633598,0.529144282582592,0.466,0.145,1,4,WNK lysine deficient protein kinase 1 [Source:MGI Symbol	Acc:MGI:2442092]
253,Oxct1,0.000276407189854312,0.260121533568516,0.907,0.823,1,4,3-oxoacid CoA transferase 1 [Source:MGI Symbol	Acc:MGI:1914291]
254,Defb1,0.00152426744743789,0.573696850488399,0.554,0.123,1,4,defensin beta 1 [Source:MGI Symbol	Acc:MGI:1096878]
255,Slc12a3,0.00483222259192279,0.672222289058419,0.368,0.092,1,4,"solute carrier family 12, member 3 [Source:MGI Symbol	Acc:MGI:108114]"
256,S100g,3.65586823074892E-129,5.01066878780295,0.833,0.214,6.77688293933928E-125,5,S100 calcium binding protein G [Source:MGI Symbol	Acc:MGI:104528]
257,Klk1b3,4.27447376091618E-116,1.19320106376237,0.563,0.009,7.92359201061032E-112,5,kallikrein 1-related peptidase b3 [Source:MGI Symbol	Acc:MGI:97322]
258,Scd2,1.30148527579806E-84,0.812425332763743,0.54,0.025,2.41256325574687E-80,5,stearoyl-Coenzyme A desaturase 2 [Source:MGI Symbol	Acc:MGI:98240]
259,Scnn1g,4.59675851091025E-73,0.648426716672331,0.405,0.007,8.52101125167433E-69,5,"sodium channel, nonvoltage-gated 1 gamma [Source:MGI Symbol	Acc:MGI:104695]"
260,Krt7,2.7676791194561E-71,0.671406477893711,0.413,0.02,5.13044678373578E-67,5,keratin 7 [Source:MGI Symbol	Acc:MGI:96704]
261,Klk1,9.83639530097697E-70,4.97133785336072,0.754,0.142,1.8233725969421E-65,5,kallikrein 1 [Source:MGI Symbol	Acc:MGI:102850]
262,Hsd11b2,9.04702468831048E-67,2.17303395153128,0.532,0.011,1.67704696647211E-62,5,hydroxysteroid 11-beta dehydrogenase 2 [Source:MGI Symbol	Acc:MGI:104720]
263,Atp1b1,6.88128214774673E-64,1.51765401697655,0.992,0.929,1.27558327172781E-59,5,"ATPase, Na+/K+ transporting, beta 1 polypeptide [Source:MGI Symbol	Acc:MGI:88108]"
264,Aif1l,1.42549915820246E-62,0.668295135999853,0.437,0.04,2.6424477895599E-58,5,allograft inflammatory factor 1-like [Source:MGI Symbol	Acc:MGI:1919598]
265,Klk1b5,7.85806502432284E-62,0.659143058227883,0.357,0.005,1.45664951355872E-57,5,kallikrein 1-related peptidase b5 [Source:MGI Symbol	Acc:MGI:892020]
266,Spp1,1.23283384119213E-61,2.60450695282508,0.81,0.279,2.28530409141786E-57,5,secreted phosphoprotein 1 [Source:MGI Symbol	Acc:MGI:98389]
267,Wfdc2,1.82812295132258E-59,1.5326928579405,0.762,0.062,3.38879151486667E-55,5,WAP four-disulfide core domain 2 [Source:MGI Symbol	Acc:MGI:1914951]
268,Tacstd2,2.78509476278282E-55,0.520467140601677,0.302,0.007,5.16273016177052E-51,5,tumor-associated calcium signal transducer 2 [Source:MGI Symbol	Acc:MGI:1861606]
269,Itm2b,2.73975761107782E-53,1.32932196189163,0.992,0.764,5.07868868365495E-49,5,integral membrane protein 2B [Source:MGI Symbol	Acc:MGI:1309517]
270,Scnn1b,5.20802635750878E-50,0.463448344456811,0.294,0.006,9.65411845891402E-46,5,"sodium channel, nonvoltage-gated 1 beta [Source:MGI Symbol	Acc:MGI:104696]"
271,Kl,7.78594640933878E-48,0.990576033061291,0.643,0.211,1.44328088589913E-43,5,klotho [Source:MGI Symbol	Acc:MGI:1101771]
272,Slc8a1,3.22448576093825E-46,1.62695679592656,0.548,0.019,5.97722925505123E-42,5,"solute carrier family 8 (sodium/calcium exchanger), member 1 [Source:MGI Symbol	Acc:MGI:107956]"
273,Tspan1,3.90256119088154E-46,0.523664704064042,0.325,0.013,7.23417767953711E-42,5,tetraspanin 1 [Source:MGI Symbol	Acc:MGI:1914055]
274,Slc2a9,9.48646351352076E-46,0.453006357238874,0.262,0.008,1.75850574150134E-41,5,"solute carrier family 2 (facilitated glucose transporter), member 9 [Source:MGI Symbol	Acc:MGI:2152844]"
275,Clu,9.35389043044477E-45,2.00272694093862,0.706,0.043,1.73393066909155E-40,5,clusterin [Source:MGI Symbol	Acc:MGI:88423]
276,Lgals3,2.90783657389256E-44,0.535382765033112,0.302,0.016,5.39025665702463E-40,5,"lectin, galactose binding, soluble 3 [Source:MGI Symbol	Acc:MGI:96778]"
277,Ehf,4.62471857367122E-44,0.512518387486186,0.254,0.006,8.57284082001434E-40,5,ets homologous factor [Source:MGI Symbol	Acc:MGI:1270840]
278,Aqp3,1.56929364157347E-43,1.05595297055563,0.31,0.058,2.90899962338474E-39,5,aquaporin 3 [Source:MGI Symbol	Acc:MGI:1333777]
279,Cav2,1.40765912129282E-41,0.469554076234225,0.286,0.003,2.60937771314049E-37,5,caveolin 2 [Source:MGI Symbol	Acc:MGI:107571]
280,Spink8,1.02781358315446E-40,0.612585342590108,0.254,0.005,1.90525803909342E-36,5,"serine peptidase inhibitor, Kazal type 8 [Source:MGI Symbol	Acc:MGI:1925959]"
281,Fxyd4,3.3229453573475E-40,0.794087121893656,0.238,0.015,6.15974380891506E-36,5,FXYD domain-containing ion transport regulator 4 [Source:MGI Symbol	Acc:MGI:1889005]
282,Camk2b,4.21445019513612E-40,1.28431054734366,0.579,0.209,7.81232632672383E-36,5,"calcium/calmodulin-dependent protein kinase II, beta [Source:MGI Symbol	Acc:MGI:88257]"
283,Kcnj10,5.21447610943097E-40,0.495436206881047,0.333,0.021,9.66607436405219E-36,5,"potassium inwardly-rectifying channel, subfamily J, member 10 [Source:MGI Symbol	Acc:MGI:1194504]"
284,Nudt4,1.11514609675731E-38,1.92689439175177,0.889,0.284,2.06714631955903E-34,5,nudix (nucleoside diphosphate linked moiety X)-type motif 4 [Source:MGI Symbol	Acc:MGI:1918457]
285,Aplp2,1.11500916201619E-37,0.827424780179083,0.595,0.18,2.06689248362941E-33,5,amyloid beta (A4) precursor-like protein 2 [Source:MGI Symbol	Acc:MGI:88047]
286,Aqp2,2.19029522770107E-37,2.49918915205584,0.405,0.007,4.06015026358947E-33,5,aquaporin 2 [Source:MGI Symbol	Acc:MGI:1096865]
287,Hes1,8.04114099240942E-36,0.664115413805467,0.294,0.033,1.49058630576293E-31,5,hes family bHLH transcription factor 1 [Source:MGI Symbol	Acc:MGI:104853]
288,Klk1b27,1.40152347352086E-35,0.519938103037251,0.302,0.002,2.59800406286561E-31,5,kallikrein 1-related peptidase b27 [Source:MGI Symbol	Acc:MGI:891980]
289,Cd9,5.26854878248411E-35,0.756132609776821,0.516,0.046,9.7663088780908E-31,5,CD9 antigen [Source:MGI Symbol	Acc:MGI:88348]
290,Pdcd4,9.59195063836334E-35,0.684563047498502,0.444,0.087,1.77805988983341E-30,5,programmed cell death 4 [Source:MGI Symbol	Acc:MGI:107490]
291,AI838599,6.54741358313695E-34,0.409349838983748,0.19,0.004,1.2136940559061E-29,5,expressed sequence AI838599 [Source:MGI Symbol	Acc:MGI:3510989]
292,Tmsb4x,6.67310444556762E-34,1.38176078564768,0.357,0.037,1.23699337107487E-29,5,"thymosin, beta 4, X chromosome [Source:MGI Symbol	Acc:MGI:99510]"
293,Sdc4,2.69554571782664E-33,0.933796227287924,0.714,0.388,4.99673309713525E-29,5,syndecan 4 [Source:MGI Symbol	Acc:MGI:1349164]
294,Cdo1,1.17194218290433E-32,0.699037596870902,0.429,0.084,2.17242922444976E-28,5,"cysteine dioxygenase 1, cytosolic [Source:MGI Symbol	Acc:MGI:105925]"
295,Atp1a1,1.1778867598013E-32,1.08461844958877,0.77,0.462,2.18344868664367E-28,5,"ATPase, Na+/K+ transporting, alpha 1 polypeptide [Source:MGI Symbol	Acc:MGI:88105]"
296,Phactr1,8.29100030864876E-32,0.633293737950924,0.349,0.041,1.53690272721422E-27,5,phosphatase and actin regulator 1 [Source:MGI Symbol	Acc:MGI:2659021]
297,Calb1,1.36839040682525E-30,3.00633400023892,0.849,0.099,2.53658529713197E-26,5,calbindin 1 [Source:MGI Symbol	Acc:MGI:88248]
298,Iqgap1,1.16862475098316E-29,0.491301696568995,0.349,0.043,2.16627970089748E-25,5,IQ motif containing GTPase activating protein 1 [Source:MGI Symbol	Acc:MGI:1352757]
299,Rhcg,2.49612297291862E-29,0.413815721651886,0.222,0.011,4.62706315489925E-25,5,Rhesus blood group-associated C glycoprotein [Source:MGI Symbol	Acc:MGI:1888517]
300,Mal,3.23236127104664E-28,1.17955338156404,0.683,0.073,5.99182808813915E-24,5,"myelin and lymphocyte protein, T cell differentiation protein [Source:MGI Symbol	Acc:MGI:892970]"
301,Mgst1,1.49681472782892E-27,0.619949869164429,0.429,0.125,2.77464546097647E-23,5,microsomal glutathione S-transferase 1 [Source:MGI Symbol	Acc:MGI:1913850]
302,Gls,1.51006413093223E-27,0.583816115128322,0.476,0.098,2.79920587950907E-23,5,glutaminase [Source:MGI Symbol	Acc:MGI:95752]
303,Npnt,1.96846227229991E-27,0.493578010641199,0.238,0.04,3.64893851416233E-23,5,nephronectin [Source:MGI Symbol	Acc:MGI:2148811]
304,Cep85,3.44286635659983E-26,0.673252173715155,0.468,0.191,6.3820413652291E-22,5,centrosomal protein 85 [Source:MGI Symbol	Acc:MGI:1917262]
305,Atp6v1f,1.44012354609089E-25,0.649656124768065,0.619,0.337,2.66955701738869E-21,5,"ATPase, H+ transporting, lysosomal V1 subunit F [Source:MGI Symbol	Acc:MGI:1913394]"
306,Gm26573,8.17462624078777E-25,0.6393376867628,0.508,0.241,1.51533046625483E-20,5,NA
307,Kcnj1,1.01598935279588E-23,0.886000528669752,0.532,0.063,1.88333946327773E-19,5,"potassium inwardly-rectifying channel, subfamily J, member 1 [Source:MGI Symbol	Acc:MGI:1927248]"
308,Tceal9,7.24503148520562E-23,0.494611157096587,0.397,0.095,1.34301148641257E-18,5,transcription elongation factor A like 9 [Source:MGI Symbol	Acc:MGI:109567]
309,Tfcp2l1,7.84449231179846E-23,0.683897422076908,0.476,0.113,1.45413353983808E-18,5,transcription factor CP2-like 1 [Source:MGI Symbol	Acc:MGI:2444691]
310,Cdkl1,8.20365915687789E-23,0.673464367991114,0.46,0.116,1.52071229791045E-18,5,cyclin-dependent kinase-like 1 (CDC2-related kinase) [Source:MGI Symbol	Acc:MGI:1918341]
311,Atp6v0e,9.26828579450324E-23,0.666435661993388,0.579,0.246,1.71806213772707E-18,5,"ATPase, H+ transporting, lysosomal V0 subunit E [Source:MGI Symbol	Acc:MGI:1328318]"
312,1700011H14Rik,1.09928690261881E-22,0.675258041569953,0.508,0.176,2.0377481313845E-18,5,NA
313,Arhgap24,6.00980433958411E-22,0.627762908386582,0.54,0.295,1.11403743042871E-17,5,Rho GTPase activating protein 24 [Source:MGI Symbol	Acc:MGI:1922647]
314,Calm2,7.74194649657251E-22,0.65352256113648,0.619,0.245,1.43512462206965E-17,5,calmodulin 2 [Source:MGI Symbol	Acc:MGI:103250]
315,Nipsnap2,1.51445242010201E-21,0.560526274583872,0.381,0.095,2.8073404511431E-17,5,nipsnap homolog 2 [Source:MGI Symbol	Acc:MGI:1278343]
316,Tfap2b,1.76220663528505E-21,0.577538147991711,0.325,0.037,3.2666024398279E-17,5,transcription factor AP-2 beta [Source:MGI Symbol	Acc:MGI:104672]
317,Atp6v1b1,4.94002536067654E-21,0.468038633719142,0.262,0.021,9.1573250110861E-17,5,"ATPase, H+ transporting, lysosomal V1 subunit B1 [Source:MGI Symbol	Acc:MGI:103285]"
318,Pgam2,6.06398293437723E-21,0.79478349983398,0.484,0.042,1.12408051654551E-16,5,phosphoglycerate mutase 2 [Source:MGI Symbol	Acc:MGI:1933118]
319,Cdh16,2.23389505154217E-20,0.584142842305764,0.532,0.209,4.14097125704372E-16,5,cadherin 16 [Source:MGI Symbol	Acc:MGI:106671]
320,Epcam,2.38503325181407E-20,0.727927728517698,0.452,0.058,4.42113613888774E-16,5,epithelial cell adhesion molecule [Source:MGI Symbol	Acc:MGI:106653]
321,Cd59a,2.80343761984903E-19,0.602303652089898,0.389,0.097,5.19673231591415E-15,5,CD59a antigen [Source:MGI Symbol	Acc:MGI:109177]
322,Tmem52b,5.138304858058E-19,2.00015898023438,0.81,0.094,9.52487571538211E-15,5,transmembrane protein 52B [Source:MGI Symbol	Acc:MGI:2442838]
323,S100a1,8.71175542673024E-19,0.596837386209847,0.603,0.284,1.61489810345298E-14,5,S100 calcium binding protein A1 [Source:MGI Symbol	Acc:MGI:1338917]
324,Cnn3,1.83597044027553E-18,0.441100074022355,0.373,0.133,3.40333840513876E-14,5,"calponin 3, acidic [Source:MGI Symbol	Acc:MGI:1919244]"
325,Ier3,2.6438549158353E-18,0.631148876097258,0.357,0.04,4.9009138574839E-14,5,immediate early response 3 [Source:MGI Symbol	Acc:MGI:104814]
326,Wnk1,2.75179734801428E-17,1.62506353412895,0.667,0.144,5.10100674401408E-13,5,WNK lysine deficient protein kinase 1 [Source:MGI Symbol	Acc:MGI:2442092]
327,Rtn3,3.27324747592158E-16,0.491149245908997,0.46,0.241,6.06761884611584E-12,5,reticulon 3 [Source:MGI Symbol	Acc:MGI:1339970]
328,Nfe2l1,5.15575224936646E-16,0.456744244160855,0.357,0.096,9.55721794465061E-12,5,"nuclear factor, erythroid derived 2,-like 1 [Source:MGI Symbol	Acc:MGI:99421]"
329,Ldhb,7.66294672267872E-16,0.642887403915116,0.913,0.79,1.42048043398295E-11,5,lactate dehydrogenase B [Source:MGI Symbol	Acc:MGI:96763]
330,Wls,1.06515615091189E-15,0.544048586442313,0.524,0.243,1.97447995694536E-11,5,wntless WNT ligand secretion mediator [Source:MGI Symbol	Acc:MGI:1915401]
331,Clcnkb,1.08479832692473E-14,0.50597135443781,0.357,0.049,2.01089065862037E-10,5,"chloride channel, voltage-sensitive Kb [Source:MGI Symbol	Acc:MGI:1930643]"
332,Pdxdc1,1.26865937555967E-14,0.407650936162163,0.373,0.099,2.35171388447495E-10,5,pyridoxal-dependent decarboxylase domain containing 1 [Source:MGI Symbol	Acc:MGI:1920909]
333,Sgms2,4.57223599760063E-14,0.477410422439313,0.349,0.073,8.47555386875229E-10,5,sphingomyelin synthase 2 [Source:MGI Symbol	Acc:MGI:1921692]
334,Cst3,6.52572153361377E-14,0.486613050775366,0.571,0.305,1.20967300068598E-09,5,cystatin C [Source:MGI Symbol	Acc:MGI:102519]
335,Defb1,4.66799488995152E-13,1.84406015192769,0.825,0.122,8.65306212750314E-09,5,defensin beta 1 [Source:MGI Symbol	Acc:MGI:1096878]
336,Rnaset2a,1.78028004303397E-12,0.492634164771922,0.587,0.301,3.30010511577206E-08,5,ribonuclease T2A [Source:MGI Symbol	Acc:MGI:1915445]
337,Kcnj16,3.42186058814298E-12,0.536220025589198,0.722,0.554,6.34310297224064E-08,5,"potassium inwardly-rectifying channel, subfamily J, member 16 [Source:MGI Symbol	Acc:MGI:1314842]"
338,Tmem213,8.50003551048529E-12,0.581976084134653,0.413,0.055,1.57565158257866E-07,5,transmembrane protein 213 [Source:MGI Symbol	Acc:MGI:1924772]
339,Atp6v1a,1.49665291942768E-11,0.538445558169704,0.714,0.538,2.7743455167431E-07,5,"ATPase, H+ transporting, lysosomal V1 subunit A [Source:MGI Symbol	Acc:MGI:1201780]"
340,Ly6e,2.38140776948902E-11,0.512467060874987,0.421,0.197,4.4144155823018E-07,5,"lymphocyte antigen 6 complex, locus E [Source:MGI Symbol	Acc:MGI:106651]"
341,Mt2,9.41772346661403E-11,0.561636819741511,0.333,0.052,1.74576339900624E-06,5,metallothionein 2 [Source:MGI Symbol	Acc:MGI:97172]
342,Atp6v1e1,1.16138554422837E-10,0.485939685261878,0.611,0.437,2.15286038333612E-06,5,"ATPase, H+ transporting, lysosomal V1 subunit E1 [Source:MGI Symbol	Acc:MGI:894326]"
343,Atrx,2.18278332027404E-10,0.40675872467948,0.341,0.146,4.04622544079198E-06,5,"ATRX, chromatin remodeler [Source:MGI Symbol	Acc:MGI:103067]"
344,Sostdc1,2.26254719799405E-10,0.664047217073687,0.421,0.048,4.19408374092156E-06,5,sclerostin domain containing 1 [Source:MGI Symbol	Acc:MGI:1913292]
345,Kng2,4.52351088491934E-10,0.889827679610481,0.563,0.118,8.38523212737499E-06,5,kininogen 2 [Source:MGI Symbol	Acc:MGI:3027157]
346,Mt1,2.43507618449639E-09,0.925833607641184,0.603,0.149,4.51390072320097E-05,5,metallothionein 1 [Source:MGI Symbol	Acc:MGI:97171]
347,Cryab,6.08355209196021E-09,0.503396024575345,0.143,0.037,0.000112770805128666,5,"crystallin, alpha B [Source:MGI Symbol	Acc:MGI:88516]"
348,Sfrp1,8.7060538334168E-08,1.17663843781003,0.325,0.07,0.00161384119910047,5,secreted frizzled-related protein 1 [Source:MGI Symbol	Acc:MGI:892014]
349,Hsp90ab1,1.04273994698914E-07,0.437917995154047,0.873,0.747,0.00193292703973376,5,"heat shock protein 90 alpha (cytosolic), class B member 1 [Source:MGI Symbol	Acc:MGI:96247]"
350,Actb,1.79463671459224E-07,0.415009518110661,0.659,0.541,0.00332671807783963,5,"actin, beta [Source:MGI Symbol	Acc:MGI:87904]"
351,Neat1,2.06396594976475E-05,0.419743524417241,0.5,0.287,0.382597368107891,5,nuclear paraspeckle assembly transcript 1 (non-protein coding) [Source:MGI Symbol	Acc:MGI:1914211]
352,Car15,2.10616452136697E-05,0.588301148840207,0.159,0.016,0.390419717325795,5,carbonic anhydrase 15 [Source:MGI Symbol	Acc:MGI:1931324]
353,Ly6a,2.6130144382055E-05,0.418331098397291,0.603,0.457,0.484374486410154,5,"lymphocyte antigen 6 complex, locus A [Source:MGI Symbol	Acc:MGI:107527]"
354,Slc12a3,0.000314618140188977,1.16475770004948,0.365,0.098,1,5,"solute carrier family 12, member 3 [Source:MGI Symbol	Acc:MGI:108114]"
355,Malat1,0.00221762431525665,0.469311630929283,0.992,0.912,1,5,metastasis associated lung adenocarcinoma transcript 1 (non-coding RNA) [Source:MGI Symbol	Acc:MGI:1919539]
356,Pvalb,1.63041198595545E-152,1.39109036257667,0.667,0.018,3.02229469836561E-148,6,parvalbumin [Source:MGI Symbol	Acc:MGI:97821]
357,Ptgfr,4.13240927631919E-78,0.821815688667417,0.5,0.018,7.66024707551288E-74,6,prostaglandin F receptor [Source:MGI Symbol	Acc:MGI:97796]
358,Hoxb5os,3.02489109459816E-64,0.718027236841359,0.429,0.029,5.6072406220566E-60,6,"homeobox B5 and homeobox B6, opposite strand [Source:MGI Symbol	Acc:MGI:1922645]"
359,Klhl3,8.42483856689562E-64,0.857506011322889,0.413,0.029,1.56171232514544E-59,6,kelch-like 3 [Source:MGI Symbol	Acc:MGI:2445185]
360,Trpm6,3.5075723918712E-62,0.565498303675971,0.349,0.024,6.50198694281165E-58,6,"transient receptor potential cation channel, subfamily M, member 6 [Source:MGI Symbol	Acc:MGI:2675603]"
361,Fam81a,5.23753587279766E-62,0.669869970397668,0.413,0.024,9.70882024740502E-58,6,"family with sequence similarity 81, member A [Source:MGI Symbol	Acc:MGI:1924136]"
362,Tmem213,3.52686482832713E-60,1.07344253330353,0.651,0.046,6.53774933226999E-56,6,transmembrane protein 213 [Source:MGI Symbol	Acc:MGI:1924772]
363,Abca13,2.35309308041741E-58,1.00242463990379,0.579,0.04,4.36192864316975E-54,6,"ATP-binding cassette, sub-family A (ABC1), member 13 [Source:MGI Symbol	Acc:MGI:2388707]"
364,Gabarapl1,7.98143223530116E-58,1.16457733295188,0.873,0.489,1.47951809345778E-53,6,gamma-aminobutyric acid (GABA) A receptor-associated protein-like 1 [Source:MGI Symbol	Acc:MGI:1914980]
365,Pkm,3.94321286627543E-56,0.599886347948715,0.413,0.028,7.30953369021476E-52,6,"pyruvate kinase, muscle [Source:MGI Symbol	Acc:MGI:97591]"
366,Trpm7,4.91288114750919E-54,1.12997308498862,0.714,0.245,9.10700778313779E-50,6,"transient receptor potential cation channel, subfamily M, member 7 [Source:MGI Symbol	Acc:MGI:1929996]"
367,Clcnkb,8.64635295919901E-53,0.829785253764439,0.563,0.041,1.60277444804672E-48,6,"chloride channel, voltage-sensitive Kb [Source:MGI Symbol	Acc:MGI:1930643]"
368,Hoxd8,7.3710975877191E-52,0.707451797015742,0.429,0.034,1.36638035983549E-47,6,homeobox D8 [Source:MGI Symbol	Acc:MGI:96209]
369,Atp1a1,8.2728788436733E-52,1.33129098081966,0.921,0.456,1.53354355125172E-47,6,"ATPase, Na+/K+ transporting, alpha 1 polypeptide [Source:MGI Symbol	Acc:MGI:88105]"
370,Pgam2,2.43939753962447E-47,1.01694151773658,0.595,0.038,4.52191121920189E-43,6,phosphoglycerate mutase 2 [Source:MGI Symbol	Acc:MGI:1933118]
371,Ppp1r1a,6.03348696937856E-47,1.74386075817176,0.921,0.086,1.1184274795137E-42,6,"protein phosphatase 1, regulatory inhibitor subunit 1A [Source:MGI Symbol	Acc:MGI:1889595]"
372,Atp1b1,7.51371760000356E-47,1.32127412204605,1,0.928,1.39281783151266E-42,6,"ATPase, Na+/K+ transporting, beta 1 polypeptide [Source:MGI Symbol	Acc:MGI:88108]"
373,Kng1,1.02320332174183E-46,0.752834077237557,0.476,0.036,1.89671199751283E-42,6,kininogen 1 [Source:MGI Symbol	Acc:MGI:1097705]
374,Lhx1os,5.54012463328842E-46,0.70742766011514,0.508,0.09,1.02697290327267E-41,6,"LIM homeobox 1, opposite strand [Source:MGI Symbol	Acc:MGI:1925615]"
375,Cox6c,1.3394497478238E-42,0.999340160653154,0.976,0.9,2.48293799754098E-38,6,cytochrome c oxidase subunit 6C [Source:MGI Symbol	Acc:MGI:104614]
376,Wnk1,3.94079691499173E-41,2.27599283519958,0.96,0.132,7.30505524132017E-37,6,WNK lysine deficient protein kinase 1 [Source:MGI Symbol	Acc:MGI:2442092]
377,Mt2,4.8754232430086E-41,0.986628009680129,0.579,0.043,9.03757206556503E-37,6,metallothionein 2 [Source:MGI Symbol	Acc:MGI:97172]
378,Sdc4,6.3898816916354E-40,1.01295408682667,0.849,0.383,1.18449236917845E-35,6,syndecan 4 [Source:MGI Symbol	Acc:MGI:1349164]
379,Rnaset2a,8.80748264747898E-39,0.858407447195095,0.762,0.295,1.63264305836318E-34,6,ribonuclease T2A [Source:MGI Symbol	Acc:MGI:1915445]
380,Tmem72,3.23673357978835E-37,0.605985144990629,0.389,0.031,5.99993303685367E-33,6,transmembrane protein 72 [Source:MGI Symbol	Acc:MGI:2442707]
381,Mt1,3.99095757995401E-37,1.86993533678428,0.889,0.139,7.39803806596075E-33,6,metallothionein 1 [Source:MGI Symbol	Acc:MGI:97171]
382,Fxyd2,1.02181314951555E-36,0.939525675375921,1,0.98,1.89413503525698E-32,6,FXYD domain-containing ion transport regulator 2 [Source:MGI Symbol	Acc:MGI:1195260]
383,Slc16a7,1.02599324572924E-35,0.591826537337648,0.397,0.061,1.9018836796083E-31,6,"solute carrier family 16 (monocarboxylic acid transporters), member 7 [Source:MGI Symbol	Acc:MGI:1330284]"
384,Defb1,8.48802400958493E-35,2.70231018463544,0.976,0.116,1.57342501065676E-30,6,defensin beta 1 [Source:MGI Symbol	Acc:MGI:1096878]
385,Kng2,9.08100896725095E-35,1.64373264007817,0.865,0.106,1.68334663225931E-30,6,kininogen 2 [Source:MGI Symbol	Acc:MGI:3027157]
386,Cavin2,9.61245531377629E-35,0.686241303596366,0.452,0.029,1.78186084151471E-30,6,caveolae associated 2 [Source:MGI Symbol	Acc:MGI:99513]
387,Fabp3,1.54255961515995E-33,0.805936665875952,0.611,0.162,2.85944275862199E-29,6,"fatty acid binding protein 3, muscle and heart [Source:MGI Symbol	Acc:MGI:95476]"
388,Ldhb,2.21973241719809E-33,0.925353826519393,0.976,0.788,4.1147179817601E-29,6,lactate dehydrogenase B [Source:MGI Symbol	Acc:MGI:96763]
389,Kctd1,3.74774081706962E-33,0.555211323140776,0.365,0.052,6.94718715260195E-29,6,potassium channel tetramerisation domain containing 1 [Source:MGI Symbol	Acc:MGI:1918269]
390,Lhx1,1.63582954039101E-32,0.66860080113058,0.413,0.052,3.03233721902282E-28,6,LIM homeobox protein 1 [Source:MGI Symbol	Acc:MGI:99783]
391,Rnaset2b,6.99274623045097E-32,0.650927798902279,0.556,0.171,1.2962453687387E-27,6,ribonuclease T2B [Source:MGI Symbol	Acc:MGI:3702087]
392,Kcnj1,1.06129111872732E-31,0.985931198917248,0.595,0.06,1.96731534678484E-27,6,"potassium inwardly-rectifying channel, subfamily J, member 1 [Source:MGI Symbol	Acc:MGI:1927248]"
393,Bag1,5.24069304608226E-31,0.862255523853035,0.817,0.432,9.71467269952269E-27,6,BCL2-associated athanogene 1 [Source:MGI Symbol	Acc:MGI:108047]
394,Cbx5,5.80567063427516E-31,0.745765306357119,0.524,0.12,1.07619716547559E-26,6,chromobox 5 [Source:MGI Symbol	Acc:MGI:109372]
395,Slc12a3,6.65503215635763E-31,3.07019419311361,1,0.074,1.23364331082401E-26,6,"solute carrier family 12, member 3 [Source:MGI Symbol	Acc:MGI:108114]"
396,Atp5h,1.96504549795149E-30,0.837523926140925,0.944,0.633,3.64260483955269E-26,6,"ATP synthase, H+ transporting, mitochondrial F0 complex, subunit D [Source:MGI Symbol	Acc:MGI:1918929]"
397,Cox7b,2.43076871769658E-30,0.89253462949088,0.913,0.714,4.50591597199415E-26,6,cytochrome c oxidase subunit 7B [Source:MGI Symbol	Acc:MGI:1913392]
398,Cox5b,8.45674400930192E-30,0.778598169184725,0.857,0.56,1.5676266370043E-25,6,cytochrome c oxidase subunit 5B [Source:MGI Symbol	Acc:MGI:88475]
399,Itm2b,1.91803603784043E-29,1.01324561722211,0.952,0.766,3.5554634033448E-25,6,integral membrane protein 2B [Source:MGI Symbol	Acc:MGI:1309517]
400,Nudt4,9.80936312883004E-29,1.68769390252683,0.921,0.283,1.81836164319122E-24,6,nudix (nucleoside diphosphate linked moiety X)-type motif 4 [Source:MGI Symbol	Acc:MGI:1918457]
401,Oxct1,1.91089117737964E-28,0.917838249352528,0.944,0.823,3.54221897550863E-24,6,3-oxoacid CoA transferase 1 [Source:MGI Symbol	Acc:MGI:1914291]
402,Sgms2,3.9417049749261E-28,0.678089920672492,0.413,0.071,7.30673851202052E-24,6,sphingomyelin synthase 2 [Source:MGI Symbol	Acc:MGI:1921692]
403,Mgst3,1.10733776902344E-26,0.677523413281401,0.532,0.172,2.05267202243875E-22,6,microsomal glutathione S-transferase 3 [Source:MGI Symbol	Acc:MGI:1913697]
404,Gm11273,2.57480586994187E-26,0.633105963967824,0.698,0.387,4.77291764111125E-22,6,NA
405,Slc25a5,6.06253899541416E-26,0.805415127695169,0.968,0.879,1.12381285357992E-21,6,"solute carrier family 25 (mitochondrial carrier, adenine nucleotide translocator), member 5 [Source:MGI Symbol	Acc:MGI:1353496]"
406,Scd2,9.1629694142873E-26,0.557177988808514,0.413,0.03,1.69853964032644E-21,6,stearoyl-Coenzyme A desaturase 2 [Source:MGI Symbol	Acc:MGI:98240]
407,Uqcrh,1.58585474333381E-25,0.770845485221876,0.841,0.634,2.93969893771788E-21,6,ubiquinol-cytochrome c reductase hinge protein [Source:MGI Symbol	Acc:MGI:1913826]
408,Ier3,2.17845826527919E-25,0.71782470303472,0.476,0.035,4.03820808634804E-21,6,immediate early response 3 [Source:MGI Symbol	Acc:MGI:104814]
409,Atp5g1,3.70640405847707E-25,0.685903839943616,0.738,0.409,6.87056120319894E-21,6,"ATP synthase, H+ transporting, mitochondrial F0 complex, subunit C1 (subunit 9) [Source:MGI Symbol	Acc:MGI:107653]"
410,Idh2,8.17252568571018E-25,0.668349919460373,0.659,0.36,1.5149410863601E-20,6,"isocitrate dehydrogenase 2 (NADP+), mitochondrial [Source:MGI Symbol	Acc:MGI:96414]"
411,Mal,1.43222581474098E-24,1.11972774844876,0.738,0.071,2.65491699278535E-20,6,"myelin and lymphocyte protein, T cell differentiation protein [Source:MGI Symbol	Acc:MGI:892970]"
412,Atp5e,1.68023544384837E-24,0.71756340870992,0.825,0.586,3.11465244226172E-20,6,"ATP synthase, H+ transporting, mitochondrial F1 complex, epsilon subunit [Source:MGI Symbol	Acc:MGI:1855697]"
413,Cox6b1,1.08605872010341E-23,0.723911385937166,0.929,0.77,2.01322704945569E-19,6,"cytochrome c oxidase, subunit 6B1 [Source:MGI Symbol	Acc:MGI:107460]"
414,Acadsb,2.6916292323193E-23,0.56494675659052,0.484,0.141,4.98947310795028E-19,6,"acyl-Coenzyme A dehydrogenase, short/branched chain [Source:MGI Symbol	Acc:MGI:1914135]"
415,Wfdc15b,2.76331503802108E-23,2.32347730889374,0.913,0.123,5.12235708597967E-19,6,WAP four-disulfide core domain 15B [Source:MGI Symbol	Acc:MGI:2445041]
416,Cd59a,5.23761678250098E-23,0.658134265299129,0.524,0.091,9.70897022972207E-19,6,CD59a antigen [Source:MGI Symbol	Acc:MGI:109177]
417,1700011H14Rik,2.82377898594094E-22,0.669048256780213,0.54,0.175,5.23443910623873E-18,6,NA
418,Cox8a,1.78338002393439E-21,0.683537164689216,0.921,0.752,3.30585155036719E-17,6,cytochrome c oxidase subunit 8A [Source:MGI Symbol	Acc:MGI:105959]
419,Ndufb9,1.87713451398029E-21,0.704654276671357,0.841,0.633,3.47964424856527E-17,6,NADH:ubiquinone oxidoreductase subunit B9 [Source:MGI Symbol	Acc:MGI:1913468]
420,Ndufa1,2.7254449144483E-21,0.721774018010735,0.778,0.562,5.05215723791282E-17,6,NADH:ubiquinone oxidoreductase subunit A1 [Source:MGI Symbol	Acc:MGI:1929511]
421,Sfrp1,4.46080122262496E-21,1.87472011831012,0.817,0.051,8.26898722637989E-17,6,secreted frizzled-related protein 1 [Source:MGI Symbol	Acc:MGI:892014]
422,Tmem52b,3.11901022231465E-20,2.04916733985583,0.897,0.091,5.78170924910466E-16,6,transmembrane protein 52B [Source:MGI Symbol	Acc:MGI:2442838]
423,Atp5j,3.95235945956561E-20,0.674046565336789,0.913,0.807,7.32648873019677E-16,6,"ATP synthase, H+ transporting, mitochondrial F0 complex, subunit F [Source:MGI Symbol	Acc:MGI:107777]"
424,Cst3,4.1178502510177E-20,0.587580241282148,0.579,0.305,7.63325901031151E-16,6,cystatin C [Source:MGI Symbol	Acc:MGI:102519]
425,Ndufc1,4.97787261267553E-20,0.702733742929775,0.833,0.628,9.22748246211663E-16,6,NADH:ubiquinone oxidoreductase subunit C1 [Source:MGI Symbol	Acc:MGI:1913627]
426,Pitpna,9.14432241892093E-20,0.675612588863922,0.96,0.84,1.69508304679537E-15,6,"phosphatidylinositol transfer protein, alpha [Source:MGI Symbol	Acc:MGI:99887]"
427,Igfbp7,9.25920370284537E-20,0.827796134918779,0.921,0.787,1.71637859039645E-15,6,insulin-like growth factor binding protein 7 [Source:MGI Symbol	Acc:MGI:1352480]
428,Ndufa11,9.99463726645461E-20,0.57045513953605,0.595,0.318,1.85270591008269E-15,6,NADH:ubiquinone oxidoreductase subunit A11 [Source:MGI Symbol	Acc:MGI:1917125]
429,Uqcrq,1.70001963707502E-19,0.647233532383835,0.873,0.734,3.15132640124597E-15,6,"ubiquinol-cytochrome c reductase, complex III subunit VII [Source:MGI Symbol	Acc:MGI:107807]"
430,Cd9,5.15896113866288E-19,0.591826537337648,0.373,0.052,9.56316626273938E-15,6,CD9 antigen [Source:MGI Symbol	Acc:MGI:88348]
431,Uqcr11,6.02555852606493E-19,0.628954866587903,0.802,0.577,1.11695778397666E-14,6,"ubiquinol-cytochrome c reductase, complex III subunit XI [Source:MGI Symbol	Acc:MGI:1913844]"
432,Ctnna1,3.27089730399702E-18,0.54525413464972,0.468,0.142,6.06326233241927E-14,6,"catenin (cadherin associated protein), alpha 1 [Source:MGI Symbol	Acc:MGI:88274]"
433,Cox7c,3.66888370782236E-18,0.649219125812504,0.944,0.862,6.8010097291903E-14,6,cytochrome c oxidase subunit 7C [Source:MGI Symbol	Acc:MGI:103226]
434,Cox6a1,4.70523809326741E-18,0.68855015541988,0.913,0.768,8.7220998534898E-14,6,cytochrome c oxidase subunit 6A1 [Source:MGI Symbol	Acc:MGI:103099]
435,Ndufv2,1.00164739554862E-17,0.555832594251025,0.675,0.369,1.85675377712847E-13,6,NADH:ubiquinone oxidoreductase core subunit V2 [Source:MGI Symbol	Acc:MGI:1920150]
436,Fkbp3,1.0986458442647E-17,0.614236291952573,0.611,0.338,2.03655980151347E-13,6,FK506 binding protein 3 [Source:MGI Symbol	Acc:MGI:1353460]
437,Nrg3,1.1568775300739E-17,0.605221288282566,0.873,0.699,2.14450387749798E-13,6,neuregulin 3 [Source:MGI Symbol	Acc:MGI:1097165]
438,Cox7a2,1.79077403358246E-17,0.634147711306283,0.921,0.793,3.31955782605181E-13,6,cytochrome c oxidase subunit 7A2 [Source:MGI Symbol	Acc:MGI:1316715]
439,S100a1,2.21430417799677E-17,0.573456706493139,0.643,0.282,4.10465565475262E-13,6,S100 calcium binding protein A1 [Source:MGI Symbol	Acc:MGI:1338917]
440,Epcam,3.0180524235027E-17,0.672698347280136,0.484,0.057,5.59456377744696E-13,6,epithelial cell adhesion molecule [Source:MGI Symbol	Acc:MGI:106653]
441,Atp5c1,1.53299509057432E-15,0.604767653085271,0.929,0.799,2.84171299939762E-11,6,"ATP synthase, H+ transporting, mitochondrial F1 complex, gamma polypeptide 1 [Source:MGI Symbol	Acc:MGI:1261437]"
442,Atp5g3,9.0007886355796E-15,0.570770285833173,0.96,0.786,1.66847618937739E-10,6,"ATP synthase, H+ transporting, mitochondrial F0 complex, subunit C3 (subunit 9) [Source:MGI Symbol	Acc:MGI:2442035]"
443,Atp5o,1.44959849562003E-14,0.559289534449984,0.762,0.582,2.68712073133085E-10,6,"ATP synthase, H+ transporting, mitochondrial F1 complex, O subunit [Source:MGI Symbol	Acc:MGI:106341]"
444,Atp5a1,2.65543849928304E-14,0.569300083610931,0.921,0.741,4.92238634612096E-10,6,"ATP synthase, H+ transporting, mitochondrial F1 complex, alpha subunit 1 [Source:MGI Symbol	Acc:MGI:88115]"
445,Egf,5.82666309626642E-14,1.96434159861014,0.841,0.127,1.08008853815491E-09,6,epidermal growth factor [Source:MGI Symbol	Acc:MGI:95290]
446,Atp5j2,7.14123588721527E-14,0.550808792570706,0.833,0.668,1.32377089641309E-09,6,"ATP synthase, H+ transporting, mitochondrial F0 complex, subunit F2 [Source:MGI Symbol	Acc:MGI:1927558]"
447,Atp5k,1.41316634082161E-13,0.559895965142083,0.825,0.604,2.61958644598101E-09,6,"ATP synthase, H+ transporting, mitochondrial F1F0 complex, subunit E [Source:MGI Symbol	Acc:MGI:106636]"
448,Sostdc1,2.26254677814957E-10,0.664047217073687,0.365,0.05,4.19408296265585E-06,6,sclerostin domain containing 1 [Source:MGI Symbol	Acc:MGI:1913292]
449,Ly6a,6.88091494596571E-10,0.615673630269602,0.802,0.45,1.27551520353366E-05,6,"lymphocyte antigen 6 complex, locus A [Source:MGI Symbol	Acc:MGI:107527]"
450,Myo3a,1.31688662446807E-09,0.531764459680721,1,0.998,2.44111273577646E-05,6,myosin IIIA [Source:MGI Symbol	Acc:MGI:2183924]
451,Calb1,8.65928338540652E-09,1.80872112306693,0.762,0.102,0.000160517136115281,6,calbindin 1 [Source:MGI Symbol	Acc:MGI:88248]
452,Umod,1.25616984949686E-08,1.534636602622,0.69,0.109,0.000232856205001232,6,uromodulin [Source:MGI Symbol	Acc:MGI:102674]
453,Spp1,2.05609967424327E-07,0.902062848274276,0.817,0.279,0.00381139196614474,6,secreted phosphoprotein 1 [Source:MGI Symbol	Acc:MGI:98389]
454,Clu,4.31028324166886E-07,1.04520479450122,0.571,0.049,0.00798997204508157,6,clusterin [Source:MGI Symbol	Acc:MGI:88423]
455,Wfdc2,3.82822751863923E-06,0.547349417678924,0.381,0.076,0.0709638535130154,6,WAP four-disulfide core domain 2 [Source:MGI Symbol	Acc:MGI:1914951]
456,Mndal,6.59389762852694E-25,0.540922940226945,0.333,0.002,1.22231080340004E-20,7,myeloid nuclear differentiation antigen like [Source:MGI Symbol	Acc:MGI:3780953]
457,Ifitm3,4.50306955265997E-23,0.622791076739569,0.333,0.001,8.34734002976579E-19,7,interferon induced transmembrane protein 3 [Source:MGI Symbol	Acc:MGI:1913391]
458,Vim,1.65913302221989E-20,0.541347199909723,0.25,0.002,3.07553488328901E-16,7,vimentin [Source:MGI Symbol	Acc:MGI:98932]
459,Klf2,2.41723057610881E-20,0.499102764532318,0.25,0.002,4.4808203189329E-16,7,Kruppel-like factor 2 (lung) [Source:MGI Symbol	Acc:MGI:1342772]
460,Flt1,2.36266499558887E-19,0.450529990320536,0.25,0.006,4.37967210232308E-15,7,FMS-like tyrosine kinase 1 [Source:MGI Symbol	Acc:MGI:95558]
461,Ptprc,4.17003560405156E-17,0.315987577501993,0.25,0.004,7.72999499923038E-13,7,"protein tyrosine phosphatase, receptor type, C [Source:MGI Symbol	Acc:MGI:97810]"
462,Adgrl4,1.39670439648646E-16,0.543470371802693,0.292,0.001,2.58907093976696E-12,7,adhesion G protein-coupled receptor L4 [Source:MGI Symbol	Acc:MGI:2655562]
463,Tm4sf1,9.066678222507E-14,0.584112356300039,0.208,0.001,1.68069014210612E-09,7,transmembrane 4 superfamily member 1 [Source:MGI Symbol	Acc:MGI:104678]
464,Rsad2,1.57262295659898E-13,0.368383665244602,0.208,0.001,2.91517117464753E-09,7,radical S-adenosyl methionine domain containing 2 [Source:MGI Symbol	Acc:MGI:1929628]
465,Fabp4,3.89905947831913E-13,0.499951408698488,0.208,0.001,7.22768655496016E-09,7,"fatty acid binding protein 4, adipocyte [Source:MGI Symbol	Acc:MGI:88038]"
466,Cd52,1.19442087058248E-12,0.537533346794841,0.292,0.004,2.21409796779874E-08,7,CD52 antigen [Source:MGI Symbol	Acc:MGI:1346088]
467,Fcer1g,1.51490167661482E-12,0.364988088411687,0.167,0.003,2.80817323794089E-08,7,"Fc receptor, IgE, high affinity I, gamma polypeptide [Source:MGI Symbol	Acc:MGI:95496]"
468,Igfbp3,1.9968643444795E-12,0.411215788326435,0.208,0.002,3.70158743536165E-08,7,insulin-like growth factor binding protein 3 [Source:MGI Symbol	Acc:MGI:96438]
469,H2-Q7,3.92798676236603E-12,0.263271949496902,0.208,0.007,7.28130906139791E-08,7,"histocompatibility 2, Q region locus 7 [Source:MGI Symbol	Acc:MGI:95936]"
470,Crip1,3.19414920524708E-11,0.264539510018527,0.167,0.006,5.92099438176651E-07,7,cysteine-rich protein 1 (intestinal) [Source:MGI Symbol	Acc:MGI:88501]
471,Dlc1,4.49133682792222E-11,0.264116866089654,0.167,0.006,8.32559107791942E-07,7,deleted in liver cancer 1 [Source:MGI Symbol	Acc:MGI:1354949]
472,Gbp8,4.86814465397989E-11,0.404024506556426,0.333,0.006,9.02407974508252E-07,7,guanylate-binding protein 8 [Source:MGI Symbol	Acc:MGI:1923324]
473,Ctsc,9.19286799216164E-11,0.310915102164944,0.208,0.007,1.704081939707E-06,7,cathepsin C [Source:MGI Symbol	Acc:MGI:109553]
474,C1qb,4.73829831763708E-10,0.271743465564354,0.125,0.001,8.78338359140386E-06,7,"complement component 1, q subcomponent, beta polypeptide [Source:MGI Symbol	Acc:MGI:88224]"
475,Cybb,4.9493220493911E-10,0.319803672414118,0.167,0.001,9.17455828295629E-06,7,"cytochrome b-245, beta polypeptide [Source:MGI Symbol	Acc:MGI:88574]"
476,Rgcc,1.11722158030282E-09,0.319379163056667,0.167,0.001,2.07099364340734E-05,7,regulator of cell cycle [Source:MGI Symbol	Acc:MGI:1913464]
477,Btnl9,4.54689163225932E-09,0.272593359574729,0.167,0,8.4285730187191E-05,7,butyrophilin-like 9 [Source:MGI Symbol	Acc:MGI:2442439]
478,Plpp1,8.83443064111606E-09,0.364140441477262,0.125,0.004,0.000163763840794368,7,phospholipid phosphatase 1 [Source:MGI Symbol	Acc:MGI:108412]
479,Srgn,1.29060314240385E-08,0.40360260421656,0.208,0.007,0.000239239104507401,7,serglycin [Source:MGI Symbol	Acc:MGI:97756]
480,Esam,3.03435652339844E-08,0.264962277799102,0.167,0.005,0.000562478668742369,7,endothelial cell-specific adhesion molecule [Source:MGI Symbol	Acc:MGI:1916774]
481,Bst2,7.42266198466964E-08,0.262427527441253,0.208,0.007,0.00137593885209821,7,bone marrow stromal cell antigen 2 [Source:MGI Symbol	Acc:MGI:1916800]
482,Plpp3,3.95517271329229E-07,0.339772852179467,0.167,0.02,0.00733170365862992,7,phospholipid phosphatase 3 [Source:MGI Symbol	Acc:MGI:1915166]
483,Entpd1,4.76407909310979E-07,0.256950798559738,0.125,0.011,0.00883117341489762,7,ectonucleoside triphosphate diphosphohydrolase 1 [Source:MGI Symbol	Acc:MGI:102805]
484,Lyz2,6.67649021861127E-07,1.02423033842649,0.167,0.003,0.0123762099182397,7,lysozyme 2 [Source:MGI Symbol	Acc:MGI:96897]
485,Ctss,1.03894449682099E-06,0.4826532056507,0.208,0.013,0.0192589141375707,7,cathepsin S [Source:MGI Symbol	Acc:MGI:107341]
486,Ptprb,1.04937916522009E-06,0.401494941254569,0.125,0.009,0.0194523415856848,7,"protein tyrosine phosphatase, receptor type, B [Source:MGI Symbol	Acc:MGI:97809]"
487,B2m,1.17198897994384E-06,1.05729870000673,0.75,0.329,0.0217251597212189,7,beta-2 microglobulin [Source:MGI Symbol	Acc:MGI:88127]
488,Mef2c,1.48099288337142E-06,0.357798914603435,0.208,0.007,0.027453165079056,7,myocyte enhancer factor 2C [Source:MGI Symbol	Acc:MGI:99458]
489,Il1b,2.38934027219251E-06,0.456034042640432,0.167,0.002,0.0442912006256325,7,interleukin 1 beta [Source:MGI Symbol	Acc:MGI:96543]
490,Gimap6,2.40588190028162E-06,0.319379163056667,0.167,0.001,0.0445978327855203,7,"GTPase, IMAP family member 6 [Source:MGI Symbol	Acc:MGI:1918876]"
491,Filip1l,2.94817133527814E-06,0.270045178092328,0.167,0.001,0.054650252042051,7,filamin A interacting protein 1-like [Source:MGI Symbol	Acc:MGI:1925999]
492,Cry1,3.23781379586176E-06,0.304179425892876,0.125,0.012,0.0600193543338895,7,cryptochrome 1 (photolyase-like) [Source:MGI Symbol	Acc:MGI:1270841]
493,Aif1,3.23878497056143E-06,0.318954778573275,0.125,0.002,0.0600373569992972,7,allograft inflammatory factor 1 [Source:MGI Symbol	Acc:MGI:1343098]
494,H2-Ab1,3.34374138693358E-06,1.38183198154534,0.375,0.061,0.0619829340895877,7,"histocompatibility 2, class II antigen A, beta 1 [Source:MGI Symbol	Acc:MGI:103070]"
495,Ly6c2,6.86730549354554E-06,0.260318632107555,0.167,0.008,0.127299241933854,7,"lymphocyte antigen 6 complex, locus C2 [Source:MGI Symbol	Acc:MGI:3712069]"
496,H2-Aa,2.22308508318423E-05,0.772073285040953,0.333,0.02,0.41209328186986,7,"histocompatibility 2, class II antigen A, alpha [Source:MGI Symbol	Acc:MGI:95895]"
497,H2-Eb1,2.38104973234753E-05,0.876180371159326,0.333,0.017,0.441375188885262,7,"histocompatibility 2, class II antigen E beta [Source:MGI Symbol	Acc:MGI:95901]"
498,0610030E20Rik,6.32949193552707E-05,0.367598370933086,0.25,0.06,1,7,RIKEN cDNA 0610030E20 gene [Source:MGI Symbol	Acc:MGI:1915614]
499,Cst3,9.29886130439588E-05,0.580991124843992,0.625,0.313,1,7,cystatin C [Source:MGI Symbol	Acc:MGI:102519]
500,Igfbp5,0.000213286417416789,0.478795582631009,0.25,0.114,1,7,insulin-like growth factor binding protein 5 [Source:MGI Symbol	Acc:MGI:96440]
501,Cd74,0.00025906801001689,1.00465064426958,0.292,0.027,1,7,"CD74 antigen (invariant polypeptide of major histocompatibility complex, class II antigen-associated) [Source:MGI Symbol	Acc:MGI:96534]"
502,0610037L13Rik,0.000341510020328475,0.254639965091561,0.25,0.045,1,7,NA
503,Rack1,0.000432406776178336,0.513246125922072,0.708,0.438,1,7,receptor for activated C kinase 1 [Source:MGI Symbol	Acc:MGI:101849]
504,Smurf2,0.000486637437356156,0.271825691493583,0.292,0.066,1,7,SMAD specific E3 ubiquitin protein ligase 2 [Source:MGI Symbol	Acc:MGI:1913563]
505,Pou6f1,0.000587317626369625,0.269734042126378,0.167,0.034,1,7,"POU domain, class 6, transcription factor 1 [Source:MGI Symbol	Acc:MGI:102935]"
506,Ptprj,0.000650742869533567,0.314171982203177,0.292,0.034,1,7,"protein tyrosine phosphatase, receptor type, J [Source:MGI Symbol	Acc:MGI:104574]"
507,H2-D1,0.000729712106816581,0.503755737670283,0.417,0.161,1,7,"histocompatibility 2, D region locus 1 [Source:MGI Symbol	Acc:MGI:95896]"
508,Actb,0.000738805530644989,0.602932244227662,0.708,0.544,1,7,"actin, beta [Source:MGI Symbol	Acc:MGI:87904]"
509,Boll,0.000882622391881859,0.369486651942312,0.458,0.169,1,7,"boule homolog, RNA binding protein [Source:MGI Symbol	Acc:MGI:1922638]"
510,Ly6c1,0.0010446990566892,0.478047296804644,0.25,0.014,1,7,"lymphocyte antigen 6 complex, locus C1 [Source:MGI Symbol	Acc:MGI:96882]"
511,H2-K1,0.00113951165153679,0.567465852871671,0.542,0.194,1,7,"histocompatibility 2, K1, K region [Source:MGI Symbol	Acc:MGI:95904]"
512,Ifnar2,0.00119571521538134,0.267685050103375,0.208,0.035,1,7,interferon (alpha and beta) receptor 2 [Source:MGI Symbol	Acc:MGI:1098243]
513,Dnajc9,0.00204700052206692,0.254639965091561,0.167,0.044,1,7,DnaJ heat shock protein family (Hsp40) member C9 [Source:MGI Symbol	Acc:MGI:1915326]
514,Gbp7,0.00240003407782845,0.390584455554305,0.25,0.014,1,7,guanylate binding protein 7 [Source:MGI Symbol	Acc:MGI:2444421]
515,Slc35d2,0.00251763551876949,0.491341850303628,0.625,0.462,1,7,"solute carrier family 35, member D2 [Source:MGI Symbol	Acc:MGI:1917734]"
516,Psmd5,0.00290652639284224,0.288514830729584,0.25,0.083,1,7,"proteasome (prosome, macropain) 26S subunit, non-ATPase, 5 [Source:MGI Symbol	Acc:MGI:1914248]"
517,Rsbn1,0.00299325646067157,0.312944678819175,0.125,0.034,1,7,"rosbin, round spermatid basic protein 1 [Source:MGI Symbol	Acc:MGI:2444993]"
518,Smap2,0.00304643191303346,0.275008693426528,0.208,0.061,1,7,small ArfGAP 2 [Source:MGI Symbol	Acc:MGI:1917030]
519,Nrp1,0.00355928734055034,0.289822120787429,0.25,0.049,1,7,neuropilin 1 [Source:MGI Symbol	Acc:MGI:106206]
520,H3f3b,0.00390588883130397,0.504171726981357,0.5,0.416,1,7,H3.3 histone B [Source:MGI Symbol	Acc:MGI:1101768]
521,Cyfip2,0.00572350863645039,0.266668244633914,0.208,0.065,1,7,cytoplasmic FMR1 interacting protein 2 [Source:MGI Symbol	Acc:MGI:1924134]
522,Ier2,0.00630991568734391,0.276722463169835,0.208,0.027,1,7,immediate early response 2 [Source:MGI Symbol	Acc:MGI:104815]
523,Uso1,0.00648130443764048,0.343644971150306,0.458,0.232,1,7,USO1 vesicle docking factor [Source:MGI Symbol	Acc:MGI:1929095]
524,Gvin1,0.00661064565116915,0.258633732598218,0.167,0.008,1,7,"GTPase, very large interferon inducible 1 [Source:MGI Symbol	Acc:MGI:1921808]"
525,Myo3a,0.00666811645700581,0.53895084907044,1,0.998,1,7,myosin IIIA [Source:MGI Symbol	Acc:MGI:2183924]
526,Eif3d,0.00714554987756907,0.266482622949514,0.25,0.097,1,7,"eukaryotic translation initiation factor 3, subunit D [Source:MGI Symbol	Acc:MGI:1933181]"
527,Camk2b,0.00735730182428389,0.614811895119063,0.375,0.222,1,7,"calcium/calmodulin-dependent protein kinase II, beta [Source:MGI Symbol	Acc:MGI:88257]"
528,Mef2a,0.00763962195815446,0.298677449577883,0.25,0.071,1,7,myocyte enhancer factor 2A [Source:MGI Symbol	Acc:MGI:99532]
529,Trhde,0.00878575793424561,0.524812320625844,1,0.922,1,7,TRH-degrading enzyme [Source:MGI Symbol	Acc:MGI:2384311]
530,Tmsb4x,0.00941343022493689,1.27494645813165,0.667,0.044,1,7,"thymosin, beta 4, X chromosome [Source:MGI Symbol	Acc:MGI:99510]"
531,Prdx3,0.00987425580649515,0.277740904648819,0.333,0.149,1,7,peroxiredoxin 3 [Source:MGI Symbol	Acc:MGI:88034]
532,Cyp7b1,1.1640644802866E-127,1.62923751564168,0.75,0.016,2.15782632710727E-123,9,"cytochrome P450, family 7, subfamily b, polypeptide 1 [Source:MGI Symbol	Acc:MGI:104978]"
533,Mep1b,8.0248817188003E-60,1.21427897512601,0.667,0.037,1.48757232421401E-55,9,meprin 1 beta [Source:MGI Symbol	Acc:MGI:96964]
534,Myo5a,5.29322713988632E-48,0.820780819986931,0.542,0.024,9.81205514920727E-44,9,myosin VA [Source:MGI Symbol	Acc:MGI:105976]
535,Slc22a19,8.36308190409103E-47,0.767136066737688,0.458,0.015,1.55026449256135E-42,9,"solute carrier family 22 (organic anion transporter), member 19 [Source:MGI Symbol	Acc:MGI:2442751]"
536,Slc22a7,1.65781762659366E-46,0.891486387029382,0.5,0.02,3.07309653441668E-42,9,"solute carrier family 22 (organic anion transporter), member 7 [Source:MGI Symbol	Acc:MGI:1859559]"
537,Mpv17l,2.08986793117644E-44,1.94479902537513,1,0.409,3.87398818402177E-40,9,"Mpv17 transgene, kidney disease mutant-like [Source:MGI Symbol	Acc:MGI:2135951]"
538,Napsa,2.76885059851531E-42,2.71598764785046,1,0.36,5.13261835446782E-38,9,napsin A aspartic peptidase [Source:MGI Symbol	Acc:MGI:109365]
539,Serpina1f,1.75373223599049E-39,0.559655031011906,0.354,0.004,3.25089344585557E-35,9,"serine (or cysteine) peptidase inhibitor, clade A, member 1F [Source:MGI Symbol	Acc:MGI:1915598]"
540,Acadm,2.7112528259076E-37,1.90021533299619,1,0.71,5.02584936338492E-33,9,"acyl-Coenzyme A dehydrogenase, medium chain [Source:MGI Symbol	Acc:MGI:87867]"
541,Ghr,4.00014723684229E-31,1.73386593138078,0.938,0.527,7.41507293293456E-27,9,growth hormone receptor [Source:MGI Symbol	Acc:MGI:95708]
542,Slc23a1,1.86543169369402E-29,0.990786611304518,0.646,0.159,3.45795073060061E-25,9,"solute carrier family 23 (nucleobase transporters), member 1 [Source:MGI Symbol	Acc:MGI:1341903]"
543,Slco4c1,6.47165310162315E-29,0.521422410891204,0.333,0.001,1.19965033544788E-24,9,"solute carrier organic anion transporter family, member 4C1 [Source:MGI Symbol	Acc:MGI:2442784]"
544,Crot,1.17966116093905E-28,1.56090299261182,0.938,0.476,2.18673789403271E-24,9,carnitine O-octanoyltransferase [Source:MGI Symbol	Acc:MGI:1921364]
545,Gm10681,8.5842579357904E-28,1.47610609175215,0.917,0.434,1.59126389355747E-23,9,predicted gene 10681 [Source:MGI Symbol	Acc:MGI:3711284]
546,Serpina1b,7.74935083021577E-27,0.521422410891204,0.271,0.001,1.4364971633971E-22,9,"serine (or cysteine) preptidase inhibitor, clade A, member 1B [Source:MGI Symbol	Acc:MGI:891970]"
547,C1qtnf3,1.74431569381324E-26,0.916687347255844,0.604,0.091,3.23343800162161E-22,9,C1q and tumor necrosis factor related protein 3 [Source:MGI Symbol	Acc:MGI:1932136]
548,Ppic,5.1350417934841E-26,0.758716389218121,0.417,0.043,9.51882697258148E-22,9,peptidylprolyl isomerase C [Source:MGI Symbol	Acc:MGI:97751]
549,Aadat,3.30077934832386E-24,1.26235814129232,0.646,0.21,6.11865467798794E-20,9,aminoadipate aminotransferase [Source:MGI Symbol	Acc:MGI:1345167]
550,Slc5a10,2.81194151824243E-23,0.517614745684371,0.375,0.046,5.212495992366E-19,9,"solute carrier family 5 (sodium/glucose cotransporter), member 10 [Source:MGI Symbol	Acc:MGI:1926089]"
551,Csad,2.61917669837228E-22,0.95873303866165,0.667,0.198,4.85516784577269E-18,9,cysteine sulfinic acid decarboxylase [Source:MGI Symbol	Acc:MGI:2180098]
552,Gclc,3.9852694185287E-22,1.14812953286742,0.625,0.154,7.38749392112665E-18,9,"glutamate-cysteine ligase, catalytic subunit [Source:MGI Symbol	Acc:MGI:104990]"
553,Rnf24,1.73544415374772E-21,0.835067323169546,0.458,0.076,3.21699282780214E-17,9,ring finger protein 24 [Source:MGI Symbol	Acc:MGI:1261771]
554,Nceh1,6.90247978946364E-21,0.913973691938439,0.688,0.194,1.27951267857287E-16,9,neutral cholesterol ester hydrolase 1 [Source:MGI Symbol	Acc:MGI:2443191]
555,Mep1a,4.43833707419845E-20,1.25730755246023,0.896,0.358,8.22734543444166E-16,9,meprin 1 alpha [Source:MGI Symbol	Acc:MGI:96963]
556,Gclm,3.60375954519431E-19,1.1390745426103,0.875,0.507,6.68028906892669E-15,9,"glutamate-cysteine ligase, modifier subunit [Source:MGI Symbol	Acc:MGI:104995]"
557,Acat1,7.88509452974364E-19,1.16703817183207,0.917,0.836,1.46165997297858E-14,9,acetyl-Coenzyme A acetyltransferase 1 [Source:MGI Symbol	Acc:MGI:87870]
558,Gm4450,3.39156862351355E-18,0.947592777771034,0.625,0.266,6.28695075740707E-14,9,predicted gene 4450 [Source:MGI Symbol	Acc:MGI:3782634]
559,Acsm3,1.09843856056266E-17,1.15705018113815,0.688,0.191,2.036175559715E-13,9,acyl-CoA synthetase medium-chain family member 3 [Source:MGI Symbol	Acc:MGI:99538]
560,Pank1,2.48665528753483E-17,1.11527033630988,0.833,0.43,4.60951290650331E-13,9,pantothenate kinase 1 [Source:MGI Symbol	Acc:MGI:1922985]
561,Chpt1,5.74998955725755E-16,1.05989323036996,0.958,0.774,1.06587556422883E-11,9,choline phosphotransferase 1 [Source:MGI Symbol	Acc:MGI:2384841]
562,Akr1c14,6.06440460824476E-16,0.716440630994882,0.521,0.099,1.12415868223033E-11,9,"aldo-keto reductase family 1, member C14 [Source:MGI Symbol	Acc:MGI:2145458]"
563,Slc6a18,1.29513906480331E-15,0.75578705817945,0.438,0.094,2.40079928442589E-11,9,"solute carrier family 6 (neurotransmitter transporter), member 18 [Source:MGI Symbol	Acc:MGI:1336892]"
564,9530068E07Rik,3.3986088839222E-15,0.712592440284283,0.562,0.224,6.30000128812659E-11,9,RIKEN cDNA 9530068E07 gene [Source:MGI Symbol	Acc:MGI:2654705]
565,Gstm1,1.4734713380798E-14,0.840905802450044,0.688,0.201,2.73137381939853E-10,9,"glutathione S-transferase, mu 1 [Source:MGI Symbol	Acc:MGI:95860]"
566,Slc7a13,1.86557712041399E-14,1.44861356326999,0.979,0.445,3.45822030811141E-10,9,"solute carrier family 7, (cationic amino acid transporter, y+ system) member 13 [Source:MGI Symbol	Acc:MGI:1921337]"
567,Methig1,2.26491575406404E-14,0.849846777116299,0.646,0.309,4.19847433330851E-10,9,methyltransferase hypoxia inducible domain containing 1 [Source:MGI Symbol	Acc:MGI:3845761]
568,Tmigd1,2.741954537872E-14,1.48085353663,0.896,0.361,5.08276112685332E-10,9,transmembrane and immunoglobulin domain containing 1 [Source:MGI Symbol	Acc:MGI:1913851]
569,Slc22a14,6.14462897307021E-13,0.642034887625858,0.521,0.126,1.13902987273803E-08,9,"solute carrier family 22 (organic cation transporter), member 14 [Source:MGI Symbol	Acc:MGI:2685974]"
570,Kap,8.17093834502848E-13,1.69119657730214,1,0.982,1.51464684101793E-08,9,kidney androgen regulated protein [Source:MGI Symbol	Acc:MGI:96653]
571,Guca2b,2.40199444705718E-12,0.986817407460159,0.896,0.591,4.45257710650989E-08,9,guanylate cyclase activator 2b (retina) [Source:MGI Symbol	Acc:MGI:1270851]
572,Gramd1b,3.76589340957022E-12,0.651014346328949,0.479,0.118,6.98083661332032E-08,9,GRAM domain containing 1B [Source:MGI Symbol	Acc:MGI:1925037]
573,Cyp2j11,3.85736312167923E-12,0.676533872630831,0.479,0.175,7.15039401865678E-08,9,"cytochrome P450, family 2, subfamily j, polypeptide 11 [Source:MGI Symbol	Acc:MGI:2140224]"
574,Rida,4.52342202166494E-12,0.919771920993384,1,0.828,8.3850674015603E-08,9,reactive intermediate imine deaminase A homolog [Source:MGI Symbol	Acc:MGI:1095401]
575,Acss2,9.96806830259016E-12,0.608546683732774,0.5,0.204,1.84778082125114E-07,9,acyl-CoA synthetase short-chain family member 2 [Source:MGI Symbol	Acc:MGI:1890410]
576,Oxct1,1.2380735253255E-11,0.916218948219677,0.896,0.827,2.29501689389588E-07,9,3-oxoacid CoA transferase 1 [Source:MGI Symbol	Acc:MGI:1914291]
577,Osbpl8,1.35099981151188E-11,0.664473903491726,0.583,0.17,2.50434835059956E-07,9,oxysterol binding protein-like 8 [Source:MGI Symbol	Acc:MGI:2443807]
578,Ugt3a1,1.85714084119699E-11,0.769236922332074,0.562,0.213,3.44258197732687E-07,9,"UDP glycosyltransferases 3 family, polypeptide A1 [Source:MGI Symbol	Acc:MGI:2146055]"
579,Kif20b,2.57710993477282E-11,0.807690094762795,0.396,0.075,4.77718868608838E-07,9,kinesin family member 20B [Source:MGI Symbol	Acc:MGI:2444576]
580,Mat2a,3.29479142710616E-11,0.854402385850491,0.708,0.32,6.10755486842669E-07,9,"methionine adenosyltransferase II, alpha [Source:MGI Symbol	Acc:MGI:2443731]"
581,Cryab,4.1628585970086E-11,1.19032175964406,0.604,0.033,7.71669098127484E-07,9,"crystallin, alpha B [Source:MGI Symbol	Acc:MGI:88516]"
582,Atp11a,5.9579294746528E-11,0.981208480961424,0.708,0.241,1.10442138671639E-06,9,"ATPase, class VI, type 11A [Source:MGI Symbol	Acc:MGI:1354735]"
583,Acsm1,8.39138836707081E-11,1.019117453895,0.896,0.652,1.55551166160392E-06,9,acyl-CoA synthetase medium-chain family member 1 [Source:MGI Symbol	Acc:MGI:2152200]
584,Pter,1.43101949966378E-10,0.773490978542163,0.792,0.405,2.65268084652675E-06,9,phosphotriesterase related [Source:MGI Symbol	Acc:MGI:107372]
585,Vamp8,1.73715062219311E-10,0.666739743727884,0.812,0.418,3.22015610835936E-06,9,vesicle-associated membrane protein 8 [Source:MGI Symbol	Acc:MGI:1336882]
586,Aqp1,1.86947316767672E-10,0.550779497499778,0.438,0.131,3.46544241092233E-06,9,aquaporin 1 [Source:MGI Symbol	Acc:MGI:103201]
587,Arhgap26,2.51616134323108E-10,0.533808959792433,0.458,0.093,4.66420828194745E-06,9,Rho GTPase activating protein 26 [Source:MGI Symbol	Acc:MGI:1918552]
588,Far1,5.42110924095602E-10,0.537225254789837,0.479,0.151,1.00491101999602E-05,9,fatty acyl CoA reductase 1 [Source:MGI Symbol	Acc:MGI:1914670]
589,5330417C22Rik,6.59068101738793E-10,0.715448891450411,0.542,0.256,1.2217145401932E-05,9,NA
590,Lpgat1,7.88231629690032E-10,0.523467958182691,0.5,0.16,1.46114497195641E-05,9,lysophosphatidylglycerol acyltransferase 1 [Source:MGI Symbol	Acc:MGI:2446186]
591,Rbm47,9.22504192119788E-10,0.636716386281102,0.542,0.244,1.71004602093245E-05,9,RNA binding motif protein 47 [Source:MGI Symbol	Acc:MGI:2384294]
592,Cyp51,1.03272127421503E-09,0.71587843249161,0.354,0.072,1.91435542601241E-05,9,"cytochrome P450, family 51 [Source:MGI Symbol	Acc:MGI:106040]"
593,Cdo1,1.49343142901341E-09,0.666016201973303,0.542,0.091,2.76837383996217E-05,9,"cysteine dioxygenase 1, cytosolic [Source:MGI Symbol	Acc:MGI:105925]"
594,Tbc1d9,1.49434548803085E-09,0.698175029556883,0.75,0.392,2.7700682311628E-05,9,"TBC1 domain family, member 9 [Source:MGI Symbol	Acc:MGI:1918560]"
595,Acadl,6.37373517950578E-09,0.65099051726322,0.812,0.439,0.000118149929022499,9,"acyl-Coenzyme A dehydrogenase, long-chain [Source:MGI Symbol	Acc:MGI:87866]"
596,Fth1,9.12051806738481E-09,0.688501575650212,1,0.999,0.000169067043415112,9,ferritin heavy polypeptide 1 [Source:MGI Symbol	Acc:MGI:95588]
597,Mpc2,9.97263532557184E-09,0.681446242542909,0.896,0.801,0.000184862741030125,9,mitochondrial pyruvate carrier 2 [Source:MGI Symbol	Acc:MGI:1917706]
598,Slc27a2,1.53257697431998E-08,1.01458246316555,1,0.815,0.000284093793729694,9,"solute carrier family 27 (fatty acid transporter), member 2 [Source:MGI Symbol	Acc:MGI:1347099]"
599,Arpp19,1.71911830192709E-08,0.659151409802322,0.562,0.401,0.000318672959628226,9,cAMP-regulated phosphoprotein 19 [Source:MGI Symbol	Acc:MGI:1891691]
600,Gls,2.61203993940723E-08,0.522969148882165,0.396,0.108,0.000484193843567919,9,glutaminase [Source:MGI Symbol	Acc:MGI:95752]
601,Cyp2a4,4.39153327717404E-08,0.770665768910191,0.604,0.206,0.000814058523589752,9,"cytochrome P450, family 2, subfamily a, polypeptide 4 [Source:MGI Symbol	Acc:MGI:88596]"
602,Fuca2,8.80255414470707E-08,0.607510604326337,0.604,0.32,0.00163172946180435,9,"fucosidase, alpha-L- 2, plasma [Source:MGI Symbol	Acc:MGI:1914098]"
603,Bphl,1.21074780727623E-07,0.67187885826041,0.708,0.584,0.00224436321034796,9,"biphenyl hydrolase-like (serine hydrolase, breast epithelial mucin-associated antigen) [Source:MGI Symbol	Acc:MGI:1915271]"
604,Gcnt1,1.51397471058916E-07,0.592520666663677,0.542,0.331,0.00280645492101913,9,"glucosaminyl (N-acetyl) transferase 1, core 2 [Source:MGI Symbol	Acc:MGI:95676]"
605,Wwp1,1.63935723692181E-07,0.651448982291148,0.604,0.341,0.00303887651008196,9,WW domain containing E3 ubiquitin protein ligase 1 [Source:MGI Symbol	Acc:MGI:1861728]
606,Tmbim4,1.75982879543471E-07,0.632487931036791,0.729,0.506,0.00326219463809732,9,transmembrane BAX inhibitor motif containing 4 [Source:MGI Symbol	Acc:MGI:1915462]
607,Me1,2.09911943322586E-07,0.585865875001831,0.604,0.292,0.00389113769337078,9,"malic enzyme 1, NADP(+)-dependent, cytosolic [Source:MGI Symbol	Acc:MGI:97043]"
608,Gk,2.34002351424032E-07,0.659355300786234,0.708,0.405,0.00433770158834728,9,glycerol kinase [Source:MGI Symbol	Acc:MGI:106594]
609,Calml4,2.40793771276179E-07,0.632985812339717,0.833,0.571,0.00446359413814653,9,calmodulin-like 4 [Source:MGI Symbol	Acc:MGI:1922850]
610,Abcc2,2.45155731044612E-07,0.707191052970011,0.542,0.246,0.00454445178637397,9,"ATP-binding cassette, sub-family C (CFTR/MRP), member 2 [Source:MGI Symbol	Acc:MGI:1352447]"
611,Nudt19,4.58443606173476E-07,0.790140554249864,0.875,0.524,0.00849816912763773,9,nudix (nucleoside diphosphate linked moiety X)-type motif 19 [Source:MGI Symbol	Acc:MGI:94203]
612,Ugt3a2,4.65159602072733E-07,0.656234617585808,0.729,0.478,0.00862266354362225,9,"UDP glycosyltransferases 3 family, polypeptide A2 [Source:MGI Symbol	Acc:MGI:2145969]"
613,Fam213a,8.42261844068626E-07,0.608063492537271,0.792,0.43,0.0156130078035001,9,NA
614,Gm20538,9.70826727815923E-07,0.569479113479902,0.833,0.586,0.0179962150535238,9,predicted gene 20538 [Source:MGI Symbol	Acc:MGI:5142003]
615,Dnaja1,1.16481617456304E-06,0.543132376942128,0.583,0.37,0.021592197427875,9,DnaJ heat shock protein family (Hsp40) member A1 [Source:MGI Symbol	Acc:MGI:1270129]
616,Ivd,1.29511095948246E-06,0.521809968093494,0.562,0.291,0.0240074718559263,9,isovaleryl coenzyme A dehydrogenase [Source:MGI Symbol	Acc:MGI:1929242]
617,Sod1,1.44206352016737E-06,0.593657993590528,0.75,0.55,0.0267315314733426,9,"superoxide dismutase 1, soluble [Source:MGI Symbol	Acc:MGI:98351]"
618,Snhg11,3.43009801846724E-06,1.05406153351491,0.458,0.166,0.0635837269683272,9,small nucleolar RNA host gene 11 [Source:MGI Symbol	Acc:MGI:2441845]
619,Nus1,6.81110657961076E-06,0.538647949506794,0.604,0.381,0.126257482666245,9,NUS1 dehydrodolichyl diphosphate synthase subunit [Source:MGI Symbol	Acc:MGI:1196365]
620,Acy3,1.12864051152895E-05,0.643527588266926,0.833,0.59,0.209216091622122,9,aspartoacylase (aminoacylase) 3 [Source:MGI Symbol	Acc:MGI:1918920]
621,Etfa,1.1565009070702E-05,0.546616943834753,0.854,0.681,0.214380573143602,9,"electron transferring flavoprotein, alpha polypeptide [Source:MGI Symbol	Acc:MGI:106092]"
622,Gm42418,1.73934502988345E-05,0.677961048707216,0.958,0.885,0.322422388189496,9,NA
623,Slc17a3,2.06508592829552E-05,0.654726175647396,0.667,0.545,0.38280497852814,9,"solute carrier family 17 (sodium phosphate), member 3 [Source:MGI Symbol	Acc:MGI:2389216]"
624,Tmbim6,3.04395986257275E-05,0.567019794115543,0.812,0.63,0.56425883972511,9,transmembrane BAX inhibitor motif containing 6 [Source:MGI Symbol	Acc:MGI:99682]
625,Cyp2j5,4.37333855685123E-05,0.578713242702502,0.896,0.678,0.810685768283513,9,"cytochrome P450, family 2, subfamily j, polypeptide 5 [Source:MGI Symbol	Acc:MGI:1270149]"
626,Keg1,5.2128922321287E-05,0.582982405410573,0.875,0.769,0.966313833069697,9,kidney expressed gene 1 [Source:MGI Symbol	Acc:MGI:1928492]
627,Cd36,6.15678570153565E-05,0.662822277620568,0.646,0.366,1,9,CD36 molecule [Source:MGI Symbol	Acc:MGI:107899]
628,Podn,7.1054045306849E-05,0.511383355690868,0.854,0.76,1,9,podocan [Source:MGI Symbol	Acc:MGI:2674939]
629,Dbi,7.1756339808972E-05,0.51853150554988,0.938,0.884,1,9,diazepam binding inhibitor [Source:MGI Symbol	Acc:MGI:94865]
630,Slc22a30,0.000222695987805608,0.530953297568849,0.583,0.354,1,9,"solute carrier family 22, member 30 [Source:MGI Symbol	Acc:MGI:2442750]"
631,Igfbp7,0.000618912867564875,0.510705006260782,0.979,0.79,1,9,insulin-like growth factor binding protein 7 [Source:MGI Symbol	Acc:MGI:1352480]
632,Atp6v1c2,7.61505675027549E-39,1.56932910231694,0.762,0.009,1.41160306979857E-34,10,"ATPase, H+ transporting, lysosomal V1 subunit C2 [Source:MGI Symbol	Acc:MGI:1916025]"
633,Adgrf5,5.70636142226573E-34,1.2156112335712,0.571,0.004,1.0577882168454E-29,10,adhesion G protein-coupled receptor F5 [Source:MGI Symbol	Acc:MGI:2182928]
634,Aqp6,7.51562339792864E-32,0.963536294367298,0.524,0.001,1.39317110927403E-27,10,aquaporin 6 [Source:MGI Symbol	Acc:MGI:1341204]
635,Serpinb9,1.61625512916685E-30,0.775485031508749,0.429,0.001,2.99605213293659E-26,10,"serine (or cysteine) peptidase inhibitor, clade B, member 9 [Source:MGI Symbol	Acc:MGI:106603]"
636,Syn2,2.73758871086458E-27,0.554674932062288,0.381,0.005,5.07466819332967E-23,10,synapsin II [Source:MGI Symbol	Acc:MGI:103020]
637,Slc4a9,6.02235244421642E-23,0.962687899728977,0.333,0.002,1.1163634725844E-18,10,"solute carrier family 4, sodium bicarbonate cotransporter, member 9 [Source:MGI Symbol	Acc:MGI:2443384]"
638,Guca2a,2.82387069368196E-22,0.65080279359106,0.381,0.001,5.23460910487824E-18,10,guanylate cyclase activator 2a (guanylin) [Source:MGI Symbol	Acc:MGI:102738]
639,Foxi1,2.57818603963661E-20,0.512874885357733,0.286,0.001,4.77918346167438E-16,10,forkhead box I1 [Source:MGI Symbol	Acc:MGI:1096329]
640,Kit,6.15976124788923E-20,0.577415137552443,0.381,0.021,1.14183494252123E-15,10,KIT proto-oncogene receptor tyrosine kinase [Source:MGI Symbol	Acc:MGI:96677]
641,Car2,6.23549839230495E-19,2.31493550774582,0.952,0.37,1.15587433698157E-14,10,carbonic anhydrase 2 [Source:MGI Symbol	Acc:MGI:88269]
642,Rcan2,1.87998879578172E-18,0.462268994215888,0.286,0.002,3.48493523074058E-14,10,regulator of calcineurin 2 [Source:MGI Symbol	Acc:MGI:1858219]
643,Parm1,3.91002257108672E-18,0.3579045908414,0.238,0.003,7.24800884002345E-14,10,prostate androgen-regulated mucin-like protein 1 [Source:MGI Symbol	Acc:MGI:2443349]
644,Hepacam2,4.22794422810488E-17,0.360871791912682,0.238,0.001,7.83734021563801E-13,10,HEPACAM family member 2 [Source:MGI Symbol	Acc:MGI:2141520]
645,Smim5,5.01672686751259E-17,0.737803680663837,0.476,0.026,9.29950659430809E-13,10,small integral membrane protein 5 [Source:MGI Symbol	Acc:MGI:1913778]
646,Mme,4.76361248500837E-16,1.14304898997022,0.476,0.052,8.83030846346002E-12,10,membrane metallo endopeptidase [Source:MGI Symbol	Acc:MGI:97004]
647,Camk2b,4.97143340210494E-14,2.2124662088605,0.714,0.22,9.21554609748192E-10,10,"calcium/calmodulin-dependent protein kinase II, beta [Source:MGI Symbol	Acc:MGI:88257]"
648,Atp6v0a4,1.30201291946977E-13,1.14207004110441,0.762,0.263,2.41354134882111E-09,10,"ATPase, H+ transporting, lysosomal V0 subunit A4 [Source:MGI Symbol	Acc:MGI:2153480]"
649,Atp6v1a,3.62612910785307E-13,1.36710333361108,0.952,0.542,6.72175552722724E-09,10,"ATPase, H+ transporting, lysosomal V1 subunit A [Source:MGI Symbol	Acc:MGI:1201780]"
650,Eps8,8.32682421843442E-13,1.17320739813416,0.714,0.241,1.54354340537119E-08,10,epidermal growth factor receptor pathway substrate 8 [Source:MGI Symbol	Acc:MGI:104684]
651,Atp6v0d2,1.4352554718296E-12,1.11813480031212,0.667,0.006,2.66053306813052E-08,10,"ATPase, H+ transporting, lysosomal V0 subunit D2 [Source:MGI Symbol	Acc:MGI:1924415]"
652,Slc4a1,2.69063127261177E-12,0.651651937253531,0.333,0,4.98762319004044E-08,10,"solute carrier family 4 (anion exchanger), member 1 [Source:MGI Symbol	Acc:MGI:109393]"
653,Dmrt2,1.9459422106198E-10,0.362145320058546,0.286,0,3.60719307582592E-06,10,doublesex and mab-3 related transcription factor 2 [Source:MGI Symbol	Acc:MGI:1330307]
654,Tmem61,5.42311335924741E-10,0.461845233002417,0.19,0.002,1.00528252340369E-05,10,transmembrane protein 61 [Source:MGI Symbol	Acc:MGI:3041156]
655,Gm26573,3.57715590906548E-09,0.93658496248488,0.762,0.247,6.63097390863468E-05,10,NA
656,Pgrmc1,4.23428428154458E-09,0.887671706133721,0.571,0.172,7.84909277269919E-05,10,progesterone receptor membrane component 1 [Source:MGI Symbol	Acc:MGI:1858305]
657,Foxp1,1.59303952988664E-08,0.714095649974818,0.381,0.092,0.000295301737655087,10,forkhead box P1 [Source:MGI Symbol	Acc:MGI:1914004]
658,Cep85,2.10279097658353E-08,0.953429648195436,0.667,0.198,0.000389794363329289,10,centrosomal protein 85 [Source:MGI Symbol	Acc:MGI:1917262]
659,Atp6v1e1,4.10821585341391E-08,0.993945547739826,0.762,0.441,0.000761539972747336,10,"ATPase, H+ transporting, lysosomal V1 subunit E1 [Source:MGI Symbol	Acc:MGI:894326]"
660,Tfcp2l1,6.24945885524631E-08,1.14455388498592,0.619,0.123,0.00115846218799701,10,transcription factor CP2-like 1 [Source:MGI Symbol	Acc:MGI:2444691]
661,Atp6v1b1,1.64745751403554E-07,1.14459954061468,0.714,0.026,0.00305389199376767,10,"ATPase, H+ transporting, lysosomal V1 subunit B1 [Source:MGI Symbol	Acc:MGI:103285]"
662,Pam,3.10992189288097E-07,0.838047976081999,0.571,0.322,0.00576486221283346,10,peptidylglycine alpha-amidating monooxygenase [Source:MGI Symbol	Acc:MGI:97475]
663,9330111N05Rik,3.91719037646128E-07,0.441312793515379,0.429,0.082,0.00726129580084627,10,RIKEN cDNA 9330111N05 gene [Source:MGI Symbol	Acc:MGI:2443112]
664,Arpc1b,1.64167930348536E-06,0.415564960758446,0.333,0.033,0.0304318092487081,10,"actin related protein 2/3 complex, subunit 1B [Source:MGI Symbol	Acc:MGI:1343142]"
665,Ckmt1,2.50988855804137E-06,0.817460185441159,0.429,0.022,0.0465258042004129,10,"creatine kinase, mitochondrial 1, ubiquitous [Source:MGI Symbol	Acc:MGI:99441]"
666,Cnbd2,2.64881933138381E-06,0.689426612723871,0.524,0.217,0.0491011639458617,10,cyclic nucleotide binding domain containing 2 [Source:MGI Symbol	Acc:MGI:1918123]
667,Nfkbiz,2.65944203355095E-06,0.484305733160962,0.19,0.02,0.0492980769759339,10,"nuclear factor of kappa light polypeptide gene enhancer in B cells inhibitor, zeta [Source:MGI Symbol	Acc:MGI:1931595]"
668,Anxa4,2.99663449199582E-06,0.482535456241892,0.333,0.052,0.0555486135781265,10,annexin A4 [Source:MGI Symbol	Acc:MGI:88030]
669,Dnal1,4.33514039249328E-06,0.493068333015527,0.286,0.013,0.0803604974556479,10,"dynein, axonemal, light chain 1 [Source:MGI Symbol	Acc:MGI:1921462]"
670,Atp6ap2,4.86030181108017E-06,0.605342215460317,0.476,0.135,0.090095414671993,10,"ATPase, H+ transporting, lysosomal accessory protein 2 [Source:MGI Symbol	Acc:MGI:1917745]"
671,Serpinb1a,6.72240599536988E-06,0.631409172541078,0.333,0.012,0.124613239936171,10,"serine (or cysteine) peptidase inhibitor, clade B, member 1a [Source:MGI Symbol	Acc:MGI:1913472]"
672,Ints6l,6.81188043880737E-06,0.420909043099787,0.333,0.029,0.126271827694172,10,integrator complex subunit 6 like [Source:MGI Symbol	Acc:MGI:2442593]
673,Hsf2,8.79884772193879E-06,0.421320947468293,0.286,0.029,0.163104240221579,10,heat shock factor 2 [Source:MGI Symbol	Acc:MGI:96239]
674,Pde1a,9.26330417213395E-06,0.679091838022483,0.476,0.083,0.171713869438847,10,"phosphodiesterase 1A, calmodulin-dependent [Source:MGI Symbol	Acc:MGI:1201792]"
675,Aldh1l1,1.39705183577691E-05,0.603809918514877,0.524,0.184,0.258971498797965,10,"aldehyde dehydrogenase 1 family, member L1 [Source:MGI Symbol	Acc:MGI:1340024]"
676,Atp6v1g3,1.68784232893847E-05,3.19806205865951,0.952,0.014,0.312875332515323,10,"ATPase, H+ transporting, lysosomal V1 subunit G3 [Source:MGI Symbol	Acc:MGI:2450548]"
677,Svopl,2.47673714719017E-05,0.423794846401252,0.286,0.027,0.459112764974642,10,SV2 related protein homolog (rat)-like [Source:MGI Symbol	Acc:MGI:2444335]
678,Hexb,2.48220973231172E-05,0.50678811379744,0.381,0.064,0.460127218078623,10,hexosaminidase B [Source:MGI Symbol	Acc:MGI:96074]
679,Ralgapa2,2.49319550241151E-05,0.489854416791846,0.238,0.077,0.462163650282022,10,"Ral GTPase activating protein, alpha subunit 2 (catalytic) [Source:MGI Symbol	Acc:MGI:3036245]"
680,Atp6v1d,2.81462735402938E-05,0.672856036226307,0.619,0.318,0.521747472616427,10,"ATPase, H+ transporting, lysosomal V1 subunit D [Source:MGI Symbol	Acc:MGI:1921084]"
681,S100a1,2.81804368988964E-05,0.70642951153298,0.571,0.294,0.522380758794842,10,S100 calcium binding protein A1 [Source:MGI Symbol	Acc:MGI:1338917]
682,Cox7a1,3.3706139956176E-05,0.394788815435038,0.238,0.047,0.624810716367634,10,cytochrome c oxidase subunit 7A1 [Source:MGI Symbol	Acc:MGI:1316714]
683,Fam13a,3.80949050975493E-05,0.527535192063864,0.286,0.05,0.706165255793272,10,"family with sequence similarity 13, member A [Source:MGI Symbol	Acc:MGI:1889842]"
684,Dmxl1,4.06161632004734E-05,0.549016810604562,0.333,0.092,0.752901817247175,10,Dmx-like 1 [Source:MGI Symbol	Acc:MGI:2443926]
685,Epcam,4.14713841937062E-05,1.1412919068876,0.619,0.069,0.768755048798732,10,epithelial cell adhesion molecule [Source:MGI Symbol	Acc:MGI:106653]
686,Ppfibp2,5.27851947676509E-05,0.391153294718533,0.333,0.048,0.978479155407944,10,"PTPRF interacting protein, binding protein 2 (liprin beta 2) [Source:MGI Symbol	Acc:MGI:894649]"
687,Atp6ap1,5.3456183447445E-05,0.404990128285853,0.238,0.073,0.990917272565288,10,"ATPase, H+ transporting, lysosomal accessory protein 1 [Source:MGI Symbol	Acc:MGI:109629]"
688,Gm21988,6.73446436231759E-05,0.629503648700897,0.667,0.33,1,10,predicted gene 21988 [Source:MGI Symbol	Acc:MGI:5439457]
689,Car12,7.15299215328573E-05,0.599990966591768,0.429,0.181,1,10,carbonic anhydrase 12 [Source:MGI Symbol	Acc:MGI:1923709]
690,Ncoa7,8.12036458204319E-05,0.635477062362223,0.429,0.178,1,10,nuclear receptor coactivator 7 [Source:MGI Symbol	Acc:MGI:2444847]
691,Atp6v1f,9.08724199561112E-05,0.609093313768383,0.762,0.345,1,10,"ATPase, H+ transporting, lysosomal V1 subunit F [Source:MGI Symbol	Acc:MGI:1913394]"
692,Emb,0.000124236888871776,0.385114378237192,0.19,0.053,1,10,embigin [Source:MGI Symbol	Acc:MGI:95321]
693,Rgs2,0.00014721294739198,0.634763303760434,0.238,0.01,1,10,regulator of G-protein signaling 2 [Source:MGI Symbol	Acc:MGI:1098271]
694,Ldhb,0.000187062715052943,0.722328250986682,0.952,0.794,1,10,lactate dehydrogenase B [Source:MGI Symbol	Acc:MGI:96763]
695,Ociad2,0.00019454317739693,0.443267930067336,0.333,0.075,1,10,OCIA domain containing 2 [Source:MGI Symbol	Acc:MGI:1916377]
696,Tpm1,0.000290345263186356,0.456954512618252,0.333,0.095,1,10,"tropomyosin 1, alpha [Source:MGI Symbol	Acc:MGI:98809]"
697,Tuba4a,0.000348420482181573,0.376529068002052,0.286,0.091,1,10,"tubulin, alpha 4A [Source:MGI Symbol	Acc:MGI:1095410]"
698,Ap1ar,0.000406594061618352,0.395962215288979,0.333,0.076,1,10,adaptor-related protein complex 1 associated regulatory protein [Source:MGI Symbol	Acc:MGI:2384822]
699,Aplp2,0.000465573783150543,0.600225020460529,0.571,0.193,1,10,amyloid beta (A4) precursor-like protein 2 [Source:MGI Symbol	Acc:MGI:88047]
700,Nipsnap2,0.000488487252755935,0.560447341523864,0.429,0.103,1,10,nipsnap homolog 2 [Source:MGI Symbol	Acc:MGI:1278343]
701,Tmem213,0.00074340355716656,0.961491568723208,0.667,0.064,1,10,transmembrane protein 213 [Source:MGI Symbol	Acc:MGI:1924772]
702,Clcnkb,0.000861397288499915,0.706372135691562,0.429,0.058,1,10,"chloride channel, voltage-sensitive Kb [Source:MGI Symbol	Acc:MGI:1930643]"
703,Atp6v0e,0.000931326889816571,0.567229414796134,0.571,0.256,1,10,"ATPase, H+ transporting, lysosomal V0 subunit E [Source:MGI Symbol	Acc:MGI:1328318]"
704,Slc25a3,0.00105875243894099,0.574170012240901,0.762,0.58,1,10,"solute carrier family 25 (mitochondrial carrier, phosphate carrier), member 3 [Source:MGI Symbol	Acc:MGI:1353498]"
705,Itpr2,0.00110501832739731,0.538688577151524,0.381,0.089,1,10,"inositol 1,4,5-triphosphate receptor 2 [Source:MGI Symbol	Acc:MGI:99418]"
706,Plcb4,0.00123643389977576,0.383938295366259,0.143,0.019,1,10,"phospholipase C, beta 4 [Source:MGI Symbol	Acc:MGI:107464]"
707,Cox7b,0.00153214510333696,0.623057803108156,0.667,0.721,1,10,cytochrome c oxidase subunit 7B [Source:MGI Symbol	Acc:MGI:1913392]
708,Mcee,0.00186667291748957,0.446422867276687,0.524,0.236,1,10,methylmalonyl CoA epimerase [Source:MGI Symbol	Acc:MGI:1920974]
709,Calm2,0.00190762556284022,0.530891233980089,0.476,0.257,1,10,calmodulin 2 [Source:MGI Symbol	Acc:MGI:103250]
710,Cdkl1,0.00234414781233747,0.549400761382847,0.381,0.128,1,10,cyclin-dependent kinase-like 1 (CDC2-related kinase) [Source:MGI Symbol	Acc:MGI:1918341]
711,Itm2b,0.0024791997299784,0.679984871192991,0.952,0.771,1,10,integral membrane protein 2B [Source:MGI Symbol	Acc:MGI:1309517]
712,Zmynd11,0.0026794456289895,0.417758924355354,0.429,0.203,1,10,"zinc finger, MYND domain containing 11 [Source:MGI Symbol	Acc:MGI:1913755]"
713,Gm10250,0.00270401946943539,0.423928691595561,0.429,0.254,1,10,predicted pseudogene 10250 [Source:MGI Symbol	Acc:MGI:3642408]
714,Glg1,0.002914597363575,0.409155104605241,0.19,0.123,1,10,golgi apparatus protein 1 [Source:MGI Symbol	Acc:MGI:104967]
715,Mthfd1,0.00294869185761934,0.405552736038133,0.381,0.214,1,10,"methylenetetrahydrofolate dehydrogenase (NADP+ dependent), methenyltetrahydrofolate cyclohydrolase, formyltetrahydrofolate synthase [Source:MGI Symbol	Acc:MGI:1342005]"
716,Sox6,0.00358102164357987,0.36729332534249,0.286,0.091,1,10,SRY (sex determining region Y)-box 6 [Source:MGI Symbol	Acc:MGI:98368]
717,Sept7,0.0044018101653759,0.369658694086663,0.333,0.12,1,10,NA
718,Hadha,0.00545045213503733,0.398703865438421,0.238,0.156,1,10,hydroxyacyl-CoA dehydrogenase trifunctional multienzyme complex subunit alpha [Source:MGI Symbol	Acc:MGI:2135593]
719,Cs,0.00545943523999858,0.356449714394543,0.238,0.162,1,10,citrate synthase [Source:MGI Symbol	Acc:MGI:88529]
720,Pnpla8,0.00553044776960736,0.44781790660378,0.381,0.317,1,10,patatin-like phospholipase domain containing 8 [Source:MGI Symbol	Acc:MGI:1914702]
721,Neat1,0.00561463510703714,0.698449738735276,0.476,0.294,1,10,nuclear paraspeckle assembly transcript 1 (non-protein coding) [Source:MGI Symbol	Acc:MGI:1914211]
722,Slc25a4,0.00578003593125562,0.556922701308839,0.81,0.587,1,10,"solute carrier family 25 (mitochondrial carrier, adenine nucleotide translocator), member 4 [Source:MGI Symbol	Acc:MGI:1353495]"
723,Braf,0.00585272275831943,0.358497543043402,0.19,0.097,1,10,Braf transforming gene [Source:MGI Symbol	Acc:MGI:88190]
724,Prpf40a,0.00593347520131208,0.394788815435038,0.381,0.158,1,10,pre-mRNA processing factor 40A [Source:MGI Symbol	Acc:MGI:1860512]
725,Acss1,0.00643421064570059,0.453612689344704,0.476,0.163,1,10,acyl-CoA synthetase short-chain family member 1 [Source:MGI Symbol	Acc:MGI:1915988]
726,Ptp4a2,0.00645048882738654,0.396129921774595,0.571,0.213,1,10,protein tyrosine phosphatase 4a2 [Source:MGI Symbol	Acc:MGI:1277117]
727,Gls,0.00645737798972428,0.378236200532392,0.333,0.111,1,10,glutaminase [Source:MGI Symbol	Acc:MGI:95752]
728,Krt7,0.00736724048834939,0.406565983211392,0.286,0.033,1,10,keratin 7 [Source:MGI Symbol	Acc:MGI:96704]
729,Junb,0.00748054208582566,0.523728982384449,0.238,0.02,1,10,jun B proto-oncogene [Source:MGI Symbol	Acc:MGI:96647]
730,Ncor1,0.00810746418575294,0.438162224770694,0.381,0.342,1,10,nuclear receptor co-repressor 1 [Source:MGI Symbol	Acc:MGI:1349717]
731,Rhcg,0.00869134464129775,0.482227221000705,0.333,0.016,1,10,Rhesus blood group-associated C glycoprotein [Source:MGI Symbol	Acc:MGI:1888517]
