# Supplementary material for: Gene length is a pivotal feature to explain disparities in transcript capture between single transcriptome techniques
Source: Front Bioinform. 2023 Apr 12;3:1144266. doi: 10.3389/fbinf.2023.1144266 (PMC10132733; doi:10.3389/fbinf.2023.1144266)
Supplement: Supplementary file 7 [file DataSheet13.CSV]

Enrichment FDR	nGenes	Pathway Genes	Fold Enrichment	Pathway	URL	Genes
2.2838183469399e-30	23	133	45.5978802427756	Oxidative phosphorylation	http://www.genome.jp/kegg-bin/show_pathway?mmu00190	Cox6c Cox7c Atp5g3 Uqcrb Ndufb9 Ndufa6 Atp5j Ndufa5 Atp5b Atp5a1 Atp5c1 Ndufa4 Cox7b Cox7a2 Atp5h Cox8a Cox6b1 Ndufc1 Atp5j2 Cox6a1 Uqcrq Uqcr10 Uqcrh
1.07549145849054e-28	25	220	29.9630339539978	Chemical carcinogenesis	http://www.genome.jp/kegg-bin/show_pathway?mmu05208	Cox6c Slc25a5 Cox7c Atp5g3 Uqcrb Ndufb9 Ndufa6 Atp5j Ndufa5 Atp5b Atp5a1 Cyp2e1 Atp5c1 Akr1a1 Ndufa4 Cox7b Cox7a2 Atp5h Cox8a Cox6b1 Ndufc1 Cox6a1 Uqcrq Uqcr10 Uqcrh
5.13409985984999e-28	24	204	31.020552799433	Diabetic cardiomyopathy	http://www.genome.jp/kegg-bin/show_pathway?mmu05415	Cox6c Slc25a5 Cox7c Atp5g3 Uqcrb Ndufb9 Ndufa6 Atp5j Ndufa5 Atp5b Atp5a1 Atp5c1 Mpc2 Ndufa4 Cox7b Cox7a2 Atp5h Cox8a Cox6b1 Ndufc1 Cox6a1 Uqcrq Uqcr10 Uqcrh
4.81397915084705e-27	25	262	25.1597995033569	Parkinson disease	http://www.genome.jp/kegg-bin/show_pathway?mmu05012	Cox6c Slc25a5 Cox7c Atp5g3 Ubb Uqcrb Ndufb9 Ndufa6 Atp5j Ndufa5 Atp5b Atp5a1 Atp5c1 Txn1 Ndufa4 Cox7b Cox7a2 Atp5h Cox8a Cox6b1 Ndufc1 Cox6a1 Uqcrq Uqcr10 Uqcrh
1.20344678039573e-25	25	300	21.9728915662651	Huntington disease	http://www.genome.jp/kegg-bin/show_pathway?mmu05016	Cox6c Slc25a5 Cox7c Gpx3 Atp5g3 Uqcrb Ndufb9 Ndufa6 Atp5j Ndufa5 Atp5b Atp5a1 Atp5c1 Ndufa4 Cox7b Cox7a2 Atp5h Cox8a Cox6b1 Ndufc1 Cox6a1 Uqcrq Uqcr10 Gpx1 Uqcrh
1.71241886062089e-25	23	228	26.5987634749524	Thermogenesis	http://www.genome.jp/kegg-bin/show_pathway?mmu04714	Cox6c Cox7c Atp5g3 Uqcrb Ndufb9 Ndufa6 Atp5j Ndufa5 Atp5b Atp5a1 Atp5c1 Ndufa4 Cox7b Cox7a2 Atp5h Cox8a Cox6b1 Ndufc1 Atp5j2 Cox6a1 Uqcrq Uqcr10 Uqcrh
4.1622968045923e-25	26	365	18.7823073114375	Amyotrophic lateral sclerosis	http://www.genome.jp/kegg-bin/show_pathway?mmu05014	Cox6c Cox7c Gpx3 Atp5g3 Uqcrb Ndufb9 Ndufa6 Atp5j Ndufa5 Atp5b Atp5a1 Atp5c1 Ndufa4 Cox7b Cox7a2 Atp5h Cox8a Cox6b1 Ndufc1 Nrg3 Cox6a1 Uqcrq Chchd10 Uqcr10 Gpx1 Uqcrh
4.76390888623614e-24	23	266	22.7989401213878	Prion disease	http://www.genome.jp/kegg-bin/show_pathway?mmu05020	Cox6c Slc25a5 Cox7c Atp5g3 Uqcrb Ndufb9 Ndufa6 Atp5j Ndufa5 Atp5b Atp5a1 Atp5c1 Ndufa4 Cox7b Cox7a2 Atp5h Cox8a Cox6b1 Ndufc1 Cox6a1 Uqcrq Uqcr10 Uqcrh
2.06614247867487e-22	26	469	14.6173607007989	Pathways of neurodegeneration	http://www.genome.jp/kegg-bin/show_pathway?mmu05022	Cox6c Slc25a5 Cox7c Gpx3 Atp5g3 Ubb Uqcrb Ndufb9 Ndufa6 Atp5j Ndufa5 Atp5b Atp5a1 Atp5c1 Ndufa4 Cox7b Cox7a2 Atp5h Cox8a Cox6b1 Ndufc1 Cox6a1 Uqcrq Uqcr10 Gpx1 Uqcrh
1.20527214423981e-20	38	1597	6.27403791748082	Metabolic pathways	http://www.genome.jp/kegg-bin/show_pathway?mmu01100	Inmt Cox6c Cox7c Gpx3 Atp5g3 Mdh1 Nme2 Uqcrb Ndufb9 Ndufa6 Miox Atp5j Ndufa5 Cndp2 Atp5b Atp5a1 Cyp2e1 Atp5c1 Aldob Akr1a1 Ndufa4 Ldhb Cox7b Acat1 Cox7a2 Atp5h Cox8a Cox6b1 Ndufc1 Atp5j2 Cox6a1 Uqcrq Uqcr10 Ugt2b38 Acadm Gpx1 Uqcrh Fbp1
1.26088011384475e-20	23	380	15.9592580849715	Alzheimer disease	http://www.genome.jp/kegg-bin/show_pathway?mmu05010	Cox6c Slc25a5 Cox7c Atp5g3 Uqcrb Ndufb9 Ndufa6 Atp5j Ndufa5 Atp5b Atp5a1 Atp5c1 Ndufa4 Cox7b Cox7a2 Atp5h Cox8a Cox6b1 Ndufc1 Cox6a1 Uqcrq Uqcr10 Uqcrh
1.37396673025627e-19	17	154	29.1069472695979	Non-alcoholic fatty liver disease	http://www.genome.jp/kegg-bin/show_pathway?mmu04932	Cox6c Cox7c Uqcrb Ndufb9 Ndufa6 Ndufa5 Cyp2e1 Ndufa4 Cox7b Cox7a2 Cox8a Cox6b1 Ndufc1 Cox6a1 Uqcrq Uqcr10 Uqcrh
4.91219895556098e-15	12	87	36.3689239717491	Cardiac muscle contraction	http://www.genome.jp/kegg-bin/show_pathway?mmu04260	Cox6c Cox7c Uqcrb Atp1b1 Cox7b Cox7a2 Cox8a Cox6a1 Uqcrq Fxyd2 Uqcr10 Uqcrh
0.000194372389667682	4	44	23.9704271631983	Pyruvate metabolism	http://www.genome.jp/kegg-bin/show_pathway?mmu00620	Mdh1 Akr1a1 Ldhb Acat1
0.000410625166534366	4	54	19.5314591700134	Mineral absorption	http://www.genome.jp/kegg-bin/show_pathway?mmu04978	Fth1 Atp1b1 Ftl1 Fxyd2
0.000562285388595149	3	22	35.9556407447974	Proximal tubule bicarbonate reclamation	http://www.genome.jp/kegg-bin/show_pathway?mmu04964	Mdh1 Atp1b1 Fxyd2
0.000797663096737455	4	66	15.9802847754655	Glycolysis / Gluconeogenesis	http://www.genome.jp/kegg-bin/show_pathway?mmu00010	Aldob Akr1a1 Ldhb Fbp1
0.00117535857941656	4	74	14.2526864213611	Thyroid hormone synthesis	http://www.genome.jp/kegg-bin/show_pathway?mmu04918	Gpx3 Atp1b1 Fxyd2 Gpx1
0.00145197475005099	5	146	9.02995543819112	Retrograde endocannabinoid signaling	http://www.genome.jp/kegg-bin/show_pathway?mmu04723	Ndufb9 Ndufa6 Ndufa5 Ndufa4 Ndufc1
0.00661827136073575	4	120	8.78915662650602	Carbon metabolism	http://www.genome.jp/kegg-bin/show_pathway?mmu01200	Mdh1 Aldob Acat1 Fbp1
0.0221515079473935	3	85	9.30616583982991	Arachidonic acid metabolism	http://www.genome.jp/kegg-bin/show_pathway?mmu00590	Gpx3 Cyp2e1 Gpx1
0.0221515079473935	3	86	9.19795460913421	Peroxisome	http://www.genome.jp/kegg-bin/show_pathway?mmu04146	Prdx5 Slc27a2 Prdx1
0.0221515079473935	4	174	6.06148732862484	Necroptosis	http://www.genome.jp/kegg-bin/show_pathway?mmu04217	Slc25a5 Hsp90ab1 Fth1 Ftl1
0.0230313026633388	3	89	8.88791119534317	PPAR signaling pathway	http://www.genome.jp/kegg-bin/show_pathway?mmu03320	Dbi Slc27a2 Acadm
0.0242515675968444	3	92	8.59808800419068	Drug metabolism	http://www.genome.jp/kegg-bin/show_pathway?mmu00983	Nme2 Cyp2e1 Ugt2b38
0.0266622566368283	2	31	17.0112708900117	Ascorbate and aldarate metabolism	http://www.genome.jp/kegg-bin/show_pathway?mmu00053	Miox Akr1a1
0.0266622566368283	2	31	17.0112708900117	Glyoxylate and dicarboxylate metabolism	http://www.genome.jp/kegg-bin/show_pathway?mmu00630	Mdh1 Acat1
0.0290506048416733	2	33	15.9802847754655	Pentose phosphate pathway	http://www.genome.jp/kegg-bin/show_pathway?mmu00030	Aldob Fbp1
0.0293480432503509	3	104	7.60600092678406	Glucagon signaling pathway	http://www.genome.jp/kegg-bin/show_pathway?mmu04922	Phkg1 Ldhb Fbp1
0.0310790522033359	2	36	14.64859437751	Fructose and mannose metabolism	http://www.genome.jp/kegg-bin/show_pathway?mmu00051	Aldob Fbp1
0.0310790522033359	3	108	7.32429718875502	Protein digestion and absorption	http://www.genome.jp/kegg-bin/show_pathway?mmu04974	Col19a1 Atp1b1 Fxyd2
0.0334324998115419	2	38	13.8776157260621	Aldosterone-regulated sodium reabsorption	http://www.genome.jp/kegg-bin/show_pathway?mmu04960	Atp1b1 Fxyd2
0.0357948026547256	2	40	13.183734939759	Ferroptosis	http://www.genome.jp/kegg-bin/show_pathway?mmu04216	Fth1 Ftl1
0.0473326665436012	2	47	11.2201999487311	Carbohydrate digestion and absorption	http://www.genome.jp/kegg-bin/show_pathway?mmu04973	Atp1b1 Fxyd2
0.0527061727791205	2	52	10.1413345690454	Fatty acid degradation	http://www.genome.jp/kegg-bin/show_pathway?mmu00071	Acat1 Acadm
0.0527061727791205	2	52	10.1413345690454	Cysteine and methionine metabolism	http://www.genome.jp/kegg-bin/show_pathway?mmu00270	Mdh1 Ldhb
0.0527061727791205	2	51	10.3401842664777	Tryptophan metabolism	http://www.genome.jp/kegg-bin/show_pathway?mmu00380	Inmt Acat1
0.0548049269999684	3	145	5.45533859576236	Fluid shear stress and atherosclerosis	http://www.genome.jp/kegg-bin/show_pathway?mmu05418	Ctsl Hsp90ab1 Txn1
0.0575103073623338	2	56	9.41695352839931	Valine, leucine and isoleucine degradation	http://www.genome.jp/kegg-bin/show_pathway?mmu00280	Acat1 Acadm
0.0638230640997515	2	60	8.78915662650602	Legionellosis	http://www.genome.jp/kegg-bin/show_pathway?mmu05134	Hspd1 Eef1a1
0.0642208540749405	2	61	8.64507209164527	Endocrine and other factor-regulated calcium reabsorption	http://www.genome.jp/kegg-bin/show_pathway?mmu04961	Atp1b1 Fxyd2
0.0646243009939042	2	62	8.50563544500583	Fatty acid metabolism	http://www.genome.jp/kegg-bin/show_pathway?mmu01212	Acat1 Acadm
0.0743281434657361	3	171	4.62587190868738	CGMP-PKG signaling pathway	http://www.genome.jp/kegg-bin/show_pathway?mmu04022	Slc25a5 Atp1b1 Fxyd2
0.0795731754172661	2	72	7.32429718875502	Glutathione metabolism	http://www.genome.jp/kegg-bin/show_pathway?mmu00480	Gpx3 Gpx1
0.0798424872700378	2	73	7.2239643505529	Metabolism of xenobiotics by cytochrome P450	http://www.genome.jp/kegg-bin/show_pathway?mmu00980	Cyp2e1 Ugt2b38
0.0923850453394534	2	80	6.59186746987952	Antigen processing and presentation	http://www.genome.jp/kegg-bin/show_pathway?mmu04612	Ctsl Hsp90ab1
0.0989101866702291	2	85	6.20411055988661	Salivary secretion	http://www.genome.jp/kegg-bin/show_pathway?mmu04970	Atp1b1 Fxyd2
0.0990007503856516	2	86	6.13196973942281	Insulin secretion	http://www.genome.jp/kegg-bin/show_pathway?mmu04911	Atp1b1 Fxyd2
0.107441152192878	2	91	5.79504832516881	Steroid hormone biosynthesis	http://www.genome.jp/kegg-bin/show_pathway?mmu00140	Cyp2e1 Ugt2b38
0.124648497439643	2	100	5.27349397590362	Bile secretion	http://www.genome.jp/kegg-bin/show_pathway?mmu04976	Atp1b1 Fxyd2
0.138139536968724	1	17	15.5102763997165	Selenocompound metabolism	http://www.genome.jp/kegg-bin/show_pathway?mmu00450	Inmt
0.146033965679473	2	113	4.66680882823329	HIF-1 signaling pathway	http://www.genome.jp/kegg-bin/show_pathway?mmu04066	Aldob Ldhb
0.146033965679473	2	112	4.70847676419966	Pancreatic secretion	http://www.genome.jp/kegg-bin/show_pathway?mmu04972	Atp1b1 Fxyd2
0.159145517723474	2	120	4.39457831325301	Thyroid hormone signaling pathway	http://www.genome.jp/kegg-bin/show_pathway?mmu04919	Atp1b1 Fxyd2
0.171856248320795	1	23	11.4641173389209	Terpenoid backbone biosynthesis	http://www.genome.jp/kegg-bin/show_pathway?mmu00900	Acat1
0.178506801292108	2	131	4.02556792053711	Lysosome	http://www.genome.jp/kegg-bin/show_pathway?mmu04142	Ctsl Cd63
0.186648262227308	1	26	10.1413345690454	Histidine metabolism	http://www.genome.jp/kegg-bin/show_pathway?mmu00340	Cndp2
0.187575365991632	2	138	3.82137244630697	Insulin signaling pathway	http://www.genome.jp/kegg-bin/show_pathway?mmu04910	Phkg1 Fbp1
0.187575365991632	2	139	3.79388055820404	Alcoholic liver disease	http://www.genome.jp/kegg-bin/show_pathway?mmu04936	Cyp2e1 Acadm
