# Supplementary material for: Gene length is a pivotal feature to explain disparities in transcript capture between single transcriptome techniques
Source: Front Bioinform. 2023 Apr 12;3:1144266. doi: 10.3389/fbinf.2023.1144266 (PMC10132733; doi:10.3389/fbinf.2023.1144266)
Supplement: Supplementary file 10 [file DataSheet12.CSV]

	p_val	avg_log2FC	pct.1	pct.2	p_val_adj	cluster	gene	description	technique
1	4.14112744133155e-106	2.64894252188232	0.986	0.363	9.14236705222766e-102	0	Ptprb	protein tyrosine phosphatase, receptor type, B [Source:MGI Symbol;Acc:MGI:97809]	single_cell
2	1.09359275711049e-102	2.86633806776174	0.916	0.218	2.41432472987282e-98	0	Pde3a	phosphodiesterase 3A, cGMP inhibited [Source:MGI Symbol;Acc:MGI:1860764]	single_cell
3	5.12464233972389e-101	2.61211486176494	0.851	0.149	1.13136728934084e-96	0	Samd12	sterile alpha motif domain containing 12 [Source:MGI Symbol;Acc:MGI:2444518]	single_cell
4	4.04287355402191e-100	2.63419505255836	0.944	0.252	8.92545194521417e-96	0	Ldb2	LIM domain binding 2 [Source:MGI Symbol;Acc:MGI:894670]	single_cell
5	6.36537294233382e-100	2.70302517557663	0.986	0.387	1.40528338447904e-95	0	Nckap5	NCK-associated protein 5 [Source:MGI Symbol;Acc:MGI:2686394]	single_cell
6	7.19964762354869e-99	2.80932812803414	0.847	0.152	1.58946620585084e-94	0	Bmp6	bone morphogenetic protein 6 [Source:MGI Symbol;Acc:MGI:88182]	single_cell
7	1.14047834540477e-98	2.58363033433486	0.972	0.331	2.5178340431501e-94	0	Cyyr1	cysteine and tyrosine-rich protein 1 [Source:MGI Symbol;Acc:MGI:2152187]	single_cell
8	3.04488557437788e-93	2.53657066162503	0.958	0.301	6.72219388255404e-89	0	Ptprm	protein tyrosine phosphatase, receptor type, M [Source:MGI Symbol;Acc:MGI:102694]	single_cell
9	1.36557694410126e-92	2.32099203740845	0.898	0.247	3.01478421949236e-88	0	Cd93	CD93 antigen [Source:MGI Symbol;Acc:MGI:106664]	single_cell
10	8.39920214583135e-88	2.26476582137007	0.963	0.357	1.85429185773519e-83	0	Tspan7	tetraspanin 7 [Source:MGI Symbol;Acc:MGI:1298407]	single_cell
11	1.50924458490913e-85	2.23315891504006	0.953	0.312	3.33195927010389e-81	0	Ptprg	NA	single_cell
12	1.05042306189802e-84	2.18092495554142	0.795	0.161	2.31901899375226e-80	0	Tek	TEK receptor tyrosine kinase [Source:MGI Symbol;Acc:MGI:98664]	single_cell
13	1.35329519966062e-83	2.23058355619728	0.837	0.201	2.98766981229075e-79	0	Adgrl4	adhesion G protein-coupled receptor L4 [Source:MGI Symbol;Acc:MGI:2655562]	single_cell
14	9.51672562751943e-83	2.38596392957522	0.847	0.2	2.10100751678746e-78	0	Hmcn1	hemicentin 1 [Source:MGI Symbol;Acc:MGI:2685047]	single_cell
15	1.10487153165344e-81	2.53761999847279	0.94	0.413	2.4392248804313e-77	0	Sema3c	sema domain, immunoglobulin domain (Ig), short basic domain, secreted, (semaphorin) 3C [Source:MGI Symbol;Acc:MGI:107557]	single_cell
16	5.31459989048136e-81	2.4560284250995	0.935	0.437	1.17330421782157e-76	0	Adgrl3	adhesion G protein-coupled receptor L3 [Source:MGI Symbol;Acc:MGI:2441950]	single_cell
17	5.79556233528211e-81	2.10055128868828	0.991	0.546	1.27948629676023e-76	0	Calcrl	calcitonin receptor-like [Source:MGI Symbol;Acc:MGI:1926944]	single_cell
18	6.48098472082256e-81	2.158935492431	0.809	0.187	1.430806996816e-76	0	Cemip2	cell migration inducing hyaluronidase 2 [Source:MGI Symbol;Acc:MGI:1890373]	single_cell
19	3.26482005852508e-80	2.15488212026957	0.805	0.185	7.20774324320583e-76	0	Ncald	neurocalcin delta [Source:MGI Symbol;Acc:MGI:1196326]	single_cell
20	6.77757511804738e-80	2.21783841459126	0.809	0.177	1.49628525881132e-75	0	Cadm1	cell adhesion molecule 1 [Source:MGI Symbol;Acc:MGI:1889272]	single_cell
21	7.72913366860045e-79	2.09642135032284	0.921	0.332	1.70636084001692e-74	0	Itga1	integrin alpha 1 [Source:MGI Symbol;Acc:MGI:96599]	single_cell
22	1.52952674193053e-78	1.84368437595112	0.995	0.652	3.37673618816003e-74	0	Epas1	endothelial PAS domain protein 1 [Source:MGI Symbol;Acc:MGI:109169]	single_cell
23	6.07526547502961e-78	2.14611597699626	0.679	0.102	1.34123635892229e-73	0	Cadps2	Ca2+-dependent activator protein for secretion 2 [Source:MGI Symbol;Acc:MGI:2443963]	single_cell
24	6.34094422941786e-78	2.04520847442934	0.916	0.282	1.39989025752858e-73	0	Ptprk	protein tyrosine phosphatase, receptor type, K [Source:MGI Symbol;Acc:MGI:103310]	single_cell
25	3.58706573802429e-74	2.18087528830787	0.902	0.31	7.91916502983622e-70	0	Tmtc2	transmembrane and tetratricopeptide repeat containing 2 [Source:MGI Symbol;Acc:MGI:1914057]	single_cell
26	2.81614985488159e-71	2.32783449068847	0.698	0.126	6.21721403462208e-67	0	Gm20532	predicted gene 20532 [Source:MGI Symbol;Acc:MGI:5141997]	single_cell
27	3.75339176431912e-71	1.81528749627369	0.967	0.587	8.28636299808732e-67	0	Bmpr2	bone morphogenetic protein receptor, type II (serine/threonine kinase) [Source:MGI Symbol;Acc:MGI:1095407]	single_cell
28	4.28307079410441e-71	2.20441252108877	0.721	0.159	9.45573539214431e-67	0	Acer2	alkaline ceramidase 2 [Source:MGI Symbol;Acc:MGI:1920932]	single_cell
29	3.77236609926947e-69	2.04127704577296	0.879	0.349	8.3282526373572e-65	0	Flt1	FMS-like tyrosine kinase 1 [Source:MGI Symbol;Acc:MGI:95558]	single_cell
30	7.43623074006175e-69	2.09200982457642	0.716	0.146	1.64169666048343e-64	0	Pcdh17	protocadherin 17 [Source:MGI Symbol;Acc:MGI:2684924]	single_cell
31	1.69406575277151e-65	2.01594906695164	0.949	0.58	3.73998896239366e-61	0	Arl15	ADP-ribosylation factor-like 15 [Source:MGI Symbol;Acc:MGI:2442308]	single_cell
32	6.00264027010441e-64	1.65061627746551	0.94	0.436	1.32520289243095e-59	0	Adgrf5	adhesion G protein-coupled receptor F5 [Source:MGI Symbol;Acc:MGI:2182928]	single_cell
33	1.70459361757564e-63	1.81396646575446	0.833	0.273	3.76323132952175e-59	0	Dock9	dedicator of cytokinesis 9 [Source:MGI Symbol;Acc:MGI:106321]	single_cell
34	1.73851273889641e-63	1.87298146014203	0.805	0.239	3.8381145736616e-59	0	Slco2a1	solute carrier organic anion transporter family, member 2a1 [Source:MGI Symbol;Acc:MGI:1346021]	single_cell
35	6.26601284770212e-59	1.55526088791377	0.963	0.541	1.3833476563872e-54	0	Cd36	CD36 molecule [Source:MGI Symbol;Acc:MGI:107899]	single_cell
36	4.68778665788692e-58	2.63719695118353	0.647	0.146	1.0349226604617e-53	0	Iigp1	interferon inducible GTPase 1 [Source:MGI Symbol;Acc:MGI:1926259]	single_cell
37	5.12184398649359e-58	1.89218994710268	0.651	0.14	1.13074949689819e-53	0	Meis2	Meis homeobox 2 [Source:MGI Symbol;Acc:MGI:108564]	single_cell
38	6.87109409597025e-58	1.80371771499075	0.763	0.218	1.51693144356735e-53	0	Galnt18	polypeptide N-acetylgalactosaminyltransferase 18 [Source:MGI Symbol;Acc:MGI:2446239]	single_cell
39	5.29887158175865e-57	1.6863443107588	0.828	0.297	1.16983187910486e-52	0	Mcc	mutated in colorectal cancers [Source:MGI Symbol;Acc:MGI:96930]	single_cell
40	9.24566694024866e-57	1.42336075481509	0.958	0.478	2.0411658903987e-52	0	Nfib	nuclear factor I/B [Source:MGI Symbol;Acc:MGI:103188]	single_cell
41	2.05346219550979e-56	1.74655994298089	0.874	0.315	4.53342848902697e-52	0	Ghr	growth hormone receptor [Source:MGI Symbol;Acc:MGI:95708]	single_cell
42	3.10478798498857e-56	1.31628497520251	0.981	0.73	6.85444043445926e-52	0	Sptbn1	spectrin beta, non-erythrocytic 1 [Source:MGI Symbol;Acc:MGI:98388]	single_cell
43	3.30146049057648e-56	1.83648818580861	0.614	0.12	7.28863432504569e-52	0	Ccdc85a	coiled-coil domain containing 85A [Source:MGI Symbol;Acc:MGI:2445069]	single_cell
44	5.55051808166689e-55	1.4985630921816	0.944	0.55	1.2253878768896e-50	0	Cdk14	cyclin-dependent kinase 14 [Source:MGI Symbol;Acc:MGI:894318]	single_cell
45	2.17024565396087e-54	1.73213137943318	0.8	0.304	4.79125133024942e-50	0	Tmem100	transmembrane protein 100 [Source:MGI Symbol;Acc:MGI:1915138]	single_cell
46	2.77836173164181e-54	1.69975867215668	0.921	0.464	6.13378919494562e-50	0	Plcb1	phospholipase C, beta 1 [Source:MGI Symbol;Acc:MGI:97613]	single_cell
47	8.02392815731186e-54	1.65724208354493	0.507	0.073	1.77144261928974e-49	0	Kit	KIT proto-oncogene receptor tyrosine kinase [Source:MGI Symbol;Acc:MGI:96677]	single_cell
48	1.10124357461383e-53	1.57296300558264	0.679	0.164	2.43121543967496e-49	0	Casz1	castor zinc finger 1 [Source:MGI Symbol;Acc:MGI:1196251]	single_cell
49	3.67728138057297e-53	1.75673399928779	0.591	0.121	8.11833410389095e-49	0	Rasgef1a	RasGEF domain family, member 1A [Source:MGI Symbol;Acc:MGI:1917977]	single_cell
50	5.54213035013538e-52	1.76653751371864	0.712	0.215	1.22353611739939e-47	0	Tspan9	tetraspanin 9 [Source:MGI Symbol;Acc:MGI:1924558]	single_cell
51	5.09422179983532e-51	1.6154641044651	0.74	0.243	1.12465134674964e-46	0	Aqp1	aquaporin 1 [Source:MGI Symbol;Acc:MGI:103201]	single_cell
52	5.51574239675146e-51	1.39343657130728	0.828	0.274	1.21771044893082e-46	0	St6galnac3	ST6 (alpha-N-acetyl-neuraminyl-2,3-beta-galactosyl-1,3)-N-acetylgalactosaminide alpha-2,6-sialyltransferase 3 [Source:MGI Symbol;Acc:MGI:1341828]	single_cell
53	5.68719824565419e-51	0.970242071433352	0.879	0.332	1.25556275669308e-46	0	Prickle2	prickle planar cell polarity protein 2 [Source:MGI Symbol;Acc:MGI:1925144]	single_cell
54	1.06922673926617e-50	1.82981292981411	0.642	0.171	2.36053187227791e-46	0	Tm4sf1	transmembrane 4 superfamily member 1 [Source:MGI Symbol;Acc:MGI:104678]	single_cell
55	1.43076242544797e-50	1.75515253100217	0.647	0.163	3.15869420666148e-46	0	Rasgrp3	RAS, guanyl releasing protein 3 [Source:MGI Symbol;Acc:MGI:3028579]	single_cell
56	2.01282833493424e-50	1.6147365126747	0.823	0.368	4.44372111503433e-46	0	Cav1	caveolin 1, caveolae protein [Source:MGI Symbol;Acc:MGI:102709]	single_cell
57	5.32755182545087e-50	1.99124864030085	0.442	0.055	1.17616361650479e-45	0	Gm4951	predicted gene 4951 [Source:MGI Symbol;Acc:MGI:3644953]	single_cell
58	3.47375694677248e-49	1.60091693619379	0.67	0.178	7.6690132113896e-45	0	Smad6	SMAD family member 6 [Source:MGI Symbol;Acc:MGI:1336883]	single_cell
59	8.21144501065115e-49	1.36412134604555	0.86	0.362	1.81284071500145e-44	0	Cldn5	claudin 5 [Source:MGI Symbol;Acc:MGI:1276112]	single_cell
60	1.73693379309797e-48	1.34274022669649	0.958	0.531	3.83462873502238e-44	0	Tcf4	transcription factor 4 [Source:MGI Symbol;Acc:MGI:98506]	single_cell
61	2.18826447919539e-48	1.79120323791906	0.665	0.196	4.83103149071966e-44	0	Sorbs1	sorbin and SH3 domain containing 1 [Source:MGI Symbol;Acc:MGI:700014]	single_cell
62	3.8683508068522e-48	1.42905410848054	0.865	0.404	8.5401580762876e-44	0	Cavin2	caveolae associated 2 [Source:MGI Symbol;Acc:MGI:99513]	single_cell
63	4.43550166560273e-48	1.37312097816059	0.781	0.251	9.79225702715114e-44	0	Adgrl2	adhesion G protein-coupled receptor L2 [Source:MGI Symbol;Acc:MGI:2139714]	single_cell
64	1.8150667907397e-47	1.55366670894783	0.73	0.242	4.00712295391605e-43	0	Rasal2	RAS protein activator like 2 [Source:MGI Symbol;Acc:MGI:2443881]	single_cell
65	2.64402720076431e-47	1.32779251505614	0.837	0.336	5.83721885112738e-43	0	Cdh5	cadherin 5 [Source:MGI Symbol;Acc:MGI:105057]	single_cell
66	3.36868726872454e-47	1.6649600578159	0.73	0.26	7.43705088316317e-43	0	Rnf144a	ring finger protein 144A [Source:MGI Symbol;Acc:MGI:1344401]	single_cell
67	6.81672055481049e-47	1.77416131725067	0.549	0.112	1.50492739688551e-42	0	Shank3	SH3 and multiple ankyrin repeat domains 3 [Source:MGI Symbol;Acc:MGI:1930016]	single_cell
68	7.61745519620035e-47	1.46872693565455	0.726	0.229	1.68170558366515e-42	0	9530026P05Rik	RIKEN cDNA 9530026P05 gene [Source:MGI Symbol;Acc:MGI:1924659]	single_cell
69	3.80256819132574e-46	1.54427071027117	0.777	0.32	8.39492979598984e-42	0	Numb	NUMB endocytic adaptor protein [Source:MGI Symbol;Acc:MGI:107423]	single_cell
70	4.51568551059923e-46	1.22041393913471	0.823	0.287	9.96927890174992e-42	0	Prex2	phosphatidylinositol-3,4,5-trisphosphate-dependent Rac exchange factor 2 [Source:MGI Symbol;Acc:MGI:1923385]	single_cell
71	8.7592162204166e-46	1.474320683	0.6	0.139	1.93377216498137e-41	0	Fgd5	FYVE, RhoGEF and PH domain containing 5 [Source:MGI Symbol;Acc:MGI:2443369]	single_cell
72	9.19430798683233e-46	1.29870659898375	0.833	0.324	2.02982737425297e-41	0	Thbd	thrombomodulin [Source:MGI Symbol;Acc:MGI:98736]	single_cell
73	1.01083193002715e-45	1.63884130325251	0.795	0.332	2.23161365192094e-41	0	Crim1	cysteine rich transmembrane BMP regulator 1 (chordin like) [Source:MGI Symbol;Acc:MGI:1354756]	single_cell
74	1.71682620473224e-45	1.85302562325297	0.54	0.11	3.79023721218736e-41	0	Fbxl7	F-box and leucine-rich repeat protein 7 [Source:MGI Symbol;Acc:MGI:3052506]	single_cell
75	3.89581203337086e-45	1.46893233366859	0.791	0.352	8.60078422607285e-41	0	Hpgd	hydroxyprostaglandin dehydrogenase 15 (NAD) [Source:MGI Symbol;Acc:MGI:108085]	single_cell
76	5.00555501081959e-45	1.50552957813239	0.702	0.238	1.10507637973864e-40	0	Klhl5	kelch-like 5 [Source:MGI Symbol;Acc:MGI:1919028]	single_cell
77	8.95594443948172e-45	1.63731355910483	0.633	0.187	1.97720385390438e-40	0	Etl4	enhancer trap locus 4 [Source:MGI Symbol;Acc:MGI:95454]	single_cell
78	9.01903834791882e-45	1.50059344179545	0.786	0.275	1.99113309607004e-40	0	Dach1	dachshund family transcription factor 1 [Source:MGI Symbol;Acc:MGI:1277991]	single_cell
79	3.92436103157844e-44	1.58523242610174	0.484	0.087	8.66381184941572e-40	0	Sox11	SRY (sex determining region Y)-box 11 [Source:MGI Symbol;Acc:MGI:98359]	single_cell
80	1.52950294659937e-43	1.57694891012376	0.702	0.245	3.37668365520744e-39	0	Eng	endoglin [Source:MGI Symbol;Acc:MGI:95392]	single_cell
81	2.94055451313526e-43	1.3601854414426	0.847	0.41	6.49186219864871e-39	0	Arhgef12	Rho guanine nucleotide exchange factor (GEF) 12 [Source:MGI Symbol;Acc:MGI:1916882]	single_cell
82	3.64643242432638e-43	1.56903411958693	0.665	0.217	8.05022886318535e-39	0	Myo10	myosin X [Source:MGI Symbol;Acc:MGI:107716]	single_cell
83	1.06623673503652e-42	1.27662041289965	0.856	0.411	2.35393083994013e-38	0	Ehd4	EH-domain containing 4 [Source:MGI Symbol;Acc:MGI:1919619]	single_cell
84	1.69941239556756e-42	1.4538860742124	0.637	0.178	3.75179274569451e-38	0	Phactr1	phosphatase and actin regulator 1 [Source:MGI Symbol;Acc:MGI:2659021]	single_cell
85	1.85623580201949e-42	1.4892683802427	0.595	0.159	4.09801178011843e-38	0	Asap2	ArfGAP with SH3 domain, ankyrin repeat and PH domain 2 [Source:MGI Symbol;Acc:MGI:2685438]	single_cell
86	4.59886302615367e-42	1.48682656881844	0.437	0.07	1.01529099028395e-37	0	Ntn1	netrin 1 [Source:MGI Symbol;Acc:MGI:105088]	single_cell
87	5.41097850881156e-42	1.38630619743358	0.563	0.134	1.19458172539033e-37	0	Tspan18	tetraspanin 18 [Source:MGI Symbol;Acc:MGI:1917186]	single_cell
88	6.63711484114423e-42	1.53765196801597	0.563	0.148	1.46527584347941e-37	0	Hecw2	HECT, C2 and WW domain containing E3 ubiquitin protein ligase 2 [Source:MGI Symbol;Acc:MGI:2685817]	single_cell
89	1.11735148062661e-41	1.32020339765598	0.916	0.597	2.46677686377936e-37	0	Clic4	chloride intracellular channel 4 (mitochondrial) [Source:MGI Symbol;Acc:MGI:1352754]	single_cell
90	1.13483852863729e-41	1.48215394289541	0.698	0.251	2.50538301967254e-37	0	Plcb4	phospholipase C, beta 4 [Source:MGI Symbol;Acc:MGI:107464]	single_cell
91	2.2653682204346e-41	1.61808888579432	0.535	0.13	5.00125342025347e-37	0	Cd200	CD200 antigen [Source:MGI Symbol;Acc:MGI:1196990]	single_cell
92	6.25669844188445e-41	1.57562847037565	0.595	0.169	1.38129131501483e-36	0	Itga6	integrin alpha 6 [Source:MGI Symbol;Acc:MGI:96605]	single_cell
93	8.03011268323882e-41	-2.18646971674858	0.307	0.759	1.77280797707863e-36	0	Dock2	dedicator of cyto-kinesis 2 [Source:MGI Symbol;Acc:MGI:2149010]	single_cell
94	1.1824477498213e-40	1.87455686508813	0.502	0.111	2.61048989728048e-36	0	Adamts9	a disintegrin-like and metallopeptidase (reprolysin type) with thrombospondin type 1 motif, 9 [Source:MGI Symbol;Acc:MGI:1916320]	single_cell
95	1.38875324705498e-40	1.72256520019618	0.637	0.211	3.06595054352328e-36	0	Olfr56	olfactory receptor 56 [Source:MGI Symbol;Acc:MGI:1333785]	single_cell
96	2.07030894145744e-40	1.46023439776723	0.344	0.036	4.57062105005559e-36	0	Atp8b1	ATPase, class I, type 8B, member 1 [Source:MGI Symbol;Acc:MGI:1859665]	single_cell
97	7.68506597094583e-40	1.47608141594023	0.493	0.107	1.69663201440571e-35	0	Sh3d19	SH3 domain protein D19 [Source:MGI Symbol;Acc:MGI:1350923]	single_cell
98	9.86398391780736e-40	1.16011439651552	0.902	0.492	2.17767172953433e-35	0	Pecam1	platelet/endothelial cell adhesion molecule 1 [Source:MGI Symbol;Acc:MGI:97537]	single_cell
99	1.22090361694028e-39	1.20038601337464	0.828	0.369	2.69538891511905e-35	0	Ly6a	lymphocyte antigen 6 complex, locus A [Source:MGI Symbol;Acc:MGI:107527]	single_cell
100	1.23811308686074e-39	1.31694680948266	0.753	0.289	2.73338226186246e-35	0	Egfl7	EGF-like domain 7 [Source:MGI Symbol;Acc:MGI:2449923]	single_cell
101	1.32541982142304e-39	1.12330182317276	0.972	0.676	2.92612933975565e-35	0	Pitpnc1	phosphatidylinositol transfer protein, cytoplasmic 1 [Source:MGI Symbol;Acc:MGI:1919045]	single_cell
102	2.21811801433219e-39	-2.05859525192302	0.247	0.726	4.89693914024117e-35	0	Dock10	dedicator of cytokinesis 10 [Source:MGI Symbol;Acc:MGI:2146320]	single_cell
103	2.3744718469216e-39	1.40883794000648	0.6	0.169	5.24212149644881e-35	0	Arap3	ArfGAP with RhoGAP domain, ankyrin repeat and PH domain 3 [Source:MGI Symbol;Acc:MGI:2147274]	single_cell
104	2.46179875363589e-39	1.34146518351334	0.684	0.209	5.43491310840195e-35	0	Sema6a	sema domain, transmembrane domain (TM), and cytoplasmic domain, (semaphorin) 6A [Source:MGI Symbol;Acc:MGI:1203727]	single_cell
105	2.83685448506906e-39	1.69960630132441	0.581	0.172	6.26292364668697e-35	0	Rhoj	ras homolog family member J [Source:MGI Symbol;Acc:MGI:1931551]	single_cell
106	2.15579853748411e-38	-1.82544504571465	0.312	0.767	4.75935643120367e-34	0	Celf2	CUGBP, Elav-like family member 2 [Source:MGI Symbol;Acc:MGI:1338822]	single_cell
107	1.11424376130619e-37	1.40071893620555	0.367	0.051	2.45991595183569e-33	0	Nhsl1	NHS-like 1 [Source:MGI Symbol;Acc:MGI:106390]	single_cell
108	1.21916811226221e-37	1.39303727540623	0.46	0.094	2.69155744144127e-33	0	Sema6d	sema domain, transmembrane domain (TM), and cytoplasmic domain, (semaphorin) 6D [Source:MGI Symbol;Acc:MGI:2387661]	single_cell
109	1.30327914614244e-37	1.40983624462576	0.456	0.092	2.87724937093866e-33	0	Sox7	SRY (sex determining region Y)-box 7 [Source:MGI Symbol;Acc:MGI:98369]	single_cell
110	2.68314342994255e-37	1.25270680149133	0.619	0.187	5.92357575028417e-33	0	Sash1	SAM and SH3 domain containing 1 [Source:MGI Symbol;Acc:MGI:1917347]	single_cell
111	2.72405690670242e-37	-2.08563653925333	0.153	0.66	6.01390043292693e-33	0	Runx1	runt related transcription factor 1 [Source:MGI Symbol;Acc:MGI:99852]	single_cell
112	6.50261614270866e-37	1.5847718444447	0.609	0.208	1.43558256582579e-32	0	Gbp8	guanylate-binding protein 8 [Source:MGI Symbol;Acc:MGI:1923324]	single_cell
113	9.82766002400791e-37	1.17938943674981	0.6	0.161	2.16965250350023e-32	0	Piezo2	piezo-type mechanosensitive ion channel component 2 [Source:MGI Symbol;Acc:MGI:1918781]	single_cell
114	1.24153679021242e-36	1.36599569083029	0.777	0.348	2.74094077175196e-32	0	Syne1	spectrin repeat containing, nuclear envelope 1 [Source:MGI Symbol;Acc:MGI:1927152]	single_cell
115	1.34625060327062e-36	1.4934259631108	0.605	0.191	2.97211745684056e-32	0	Cpne8	copine VIII [Source:MGI Symbol;Acc:MGI:1914121]	single_cell
116	1.64272151400754e-36	1.22832422738936	0.819	0.419	3.62663628647445e-32	0	Heg1	heart development protein with EGF-like domains 1 [Source:MGI Symbol;Acc:MGI:1924696]	single_cell
117	1.71563526146266e-36	1.34490019162448	0.628	0.213	3.78760796673112e-32	0	Clec14a	C-type lectin domain family 14, member a [Source:MGI Symbol;Acc:MGI:1914114]	single_cell
118	2.2158167873416e-36	-1.93092942973956	0.344	0.757	4.89185872141405e-32	0	Ptprc	protein tyrosine phosphatase, receptor type, C [Source:MGI Symbol;Acc:MGI:97810]	single_cell
119	5.79154263066008e-36	1.1531006423454	0.749	0.29	1.27859886657083e-31	0	Psd3	pleckstrin and Sec7 domain containing 3 [Source:MGI Symbol;Acc:MGI:1918215]	single_cell
120	1.18086726173932e-35	1.60558993836018	0.679	0.292	2.60700065374189e-31	0	Luzp1	leucine zipper protein 1 [Source:MGI Symbol;Acc:MGI:107629]	single_cell
121	2.64242359629562e-35	1.2228849683908	0.772	0.329	5.83367857354184e-31	0	Pard3b	par-3 family cell polarity regulator beta [Source:MGI Symbol;Acc:MGI:1919301]	single_cell
122	3.07624908885773e-35	1.36147508344819	0.651	0.252	6.79143511347121e-31	0	Ece1	endothelin converting enzyme 1 [Source:MGI Symbol;Acc:MGI:1101357]	single_cell
123	4.00253807109558e-35	1.38816114539842	0.502	0.121	8.83640329955771e-31	0	Pdgfd	platelet-derived growth factor, D polypeptide [Source:MGI Symbol;Acc:MGI:1919035]	single_cell
124	4.24014906136932e-35	-1.97047751274905	0.153	0.632	9.36097708278505e-31	0	Diaph2	diaphanous related formin 2 [Source:MGI Symbol;Acc:MGI:1858500]	single_cell
125	9.63959630070186e-35	1.30208091928932	0.67	0.254	2.12813367530595e-30	0	Ptk2	PTK2 protein tyrosine kinase 2 [Source:MGI Symbol;Acc:MGI:95481]	single_cell
126	1.09689029931599e-34	1.53026855438841	0.544	0.163	2.42160471379991e-30	0	Nbea	neurobeachin [Source:MGI Symbol;Acc:MGI:1347075]	single_cell
127	1.3357778088089e-34	1.26350671860104	0.693	0.282	2.94899666850741e-30	0	Acvrl1	activin A receptor, type II-like 1 [Source:MGI Symbol;Acc:MGI:1338946]	single_cell
128	1.84660341029319e-34	1.38963751123591	0.516	0.134	4.07674634890428e-30	0	Csgalnact1	chondroitin sulfate N-acetylgalactosaminyltransferase 1 [Source:MGI Symbol;Acc:MGI:2442354]	single_cell
129	2.88518525486851e-33	1.09318874996453	0.707	0.275	6.36962348717321e-29	0	Clic5	chloride intracellular channel 5 [Source:MGI Symbol;Acc:MGI:1917912]	single_cell
130	3.41753546176993e-33	1.35432065361655	0.73	0.34	7.54489303894947e-29	0	Ier3	immediate early response 3 [Source:MGI Symbol;Acc:MGI:104814]	single_cell
131	8.31244010433907e-33	1.47981447103836	0.47	0.121	1.83513740183494e-28	0	Efnb2	ephrin B2 [Source:MGI Symbol;Acc:MGI:105097]	single_cell
132	1.19641250997009e-32	1.45429361228247	0.423	0.093	2.64131989826096e-28	0	Adamts1	a disintegrin-like and metallopeptidase (reprolysin type) with thrombospondin type 1 motif, 1 [Source:MGI Symbol;Acc:MGI:109249]	single_cell
133	1.45949670387107e-32	1.19510777583112	0.326	0.046	3.22213087313616e-28	0	Nova2	NOVA alternative splicing regulator 2 [Source:MGI Symbol;Acc:MGI:104296]	single_cell
134	1.74332145150992e-32	-2.02299724346115	0.209	0.645	3.84873076849845e-28	0	Cytip	cytohesin 1 interacting protein [Source:MGI Symbol;Acc:MGI:2183535]	single_cell
135	3.69973747230242e-32	1.14726097794939	0.786	0.376	8.16791041760205e-28	0	Arhgap31	Rho GTPase activating protein 31 [Source:MGI Symbol;Acc:MGI:1333857]	single_cell
136	5.94109297475997e-32	1.30253801424501	0.451	0.107	1.31161509603776e-27	0	Ica1	islet cell autoantigen 1 [Source:MGI Symbol;Acc:MGI:96391]	single_cell
137	1.04143450213074e-31	1.3189716125887	0.474	0.131	2.29917495035404e-27	0	Gpihbp1	GPI-anchored HDL-binding protein 1 [Source:MGI Symbol;Acc:MGI:1915703]	single_cell
138	3.57909027738899e-31	1.13639916640351	0.828	0.493	7.90155760539168e-27	0	Jun	jun proto-oncogene [Source:MGI Symbol;Acc:MGI:96646]	single_cell
139	4.50774347005807e-31	1.24066439336415	0.34	0.056	9.9517452588472e-27	0	Sema3g	sema domain, immunoglobulin domain (Ig), short basic domain, secreted, (semaphorin) 3G [Source:MGI Symbol;Acc:MGI:3041242]	single_cell
140	4.66932583578453e-31	1.31584526028237	0.479	0.131	1.03084706476615e-26	0	Clec9a	C-type lectin domain family 9, member a [Source:MGI Symbol;Acc:MGI:2444608]	single_cell
141	7.37217069362572e-31	1.26784474575852	0.544	0.168	1.62755412403175e-26	0	Rbfox2	RNA binding protein, fox-1 homolog (C. elegans) 2 [Source:MGI Symbol;Acc:MGI:1933973]	single_cell
142	9.18791002449287e-31	0.992540729036863	0.214	0.011	2.02841489610729e-26	0	Fut2	fucosyltransferase 2 [Source:MGI Symbol;Acc:MGI:109374]	single_cell
143	1.17999071587249e-30	1.26520717242514	0.753	0.367	2.60506550343169e-26	0	Gm42416	predicted gene, 42416 [Source:MGI Symbol;Acc:MGI:5649001]	single_cell
144	2.8461373739313e-30	1.15286893905466	0.563	0.189	6.28341748042814e-26	0	Afap1l1	actin filament associated protein 1-like 1 [Source:MGI Symbol;Acc:MGI:2147199]	single_cell
145	5.25377530869593e-30	2.24067055936947	0.447	0.125	1.1598759749008e-25	0	Vwf	Von Willebrand factor [Source:MGI Symbol;Acc:MGI:98941]	single_cell
146	5.50451709466193e-30	1.35727467894395	0.414	0.101	1.21523223898851e-25	0	Plvap	plasmalemma vesicle associated protein [Source:MGI Symbol;Acc:MGI:1890497]	single_cell
147	6.09351521194699e-30	1.28775179975548	0.363	0.07	1.34526535334154e-25	0	Erg	ETS transcription factor [Source:MGI Symbol;Acc:MGI:95415]	single_cell
148	8.96444823411684e-30	1.30438553085051	0.53	0.169	1.97908123664598e-25	0	Ankrd33b	ankyrin repeat domain 33B [Source:MGI Symbol;Acc:MGI:1917904]	single_cell
149	1.01834818578281e-29	1.1548135594223	0.577	0.206	2.24820728975271e-25	0	St5	NA	single_cell
150	1.35878733992353e-29	-1.772749598234	0.512	0.799	2.99979481034918e-25	0	Arhgap15	Rho GTPase activating protein 15 [Source:MGI Symbol;Acc:MGI:1923367]	single_cell
151	1.6987328422555e-29	1.15483265895791	0.614	0.232	3.75029249584748e-25	0	Ace	angiotensin I converting enzyme (peptidyl-dipeptidase A) 1 [Source:MGI Symbol;Acc:MGI:87874]	single_cell
152	1.91634234302663e-29	-2.39116449139686	0.214	0.613	4.23070899069989e-25	0	Cd44	CD44 antigen [Source:MGI Symbol;Acc:MGI:88338]	single_cell
153	2.86890470400088e-29	1.35165095139477	0.535	0.186	6.33368091502274e-25	0	Clec1a	C-type lectin domain family 1, member a [Source:MGI Symbol;Acc:MGI:2444151]	single_cell
154	2.93689908307031e-29	1.23316569244398	0.614	0.243	6.48379210569432e-25	0	Wwtr1	WW domain containing transcription regulator 1 [Source:MGI Symbol;Acc:MGI:1917649]	single_cell
155	7.41113422118307e-29	1.15455700894729	0.6	0.223	1.63615610201059e-24	0	Podxl	podocalyxin-like [Source:MGI Symbol;Acc:MGI:1351317]	single_cell
156	8.37595742794444e-29	1.31047023776849	0.488	0.154	1.8491601213673e-24	0	Ptgfrn	prostaglandin F2 receptor negative regulator [Source:MGI Symbol;Acc:MGI:1277114]	single_cell
157	8.72373899530094e-29	1.26123782183787	0.688	0.313	1.92593985799259e-24	0	Scn7a	sodium channel, voltage-gated, type VII, alpha [Source:MGI Symbol;Acc:MGI:102965]	single_cell
158	1.35811724798906e-28	1.42190418635899	0.344	0.065	2.99831544838544e-24	0	Pcsk5	proprotein convertase subtilisin/kexin type 5 [Source:MGI Symbol;Acc:MGI:97515]	single_cell
159	1.36717990295278e-28	1.19087729489447	0.591	0.222	3.01832307174886e-24	0	Phldb2	pleckstrin homology like domain, family B, member 2 [Source:MGI Symbol;Acc:MGI:2444981]	single_cell
160	2.137525299278e-28	1.0262568971759	0.781	0.385	4.71901460321605e-24	0	Dlc1	deleted in liver cancer 1 [Source:MGI Symbol;Acc:MGI:1354949]	single_cell
161	2.15442953745522e-28	1.21718140227132	0.66	0.302	4.75633408983988e-24	0	Gm49393	predicted gene, 49393 [Source:MGI Symbol;Acc:MGI:6121623]	single_cell
162	2.55116863810544e-28	1.16537900894407	0.572	0.211	5.63221500234538e-24	0	Tjp1	tight junction protein 1 [Source:MGI Symbol;Acc:MGI:98759]	single_cell
163	4.12228116567075e-28	1.19843397122514	0.558	0.203	9.10076012945132e-24	0	Lifr	LIF receptor alpha [Source:MGI Symbol;Acc:MGI:96788]	single_cell
164	6.79085841928791e-28	-1.86117373730043	0.177	0.586	1.49921781322619e-23	0	Cd52	CD52 antigen [Source:MGI Symbol;Acc:MGI:1346088]	single_cell
165	6.91011094959339e-28	1.21978820188714	0.344	0.069	1.52554519434173e-23	0	Tie1	tyrosine kinase with immunoglobulin-like and EGF-like domains 1 [Source:MGI Symbol;Acc:MGI:99906]	single_cell
166	8.90664792946011e-28	1.20982767623773	0.544	0.196	1.96632066338691e-23	0	Wwc2	WW, C2 and coiled-coil domain containing 2 [Source:MGI Symbol;Acc:MGI:1261872]	single_cell
167	1.07942436651673e-27	1.18907415554985	0.335	0.062	2.383045173959e-23	0	Rai14	retinoic acid induced 14 [Source:MGI Symbol;Acc:MGI:1922896]	single_cell
168	1.19664246174055e-27	1.20745745084714	0.512	0.172	2.64182756278461e-23	0	Tjp2	tight junction protein 2 [Source:MGI Symbol;Acc:MGI:1341872]	single_cell
169	1.26862946734682e-27	1.1340369097845	0.665	0.303	2.80075327506157e-23	0	Ramp2	receptor (calcitonin) activity modifying protein 2 [Source:MGI Symbol;Acc:MGI:1859650]	single_cell
170	1.63768637283987e-27	1.07707362088004	0.614	0.236	3.61552020531859e-23	0	Fmo1	flavin containing monooxygenase 1 [Source:MGI Symbol;Acc:MGI:1310002]	single_cell
171	2.03446200516222e-27	-1.1789088995405	1	0.995	4.49148176879664e-23	0	Tmsb4x	thymosin, beta 4, X chromosome [Source:MGI Symbol;Acc:MGI:99510]	single_cell
172	2.28811998633832e-27	1.12853214002764	0.363	0.079	5.0514824938391e-23	0	Dock6	dedicator of cytokinesis 6 [Source:MGI Symbol;Acc:MGI:1914789]	single_cell
173	2.91764535300729e-27	-2.09835184838615	0.079	0.492	6.4412856458342e-23	0	Xylt1	xylosyltransferase 1 [Source:MGI Symbol;Acc:MGI:2451073]	single_cell
174	3.27901282738544e-27	1.13695687190666	0.484	0.154	7.23907661901884e-23	0	Rasip1	Ras interacting protein 1 [Source:MGI Symbol;Acc:MGI:1917153]	single_cell
175	4.62281884118058e-27	-0.952671292467492	0.995	0.997	1.02057971556744e-22	0	Actb	actin, beta [Source:MGI Symbol;Acc:MGI:87904]	single_cell
176	7.78705221815276e-27	1.15954767098036	0.391	0.093	1.71914751820159e-22	0	Cyp4a32	cytochrome P450, family 4, subfamily a, polypeptide 32 [Source:MGI Symbol;Acc:MGI:3717148]	single_cell
177	1.04970949952802e-26	1.25577237968563	0.474	0.149	2.31744366210801e-22	0	Specc1	sperm antigen with calponin homology and coiled-coil domains 1 [Source:MGI Symbol;Acc:MGI:2442356]	single_cell
178	1.34276652902394e-26	1.04622171680122	0.563	0.208	2.96442566612616e-22	0	Col4a1	collagen, type IV, alpha 1 [Source:MGI Symbol;Acc:MGI:88454]	single_cell
179	1.56782730091868e-26	1.12071399964624	0.386	0.096	3.46129233223818e-22	0	Parvb	parvin, beta [Source:MGI Symbol;Acc:MGI:2153063]	single_cell
180	1.85718731799951e-26	1.53787654075395	0.451	0.129	4.10011244194752e-22	0	Gm30382	predicted gene, 30382 [Source:MGI Symbol;Acc:MGI:5589541]	single_cell
181	2.22955482097894e-26	1.13017861990612	0.47	0.141	4.9221881782752e-22	0	Sgip1	SH3-domain GRB2-like (endophilin) interacting protein 1 [Source:MGI Symbol;Acc:MGI:1920344]	single_cell
182	3.84918147959862e-26	1.20778990770928	0.228	0.024	8.49783795250988e-22	0	Grik2	glutamate receptor, ionotropic, kainate 2 (beta 2) [Source:MGI Symbol;Acc:MGI:95815]	single_cell
183	4.17542946353368e-26	1.16049321522412	0.233	0.027	9.2180956266433e-22	0	Mep1a	meprin 1 alpha [Source:MGI Symbol;Acc:MGI:96963]	single_cell
184	1.10998578206599e-25	-2.34500421459411	0.088	0.475	2.45051561106708e-21	0	Tyrobp	TYRO protein tyrosine kinase binding protein [Source:MGI Symbol;Acc:MGI:1277211]	single_cell
185	2.34429427220474e-25	-2.4473140618999	0.088	0.466	5.1754984647464e-21	0	Cybb	cytochrome b-245, beta polypeptide [Source:MGI Symbol;Acc:MGI:88574]	single_cell
186	2.96064480324875e-25	1.00167339005537	0.256	0.036	6.53621553213227e-21	0	Mcf2l	mcf.2 transforming sequence-like [Source:MGI Symbol;Acc:MGI:103263]	single_cell
187	3.59845330334737e-25	1.11703841519731	0.605	0.257	7.94430535779999e-21	0	Meis1	Meis homeobox 1 [Source:MGI Symbol;Acc:MGI:104717]	single_cell
188	3.69993060127722e-25	-1.67157503953409	0.316	0.668	8.16833678843973e-21	0	Dennd4a	DENN/MADD domain containing 4A [Source:MGI Symbol;Acc:MGI:2142979]	single_cell
189	3.91169345420045e-25	1.14979562618638	0.433	0.127	8.63584563883833e-21	0	Msrb3	methionine sulfoxide reductase B3 [Source:MGI Symbol;Acc:MGI:2443538]	single_cell
190	5.15979911091513e-25	1.12437665529064	0.381	0.097	1.13912884971673e-20	0	Arhgef15	Rho guanine nucleotide exchange factor (GEF) 15 [Source:MGI Symbol;Acc:MGI:3045246]	single_cell
191	5.60271757701333e-25	1.33276042803481	0.544	0.208	1.23691195947723e-20	0	Patl2	protein associated with topoisomerase II homolog 2 (yeast) [Source:MGI Symbol;Acc:MGI:1914828]	single_cell
192	7.19267675054888e-25	1.38186504797268	0.526	0.206	1.58792724621868e-20	0	Gm12185	predicted gene 12185 [Source:MGI Symbol;Acc:MGI:3652173]	single_cell
193	8.2994447089595e-25	0.698851073650297	0.986	0.852	1.83226840839699e-20	0	Zbtb20	zinc finger and BTB domain containing 20 [Source:MGI Symbol;Acc:MGI:1929213]	single_cell
194	9.03730867243801e-25	0.99041620584147	0.791	0.428	1.99516663561414e-20	0	Pam	peptidylglycine alpha-amidating monooxygenase [Source:MGI Symbol;Acc:MGI:97475]	single_cell
195	1.71117252005488e-24	0.986759616542031	0.251	0.037	3.77775557252516e-20	0	Palmd	palmdelphin [Source:MGI Symbol;Acc:MGI:2148896]	single_cell
196	1.75643895253963e-24	1.07955116501768	0.372	0.097	3.87769027552174e-20	0	Mill2	MHC I like leukocyte 2 [Source:MGI Symbol;Acc:MGI:2179989]	single_cell
197	1.84530185836233e-24	1.04235313225498	0.233	0.029	4.07387291270652e-20	0	Tox3	TOX high mobility group box family member 3 [Source:MGI Symbol;Acc:MGI:3039593]	single_cell
198	1.95051076349718e-24	0.96149343094986	0.195	0.017	4.30614261257272e-20	0	Myrip	myosin VIIA and Rab interacting protein [Source:MGI Symbol;Acc:MGI:2384407]	single_cell
199	2.09825407628264e-24	1.30806861803082	0.321	0.069	4.63231552420919e-20	0	Lyve1	lymphatic vessel endothelial hyaluronan receptor 1 [Source:MGI Symbol;Acc:MGI:2136348]	single_cell
200	2.6427150908178e-24	1.18211186065401	0.33	0.075	5.83432210599846e-20	0	Arhgef26	Rho guanine nucleotide exchange factor (GEF) 26 [Source:MGI Symbol;Acc:MGI:1918053]	single_cell
201	3.94187710996973e-24	1.0613146693959	0.284	0.052	8.70248209568017e-20	0	Sox17	SRY (sex determining region Y)-box 17 [Source:MGI Symbol;Acc:MGI:107543]	single_cell
202	6.32544023216698e-24	1.63239537710576	0.274	0.048	1.39646744005551e-19	0	Vegfc	vascular endothelial growth factor C [Source:MGI Symbol;Acc:MGI:109124]	single_cell
203	7.7149027206224e-24	1.05785983962097	0.302	0.061	1.70321907363181e-19	0	Ushbp1	USH1 protein network component harmonin binding protein 1 [Source:MGI Symbol;Acc:MGI:1922920]	single_cell
204	7.88528659581362e-24	1.15710266916102	0.493	0.171	1.74083472175777e-19	0	Flnb	filamin, beta [Source:MGI Symbol;Acc:MGI:2446089]	single_cell
205	9.87369112404235e-24	1.02498709927212	0.698	0.358	2.17981478945483e-19	0	Klf7	Kruppel-like factor 7 (ubiquitous) [Source:MGI Symbol;Acc:MGI:1935151]	single_cell
206	1.12868149594395e-23	1.21335097038961	0.228	0.031	2.49179013859545e-19	0	Gna14	guanine nucleotide binding protein, alpha 14 [Source:MGI Symbol;Acc:MGI:95769]	single_cell
207	1.14704876671531e-23	1.08391340192339	0.526	0.204	2.53233956227739e-19	0	Sh3pxd2a	SH3 and PX domains 2A [Source:MGI Symbol;Acc:MGI:1298393]	single_cell
208	1.56553859024478e-23	1.05339889065826	0.512	0.19	3.45623954568339e-19	0	Hdac7	histone deacetylase 7 [Source:MGI Symbol;Acc:MGI:1891835]	single_cell
209	1.63095408090595e-23	0.992656914491626	0.247	0.037	3.60065732441607e-19	0	Gja4	gap junction protein, alpha 4 [Source:MGI Symbol;Acc:MGI:95715]	single_cell
210	1.97414580751676e-23	1.32269981827412	0.33	0.082	4.35832169925475e-19	0	Igtp	interferon gamma induced GTPase [Source:MGI Symbol;Acc:MGI:107729]	single_cell
211	2.8605597687748e-23	1.09650810732144	0.377	0.104	6.31525780152413e-19	0	Amotl1	angiomotin-like 1 [Source:MGI Symbol;Acc:MGI:1922973]	single_cell
212	4.73207910871789e-23	0.912264541844136	0.74	0.408	1.04470110483165e-18	0	Arap2	ArfGAP with RhoGAP domain, ankyrin repeat and PH domain 2 [Source:MGI Symbol;Acc:MGI:2684416]	single_cell
213	5.21477695708928e-23	1.13593288358766	0.4	0.122	1.1512663088166e-18	0	Txndc5	thioredoxin domain containing 5 [Source:MGI Symbol;Acc:MGI:2145316]	single_cell
214	5.55134604189117e-23	1.01211018308891	0.386	0.104	1.22557066566831e-18	0	Itga2	integrin alpha 2 [Source:MGI Symbol;Acc:MGI:96600]	single_cell
215	6.66518961350191e-23	0.970588746812039	0.595	0.254	1.47147391097282e-18	0	Ttc28	tetratricopeptide repeat domain 28 [Source:MGI Symbol;Acc:MGI:2140873]	single_cell
216	7.0031200236395e-23	-0.890882419423399	0.884	0.966	1.54607880761889e-18	0	Fau	Finkel-Biskis-Reilly murine sarcoma virus (FBR-MuSV) ubiquitously expressed (fox derived) [Source:MGI Symbol;Acc:MGI:102547]	single_cell
217	7.45234122974792e-23	1.05840173607785	0.256	0.043	1.64525337329145e-18	0	Adgra3	adhesion G protein-coupled receptor A3 [Source:MGI Symbol;Acc:MGI:1917943]	single_cell
218	1.22307634106927e-22	1.30285540217366	0.372	0.107	2.70018563817863e-18	0	Plpp1	phospholipid phosphatase 1 [Source:MGI Symbol;Acc:MGI:108412]	single_cell
219	1.39163820239996e-22	1.22028669527583	0.34	0.083	3.07231965943839e-18	0	Epha4	Eph receptor A4 [Source:MGI Symbol;Acc:MGI:98277]	single_cell
220	1.66184361569144e-22	0.919949308269956	0.223	0.031	3.66885215036198e-18	0	Tmem44	transmembrane protein 44 [Source:MGI Symbol;Acc:MGI:1924489]	single_cell
221	2.43982678416477e-22	0.938511480257223	0.442	0.138	5.38640559140057e-18	0	Esam	endothelial cell-specific adhesion molecule [Source:MGI Symbol;Acc:MGI:1916774]	single_cell
223	2.84604589569433e-22	1.03785146640209	0.316	0.073	6.28321552392438e-18	0	Zfp503	zinc finger protein 503 [Source:MGI Symbol;Acc:MGI:1353644]	single_cell
224	2.90609818651298e-22	0.893456342315256	0.247	0.041	6.4157929663647e-18	0	Ephb4	Eph receptor B4 [Source:MGI Symbol;Acc:MGI:104757]	single_cell
225	3.35972532599173e-22	-1.65270892350159	0.312	0.637	7.41726560219195e-18	0	Laptm5	lysosomal-associated protein transmembrane 5 [Source:MGI Symbol;Acc:MGI:108046]	single_cell
226	3.94360642304053e-22	1.13734622617724	0.242	0.039	8.70629990014659e-18	0	Edn1	endothelin 1 [Source:MGI Symbol;Acc:MGI:95283]	single_cell
227	4.1807102388637e-22	1.00343952803867	0.4	0.12	9.22975399433938e-18	0	Cdc42bpa	CDC42 binding protein kinase alpha [Source:MGI Symbol;Acc:MGI:2441841]	single_cell
229	4.43829204161934e-22	1.05508670293519	0.307	0.069	9.79841734028301e-18	0	Adrb1	adrenergic receptor, beta 1 [Source:MGI Symbol;Acc:MGI:87937]	single_cell
230	5.09712709599145e-22	0.942423542515058	0.209	0.027	1.12529274898203e-17	0	Gm15609	predicted gene 15609 [Source:MGI Symbol;Acc:MGI:3783055]	single_cell
231	5.35391761415862e-22	1.06364797054834	0.54	0.228	1.1819843916778e-17	0	Elk3	ELK3, member of ETS oncogene family [Source:MGI Symbol;Acc:MGI:101762]	single_cell
232	7.30869292980661e-22	1.0657938769838	0.223	0.032	1.61354013811341e-17	0	Ackr3	atypical chemokine receptor 3 [Source:MGI Symbol;Acc:MGI:109562]	single_cell
233	9.25204395090639e-22	1.20435012065477	0.409	0.134	2.0425737430416e-17	0	Tnfsf10	tumor necrosis factor (ligand) superfamily, member 10 [Source:MGI Symbol;Acc:MGI:107414]	single_cell
234	9.83463215334287e-22	0.961227474791023	0.228	0.034	2.1711917404935e-17	0	Sh3tc2	SH3 domain and tetratricopeptide repeats 2 [Source:MGI Symbol;Acc:MGI:2444417]	single_cell
235	9.86844841577536e-22	1.13600873717561	0.456	0.163	2.17865735675073e-17	0	Gm12216	predicted gene 12216 [Source:MGI Symbol;Acc:MGI:3650088]	single_cell
236	1.0509466559026e-21	0.933983217073983	0.335	0.082	2.32017493223616e-17	0	Ccser1	coiled-coil serine rich 1 [Source:MGI Symbol;Acc:MGI:3045354]	single_cell
237	1.25713647157531e-21	1.20176138521064	0.391	0.121	2.77538018829682e-17	0	Rapgef4	Rap guanine nucleotide exchange factor (GEF) 4 [Source:MGI Symbol;Acc:MGI:1917723]	single_cell
238	1.28234974993421e-21	1.19269252266872	0.512	0.214	2.83104354292975e-17	0	Pkp4	plakophilin 4 [Source:MGI Symbol;Acc:MGI:109281]	single_cell
239	1.30242794551149e-21	0.992842245826838	0.581	0.242	2.87537017530572e-17	0	Mapt	microtubule-associated protein tau [Source:MGI Symbol;Acc:MGI:97180]	single_cell
240	1.38284349532562e-21	-2.32170215038868	0.084	0.424	3.05290358463037e-17	0	Pid1	phosphotyrosine interaction domain containing 1 [Source:MGI Symbol;Acc:MGI:2138391]	single_cell
241	1.45825835904943e-21	0.972053889488399	0.558	0.233	3.21939697927344e-17	0	Apbb2	amyloid beta (A4) precursor protein-binding, family B, member 2 [Source:MGI Symbol;Acc:MGI:108405]	single_cell
242	1.66798445725299e-21	0.995075371141796	0.53	0.21	3.68240928627742e-17	0	Slc9a3r2	solute carrier family 9 (sodium/hydrogen exchanger), member 3 regulator 2 [Source:MGI Symbol;Acc:MGI:1890662]	single_cell
243	1.67308478620396e-21	0.998877345594647	0.256	0.046	3.69366928250248e-17	0	Kcnq1	potassium voltage-gated channel, subfamily Q, member 1 [Source:MGI Symbol;Acc:MGI:108083]	single_cell
244	1.77737074207826e-21	0.811634175586293	0.767	0.439	3.92390138728618e-17	0	Tspan13	tetraspanin 13 [Source:MGI Symbol;Acc:MGI:1913359]	single_cell
245	1.9952950807438e-21	-2.021918642387	0.074	0.415	4.4050129497581e-17	0	Fcer1g	Fc receptor, IgE, high affinity I, gamma polypeptide [Source:MGI Symbol;Acc:MGI:95496]	single_cell
246	2.39963584925033e-21	1.08424464102234	0.591	0.274	5.29767606438994e-17	0	Dgkh	diacylglycerol kinase, eta [Source:MGI Symbol;Acc:MGI:2444188]	single_cell
247	2.64476320604094e-21	1.07182308384418	0.637	0.322	5.83884372997659e-17	0	Ralgapa2	Ral GTPase activating protein, alpha subunit 2 (catalytic) [Source:MGI Symbol;Acc:MGI:3036245]	single_cell
248	3.89966398378814e-21	1.02512669103141	0.549	0.236	8.60928817700908e-17	0	Tanc1	tetratricopeptide repeat, ankyrin repeat and coiled-coil containing 1 [Source:MGI Symbol;Acc:MGI:1914110]	single_cell
249	3.90841414104762e-21	1.03452695979557	0.293	0.065	8.62860589919082e-17	0	Zfp366	zinc finger protein 366 [Source:MGI Symbol;Acc:MGI:2178429]	single_cell
250	6.95897836828922e-21	1.11831450437698	0.558	0.248	1.53633365436721e-16	0	Rapgef5	Rap guanine nucleotide exchange factor (GEF) 5 [Source:MGI Symbol;Acc:MGI:2444365]	single_cell
251	7.93287124127235e-21	0.957035683296959	0.414	0.13	1.7513399839357e-16	0	Emcn	endomucin [Source:MGI Symbol;Acc:MGI:1891716]	single_cell
252	8.4643448760526e-21	-1.74638269276009	0.074	0.42	1.86867341828613e-16	0	Cers6	ceramide synthase 6 [Source:MGI Symbol;Acc:MGI:2442564]	single_cell
253	8.48350361956398e-21	0.976014515230631	0.54	0.232	1.87290309409114e-16	0	Pard3	par-3 family cell polarity regulator [Source:MGI Symbol;Acc:MGI:2135608]	single_cell
254	8.9635399760272e-21	-1.62043012177022	0.084	0.428	1.97888072050752e-16	0	Plek	pleckstrin [Source:MGI Symbol;Acc:MGI:1860485]	single_cell
255	1.52874909506395e-20	1.08791740924504	0.326	0.082	3.37501937717267e-16	0	Prkd1	protein kinase D1 [Source:MGI Symbol;Acc:MGI:99879]	single_cell
256	1.56400748967522e-20	0.559712446018868	0.753	0.385	3.45285933495599e-16	0	Nrp1	neuropilin 1 [Source:MGI Symbol;Acc:MGI:106206]	single_cell
257	1.95321883219949e-20	0.76135982557914	0.563	0.232	4.31212121584681e-16	0	Ly6c1	lymphocyte antigen 6 complex, locus C1 [Source:MGI Symbol;Acc:MGI:96882]	single_cell
258	2.06816883763369e-20	0.996107069247039	0.344	0.096	4.56589634284389e-16	0	2900026A02Rik	RIKEN cDNA 2900026A02 gene [Source:MGI Symbol;Acc:MGI:1920194]	single_cell
259	2.07983805135514e-20	1.06805067663385	0.6	0.303	4.59165846597675e-16	0	Cavin1	caveolae associated 1 [Source:MGI Symbol;Acc:MGI:1277968]	single_cell
260	2.41713441871509e-20	1.06560085186897	0.46	0.173	5.3363076561973e-16	0	S100a16	S100 calcium binding protein A16 [Source:MGI Symbol;Acc:MGI:1915110]	single_cell
261	2.5398689888745e-20	0.922020902375287	0.66	0.367	5.60726876673823e-16	0	Ctnna1	catenin (cadherin associated protein), alpha 1 [Source:MGI Symbol;Acc:MGI:88274]	single_cell
262	2.71102286410434e-20	1.01635472500569	0.265	0.056	5.98512517708316e-16	0	Clec1b	C-type lectin domain family 1, member b [Source:MGI Symbol;Acc:MGI:1913287]	single_cell
263	2.75991722982036e-20	0.93739983815279	0.553	0.237	6.09306926827441e-16	0	Myo1d	myosin ID [Source:MGI Symbol;Acc:MGI:107728]	single_cell
264	2.84199363332085e-20	1.25113375113969	0.233	0.041	6.27426934428244e-16	0	Samd5	sterile alpha motif domain containing 5 [Source:MGI Symbol;Acc:MGI:2444815]	single_cell
265	2.8516216937263e-20	-1.40143671227426	0.158	0.504	6.29552521323956e-16	0	Sh3kbp1	SH3-domain kinase binding protein 1 [Source:MGI Symbol;Acc:MGI:1889583]	single_cell
266	4.30696483649578e-20	1.15510908915624	0.353	0.102	9.50848626953173e-16	0	Gm15657	predicted gene 15657 [Source:MGI Symbol;Acc:MGI:3783100]	single_cell
267	5.11708175113836e-20	-2.00883937684531	0.088	0.418	1.12969813819882e-15	0	Lgals3	lectin, galactose binding, soluble 3 [Source:MGI Symbol;Acc:MGI:96778]	single_cell
268	5.55453471777359e-20	0.851689803178284	0.609	0.26	1.22627462964288e-15	0	Stxbp6	syntaxin binding protein 6 (amisyn) [Source:MGI Symbol;Acc:MGI:2384963]	single_cell
269	6.87040499508855e-20	0.971587357266724	0.572	0.285	1.5167793107657e-15	0	Rdx	radixin [Source:MGI Symbol;Acc:MGI:97887]	single_cell
270	8.19676022812027e-20	0.883549923287976	0.488	0.191	1.80959875556211e-15	0	Stard9	START domain containing 9 [Source:MGI Symbol;Acc:MGI:3045258]	single_cell
272	9.71725727558978e-20	0.962283462803585	0.358	0.106	2.14527888873195e-15	0	Fam171a1	family with sequence similarity 171, member A1 [Source:MGI Symbol;Acc:MGI:2442917]	single_cell
273	1.1317404666821e-19	0.919059184738509	0.451	0.162	2.49854342829408e-15	0	Slc43a3	solute carrier family 43, member 3 [Source:MGI Symbol;Acc:MGI:1931054]	single_cell
274	1.17193663043549e-19	1.04639168938106	0.326	0.09	2.58728449901243e-15	0	Plk2	polo like kinase 2 [Source:MGI Symbol;Acc:MGI:1099790]	single_cell
275	1.18996768177171e-19	-1.45330299534815	0.13	0.473	2.62709165104741e-15	0	Ikzf1	IKAROS family zinc finger 1 [Source:MGI Symbol;Acc:MGI:1342540]	single_cell
276	1.4652814868951e-19	1.26502619070434	0.237	0.045	3.23490193861832e-15	0	Dnm3	dynamin 3 [Source:MGI Symbol;Acc:MGI:1341299]	single_cell
278	1.71080943647263e-19	0.902511444194915	0.544	0.234	3.77695399290062e-15	0	Dock1	dedicator of cytokinesis 1 [Source:MGI Symbol;Acc:MGI:2429765]	single_cell
279	1.72374019172172e-19	-1.75946006159673	0.06	0.38	3.80550122126405e-15	0	Ctss	cathepsin S [Source:MGI Symbol;Acc:MGI:107341]	single_cell
280	1.79521047491926e-19	0.87640993011113	0.777	0.487	3.96328616547924e-15	0	Prkce	protein kinase C, epsilon [Source:MGI Symbol;Acc:MGI:97599]	single_cell
281	2.34250965625464e-19	0.769045535918498	0.898	0.674	5.17155856811336e-15	0	Qk	quaking, KH domain containing RNA binding [Source:MGI Symbol;Acc:MGI:97837]	single_cell
282	2.62551638792911e-19	0.933716058018104	0.488	0.187	5.79635252963109e-15	0	Prickle1	prickle planar cell polarity protein 1 [Source:MGI Symbol;Acc:MGI:1916034]	single_cell
283	2.84403386214775e-19	1.01463947354599	0.484	0.199	6.2787735574636e-15	0	Pcnx	pecanex homolog [Source:MGI Symbol;Acc:MGI:1891924]	single_cell
284	3.20067550026171e-19	1.01600773383454	0.302	0.076	7.06613130192777e-15	0	Eml1	echinoderm microtubule associated protein like 1 [Source:MGI Symbol;Acc:MGI:1915769]	single_cell
285	4.01522416646399e-19	1.13318571478127	0.386	0.132	8.86441039230255e-15	0	Gm49337	predicted gene, 49337 [Source:MGI Symbol;Acc:MGI:6121526]	single_cell
286	4.15209502305948e-19	0.813640419572405	0.772	0.443	9.16658018240841e-15	0	Rbpms	RNA binding protein gene with multiple splicing [Source:MGI Symbol;Acc:MGI:1334446]	single_cell
287	4.25731867366174e-19	-1.61761793370642	0.098	0.424	9.39888243584303e-15	0	Malt1	MALT1 paracaspase [Source:MGI Symbol;Acc:MGI:2445027]	single_cell
288	4.29444262513872e-19	1.03167190264218	0.488	0.199	9.48084098351875e-15	0	Myo6	myosin VI [Source:MGI Symbol;Acc:MGI:104785]	single_cell
289	4.39102831726423e-19	0.783442261787201	0.219	0.037	9.69407321602425e-15	0	Cdr2l	cerebellar degeneration-related protein 2-like [Source:MGI Symbol;Acc:MGI:2684867]	single_cell
290	5.27070141515014e-19	-1.46748168613328	0.2	0.535	1.1636127514227e-14	0	Raet1e	retinoic acid early transcript 1E [Source:MGI Symbol;Acc:MGI:2675273]	single_cell
291	6.21328914232387e-19	0.884117031110916	0.553	0.237	1.37170784395084e-14	0	Fmnl2	formin-like 2 [Source:MGI Symbol;Acc:MGI:1918659]	single_cell
292	6.53720271928012e-19	0.981067074481381	0.465	0.182	1.44321824433547e-14	0	Plekhg1	pleckstrin homology domain containing, family G (with RhoGef domain) member 1 [Source:MGI Symbol;Acc:MGI:2676551]	single_cell
293	6.8448213810201e-19	1.02751064144394	0.433	0.167	1.51113121628781e-14	0	Arhgef7	Rho guanine nucleotide exchange factor (GEF7) [Source:MGI Symbol;Acc:MGI:1860493]	single_cell
294	7.80638285661167e-19	0.961748880597806	0.4	0.141	1.72341514325416e-14	0	St3gal6	ST3 beta-galactoside alpha-2,3-sialyltransferase 6 [Source:MGI Symbol;Acc:MGI:1888707]	single_cell
295	8.2314420367071e-19	1.02470059642658	0.353	0.112	1.81725545844383e-14	0	Myct1	myc target 1 [Source:MGI Symbol;Acc:MGI:1915882]	single_cell
296	8.40868322193911e-19	1.02450790651417	0.367	0.117	1.8563849949075e-14	0	Casc4	NA	single_cell
297	9.59476336575679e-19	1.06775888825902	0.288	0.073	2.11823590825813e-14	0	Mid2	midline 2 [Source:MGI Symbol;Acc:MGI:1344333]	single_cell
298	9.64414536333341e-19	0.685443197298876	0.144	0.011	2.12913797186312e-14	0	Gm36033	predicted gene, 36033 [Source:MGI Symbol;Acc:MGI:5595192]	single_cell
299	1.02771616733729e-18	1.02415645971752	0.363	0.121	2.26888898263054e-14	0	Efnb1	ephrin B1 [Source:MGI Symbol;Acc:MGI:102708]	single_cell
300	1.10033160553564e-18	0.636925076207063	0.916	0.761	2.42920208554103e-14	0	Itm2b	integral membrane protein 2B [Source:MGI Symbol;Acc:MGI:1309517]	single_cell
301	1.27358262170515e-18	0.979369426846734	0.381	0.13	2.81168835393847e-14	0	Antxr1	anthrax toxin receptor 1 [Source:MGI Symbol;Acc:MGI:1916788]	single_cell
302	1.28021985886483e-18	0.884248282140582	0.195	0.029	2.82634138241588e-14	0	Pltp	phospholipid transfer protein [Source:MGI Symbol;Acc:MGI:103151]	single_cell
303	1.32759810007575e-18	-1.53801651459603	0.098	0.415	2.93093832553723e-14	0	Itga4	integrin alpha 4 [Source:MGI Symbol;Acc:MGI:96603]	single_cell
304	1.46071343210073e-18	0.956205284821283	0.502	0.219	3.22481704404879e-14	0	Cpd	carboxypeptidase D [Source:MGI Symbol;Acc:MGI:107265]	single_cell
305	1.47365632550063e-18	-1.31863288832106	0.14	0.475	3.25339106980773e-14	0	Map3k5	mitogen-activated protein kinase kinase kinase 5 [Source:MGI Symbol;Acc:MGI:1346876]	single_cell
306	1.71335101085244e-18	0.78332511747193	0.214	0.036	3.78256502665892e-14	0	Mmrn2	multimerin 2 [Source:MGI Symbol;Acc:MGI:2385618]	single_cell
307	1.71549540074136e-18	1.06749675546904	0.535	0.259	3.7872991962167e-14	0	Clec2d	C-type lectin domain family 2, member d [Source:MGI Symbol;Acc:MGI:2135589]	single_cell
308	1.96778046381091e-18	-2.87371524656099	0.423	0.657	4.34426892995536e-14	0	Lyz2	lysozyme 2 [Source:MGI Symbol;Acc:MGI:96897]	single_cell
309	2.40840912542234e-18	0.859273998028533	0.786	0.529	5.31704482619491e-14	0	Smarca2	SWI/SNF related, matrix associated, actin dependent regulator of chromatin, subfamily a, member 2 [Source:MGI Symbol;Acc:MGI:99603]	single_cell
311	2.83157090115625e-18	1.01275950867616	0.219	0.041	6.25125907848265e-14	0	Slfn5os	schlafen 5, opposite strand [Source:MGI Symbol;Acc:MGI:1923642]	single_cell
312	3.08660187540811e-18	0.855654282117568	0.633	0.324	6.81429096033849e-14	0	Agap1	ArfGAP with GTPase domain, ankyrin repeat and PH domain 1 [Source:MGI Symbol;Acc:MGI:2653690]	single_cell
313	3.48424210627376e-18	0.832974106947033	0.66	0.34	7.69216129802058e-14	0	Ppp1r16b	protein phosphatase 1, regulatory subunit 16B [Source:MGI Symbol;Acc:MGI:2151841]	single_cell
314	3.5119415949263e-18	0.901077488533782	0.237	0.048	7.75331345911879e-14	0	Plscr1	phospholipid scramblase 1 [Source:MGI Symbol;Acc:MGI:893575]	single_cell
315	3.69692313256012e-18	-1.45844808438505	0.172	0.493	8.16169719975298e-14	0	Coro1a	coronin, actin binding protein 1A [Source:MGI Symbol;Acc:MGI:1345961]	single_cell
316	3.93691608139795e-18	0.911203817948734	0.549	0.264	8.69152963290226e-14	0	Ctnnd1	catenin (cadherin associated protein), delta 1 [Source:MGI Symbol;Acc:MGI:105100]	single_cell
317	4.04181915892035e-18	0.782537312148307	0.158	0.017	8.92312415714845e-14	0	Sh3gl2	SH3-domain GRB2-like 2 [Source:MGI Symbol;Acc:MGI:700009]	single_cell
318	4.93211505905753e-18	0.893215275851502	0.479	0.195	1.08886304158813e-13	0	Stard13	StAR-related lipid transfer (START) domain containing 13 [Source:MGI Symbol;Acc:MGI:2385331]	single_cell
319	5.06942062798833e-18	1.02211783120145	0.386	0.135	1.11917599204098e-13	0	Nostrin	nitric oxide synthase trafficker [Source:MGI Symbol;Acc:MGI:3606242]	single_cell
320	5.09201000668257e-18	1.08497775047548	0.186	0.028	1.12416304917531e-13	0	Muc13	mucin 13, epithelial transmembrane [Source:MGI Symbol;Acc:MGI:103190]	single_cell
321	6.38586528357621e-18	0.813311094964596	0.27	0.065	1.40980747865512e-13	0	Ptpn14	protein tyrosine phosphatase, non-receptor type 14 [Source:MGI Symbol;Acc:MGI:102467]	single_cell
322	8.88418592152937e-18	-1.39031292844233	0.144	0.474	1.96136172589604e-13	0	Stk10	serine/threonine kinase 10 [Source:MGI Symbol;Acc:MGI:1099439]	single_cell
323	9.02051896403249e-18	0.891805857031646	0.447	0.175	1.99145997168945e-13	0	Jup	junction plakoglobin [Source:MGI Symbol;Acc:MGI:96650]	single_cell
324	9.37793803130901e-18	1.02018661994247	0.54	0.259	2.07036737917209e-13	0	Sbno2	strawberry notch 2 [Source:MGI Symbol;Acc:MGI:2448490]	single_cell
325	9.76504007767477e-18	1.03854067661754	0.488	0.215	2.15582789794826e-13	0	Slfn5	schlafen 5 [Source:MGI Symbol;Acc:MGI:1329004]	single_cell
326	1.05504645428974e-17	0.802283656215691	0.414	0.145	2.32922605713547e-13	0	Col4a2	collagen, type IV, alpha 2 [Source:MGI Symbol;Acc:MGI:88455]	single_cell
327	1.16871697860144e-17	0.958156720037367	0.405	0.153	2.5801764736584e-13	0	Jcad	junctional cadherin 5 associated [Source:MGI Symbol;Acc:MGI:2685174]	single_cell
328	1.27396707029051e-17	0.942458281429885	0.256	0.06	2.81253710108036e-13	0	Il17rd	interleukin 17 receptor D [Source:MGI Symbol;Acc:MGI:2159727]	single_cell
329	1.42367253248275e-17	0.947238616441257	0.488	0.214	3.14304184996217e-13	0	Mrtfb	myocardin related transcription factor B [Source:MGI Symbol;Acc:MGI:3050795]	single_cell
330	1.62602974431173e-17	0.795940317168204	0.586	0.279	3.58978586651701e-13	0	Crip2	cysteine rich protein 2 [Source:MGI Symbol;Acc:MGI:1915587]	single_cell
331	1.63564604688371e-17	0.868401786247339	0.191	0.031	3.61101577770516e-13	0	Chrm2	cholinergic receptor, muscarinic 2, cardiac [Source:MGI Symbol;Acc:MGI:88397]	single_cell
332	1.72266950264542e-17	-1.55047852684055	0.079	0.377	3.80313746099028e-13	0	Syk	spleen tyrosine kinase [Source:MGI Symbol;Acc:MGI:99515]	single_cell
333	1.91164815358446e-17	0.850951059684276	0.284	0.075	4.2203456286684e-13	0	Pxdn	peroxidasin [Source:MGI Symbol;Acc:MGI:1916925]	single_cell
334	2.34580508746315e-17	0.731224064916985	0.163	0.02	5.17883389159241e-13	0	Slc24a4	solute carrier family 24 (sodium/potassium/calcium exchanger), member 4 [Source:MGI Symbol;Acc:MGI:2447362]	single_cell
335	2.59953734533203e-17	0.958581595928836	0.274	0.07	5.73899859728952e-13	0	Npr3	natriuretic peptide receptor 3 [Source:MGI Symbol;Acc:MGI:97373]	single_cell
336	2.77366578514022e-17	-1.31558669163934	0.228	0.55	6.12342195385407e-13	0	Stk17b	serine/threonine kinase 17b (apoptosis-inducing) [Source:MGI Symbol;Acc:MGI:2138162]	single_cell
338	3.58414582896945e-17	-1.48836223707856	0.06	0.357	7.91271874661586e-13	0	Rgs2	regulator of G-protein signaling 2 [Source:MGI Symbol;Acc:MGI:1098271]	single_cell
339	3.82673210990037e-17	0.878492930214854	0.581	0.283	8.44827647902705e-13	0	Cyth3	cytohesin 3 [Source:MGI Symbol;Acc:MGI:1335107]	single_cell
340	4.79053790873946e-17	0.830100666620112	0.474	0.199	1.05760705411241e-12	0	Anxa3	annexin A3 [Source:MGI Symbol;Acc:MGI:1201378]	single_cell
341	4.94317381394856e-17	0.856193608055002	0.2	0.036	1.09130448290542e-12	0	C920021L13Rik	RIKEN cDNA C920021L13 gene [Source:MGI Symbol;Acc:MGI:1923991]	single_cell
342	7.36021383765551e-17	0.878992854061994	0.228	0.047	1.62491440893921e-12	0	9330175M20Rik	RIKEN cDNA 9330175M20 gene [Source:MGI Symbol;Acc:MGI:3045285]	single_cell
343	7.77816144577661e-17	-1.43657408501513	0.386	0.652	1.7171847023841e-12	0	Trps1	transcriptional repressor GATA binding 1 [Source:MGI Symbol;Acc:MGI:1927616]	single_cell
344	7.93922287865116e-17	0.981698834858463	0.647	0.39	1.75274223491982e-12	0	Xiap	X-linked inhibitor of apoptosis [Source:MGI Symbol;Acc:MGI:107572]	single_cell
345	8.57250460664255e-17	0.762528651381895	0.177	0.027	1.89255184200848e-12	0	Gpr182	G protein-coupled receptor 182 [Source:MGI Symbol;Acc:MGI:109545]	single_cell
346	8.85724860557478e-17	-0.660565294585722	0.926	0.964	1.95541477465274e-12	0	Rplp2	ribosomal protein, large P2 [Source:MGI Symbol;Acc:MGI:1914436]	single_cell
347	1.0330463910523e-16	-1.54916763299321	0.191	0.485	2.28065651752615e-12	0	Fyb	FYN binding protein [Source:MGI Symbol;Acc:MGI:1346327]	single_cell
348	1.13116942358377e-16	0.894406712122173	0.2	0.037	2.49728273644589e-12	0	Kank4	KN motif and ankyrin repeat domains 4 [Source:MGI Symbol;Acc:MGI:3043381]	single_cell
349	1.13511007065532e-16	0.926717712875487	0.344	0.115	2.50598250298575e-12	0	Kank3	KN motif and ankyrin repeat domains 3 [Source:MGI Symbol;Acc:MGI:1098615]	single_cell
350	1.39664591738793e-16	0.8212313005858	0.233	0.052	3.08337519181734e-12	0	Sox13	SRY (sex determining region Y)-box 13 [Source:MGI Symbol;Acc:MGI:98361]	single_cell
351	1.43883674177523e-16	0.974033796044765	0.247	0.06	3.17651987481718e-12	0	Cyp26b1	cytochrome P450, family 26, subfamily b, polypeptide 1 [Source:MGI Symbol;Acc:MGI:2176159]	single_cell
352	1.56387439259759e-16	0.876549860049888	0.437	0.173	3.45256549653769e-12	0	Fnbp1l	formin binding protein 1-like [Source:MGI Symbol;Acc:MGI:1925642]	single_cell
353	1.61764915455369e-16	0.94630489488429	0.344	0.116	3.57128403850818e-12	0	Srgap1	SLIT-ROBO Rho GTPase activating protein 1 [Source:MGI Symbol;Acc:MGI:2152936]	single_cell
354	1.8556023881191e-16	1.23487350535861	0.237	0.056	4.09661339225053e-12	0	Gm43302	predicted gene 43302 [Source:MGI Symbol;Acc:MGI:5663439]	single_cell
355	2.1503607243681e-16	0.861084731222034	0.186	0.032	4.74735137118746e-12	0	Grhl2	grainyhead like transcription factor 2 [Source:MGI Symbol;Acc:MGI:2182543]	single_cell
356	2.27164060827877e-16	0.863795584611404	0.479	0.217	5.01510097089705e-12	0	Arhgap29	Rho GTPase activating protein 29 [Source:MGI Symbol;Acc:MGI:2443818]	single_cell
357	2.27239792020678e-16	-1.33758071194667	0.102	0.399	5.01677288844052e-12	0	Pag1	phosphoprotein associated with glycosphingolipid microdomains 1 [Source:MGI Symbol;Acc:MGI:2443160]	single_cell
358	2.47383441109424e-16	-1.6173644037482	0.158	0.454	5.46148422937276e-12	0	Alcam	activated leukocyte cell adhesion molecule [Source:MGI Symbol;Acc:MGI:1313266]	single_cell
359	2.62611286855702e-16	0.75404791212916	0.605	0.301	5.79766937991332e-12	0	Dip2c	disco interacting protein 2 homolog C [Source:MGI Symbol;Acc:MGI:1920179]	single_cell
360	2.65738332277289e-16	0.6562819086435	0.758	0.474	5.8667051616857e-12	0	Arhgef3	Rho guanine nucleotide exchange factor (GEF) 3 [Source:MGI Symbol;Acc:MGI:1918954]	single_cell
361	2.99848306171067e-16	-1.23377988798579	0.219	0.529	6.61975105533865e-12	0	Cd53	CD53 antigen [Source:MGI Symbol;Acc:MGI:88341]	single_cell
362	3.11884170180323e-16	-1.38607024147771	0.084	0.377	6.885466825071e-12	0	Gpr132	G protein-coupled receptor 132 [Source:MGI Symbol;Acc:MGI:1890220]	single_cell
363	3.13476733636793e-16	0.590069289631396	0.107	0.005	6.92062584849947e-12	0	Gm48727	predicted gene, 48727 [Source:MGI Symbol;Acc:MGI:6098386]	single_cell
364	3.28127966008211e-16	0.649709952391542	0.112	0.006	7.24408110556327e-12	0	Glp1r	glucagon-like peptide 1 receptor [Source:MGI Symbol;Acc:MGI:99571]	single_cell
365	3.69175621578164e-16	-1.36787954704894	0.172	0.47	8.15029019758112e-12	0	Lsp1	lymphocyte specific 1 [Source:MGI Symbol;Acc:MGI:96832]	single_cell
366	4.25154389463773e-16	-1.30958146773434	0.172	0.482	9.38613345619171e-12	0	Baz1a	bromodomain adjacent to zinc finger domain 1A [Source:MGI Symbol;Acc:MGI:1309478]	single_cell
367	5.30853575628401e-16	1.0435104376924	0.386	0.15	1.17196543891482e-11	0	Fbxl18	F-box and leucine-rich repeat protein 18 [Source:MGI Symbol;Acc:MGI:2444450]	single_cell
368	5.31644047907743e-16	-1.23276147289088	0.293	0.567	1.17371056456592e-11	0	Lcp1	lymphocyte cytosolic protein 1 [Source:MGI Symbol;Acc:MGI:104808]	single_cell
370	6.08398183733527e-16	-1.19919722187475	0.13	0.427	1.34316067022851e-11	0	Dock11	dedicator of cytokinesis 11 [Source:MGI Symbol;Acc:MGI:1923224]	single_cell
371	6.72782553953768e-16	0.774879464711579	0.158	0.022	1.48530204436373e-11	0	Kcnh1	potassium voltage-gated channel, subfamily H (eag-related), member 1 [Source:MGI Symbol;Acc:MGI:1341721]	single_cell
372	7.74676340082303e-16	0.845744831588132	0.414	0.163	1.7102529559997e-11	0	4931406P16Rik	NA	single_cell
374	8.25402939863228e-16	1.14067127455143	0.456	0.21	1.82224207033605e-11	0	Hdac9	histone deacetylase 9 [Source:MGI Symbol;Acc:MGI:1931221]	single_cell
375	9.03379490698311e-16	0.92413322598233	0.391	0.158	1.99439090161466e-11	0	Zhx3	zinc fingers and homeoboxes 3 [Source:MGI Symbol;Acc:MGI:2444772]	single_cell
376	9.2310730128706e-16	0.845568953829262	0.27	0.076	2.03794398905144e-11	0	Fzd4	frizzled class receptor 4 [Source:MGI Symbol;Acc:MGI:108520]	single_cell
377	9.85626247907715e-16	0.876997124344255	0.358	0.125	2.17596706750586e-11	0	Vegfa	vascular endothelial growth factor A [Source:MGI Symbol;Acc:MGI:103178]	single_cell
378	1.02511137395695e-15	-1.4611883431068	0.051	0.326	2.26313838028475e-11	0	Atp8b4	ATPase, class I, type 8B, member 4 [Source:MGI Symbol;Acc:MGI:1859664]	single_cell
379	1.02934884607047e-15	0.911172733868064	0.581	0.325	2.27249344746978e-11	0	Irf1	interferon regulatory factor 1 [Source:MGI Symbol;Acc:MGI:96590]	single_cell
380	1.3119897382821e-15	0.880372386582473	0.242	0.061	2.89647974520539e-11	0	Unc13b	unc-13 homolog B [Source:MGI Symbol;Acc:MGI:1342278]	single_cell
381	1.32698307530392e-15	-1.26831760717193	0.228	0.527	2.92958053534846e-11	0	Pim1	proviral integration site 1 [Source:MGI Symbol;Acc:MGI:97584]	single_cell
382	1.40558663295522e-15	-1.19517390629574	0.153	0.447	3.10311360957525e-11	0	Stim1	stromal interaction molecule 1 [Source:MGI Symbol;Acc:MGI:107476]	single_cell
383	1.4398657296298e-15	0.81392920479547	0.228	0.052	3.1787915713037e-11	0	Ppm1e	protein phosphatase 1E (PP2C domain containing) [Source:MGI Symbol;Acc:MGI:2444096]	single_cell
384	1.49316078558865e-15	0.781918390159154	0.628	0.353	3.29645106634407e-11	0	Aldh2	aldehyde dehydrogenase 2, mitochondrial [Source:MGI Symbol;Acc:MGI:99600]	single_cell
385	1.50594468227486e-15	0.853411290966092	0.326	0.11	3.32467407505821e-11	0	Fam219a	family with sequence similarity 219, member A [Source:MGI Symbol;Acc:MGI:1919151]	single_cell
386	1.67815307347878e-15	-2.06534282471118	0.107	0.376	3.7048585403191e-11	0	Ccl6	chemokine (C-C motif) ligand 6 [Source:MGI Symbol;Acc:MGI:98263]	single_cell
388	2.0085448249812e-15	0.795418360463254	0.665	0.438	4.43426441011101e-11	0	Sptan1	spectrin alpha, non-erythrocytic 1 [Source:MGI Symbol;Acc:MGI:98386]	single_cell
389	2.23209850794416e-15	0.870309725936315	0.572	0.313	4.92780387598832e-11	0	Dennd5b	DENN/MADD domain containing 5B [Source:MGI Symbol;Acc:MGI:2444273]	single_cell
390	2.25923068532397e-15	-1.02822490124212	0.567	0.759	4.98770358398974e-11	0	Lncpint	long non-protein coding RNA, Trp53 induced transcript [Source:MGI Symbol;Acc:MGI:2673128]	single_cell
391	2.34396244538264e-15	0.889185907737401	0.558	0.296	5.17476589067124e-11	0	Raph1	Ras association (RalGDS/AF-6) and pleckstrin homology domains 1 [Source:MGI Symbol;Acc:MGI:1924550]	single_cell
392	2.40975647311082e-15	0.491173496026867	0.991	0.904	5.32001936568676e-11	0	Foxp1	forkhead box P1 [Source:MGI Symbol;Acc:MGI:1914004]	single_cell
393	2.58498667284086e-15	-1.45412372594711	0.07	0.338	5.70687507763077e-11	0	Cebpb	CCAAT/enhancer binding protein (C/EBP), beta [Source:MGI Symbol;Acc:MGI:88373]	single_cell
394	2.73540253395206e-15	0.701113178627238	0.814	0.549	6.03894817420596e-11	0	Prkch	protein kinase C, eta [Source:MGI Symbol;Acc:MGI:97600]	single_cell
395	2.74179838865883e-15	-1.28396437217525	0.107	0.389	6.05306830264211e-11	0	Cotl1	coactosin-like 1 (Dictyostelium) [Source:MGI Symbol;Acc:MGI:1919292]	single_cell
396	2.93442995365579e-15	0.85438514340924	0.488	0.228	6.47834100868588e-11	0	Sbf2	SET binding factor 2 [Source:MGI Symbol;Acc:MGI:1921831]	single_cell
399	4.47267772581626e-15	0.708964195827204	0.163	0.025	9.87433061528456e-11	0	Ccm2l	cerebral cavernous malformation 2-like [Source:MGI Symbol;Acc:MGI:2385159]	single_cell
400	4.48967696004901e-15	0.810764105246619	0.451	0.204	9.91185982470020e-11	0	Notch1	notch 1 [Source:MGI Symbol;Acc:MGI:97363]	single_cell
401	4.8409520575501e-15	0.886482906506314	0.321	0.107	1.06873698574533e-10	0	Amotl2	angiomotin-like 2 [Source:MGI Symbol;Acc:MGI:1929286]	single_cell
402	5.27845294154961e-15	-1.17986585889348	0.163	0.457	1.16532405590591e-10	0	Cyba	cytochrome b-245, alpha polypeptide [Source:MGI Symbol;Acc:MGI:1316658]	single_cell
403	6.37620549783059e-15	0.763562106118352	0.567	0.289	1.40767488775606e-10	0	Nedd4	neural precursor cell expressed, developmentally down-regulated 4 [Source:MGI Symbol;Acc:MGI:97297]	single_cell
404	6.46151727882267e-15	1.03444887914037	0.251	0.069	1.42650916964568e-10	0	Osmr	oncostatin M receptor [Source:MGI Symbol;Acc:MGI:1330819]	single_cell
405	6.60432738737938e-15	0.569147198254954	0.884	0.697	1.45803735731175e-10	0	Rbms1	RNA binding motif, single stranded interacting protein 1 [Source:MGI Symbol;Acc:MGI:1861774]	single_cell
406	6.76678004285148e-15	0.807148250055911	0.33	0.112	1.49390203006032e-10	0	Gata2	GATA binding protein 2 [Source:MGI Symbol;Acc:MGI:95662]	single_cell
407	8.89595389122164e-15	0.798677191456107	0.181	0.034	1.963959740565e-10	0	Tmem94	transmembrane protein 94 [Source:MGI Symbol;Acc:MGI:1919197]	single_cell
408	9.57898493878727e-15	0.669037872205609	0.833	0.699	2.11475250493606e-10	0	Gnaq	guanine nucleotide binding protein, alpha q polypeptide [Source:MGI Symbol;Acc:MGI:95776]	single_cell
409	9.82717636371043e-15	0.815640128661145	0.498	0.234	2.16954572581635e-10	0	Mast4	microtubule associated serine/threonine kinase family member 4 [Source:MGI Symbol;Acc:MGI:1918885]	single_cell
410	9.88591491123337e-15	0.836375962246937	0.456	0.205	2.18251343495299e-10	0	Afdn	afadin, adherens junction formation factor [Source:MGI Symbol;Acc:MGI:1314653]	single_cell
412	1.192098419333e-14	0.843842352632633	0.205	0.046	2.63179568036145e-10	0	Pcp4l1	Purkinje cell protein 4-like 1 [Source:MGI Symbol;Acc:MGI:1913675]	single_cell
413	1.20907271030405e-14	0.910243736845466	0.651	0.42	2.66926982253825e-10	0	Pdlim5	PDZ and LIM domain 5 [Source:MGI Symbol;Acc:MGI:1927489]	single_cell
414	1.21665891024655e-14	0.813465478279561	0.572	0.312	2.68601787615132e-10	0	Zfp608	zinc finger protein 608 [Source:MGI Symbol;Acc:MGI:2442338]	single_cell
415	1.23991393409856e-14	-1.21035150069749	0.102	0.381	2.73735799230939e-10	0	Apbb1ip	amyloid beta (A4) precursor protein-binding, family B, member 1 interacting protein [Source:MGI Symbol;Acc:MGI:1861354]	single_cell
416	1.24783938205027e-14	0.907279473978529	0.321	0.116	2.75485500375239e-10	0	Gbp7	guanylate binding protein 7 [Source:MGI Symbol;Acc:MGI:2444421]	single_cell
417	1.29398860432791e-14	0.775888846520426	0.191	0.039	2.85673864177472e-10	0	Fpgs	folylpolyglutamyl synthetase [Source:MGI Symbol;Acc:MGI:95576]	single_cell
418	1.34587820163856e-14	0.611005354227189	0.363	0.131	2.97129530575746e-10	0	Magi1	membrane associated guanylate kinase, WW and PDZ domain containing 1 [Source:MGI Symbol;Acc:MGI:1203522]	single_cell
419	1.40788267098854e-14	-1.29955130286686	0.144	0.42	3.1081825727414e-10	0	Itgal	integrin alpha L [Source:MGI Symbol;Acc:MGI:96606]	single_cell
420	1.46433484757231e-14	-1.15200113211408	0.153	0.438	3.23281204298539e-10	0	Dock8	dedicator of cytokinesis 8 [Source:MGI Symbol;Acc:MGI:1921396]	single_cell
421	1.60477672290973e-14	0.551769044669176	0.107	0.008	3.54286557116781e-10	0	Scube1	signal peptide, CUB domain, EGF-like 1 [Source:MGI Symbol;Acc:MGI:1890616]	single_cell
422	1.68257184104456e-14	0.733230908240155	0.535	0.269	3.71461385347408e-10	0	Frmd4b	FERM domain containing 4B [Source:MGI Symbol;Acc:MGI:2141794]	single_cell
423	1.74185816838356e-14	-1.5602370306322	0.293	0.535	3.84550027834038e-10	0	Rel	reticuloendotheliosis oncogene [Source:MGI Symbol;Acc:MGI:97897]	single_cell
424	1.96403659003601e-14	1.00159913350091	0.279	0.088	4.33600357982251e-10	0	Prrg1	proline rich Gla (G-carboxyglutamic acid) 1 [Source:MGI Symbol;Acc:MGI:1917364]	single_cell
425	1.98402373526966e-14	-1.16159846804872	0.358	0.618	4.38012920035484e-10	0	Ifrd1	interferon-related developmental regulator 1 [Source:MGI Symbol;Acc:MGI:1316717]	single_cell
426	2.29007120078862e-14	-1.45289066744539	0.47	0.668	5.05579018998103e-10	0	Psap	prosaposin [Source:MGI Symbol;Acc:MGI:97783]	single_cell
427	2.31183784127374e-14	-1.39427056027026	0.153	0.419	5.10384440218003e-10	0	Mir142hg	Mir142 host gene (non-protein coding) [Source:MGI Symbol;Acc:MGI:1925841]	single_cell
428	2.40393720214871e-14	-1.79844603621724	0.102	0.359	5.3071721611837e-10	0	Gm42674	predicted gene 42674 [Source:MGI Symbol;Acc:MGI:5662811]	single_cell
429	2.43765241820647e-14	0.602058698936366	0.712	0.409	5.38160524367442e-10	0	Tmcc3	transmembrane and coiled coil domains 3 [Source:MGI Symbol;Acc:MGI:2442900]	single_cell
430	2.95964375877745e-14	0.789858474908604	0.274	0.084	6.53400552625298e-10	0	Fmnl3	formin-like 3 [Source:MGI Symbol;Acc:MGI:109569]	single_cell
431	3.04948781611867e-14	-1.01328149689817	0.405	0.657	6.73235425164519e-10	0	Btg1	BTG anti-proliferation factor 1 [Source:MGI Symbol;Acc:MGI:88215]	single_cell
432	3.07632018048164e-14	0.787061194704059	0.465	0.213	6.79159206244931e-10	0	Id3	inhibitor of DNA binding 3 [Source:MGI Symbol;Acc:MGI:96398]	single_cell
433	3.42606727353513e-14	0.71240180855149	0.172	0.033	7.5637287197835e-10	0	Ptgs1	prostaglandin-endoperoxide synthase 1 [Source:MGI Symbol;Acc:MGI:97797]	single_cell
434	3.4821684467057e-14	-0.758390324507577	0.647	0.834	7.68758327979218e-10	0	Rack1	receptor for activated C kinase 1 [Source:MGI Symbol;Acc:MGI:101849]	single_cell
435	3.49783993253182e-14	-1.37158169954125	0.219	0.489	7.72218121905049e-10	0	Tbc1d9	TBC1 domain family, member 9 [Source:MGI Symbol;Acc:MGI:1918560]	single_cell
436	3.84856629244298e-14	0.973755338765255	0.535	0.287	8.49647980382636e-10	0	Sntb1	syntrophin, basic 1 [Source:MGI Symbol;Acc:MGI:101781]	single_cell
437	3.98358858728663e-14	-1.48763565227525	0.033	0.269	8.7945685241527e-10	0	Mpeg1	macrophage expressed gene 1 [Source:MGI Symbol;Acc:MGI:1333743]	single_cell
438	4.20616347721561e-14	-1.37561134299622	0.158	0.425	9.2859471086489e-10	0	Prkcb	protein kinase C, beta [Source:MGI Symbol;Acc:MGI:97596]	single_cell
439	4.45556802715986e-14	0.795744605143199	0.293	0.096	9.83655753356082e-10	0	Dennd3	DENN/MADD domain containing 3 [Source:MGI Symbol;Acc:MGI:2146009]	single_cell
440	4.46147455072915e-14	0.73759580024472	0.149	0.023	9.84959736564475e-10	0	Gdpd1	glycerophosphodiester phosphodiesterase domain containing 1 [Source:MGI Symbol;Acc:MGI:1913819]	single_cell
441	5.02913856275317e-14	-1.25995236986396	0.112	0.381	1.11028292049902e-09	0	Slc9a9	solute carrier family 9 (sodium/hydrogen exchanger), member 9 [Source:MGI Symbol;Acc:MGI:2679732]	single_cell
442	5.056031642469e-14	0.63503884051616	0.135	0.018	1.11622010570788e-09	0	Rgs9	regulator of G-protein signaling 9 [Source:MGI Symbol;Acc:MGI:1338824]	single_cell
443	5.15029305916203e-14	0.756832466540257	0.651	0.403	1.1370301986712e-09	0	AU020206	expressed sequence AU020206 [Source:MGI Symbol;Acc:MGI:2142134]	single_cell
444	5.32602638967178e-14	0.82301485851225	0.298	0.101	1.17582684604784e-09	0	Lrrc8a	leucine rich repeat containing 8A VRAC subunit A [Source:MGI Symbol;Acc:MGI:2652847]	single_cell
445	5.33661832903706e-14	0.945680523352929	0.405	0.173	1.17816522850151e-09	0	Abi2	abl interactor 2 [Source:MGI Symbol;Acc:MGI:106913]	single_cell
447	6.06261865204675e-14	0.724641719482635	0.177	0.036	1.33844431981236e-09	0	1700037H04Rik	RIKEN cDNA 1700037H04 gene [Source:MGI Symbol;Acc:MGI:1914576]	single_cell
448	6.0872361245658e-14	0.762882922862165	0.214	0.052	1.34387911922039e-09	0	Uaca	uveal autoantigen with coiled-coil domains and ankyrin repeats [Source:MGI Symbol;Acc:MGI:1919815]	single_cell
449	6.093575997734e-14	0.768231234577404	0.26	0.075	1.34527877301974e-09	0	Thsd1	thrombospondin, type I, domain 1 [Source:MGI Symbol;Acc:MGI:1929096]	single_cell
450	6.43936996246768e-14	0.749829264998638	0.153	0.025	1.42161970661399e-09	0	Megf6	multiple EGF-like-domains 6 [Source:MGI Symbol;Acc:MGI:1919351]	single_cell
451	7.03209194897772e-14	1.17404350661217	0.195	0.045	1.55247493957581e-09	0	Prss23	protease, serine 23 [Source:MGI Symbol;Acc:MGI:1923703]	single_cell
453	7.38349948375147e-14	-1.37227918962995	0.065	0.308	1.63005518102781e-09	0	Sirpa	signal-regulatory protein alpha [Source:MGI Symbol;Acc:MGI:108563]	single_cell
454	7.4640194295887e-14	0.923259383281446	0.302	0.104	1.6478315694703e-09	0	Ltbp1	latent transforming growth factor beta binding protein 1 [Source:MGI Symbol;Acc:MGI:109151]	single_cell
455	8.13386015080876e-14	0.751354731512793	0.2	0.046	1.79571230549405e-09	0	Tmeff1	transmembrane protein with EGF-like and two follistatin-like domains 1 [Source:MGI Symbol;Acc:MGI:1926810]	single_cell
456	9.29192529743125e-14	-1.09994231997005	0.372	0.627	2.0513783479139e-09	0	Fam49b	NA	single_cell
457	9.62461360567779e-14	0.793864789399237	0.167	0.032	2.12482594572548e-09	0	Tal1	T cell acute lymphocytic leukemia 1 [Source:MGI Symbol;Acc:MGI:98480]	single_cell
459	1.00286133895566e-13	0.727626780271184	0.191	0.042	2.21401697801241e-09	0	Rgs3	regulator of G-protein signaling 3 [Source:MGI Symbol;Acc:MGI:1354734]	single_cell
460	1.00346392166642e-13	0.835763718025946	0.321	0.116	2.21534729986296e-09	0	Plxna4	plexin A4 [Source:MGI Symbol;Acc:MGI:2179061]	single_cell
461	1.13072912365347e-13	0.884308255537212	0.353	0.141	2.49631068628976e-09	0	Plscr4	phospholipid scramblase 4 [Source:MGI Symbol;Acc:MGI:2143267]	single_cell
464	1.22124296843174e-13	0.848820681856382	0.284	0.094	2.69613810140676e-09	0	Nkd1	naked cuticle 1 [Source:MGI Symbol;Acc:MGI:2135954]	single_cell
465	1.38393234278595e-13	0.848117449819584	0.2	0.048	3.05530743316853e-09	0	Gask1b	golgi associated kinase 1B [Source:MGI Symbol;Acc:MGI:1915909]	single_cell
466	1.42723970830357e-13	0.699690940900088	0.214	0.054	3.15091710402178e-09	0	Ppm1f	protein phosphatase 1F (PP2C domain containing) [Source:MGI Symbol;Acc:MGI:1918464]	single_cell
467	1.56548393996546e-13	-1.20831930234447	0.079	0.331	3.45611889426174e-09	0	Fam129a	NA	single_cell
468	1.64898450566754e-13	-1.32377605120975	0.023	0.254	3.64046309316223e-09	0	Spi1	spleen focus forming virus (SFFV) proviral integration oncogene [Source:MGI Symbol;Acc:MGI:98282]	single_cell
469	1.70554973665038e-13	0.67311465990506	0.191	0.042	3.76534215360303e-09	0	Hspa12b	heat shock protein 12B [Source:MGI Symbol;Acc:MGI:1919880]	single_cell
470	1.77189199678045e-13	0.763618739488108	0.228	0.062	3.9118059612922e-09	0	BC028528	cDNA sequence BC028528 [Source:MGI Symbol;Acc:MGI:2385885]	single_cell
471	1.9157902625023e-13	0.756782032660639	0.633	0.372	4.22949016252634e-09	0	Phlpp1	PH domain and leucine rich repeat protein phosphatase 1 [Source:MGI Symbol;Acc:MGI:2138327]	single_cell
472	1.94294115869566e-13	-0.953513691845676	0.619	0.806	4.2894311960524e-09	0	Neat1	nuclear paraspeckle assembly transcript 1 (non-protein coding) [Source:MGI Symbol;Acc:MGI:1914211]	single_cell
473	2.11738896015006e-13	0.660256577311378	0.67	0.401	4.67455960732329e-09	0	Igf1r	insulin-like growth factor I receptor [Source:MGI Symbol;Acc:MGI:96433]	single_cell
474	2.26285033862857e-13	0.679659282037431	0.437	0.191	4.99569469259029e-09	0	Fermt2	fermitin family member 2 [Source:MGI Symbol;Acc:MGI:2385001]	single_cell
475	2.27040489748966e-13	-1.27436460129887	0.06	0.304	5.01237289218793e-09	0	Parp8	poly (ADP-ribose) polymerase family, member 8 [Source:MGI Symbol;Acc:MGI:1098713]	single_cell
476	2.63594933826325e-13	0.686655736158034	0.163	0.031	5.81938535408377e-09	0	Dll4	delta like canonical Notch ligand 4 [Source:MGI Symbol;Acc:MGI:1859388]	single_cell
477	2.64423808659106e-13	0.794891564268692	0.233	0.065	5.83768442376709e-09	0	Npr1	natriuretic peptide receptor 1 [Source:MGI Symbol;Acc:MGI:97371]	single_cell
478	2.76831402175877e-13	0.852601989382911	0.698	0.476	6.11160686583683e-09	0	Gm4070	NA	single_cell
479	3.18837203416198e-13	-1.3377122529466	0.079	0.327	7.0389689398194e-09	0	Iqgap2	IQ motif containing GTPase activating protein 2 [Source:MGI Symbol;Acc:MGI:2449975]	single_cell
480	3.65633245939515e-13	0.796321710368561	0.567	0.336	8.07208517060667e-09	0	Adk	adenosine kinase [Source:MGI Symbol;Acc:MGI:87930]	single_cell
481	3.71992720846682e-13	0.887813886075533	0.46	0.236	8.2124832981322e-09	0	Daam1	dishevelled associated activator of morphogenesis 1 [Source:MGI Symbol;Acc:MGI:1914596]	single_cell
482	4.04328187526138e-13	0.771281266447425	0.619	0.372	8.92635339601454e-09	0	Fkbp1a	FK506 binding protein 1a [Source:MGI Symbol;Acc:MGI:95541]	single_cell
483	4.89071010153094e-13	0.80325741087065	0.423	0.199	1.07972206911499e-08	0	Cav2	caveolin 2 [Source:MGI Symbol;Acc:MGI:107571]	single_cell
484	5.82575800431626e-13	-1.36817685987523	0.237	0.476	1.2861525946129e-08	0	Gpx1	glutathione peroxidase 1 [Source:MGI Symbol;Acc:MGI:104887]	single_cell
485	5.96536255778141e-13	-1.07098965603349	0.102	0.345	1.3169730918814e-08	0	Ptk2b	PTK2 protein tyrosine kinase 2 beta [Source:MGI Symbol;Acc:MGI:104908]	single_cell
486	6.02545906749715e-13	1.29336782182215	0.14	0.023	1.33024059833135e-08	0	Slc6a2	solute carrier family 6 (neurotransmitter transporter, noradrenalin), member 2 [Source:MGI Symbol;Acc:MGI:1270850]	single_cell
488	6.46418412927065e-13	-1.31772776753146	0.07	0.311	1.42709793021908e-08	0	Gsap	gamma-secretase activating protein [Source:MGI Symbol;Acc:MGI:2442259]	single_cell
489	6.62691767764595e-13	0.751997207133989	0.414	0.197	1.4630246156939e-08	0	Arrb1	arrestin, beta 1 [Source:MGI Symbol;Acc:MGI:99473]	single_cell
490	7.25972912812014e-13	0.863097223251099	0.288	0.102	1.60273039961508e-08	0	Pcbp3	poly(rC) binding protein 3 [Source:MGI Symbol;Acc:MGI:1890470]	single_cell
491	7.32070968990533e-13	-1.03323053800029	0.163	0.429	1.6161930782404e-08	0	Mbp	myelin basic protein [Source:MGI Symbol;Acc:MGI:96925]	single_cell
492	8.2629043008903e-13	0.690251923974905	0.633	0.386	1.82420138250755e-08	0	Hip1	huntingtin interacting protein 1 [Source:MGI Symbol;Acc:MGI:1099804]	single_cell
493	9.52936452930021e-13	1.08652375138137	0.502	0.289	2.10379780713361e-08	0	Tcof1	treacle ribosome biogenesis factor 1 [Source:MGI Symbol;Acc:MGI:892003]	single_cell
494	1.00108071038246e-12	-0.984391087434218	0.242	0.517	2.21008588431135e-08	0	Uvrag	UV radiation resistance associated gene [Source:MGI Symbol;Acc:MGI:1925860]	single_cell
495	1.1761943967985e-12	-1.17824075328998	0.033	0.256	2.59668436981204e-08	0	Itgb2	integrin beta 2 [Source:MGI Symbol;Acc:MGI:96611]	single_cell
496	1.24191569193369e-12	-1.63302429463282	0.279	0.512	2.741777273082e-08	0	Emb	embigin [Source:MGI Symbol;Acc:MGI:95321]	single_cell
497	1.26625530827157e-12	0.699526494094327	0.656	0.434	2.79551184407114e-08	0	Rapgef2	Rap guanine nucleotide exchange factor (GEF) 2 [Source:MGI Symbol;Acc:MGI:2659071]	single_cell
498	1.28000633092584e-12	-1.57861323282385	0.065	0.297	2.82586997678497e-08	0	Gda	guanine deaminase [Source:MGI Symbol;Acc:MGI:95678]	single_cell
499	1.43737106118921e-12	-1.09004053531042	0.06	0.297	3.17328409178741e-08	0	Arhgap30	Rho GTPase activating protein 30 [Source:MGI Symbol;Acc:MGI:2684948]	single_cell
500	1.4835912738979e-12	-1.42322783638276	0.074	0.306	3.27532445538439e-08	0	Msrb1	methionine sulfoxide reductase B1 [Source:MGI Symbol;Acc:MGI:1351642]	single_cell
501	1.57256819747086e-12	-1.50971702839804	0.214	0.454	3.47175880955641e-08	0	Vps37b	vacuolar protein sorting 37B [Source:MGI Symbol;Acc:MGI:1916724]	single_cell
502	1.62288908000404e-12	-1.32939966723252	0.074	0.316	3.58285222192493e-08	0	Nr4a3	nuclear receptor subfamily 4, group A, member 3 [Source:MGI Symbol;Acc:MGI:1352457]	single_cell
503	1.63964231177062e-12	0.685147101995336	0.205	0.054	3.619838331696e-08	0	Tspan2	tetraspanin 2 [Source:MGI Symbol;Acc:MGI:1917997]	single_cell
504	1.72719961229383e-12	0.633120157964982	0.321	0.12	3.81313858406109e-08	0	Rtl8a	retrotransposon Gag like 8A [Source:MGI Symbol;Acc:MGI:1913408]	single_cell
505	1.74786756222947e-12	-1.11294453968311	0.028	0.245	3.85876721713399e-08	0	Tnfrsf1b	tumor necrosis factor receptor superfamily, member 1b [Source:MGI Symbol;Acc:MGI:1314883]	single_cell
506	1.78266183485534e-12	0.764712134770598	0.456	0.223	3.93558253281014e-08	0	S1pr1	sphingosine-1-phosphate receptor 1 [Source:MGI Symbol;Acc:MGI:1096355]	single_cell
508	1.86528669424576e-12	0.865478390256027	0.326	0.129	4.11799343488636e-08	0	Socs3	suppressor of cytokine signaling 3 [Source:MGI Symbol;Acc:MGI:1201791]	single_cell
509	1.89027516939651e-12	0.921288353753282	0.46	0.247	4.17316049147668e-08	0	Il6st	interleukin 6 signal transducer [Source:MGI Symbol;Acc:MGI:96560]	single_cell
510	1.91847096469438e-12	0.553587782729877	0.423	0.182	4.23540834875578e-08	0	Cyp4b1	cytochrome P450, family 4, subfamily b, polypeptide 1 [Source:MGI Symbol;Acc:MGI:103225]	single_cell
511	1.94983614093252e-12	0.651063236140992	0.726	0.471	4.30465324833672e-08	0	Fli1	Friend leukemia integration 1 [Source:MGI Symbol;Acc:MGI:95554]	single_cell
512	2.00705299910529e-12	0.515889208755687	0.786	0.554	4.43097090612474e-08	0	Egr1	early growth response 1 [Source:MGI Symbol;Acc:MGI:95295]	single_cell
513	2.16100689841766e-12	0.779883947637656	0.205	0.055	4.77085492963667e-08	0	Tgtp2	T cell specific GTPase 2 [Source:MGI Symbol;Acc:MGI:3710083]	single_cell
515	2.57220702413211e-12	0.808272908930473	0.2	0.052	5.67866144717645e-08	0	Irgm2	immunity-related GTPase family M member 2 [Source:MGI Symbol;Acc:MGI:1926262]	single_cell
516	2.91841780908716e-12	0.770022177117436	0.265	0.09	6.44299099712172e-08	0	Mical2	microtubule associated monooxygenase, calponin and LIM domain containing 2 [Source:MGI Symbol;Acc:MGI:2444947]	single_cell
517	3.15363129634176e-12	0.960468741994805	0.181	0.043	6.9622718129337e-08	0	Chrm3	cholinergic receptor, muscarinic 3, cardiac [Source:MGI Symbol;Acc:MGI:88398]	single_cell
519	3.81110268478903e-12	-1.10202851108799	0.484	0.668	8.41377139720874e-08	0	Srgn	serglycin [Source:MGI Symbol;Acc:MGI:97756]	single_cell
520	4.04268781566873e-12	0.627262574907717	0.144	0.027	8.92504189065186e-08	0	Grrp1	glycine/arginine rich protein 1 [Source:MGI Symbol;Acc:MGI:1919940]	single_cell
521	4.34587479453732e-12	0.665154604042184	0.172	0.038	9.59438778390003e-08	0	Nxpe4	neurexophilin and PC-esterase domain family, member 4 [Source:MGI Symbol;Acc:MGI:1924792]	single_cell
522	4.70287294000228e-12	0.907119004477627	0.642	0.438	1.0382532589643e-07	0	Gvin1	GTPase, very large interferon inducible 1 [Source:MGI Symbol;Acc:MGI:1921808]	single_cell
524	5.35571906354243e-12	0.684241997216273	0.214	0.06	1.18238209765826e-07	0	Gm26936	predicted gene, 26936 [Source:MGI Symbol;Acc:MGI:5504051]	single_cell
525	5.79774121996295e-12	0.813342469111858	0.474	0.26	1.27996732913122e-07	0	Cflar	CASP8 and FADD-like apoptosis regulator [Source:MGI Symbol;Acc:MGI:1336166]	single_cell
526	5.89064067064943e-12	-1.15959222378557	0.009	0.206	1.30047674085927e-07	0	Nfam1	Nfat activating molecule with ITAM motif 1 [Source:MGI Symbol;Acc:MGI:1921289]	single_cell
527	6.10952818579585e-12	0.778564624159498	0.274	0.098	1.34880053757815e-07	0	Ro60	Ro60, Y RNA binding protein [Source:MGI Symbol;Acc:MGI:106652]	single_cell
528	6.31200408326737e-12	0.500475979154951	0.107	0.013	1.39350114146294e-07	0	Dll1	delta like canonical Notch ligand 1 [Source:MGI Symbol;Acc:MGI:104659]	single_cell
529	6.32618305925596e-12	-1.55011526800387	0.214	0.454	1.39663143399194e-07	0	Inpp4b	inositol polyphosphate-4-phosphatase, type II [Source:MGI Symbol;Acc:MGI:2158925]	single_cell
530	6.49444716015285e-12	0.737638067739993	0.27	0.093	1.43377909954694e-07	0	Rundc3b	RUN domain containing 3B [Source:MGI Symbol;Acc:MGI:2685286]	single_cell
531	6.52431423303522e-12	-0.892976906999752	0.358	0.596	1.44037285322719e-07	0	Mgat5	mannoside acetylglucosaminyltransferase 5 [Source:MGI Symbol;Acc:MGI:894701]	single_cell
532	6.58209051245261e-12	1.00504316284236	0.358	0.163	1.45312812243416e-07	0	Parp14	poly (ADP-ribose) polymerase family, member 14 [Source:MGI Symbol;Acc:MGI:1919489]	single_cell
533	7.11833784158465e-12	0.579787620836241	0.781	0.608	1.57151544528664e-07	0	Aplp2	amyloid beta (A4) precursor-like protein 2 [Source:MGI Symbol;Acc:MGI:88047]	single_cell
534	7.24629032574153e-12	-1.13884573650589	0.051	0.273	1.59976351521396e-07	0	Ms4a6c	membrane-spanning 4-domains, subfamily A, member 6C [Source:MGI Symbol;Acc:MGI:2385644]	single_cell
535	7.36456916351842e-12	0.606803093088967	0.633	0.406	1.62587593422996e-07	0	Ptpn12	protein tyrosine phosphatase, non-receptor type 12 [Source:MGI Symbol;Acc:MGI:104673]	single_cell
536	7.44830157470802e-12	0.692504195148438	0.307	0.115	1.64436153864829e-07	0	Mfhas1	malignant fibrous histiocytoma amplified sequence 1 [Source:MGI Symbol;Acc:MGI:1098644]	single_cell
537	7.62296206188786e-12	-1.08234603065493	0.135	0.376	1.68292133440298e-07	0	Notch2	notch 2 [Source:MGI Symbol;Acc:MGI:97364]	single_cell
538	8.73447957794542e-12	0.762802392846709	0.214	0.062	1.92831105642301e-07	0	Cdc42ep4	CDC42 effector protein (Rho GTPase binding) 4 [Source:MGI Symbol;Acc:MGI:1929760]	single_cell
539	9.28130569268308e-12	0.748805597389651	0.288	0.106	2.04903385777364e-07	0	Stx3	syntaxin 3 [Source:MGI Symbol;Acc:MGI:103077]	single_cell
540	9.60350920413866e-12	0.574982478322733	0.828	0.636	2.12016672699769e-07	0	Utrn	utrophin [Source:MGI Symbol;Acc:MGI:104631]	single_cell
541	1.06062073158016e-11	-0.809590633171379	0.563	0.739	2.34153238910951e-07	0	Rplp0	ribosomal protein, large, P0 [Source:MGI Symbol;Acc:MGI:1927636]	single_cell
542	1.13032119118918e-11	-1.23629169295906	0.098	0.335	2.49541009378835e-07	0	Gsr	glutathione reductase [Source:MGI Symbol;Acc:MGI:95804]	single_cell
543	1.16504350625756e-11	-1.14264490097221	0.451	0.639	2.57206654876483e-07	0	Lyn	LYN proto-oncogene, Src family tyrosine kinase [Source:MGI Symbol;Acc:MGI:96892]	single_cell
544	1.38450276229158e-11	0.526048220400214	0.13	0.022	3.05656674831111e-07	0	Crybb3	crystallin, beta B3 [Source:MGI Symbol;Acc:MGI:102717]	single_cell
545	1.38913608209952e-11	0.841838945087176	0.344	0.15	3.06679572845111e-07	0	Xdh	xanthine dehydrogenase [Source:MGI Symbol;Acc:MGI:98973]	single_cell
546	1.43823081361982e-11	0.791113471319193	0.279	0.104	3.17518216722847e-07	0	Hilpda	hypoxia inducible lipid droplet associated [Source:MGI Symbol;Acc:MGI:1916823]	single_cell
547	1.45209624909107e-11	-0.997219438213783	0.102	0.339	3.20579288911836e-07	0	Rac2	Rac family small GTPase 2 [Source:MGI Symbol;Acc:MGI:97846]	single_cell
548	1.47409651552875e-11	0.747907983544105	0.274	0.102	3.25436287733283e-07	0	Ophn1	oligophrenin 1 [Source:MGI Symbol;Acc:MGI:2151070]	single_cell
549	1.60199056877483e-11	0.575583484501028	0.526	0.276	3.53671457868419e-07	0	Shroom3	shroom family member 3 [Source:MGI Symbol;Acc:MGI:1351655]	single_cell
550	1.65317470408112e-11	-1.36202830167702	0.074	0.298	3.64971379419988e-07	0	Rnf149	ring finger protein 149 [Source:MGI Symbol;Acc:MGI:2677438]	single_cell
551	1.71634553530258e-11	0.791080801887474	0.13	0.023	3.7891760382875e-07	0	4930422I22Rik	RIKEN cDNA 4930422I22 gene [Source:MGI Symbol;Acc:MGI:1921893]	single_cell
552	1.76002293711697e-11	-1.13543248541649	0.172	0.417	3.88560263827314e-07	0	Fam107b	family with sequence similarity 107, member B [Source:MGI Symbol;Acc:MGI:1913790]	single_cell
554	1.81248018379125e-11	-1.19695661976387	0.06	0.271	4.00141250175594e-07	0	Epsti1	epithelial stromal interaction 1 (breast) [Source:MGI Symbol;Acc:MGI:1915168]	single_cell
556	2.03716074136695e-11	-1.12046846628021	0.014	0.208	4.49743976871581e-07	0	Pik3ap1	phosphoinositide-3-kinase adaptor protein 1 [Source:MGI Symbol;Acc:MGI:1933177]	single_cell
557	2.25423763796376e-11	0.621500136255633	0.153	0.033	4.97668043333259e-07	0	Jam2	junction adhesion molecule 2 [Source:MGI Symbol;Acc:MGI:1933820]	single_cell
558	2.25926129800384e-11	0.609498883825751	0.153	0.033	4.98777116760308e-07	0	Mmp15	matrix metallopeptidase 15 [Source:MGI Symbol;Acc:MGI:109320]	single_cell
559	2.25934925624742e-11	0.719141077523242	0.228	0.071	4.98796535301742e-07	0	Maoa	monoamine oxidase A [Source:MGI Symbol;Acc:MGI:96915]	single_cell
560	2.32776710880673e-11	0.670554380242726	0.237	0.078	5.13901144611263e-07	0	Coro2b	coronin, actin binding protein, 2B [Source:MGI Symbol;Acc:MGI:2444283]	single_cell
561	2.45335026782457e-11	0.669644486011818	0.153	0.033	5.4162613862763e-07	0	Tead4	TEA domain family member 4 [Source:MGI Symbol;Acc:MGI:106907]	single_cell
562	2.62506417942772e-11	0.771579270369307	0.181	0.047	5.79535418892258e-07	0	Eogt	EGF domain-specific O-linked N-acetylglucosamine (GlcNAc) transferase [Source:MGI Symbol;Acc:MGI:2141669]	single_cell
563	2.65038490030931e-11	-0.832773082151858	0.535	0.732	5.85125474441286e-07	0	Tmsb10	thymosin, beta 10 [Source:MGI Symbol;Acc:MGI:109146]	single_cell
564	2.6700769694945e-11	-1.04984766614682	0.279	0.517	5.89472892555301e-07	0	Ppm1h	protein phosphatase 1H (PP2C domain containing) [Source:MGI Symbol;Acc:MGI:2442087]	single_cell
565	3.67499927298e-11	0.70945205640984	0.302	0.118	8.11329589495795e-07	0	Pdgfb	platelet derived growth factor, B polypeptide [Source:MGI Symbol;Acc:MGI:97528]	single_cell
566	3.74945064392864e-11	-1.19660779921191	0.023	0.218	8.27766218660125e-07	0	Lst1	leukocyte specific transcript 1 [Source:MGI Symbol;Acc:MGI:1096324]	single_cell
567	3.97009937991507e-11	-0.986993606474711	0.037	0.243	8.7647884010385e-07	0	Soat1	sterol O-acyltransferase 1 [Source:MGI Symbol;Acc:MGI:104665]	single_cell
568	3.97571449632328e-11	-1.13057776154972	0.079	0.296	8.7771848935329e-07	0	Dusp5	dual specificity phosphatase 5 [Source:MGI Symbol;Acc:MGI:2685183]	single_cell
569	4.14934930319874e-11	-1.01824023773547	0.098	0.32	9.16051845667186e-07	0	Ptpn18	protein tyrosine phosphatase, non-receptor type 18 [Source:MGI Symbol;Acc:MGI:108410]	single_cell
570	4.20996004864662e-11	-1.40517097045008	0.144	0.366	9.29432879939714e-07	0	Ptpn22	protein tyrosine phosphatase, non-receptor type 22 (lymphoid) [Source:MGI Symbol;Acc:MGI:107170]	single_cell
572	4.45126730425505e-11	0.533606752584174	0.112	0.017	9.82706282760387e-07	0	4930549C15Rik	RIKEN cDNA 4930549C15 gene [Source:MGI Symbol;Acc:MGI:1922493]	single_cell
573	4.45579828548068e-11	0.508018965235907	0.526	0.288	9.8370658748557e-07	0	Dst	dystonin [Source:MGI Symbol;Acc:MGI:104627]	single_cell
574	4.47860118207069e-11	0.801013083874203	0.209	0.064	9.88740782965746e-07	0	Cttnbp2nl	CTTNBP2 N-terminal like [Source:MGI Symbol;Acc:MGI:1933137]	single_cell
575	4.63488090879773e-11	-1.15220907911649	0.163	0.394	1.02324265823527e-06	0	Dapk1	death associated protein kinase 1 [Source:MGI Symbol;Acc:MGI:1916885]	single_cell
576	4.78632998631218e-11	0.555438185908201	0.126	0.022	1.05667807107814e-06	0	Nkd2	naked cuticle 2 [Source:MGI Symbol;Acc:MGI:1919543]	single_cell
577	4.80016271847975e-11	0.624921914945953	0.121	0.02	1.05973192335877e-06	0	1700066B19Rik	RIKEN cDNA 1700066B19 gene [Source:MGI Symbol;Acc:MGI:1920699]	single_cell
578	4.93986409323224e-11	0.536265719590651	0.112	0.017	1.09057379586288e-06	0	Fat4	FAT atypical cadherin 4 [Source:MGI Symbol;Acc:MGI:3045256]	single_cell
579	5.11786669040367e-11	0.642196016962185	0.163	0.038	1.12987142924042e-06	0	Spc25	SPC25, NDC80 kinetochore complex component, homolog (S. cerevisiae) [Source:MGI Symbol;Acc:MGI:1913692]	single_cell
580	5.91817406449814e-11	0.753034200410331	0.405	0.201	1.30655528821925e-06	0	Kif13a	kinesin family member 13A [Source:MGI Symbol;Acc:MGI:1098264]	single_cell
581	5.98179857360853e-11	-1.25705278885888	0.019	0.208	1.32060167109555e-06	0	Gas7	growth arrest specific 7 [Source:MGI Symbol;Acc:MGI:1202388]	single_cell
582	6.04744289902697e-11	-1.06803934007267	0.033	0.231	1.33509396881819e-06	0	Alox5ap	arachidonate 5-lipoxygenase activating protein [Source:MGI Symbol;Acc:MGI:107505]	single_cell
583	7.0191050263423e-11	-1.20043920185104	0.177	0.405	1.54960781666559e-06	0	Slc8a1	solute carrier family 8 (sodium/calcium exchanger), member 1 [Source:MGI Symbol;Acc:MGI:107956]	single_cell
584	7.03853643199071e-11	0.621221597836823	0.13	0.024	1.55389768809059e-06	0	Msh5	mutS homolog 5 [Source:MGI Symbol;Acc:MGI:1329021]	single_cell
585	7.23677713093124e-11	0.738292470279414	0.437	0.227	1.59766328719569e-06	0	Map4k3	mitogen-activated protein kinase kinase kinase kinase 3 [Source:MGI Symbol;Acc:MGI:2154405]	single_cell
586	7.36195879070152e-11	-1.10161090879244	0.019	0.205	1.62529964222317e-06	0	Csf1r	colony stimulating factor 1 receptor [Source:MGI Symbol;Acc:MGI:1339758]	single_cell
588	7.40272891831469e-11	0.715138669877718	0.284	0.112	1.63430046329633e-06	0	Creb3l2	cAMP responsive element binding protein 3-like 2 [Source:MGI Symbol;Acc:MGI:2442695]	single_cell
589	7.82620886591273e-11	0.597677446846263	0.126	0.023	1.72779213132755e-06	0	Spns2	spinster homolog 2 [Source:MGI Symbol;Acc:MGI:2384936]	single_cell
590	8.08721912394878e-11	0.622181422248153	0.493	0.269	1.78541536599417e-06	0	Cbfa2t3	CBFA2/RUNX1 translocation partner 3 [Source:MGI Symbol;Acc:MGI:1338013]	single_cell
591	8.18485338768938e-11	-1.02209997143629	0.014	0.196	1.80697008240018e-06	0	Pld4	phospholipase D family, member 4 [Source:MGI Symbol;Acc:MGI:2144765]	single_cell
592	8.31373828784263e-11	0.692740630195481	0.302	0.124	1.83542400180702e-06	0	Igfbp4	insulin-like growth factor binding protein 4 [Source:MGI Symbol;Acc:MGI:96439]	single_cell
593	8.66878062475142e-11	0.664807503400489	0.251	0.089	1.91380669852637e-06	0	She	src homology 2 domain-containing transforming protein E [Source:MGI Symbol;Acc:MGI:1099462]	single_cell
594	8.8951514433507e-11	0.742831978211123	0.209	0.064	1.96378258414853e-06	0	Gm3336	predicted gene 3336 [Source:MGI Symbol;Acc:MGI:3781514]	single_cell
595	9.30752124074603e-11	0.732903906385449	0.335	0.146	2.0548214643195e-06	0	Zbtb4	zinc finger and BTB domain containing 4 [Source:MGI Symbol;Acc:MGI:1922830]	single_cell
596	9.45135973218456e-11	0.787466932232126	0.284	0.112	2.08657668807438e-06	0	Tmem39a	transmembrane protein 39a [Source:MGI Symbol;Acc:MGI:1915096]	single_cell
597	9.5765250159201e-11	-1.19622359699055	0.247	0.478	2.11420942776468e-06	0	Man1a	mannosidase 1, alpha [Source:MGI Symbol;Acc:MGI:104677]	single_cell
598	1.01480000070675e-10	0.743707904791153	0.247	0.089	2.24037396156029e-06	0	Gbp2	guanylate binding protein 2 [Source:MGI Symbol;Acc:MGI:102772]	single_cell
599	1.03142259361353e-10	-1.15677948346199	0.028	0.217	2.2770716599206e-06	0	Wdfy4	WD repeat and FYVE domain containing 4 [Source:MGI Symbol;Acc:MGI:3584510]	single_cell
601	1.11722870159463e-10	-1.07485871501044	0.047	0.243	2.46650580451047e-06	0	Pvt1	Pvt1 oncogene [Source:MGI Symbol;Acc:MGI:97824]	single_cell
602	1.24794702626788e-10	0.704347332985145	0.237	0.082	2.75509264989159e-06	0	Gm28308	predicted gene 28308 [Source:MGI Symbol;Acc:MGI:5579014]	single_cell
603	1.28896338330267e-10	-1.01241137434462	0.07	0.278	2.84564446131731e-06	0	Mob3b	MOB kinase activator 3B [Source:MGI Symbol;Acc:MGI:2664539]	single_cell
605	1.31663376213269e-10	0.487144841212352	0.898	0.731	2.90673235666035e-06	0	Ly6e	lymphocyte antigen 6 complex, locus E [Source:MGI Symbol;Acc:MGI:106651]	single_cell
606	1.36360387823941e-10	0.534234177882979	0.753	0.487	3.01042828198914e-06	0	Dpysl2	dihydropyrimidinase-like 2 [Source:MGI Symbol;Acc:MGI:1349763]	single_cell
607	1.38834560222101e-10	-0.924612495896786	0.353	0.578	3.06505058602332e-06	0	Jarid2	jumonji, AT rich interactive domain 2 [Source:MGI Symbol;Acc:MGI:104813]	single_cell
608	1.41956139059118e-10	0.709091950370369	0.279	0.11	3.13396568200815e-06	0	Cnn3	calponin 3, acidic [Source:MGI Symbol;Acc:MGI:1919244]	single_cell
609	1.43634391320137e-10	0.695476980333376	0.186	0.054	3.17101645717467e-06	0	Arhgap28	Rho GTPase activating protein 28 [Source:MGI Symbol;Acc:MGI:2147003]	single_cell
610	1.44124145438019e-10	-0.868240182915905	0.279	0.527	3.18182875883514e-06	0	Fnbp1	formin binding protein 1 [Source:MGI Symbol;Acc:MGI:109606]	single_cell
611	1.45166928951647e-10	0.62341257995141	0.223	0.074	3.20485029046552e-06	0	Gpr146	G protein-coupled receptor 146 [Source:MGI Symbol;Acc:MGI:1933113]	single_cell
612	1.45808981442358e-10	-1.06484499283959	0.209	0.441	3.21902488330293e-06	0	Gpcpd1	glycerophosphocholine phosphodiesterase 1 [Source:MGI Symbol;Acc:MGI:104898]	single_cell
613	1.60440678266046e-10	-0.880730714397429	0.14	0.372	3.54204885407949e-06	0	Ezr	ezrin [Source:MGI Symbol;Acc:MGI:98931]	single_cell
614	1.64984634686445e-10	0.509507477230589	0.749	0.512	3.64236577997264e-06	0	Zeb1	zinc finger E-box binding homeobox 1 [Source:MGI Symbol;Acc:MGI:1344313]	single_cell
615	1.65407251548005e-10	0.598294560290055	0.13	0.025	3.6516958924253e-06	0	Papln	papilin, proteoglycan-like sulfated glycoprotein [Source:MGI Symbol;Acc:MGI:2386139]	single_cell
616	1.73438052191119e-10	0.564332238070168	0.121	0.022	3.82899187822333e-06	0	Prpf40b	pre-mRNA processing factor 40B [Source:MGI Symbol;Acc:MGI:1925583]	single_cell
617	1.73503655464262e-10	-1.10301900921912	0.116	0.332	3.83044020168452e-06	0	Nr4a1	nuclear receptor subfamily 4, group A, member 1 [Source:MGI Symbol;Acc:MGI:1352454]	single_cell
618	1.84240755791279e-10	0.75718769473667	0.256	0.093	4.06748316560408e-06	0	Cxcl12	chemokine (C-X-C motif) ligand 12 [Source:MGI Symbol;Acc:MGI:103556]	single_cell
619	1.84845243592413e-10	-1.00247710046277	0.112	0.332	4.0808284427897e-06	0	Fam49a	NA	single_cell
621	2.16740645999583e-10	0.642832919183671	0.274	0.103	4.78498324173279e-06	0	Zbtb46	zinc finger and BTB domain containing 46 [Source:MGI Symbol;Acc:MGI:1919397]	single_cell
623	2.28010826811654e-10	-1.1444125349379	0.107	0.32	5.03379502352089e-06	0	Gm2a	GM2 ganglioside activator protein [Source:MGI Symbol;Acc:MGI:95762]	single_cell
624	2.41001379321998e-10	-0.957623625276001	0.028	0.213	5.32058745129175e-06	0	Fmnl1	formin-like 1 [Source:MGI Symbol;Acc:MGI:1888994]	single_cell
625	2.66596557668071e-10	0.564399681187362	0.158	0.039	5.88565220363801e-06	0	Cmtm8	CKLF-like MARVEL transmembrane domain containing 8 [Source:MGI Symbol;Acc:MGI:2447167]	single_cell
626	2.69014640545354e-10	-0.818347261156178	0.572	0.74	5.93903621931979e-06	0	Sik3	SIK family kinase 3 [Source:MGI Symbol;Acc:MGI:2446296]	single_cell
627	2.72040243493121e-10	0.711703164244955	0.279	0.111	6.00583245559763e-06	0	Lrrc8b	leucine rich repeat containing 8 family, member B [Source:MGI Symbol;Acc:MGI:2141353]	single_cell
628	2.7582340033559e-10	0.565741916080372	0.191	0.055	6.08935320920881e-06	0	Tcte2	t-complex-associated testis expressed 2 [Source:MGI Symbol;Acc:MGI:98641]	single_cell
629	2.97374802365941e-10	0.892119308516619	0.237	0.088	6.56514351183288e-06	0	Dcp2	decapping mRNA 2 [Source:MGI Symbol;Acc:MGI:1917890]	single_cell
630	2.99079447566159e-10	-1.00116555659348	0.019	0.196	6.60277696391808e-06	0	Tgfbi	transforming growth factor, beta induced [Source:MGI Symbol;Acc:MGI:99959]	single_cell
631	3.05446627908137e-10	-1.3159704716234	0.037	0.224	6.74334520432795e-06	0	Rap1gap2	RAP1 GTPase activating protein 2 [Source:MGI Symbol;Acc:MGI:3028623]	single_cell
632	3.05543391040579e-10	-1.21739114909428	0.047	0.238	6.74548144400287e-06	0	Arhgap24	Rho GTPase activating protein 24 [Source:MGI Symbol;Acc:MGI:1922647]	single_cell
634	3.14795040508437e-10	0.466275954957625	0.107	0.017	6.94973010930476e-06	0	Fzd6	frizzled class receptor 6 [Source:MGI Symbol;Acc:MGI:108474]	single_cell
635	3.21876175116611e-10	0.77467793202267	0.47	0.27	7.10606031804942e-06	0	Hmbox1	homeobox containing 1 [Source:MGI Symbol;Acc:MGI:2445066]	single_cell
636	3.24874556968988e-10	-1.02134944589855	0.428	0.62	7.17225559420436e-06	0	Zc3hav1	zinc finger CCCH type, antiviral 1 [Source:MGI Symbol;Acc:MGI:1926031]	single_cell
637	3.30389709221053e-10	0.548988215599748	0.102	0.015	7.29401361047319e-06	0	Fmo4	flavin containing monooxygenase 4 [Source:MGI Symbol;Acc:MGI:2429497]	single_cell
638	3.57063603339146e-10	-1.03163494136599	0.093	0.302	7.88289317091833e-06	0	Ncf2	neutrophil cytosolic factor 2 [Source:MGI Symbol;Acc:MGI:97284]	single_cell
639	3.6012387249598e-10	0.548468569325863	0.47	0.259	7.95045473309374e-06	0	Elovl5	ELOVL family member 5, elongation of long chain fatty acids (yeast) [Source:MGI Symbol;Acc:MGI:1916051]	single_cell
640	3.64198425601204e-10	0.607948119346486	0.219	0.071	8.04040864199778e-06	0	Adcy4	adenylate cyclase 4 [Source:MGI Symbol;Acc:MGI:99674]	single_cell
641	3.88047593538849e-10	0.49650428566929	0.102	0.015	8.56692672255718e-06	0	B3gnt3	UDP-GlcNAc:betaGal beta-1,3-N-acetylglucosaminyltransferase 3 [Source:MGI Symbol;Acc:MGI:2152535]	single_cell
642	3.89603318638048e-10	-1.19188681632728	0.167	0.386	8.6012724655722e-06	0	Ptprj	protein tyrosine phosphatase, receptor type, J [Source:MGI Symbol;Acc:MGI:104574]	single_cell
643	3.91003030707556e-10	0.689768575839312	0.465	0.269	8.63217390893072e-06	0	Smad7	SMAD family member 7 [Source:MGI Symbol;Acc:MGI:1100518]	single_cell
644	4.01003696672474e-10	0.793723630103152	0.33	0.153	8.85295861143822e-06	0	Akap12	A kinase (PRKA) anchor protein (gravin) 12 [Source:MGI Symbol;Acc:MGI:1932576]	single_cell
645	4.28049269015271e-10	-1.24893218622091	0.065	0.26	9.45004371205014e-06	0	Pou2f2	POU domain, class 2, transcription factor 2 [Source:MGI Symbol;Acc:MGI:101897]	single_cell
646	4.50020971487572e-10	0.65091854492648	0.312	0.131	9.93511298753113e-06	0	F11r	F11 receptor [Source:MGI Symbol;Acc:MGI:1321398]	single_cell
647	4.89106278417137e-10	0.653075777706187	0.163	0.042	1.07979993086151e-05	0	Gjc1	gap junction protein, gamma 1 [Source:MGI Symbol;Acc:MGI:95718]	single_cell
648	4.93752052059838e-10	-0.933021175635001	0.093	0.299	1.09005640533251e-05	0	Arhgap45	Rho GTPase activating protein 45 [Source:MGI Symbol;Acc:MGI:1917969]	single_cell
649	5.2110154043095e-10	-0.920204159244934	0.102	0.315	1.15043587080941e-05	0	Myo1f	myosin IF [Source:MGI Symbol;Acc:MGI:107711]	single_cell
650	5.22499099384909e-10	-1.23798955384107	0.037	0.223	1.15352126171206e-05	0	Cd86	CD86 antigen [Source:MGI Symbol;Acc:MGI:101773]	single_cell
651	5.25084502746074e-10	-0.82669949616857	0.363	0.597	1.15922905671251e-05	0	Cpeb1	cytoplasmic polyadenylation element binding protein 1 [Source:MGI Symbol;Acc:MGI:108442]	single_cell
652	5.64537995255026e-10	0.718265822093489	0.47	0.273	1.24633053212452e-05	0	Pdlim1	PDZ and LIM domain 1 (elfin) [Source:MGI Symbol;Acc:MGI:1860611]	single_cell
653	5.74682021958552e-10	0.646796268251529	0.474	0.283	1.2687254998779e-05	0	Arid2	AT rich interactive domain 2 (ARID, RFX-like) [Source:MGI Symbol;Acc:MGI:1924294]	single_cell
654	5.89904936944272e-10	-0.665915200892739	0.702	0.824	1.30233312929187e-05	0	Rimklb	ribosomal modification protein rimK-like family member B [Source:MGI Symbol;Acc:MGI:1918325]	single_cell
655	6.01464621484593e-10	0.734440543021429	0.419	0.227	1.32785344485154e-05	0	Syne2	spectrin repeat containing, nuclear envelope 2 [Source:MGI Symbol;Acc:MGI:2449316]	single_cell
656	6.19079841848523e-10	0.613553257641631	0.195	0.06	1.36674256684898e-05	0	Ripply3	ripply transcriptional repressor 3 [Source:MGI Symbol;Acc:MGI:2181192]	single_cell
657	6.28547728633721e-10	-1.28827122255978	0.163	0.372	1.38764482050467e-05	0	Tpd52	tumor protein D52 [Source:MGI Symbol;Acc:MGI:107749]	single_cell
658	6.70283676547384e-10	-1.04751274413768	0.088	0.294	1.47978527271366e-05	0	Sorl1	sortilin-related receptor, LDLR class A repeats-containing [Source:MGI Symbol;Acc:MGI:1202296]	single_cell
659	7.02896432372966e-10	0.758118434399489	0.26	0.102	1.5517844537498e-05	0	Cebpd	CCAAT/enhancer binding protein (C/EBP), delta [Source:MGI Symbol;Acc:MGI:103573]	single_cell
660	7.12322316659493e-10	-1.13326806172911	0.214	0.438	1.57259397848916e-05	0	Prkca	protein kinase C, alpha [Source:MGI Symbol;Acc:MGI:97595]	single_cell
661	7.55221434972019e-10	-1.14801060723764	0.186	0.396	1.66730236198773e-05	0	Ripor2	RHO family interacting cell polarization regulator 2 [Source:MGI Symbol;Acc:MGI:2444879]	single_cell
662	7.95246866688734e-10	0.83118293675722	0.256	0.098	1.75566650758872e-05	0	Pde4c	phosphodiesterase 4C, cAMP specific [Source:MGI Symbol;Acc:MGI:99556]	single_cell
663	8.48937046551607e-10	-1.00251439205732	0.195	0.411	1.87419831767198e-05	0	Ctsb	cathepsin B [Source:MGI Symbol;Acc:MGI:88561]	single_cell
664	8.66387026475342e-10	-1.00188019442739	0.051	0.238	1.91272263834961e-05	0	Efhd2	EF hand domain containing 2 [Source:MGI Symbol;Acc:MGI:106504]	single_cell
665	8.71512358538355e-10	0.529572922402863	0.684	0.485	1.92403783394513e-05	0	Msi2	musashi RNA-binding protein 2 [Source:MGI Symbol;Acc:MGI:1923876]	single_cell
666	8.97055359260987e-10	0.690056453457933	0.474	0.269	1.98042911664048e-05	0	Plcl1	phospholipase C-like 1 [Source:MGI Symbol;Acc:MGI:3036262]	single_cell
667	9.73442688743856e-10	0.617756087411685	0.614	0.409	2.14906942393981e-05	0	Ablim1	actin-binding LIM protein 1 [Source:MGI Symbol;Acc:MGI:1194500]	single_cell
668	9.84588032762837e-10	0.720578841312825	0.465	0.265	2.17367499993051e-05	0	Zfp652	zinc finger protein 652 [Source:MGI Symbol;Acc:MGI:2442221]	single_cell
669	1.10916643339157e-09	0.72520764028471	0.307	0.141	2.44870673499856e-05	0	Thra	thyroid hormone receptor alpha [Source:MGI Symbol;Acc:MGI:98742]	single_cell
671	1.1756226426814e-09	-0.657865168766563	0.781	0.882	2.59542210824772e-05	0	Mbnl1	muscleblind like splicing factor 1 [Source:MGI Symbol;Acc:MGI:1928482]	single_cell
674	1.37808959622788e-09	-0.604533756281477	0.763	0.861	3.0424084015923e-05	0	Uba52	ubiquitin A-52 residue ribosomal protein fusion product 1 [Source:MGI Symbol;Acc:MGI:98887]	single_cell
675	1.39043070524292e-09	0.604281797692984	0.126	0.027	3.0696538679648e-05	0	Tinagl1	tubulointerstitial nephritis antigen-like 1 [Source:MGI Symbol;Acc:MGI:2137617]	single_cell
676	1.43759359024865e-09	0.47262085441074	0.112	0.02	3.17377536919194e-05	0	Kazn	kazrin, periplakin interacting protein [Source:MGI Symbol;Acc:MGI:1918779]	single_cell
677	1.56362989958323e-09	-0.423340628555982	0.953	0.978	3.4520257293099e-05	0	Tpt1	tumor protein, translationally-controlled 1 [Source:MGI Symbol;Acc:MGI:104890]	single_cell
678	1.59137017346684e-09	-0.961830472495413	0.47	0.66	3.51326793196275e-05	0	Picalm	phosphatidylinositol binding clathrin assembly protein [Source:MGI Symbol;Acc:MGI:2385902]	single_cell
679	1.78662551170797e-09	-1.04263356221332	0.014	0.175	3.94433314219768e-05	0	Fgr	FGR proto-oncogene, Src family tyrosine kinase [Source:MGI Symbol;Acc:MGI:95527]	single_cell
680	1.80869730184037e-09	0.555989082380226	0.186	0.057	3.99306103327298e-05	0	Trim16	tripartite motif-containing 16 [Source:MGI Symbol;Acc:MGI:2137356]	single_cell
681	1.86952322544601e-09	-0.922782914048466	0.074	0.265	4.12734642481716e-05	0	Pik3cd	phosphatidylinositol-4,5-bisphosphate 3-kinase catalytic subunit delta [Source:MGI Symbol;Acc:MGI:1098211]	single_cell
682	1.88415606386255e-09	-0.926822403289654	0.014	0.175	4.15965134218935e-05	0	Nfkbid	nuclear factor of kappa light polypeptide gene enhancer in B cells inhibitor, delta [Source:MGI Symbol;Acc:MGI:3041243]	single_cell
683	2.05877493890827e-09	-0.953699244470621	0.042	0.223	4.54515743262778e-05	0	Slc38a1	solute carrier family 38, member 1 [Source:MGI Symbol;Acc:MGI:2145895]	single_cell
684	2.10390427392241e-09	0.738742842133067	0.344	0.172	4.64478946553851e-05	0	Ripk1	receptor (TNFRSF)-interacting serine-threonine kinase 1 [Source:MGI Symbol;Acc:MGI:108212]	single_cell
685	2.27851553952688e-09	-0.85972582329894	0	0.148	5.0302787566135e-05	0	Adgre1	adhesion G protein-coupled receptor E1 [Source:MGI Symbol;Acc:MGI:106912]	single_cell
686	2.59374216059347e-09	0.60361755361975	0.298	0.129	5.72620456794221e-05	0	Pitpnm2	phosphatidylinositol transfer protein, membrane-associated 2 [Source:MGI Symbol;Acc:MGI:1336192]	single_cell
687	2.59381000632871e-09	-1.3652491748624	0.158	0.358	5.72635435097189e-05	0	Itk	IL2 inducible T cell kinase [Source:MGI Symbol;Acc:MGI:96621]	single_cell
688	2.67881946149729e-09	0.687614700949407	0.186	0.06	5.91402972514756e-05	0	Scn3b	sodium channel, voltage-gated, type III, beta [Source:MGI Symbol;Acc:MGI:1918882]	single_cell
689	2.81953296651977e-09	0.584168355952631	0.158	0.045	6.2246829301857e-05	0	Dcbld2	discoidin, CUB and LCCL domain containing 2 [Source:MGI Symbol;Acc:MGI:1920629]	single_cell
690	2.85472642997733e-09	-0.955261711713705	0.07	0.257	6.30237953946094e-05	0	Smad3	SMAD family member 3 [Source:MGI Symbol;Acc:MGI:1201674]	single_cell
691	3.2038904484527e-09	0.532472681605165	0.209	0.073	7.07322894304904e-05	0	Rapgef3	Rap guanine nucleotide exchange factor (GEF) 3 [Source:MGI Symbol;Acc:MGI:2441741]	single_cell
692	3.2969555283368e-09	-0.958395392634541	0.019	0.18	7.27868871990916e-05	0	Napsa	napsin A aspartic peptidase [Source:MGI Symbol;Acc:MGI:109365]	single_cell
693	3.33192521121473e-09	0.622316133891176	0.247	0.097	7.35589128879875e-05	0	Fas	Fas (TNF receptor superfamily member 6) [Source:MGI Symbol;Acc:MGI:95484]	single_cell
694	3.43101496911382e-09	0.629290717026739	0.34	0.167	7.57465174731257e-05	0	Slc44a1	solute carrier family 44, member 1 [Source:MGI Symbol;Acc:MGI:2140592]	single_cell
696	3.54762270681951e-09	0.56233661433919	0.102	0.018	7.83208664984544e-05	0	Ntrk2	neurotrophic tyrosine kinase, receptor, type 2 [Source:MGI Symbol;Acc:MGI:97384]	single_cell
697	3.63239887371288e-09	0.584361566332487	0.223	0.08	8.01924699349591e-05	0	Fez2	fasciculation and elongation protein zeta 2 (zygin II) [Source:MGI Symbol;Acc:MGI:2675856]	single_cell
698	3.63623984641006e-09	0.494410590896149	0.326	0.144	8.02772670891949e-05	0	Sema3f	sema domain, immunoglobulin domain (Ig), short basic domain, secreted, (semaphorin) 3F [Source:MGI Symbol;Acc:MGI:1096347]	single_cell
699	3.77515900875331e-09	0.557682235714135	0.167	0.048	8.33441854362469e-05	0	Cdc42ep1	CDC42 effector protein (Rho GTPase binding) 1 [Source:MGI Symbol;Acc:MGI:1929763]	single_cell
700	3.84627079034586e-09	0.61427957500373	0.307	0.14	8.49141202384655e-05	0	Impdh1	inosine monophosphate dehydrogenase 1 [Source:MGI Symbol;Acc:MGI:96567]	single_cell
701	3.87379133006554e-09	0.549873873601392	0.205	0.069	8.55216911938569e-05	0	Lratd2	LRAT domain containing 1 [Source:MGI Symbol;Acc:MGI:3026924]	single_cell
702	3.9177886294807e-09	-0.917525793058612	0.098	0.292	8.64930195730454e-05	0	Plekhm3	pleckstrin homology domain containing, family M, member 3 [Source:MGI Symbol;Acc:MGI:2443627]	single_cell
703	3.95739893919839e-09	-1.08916511484568	0.191	0.39	8.73674963806829e-05	0	Pde3b	phosphodiesterase 3B, cGMP-inhibited [Source:MGI Symbol;Acc:MGI:1333863]	single_cell
704	4.11818927508293e-09	-0.939757480008488	0.023	0.186	9.09172646260059e-05	0	Rbm47	RNA binding motif protein 47 [Source:MGI Symbol;Acc:MGI:2384294]	single_cell
705	4.15054054235127e-09	0.722506439775502	0.251	0.103	9.1631483553489e-05	0	Plxna2	plexin A2 [Source:MGI Symbol;Acc:MGI:107684]	single_cell
706	4.22683277773275e-09	0.593058303306865	0.223	0.082	9.3315787234006e-05	0	Cers4	ceramide synthase 4 [Source:MGI Symbol;Acc:MGI:1914510]	single_cell
707	4.38545121796991e-09	0.592395048310939	0.158	0.043	9.68176065391216e-05	0	Hs3st1	heparan sulfate (glucosamine) 3-O-sulfotransferase 1 [Source:MGI Symbol;Acc:MGI:1201606]	single_cell
708	4.54077614655227e-09	-1.12195016012453	0.051	0.228	0.000100246714987434	0	Cd83	CD83 antigen [Source:MGI Symbol;Acc:MGI:1328316]	single_cell
709	4.57436962932195e-09	-0.913226037402781	0.023	0.181	0.000100988358306541	0	Fgd4	FYVE, RhoGEF and PH domain containing 4 [Source:MGI Symbol;Acc:MGI:2183747]	single_cell
710	4.60173178631442e-09	-0.943905754977951	0.079	0.262	0.000101592432646463	0	Prdx5	peroxiredoxin 5 [Source:MGI Symbol;Acc:MGI:1859821]	single_cell
711	4.60318097244588e-09	0.699262245483309	0.14	0.036	0.000101624426328688	0	Slco1c1	solute carrier organic anion transporter family, member 1c1 [Source:MGI Symbol;Acc:MGI:1889679]	single_cell
712	4.71693153635469e-09	0.68984587872233	0.195	0.066	0.000104135697528103	0	Gm15581	predicted gene 15581 [Source:MGI Symbol;Acc:MGI:3783029]	single_cell
713	4.7338956967268e-09	-1.12750667782771	0.07	0.251	0.000104510215296638	0	Ust	uronyl-2-sulfotransferase [Source:MGI Symbol;Acc:MGI:2442406]	single_cell
714	4.82755666152439e-09	0.725963281947835	0.223	0.084	0.000106577968416474	0	Scarb1	scavenger receptor class B, member 1 [Source:MGI Symbol;Acc:MGI:893578]	single_cell
715	4.85433051719369e-09	0.54769720458159	0.381	0.195	0.000107169054828085	0	Tmtc1	transmembrane and tetratricopeptide repeat containing 1 [Source:MGI Symbol;Acc:MGI:3039590]	single_cell
716	4.89553798759635e-09	-0.474038652741384	0.893	0.903	0.000108078792152165	0	Eef1a1	eukaryotic translation elongation factor 1 alpha 1 [Source:MGI Symbol;Acc:MGI:1096881]	single_cell
717	5.35046291103788e-09	0.591892529964734	0.633	0.425	0.000118122169686983	0	Ldlrad4	low density lipoprotein receptor class A domain containing 4 [Source:MGI Symbol;Acc:MGI:1277150]	single_cell
718	5.85797577466222e-09	0.802334331307022	0.437	0.261	0.000129326531177218	0	Ppp1r2	protein phosphatase 1, regulatory inhibitor subunit 2 [Source:MGI Symbol;Acc:MGI:1914099]	single_cell
719	6.1796745518865e-09	0.528853250516945	0.391	0.196	0.000136428675081998	0	Icam2	intercellular adhesion molecule 2 [Source:MGI Symbol;Acc:MGI:96394]	single_cell
721	6.20314841114964e-09	-1.12296539728464	0.172	0.375	0.000136946907472951	0	Dhx40	DEAH (Asp-Glu-Ala-His) box polypeptide 40 [Source:MGI Symbol;Acc:MGI:1914737]	single_cell
722	6.28776217645407e-09	0.672785739792073	0.163	0.048	0.000138814925569577	0	Plscr2	phospholipid scramblase 2 [Source:MGI Symbol;Acc:MGI:1270860]	single_cell
723	6.36547879771726e-09	0.601075617561066	0.167	0.051	0.000140530675417204	0	Tcp11	t-complex protein 11 [Source:MGI Symbol;Acc:MGI:98544]	single_cell
724	6.3978244282628e-09	-0.937631396761752	0.056	0.233	0.000141244769902758	0	Slc16a10	solute carrier family 16 (monocarboxylic acid transporters), member 10 [Source:MGI Symbol;Acc:MGI:1919722]	single_cell
725	6.41370972870666e-09	-0.616637168866448	0.623	0.801	0.000141595469680657	0	Elmo1	engulfment and cell motility 1 [Source:MGI Symbol;Acc:MGI:2153044]	single_cell
727	6.49501967879851e-09	-0.853003000612021	0.014	0.167	0.000143390549448835	0	Il10ra	interleukin 10 receptor, alpha [Source:MGI Symbol;Acc:MGI:96538]	single_cell
728	6.59306201271458e-09	-0.928438348221704	0.042	0.21	0.0001455550300547	0	Dock5	dedicator of cytokinesis 5 [Source:MGI Symbol;Acc:MGI:2652871]	single_cell
729	7.09258219422161e-09	0.675886019291436	0.298	0.138	0.000156582937101831	0	Tmcc2	transmembrane and coiled-coil domains 2 [Source:MGI Symbol;Acc:MGI:1916125]	single_cell
731	7.72436386620939e-09	0.628247892506857	0.363	0.189	0.000170530781074305	0	Ccser2	coiled-coil serine rich 2 [Source:MGI Symbol;Acc:MGI:101859]	single_cell
732	7.80363912143405e-09	0.664582776524434	0.377	0.197	0.0001722809408839	0	Chst11	carbohydrate sulfotransferase 11 [Source:MGI Symbol;Acc:MGI:1927166]	single_cell
733	8.27036817065533e-09	-1.04798442479583	0.009	0.157	0.000182584918103558	0	Pparg	peroxisome proliferator activated receptor gamma [Source:MGI Symbol;Acc:MGI:97747]	single_cell
734	8.46371784800302e-09	-1.09083803794493	0.014	0.164	0.000186853498930363	0	Cd300a	CD300A molecule [Source:MGI Symbol;Acc:MGI:2443411]	single_cell
735	8.5697687109154e-09	0.648477256909478	0.228	0.09	0.000189194783830879	0	Adam15	a disintegrin and metallopeptidase domain 15 (metargidin) [Source:MGI Symbol;Acc:MGI:1333882]	single_cell
737	9.23745047476567e-09	0.513865601927153	0.14	0.037	0.000203935194131402	0	Mfap2	microfibrillar-associated protein 2 [Source:MGI Symbol;Acc:MGI:99559]	single_cell
738	9.24952986371774e-09	-1.02009452747958	0.07	0.247	0.000204201870801297	0	Runx2	runt related transcription factor 2 [Source:MGI Symbol;Acc:MGI:99829]	single_cell
739	9.26080923535209e-09	-0.790598546841428	0.019	0.175	0.000204450885488868	0	Otulinl	OTU deubiquitinase with linear linkage specificity like [Source:MGI Symbol;Acc:MGI:2687281]	single_cell
740	9.40101395926394e-09	-1.41119726801316	0.088	0.266	0.00020754618517867	0	Nav2	neuron navigator 2 [Source:MGI Symbol;Acc:MGI:2183691]	single_cell
741	9.49376882162664e-09	0.6604036402545	0.265	0.117	0.000209593934275051	0	Stat2	signal transducer and activator of transcription 2 [Source:MGI Symbol;Acc:MGI:103039]	single_cell
742	9.60990459916793e-09	0.529309126981847	0.423	0.232	0.00021215786383583	0	Magi3	membrane associated guanylate kinase, WW and PDZ domain containing 3 [Source:MGI Symbol;Acc:MGI:1923484]	single_cell
743	9.80088030237028e-09	-0.964553784246759	0.121	0.318	0.000216374034435429	0	Ell2	elongation factor for RNA polymerase II 2 [Source:MGI Symbol;Acc:MGI:2183438]	single_cell
744	1.0812090393272e-08	-1.53154601424108	0.158	0.348	0.000238698519612267	0	Gm2682	predicted gene 2682 [Source:MGI Symbol;Acc:MGI:3780851]	single_cell
745	1.09175677146168e-08	0.645018128156962	0.4	0.208	0.000241027142435594	0	Iqcn	IQ motif containing N [Source:MGI Symbol;Acc:MGI:3708784]	single_cell
746	1.1045874160049e-08	-0.90588293212124	0.135	0.334	0.000243859763831401	0	Sik1	salt inducible kinase 1 [Source:MGI Symbol;Acc:MGI:104754]	single_cell
747	1.18642490975308e-08	-0.781605170878123	0.46	0.662	0.000261927027326187	0	Nsd3	nuclear receptor binding SET domain protein 3 [Source:MGI Symbol;Acc:MGI:2142581]	single_cell
748	1.19448505590916e-08	0.608735705859339	0.502	0.321	0.000263706465793065	0	Nedd4l	neural precursor cell expressed, developmentally down-regulated gene 4-like [Source:MGI Symbol;Acc:MGI:1933754]	single_cell
749	1.19734885977877e-08	-0.9007429812104	0.135	0.33	0.00026433870777336	0	Cxcr4	chemokine (C-X-C motif) receptor 4 [Source:MGI Symbol;Acc:MGI:109563]	single_cell
750	1.20892791403949e-08	-0.842297118863572	0.005	0.145	0.000266895015582498	0	Clec4a3	C-type lectin domain family 4, member a3 [Source:MGI Symbol;Acc:MGI:1920399]	single_cell
751	1.22559587702555e-08	0.667578747189092	0.247	0.103	0.00027057480177093	0	Lmo2	LIM domain only 2 [Source:MGI Symbol;Acc:MGI:102811]	single_cell
753	1.25734434531349e-08	-0.860413677600342	0.065	0.236	0.00027758391111486	0	Plcl2	phospholipase C-like 2 [Source:MGI Symbol;Acc:MGI:1352756]	single_cell
754	1.29401105299977e-08	-0.706550632046036	0.479	0.671	0.00028567882017076	0	Adgrd1	adhesion G protein-coupled receptor D1 [Source:MGI Symbol;Acc:MGI:3041203]	single_cell
755	1.34049151101349e-08	0.659529351012511	0.247	0.103	0.000295940310886449	0	Ripor1	RHO family interacting cell polarization regulator 1 [Source:MGI Symbol;Acc:MGI:1922937]	single_cell
756	1.39741297660112e-08	0.573536094178758	0.2	0.071	0.00030850686284423	0	Rtl8b	retrotransposon Gag like 8B [Source:MGI Symbol;Acc:MGI:3576504]	single_cell
757	1.40385245605897e-08	0.583981237286766	0.153	0.045	0.00030992850672414	0	Oasl2	2'-5' oligoadenylate synthetase-like 2 [Source:MGI Symbol;Acc:MGI:1344390]	single_cell
758	1.45187224182409e-08	-1.05458172055288	0.084	0.262	0.000320529834827505	0	Nr4a2	nuclear receptor subfamily 4, group A, member 2 [Source:MGI Symbol;Acc:MGI:1352456]	single_cell
759	1.46285755355902e-08	-0.850936085871279	0.079	0.255	0.000322955062099225	0	Bcl6	B cell leukemia/lymphoma 6 [Source:MGI Symbol;Acc:MGI:107187]	single_cell
760	1.4827177310809e-08	-1.0458816575642	0.033	0.191	0.000327339593490731	0	Ldlrad3	low density lipoprotein receptor class A domain containing 3 [Source:MGI Symbol;Acc:MGI:2138856]	single_cell
761	1.48955146202573e-08	-1.05776548521665	0.135	0.326	0.00032884827627142	0	Kdm2b	lysine (K)-specific demethylase 2B [Source:MGI Symbol;Acc:MGI:1354737]	single_cell
762	1.56114589376713e-08	-0.917137141956656	0.005	0.143	0.00034465417896697	0	Klra2	killer cell lectin-like receptor, subfamily A, member 2 [Source:MGI Symbol;Acc:MGI:101906]	single_cell
763	1.58012421632235e-08	-0.85748354145648	0.042	0.206	0.000348844023237486	0	Asph	aspartate-beta-hydroxylase [Source:MGI Symbol;Acc:MGI:1914186]	single_cell
764	1.58502369098591e-08	-0.866128193073298	0.26	0.456	0.000349925680258959	0	Fxyd5	FXYD domain-containing ion transport regulator 5 [Source:MGI Symbol;Acc:MGI:1201785]	single_cell
765	1.59193119054871e-08	0.600424640500175	0.247	0.101	0.000351450648937439	0	Zfp532	zinc finger protein 532 [Source:MGI Symbol;Acc:MGI:3036282]	single_cell
766	1.62626216237646e-08	0.538447452090809	0.609	0.432	0.00035902989758785	0	Epb41l2	erythrocyte membrane protein band 4.1 like 2 [Source:MGI Symbol;Acc:MGI:103009]	single_cell
767	1.68855293106438e-08	-0.678129792546089	0.326	0.544	0.000372781830591083	0	Ide	insulin degrading enzyme [Source:MGI Symbol;Acc:MGI:96412]	single_cell
768	1.70764155176598e-08	-1.09352882361816	0.079	0.256	0.000376996025383375	0	Abhd12	abhydrolase domain containing 12 [Source:MGI Symbol;Acc:MGI:1923442]	single_cell
769	1.73645054464726e-08	0.652806697118644	0.279	0.125	0.000383356186741777	0	Rnf141	ring finger protein 141 [Source:MGI Symbol;Acc:MGI:1914400]	single_cell
770	1.79755194190285e-08	0.59567426324715	0.251	0.106	0.000396845542213892	0	Hes1	hes family bHLH transcription factor 1 [Source:MGI Symbol;Acc:MGI:104853]	single_cell
771	1.81678178370466e-08	0.581257997082646	0.2	0.07	0.000401090914388477	0	Shroom4	shroom family member 4 [Source:MGI Symbol;Acc:MGI:2685570]	single_cell
772	1.90450325530037e-08	-0.866174997340461	0.056	0.223	0.000420457183672663	0	Prkcd	protein kinase C, delta [Source:MGI Symbol;Acc:MGI:97598]	single_cell
773	1.96141151932057e-08	-0.929326084945556	0.149	0.346	0.000433020821120403	0	Ubac2	ubiquitin associated domain containing 2 [Source:MGI Symbol;Acc:MGI:1916139]	single_cell
774	1.9790989893262e-08	-0.494085783806272	0.94	0.952	0.000436925683873545	0	Junb	jun B proto-oncogene [Source:MGI Symbol;Acc:MGI:96647]	single_cell
775	2.01355574493148e-08	-1.39582589763595	0.209	0.39	0.000444532701808524	0	Apoe	apolipoprotein E [Source:MGI Symbol;Acc:MGI:88057]	single_cell
776	2.13928534095319e-08	0.617621323273614	0.312	0.148	0.000472290024722236	0	Lrp6	low density lipoprotein receptor-related protein 6 [Source:MGI Symbol;Acc:MGI:1298218]	single_cell
778	2.16659863411723e-08	-1.34327937422569	0.126	0.312	0.000478319980454061	0	Grap2	GRB2-related adaptor protein 2 [Source:MGI Symbol;Acc:MGI:1333842]	single_cell
779	2.28650110198024e-08	0.568522320085785	0.479	0.278	0.000504790848284178	0	Nav1	neuron navigator 1 [Source:MGI Symbol;Acc:MGI:2183683]	single_cell
780	2.29347585487053e-08	-0.937575156409388	0.042	0.201	0.000506330664479766	0	Apba1	amyloid beta (A4) precursor protein binding, family A, member 1 [Source:MGI Symbol;Acc:MGI:1860297]	single_cell
781	2.33476331061467e-08	0.623493148025653	0.247	0.103	0.000515445696084401	0	Plekho1	pleckstrin homology domain containing, family O member 1 [Source:MGI Symbol;Acc:MGI:1914470]	single_cell
782	2.46084678247879e-08	0.651572088257559	0.428	0.265	0.000543281144167843	0	Sypl	synaptophysin-like protein [Source:MGI Symbol;Acc:MGI:108081]	single_cell
783	2.7301034097119e-08	-0.856700358025834	0.386	0.586	0.000602724929762096	0	Aff1	AF4/FMR2 family, member 1 [Source:MGI Symbol;Acc:MGI:1100819]	single_cell
785	2.82858184377508e-08	0.552321730382741	0.284	0.129	0.000624466013650224	0	Clstn1	calsyntenin 1 [Source:MGI Symbol;Acc:MGI:1929895]	single_cell
786	2.9504654846977e-08	0.58764403050425	0.223	0.092	0.000651374265056711	0	Copg2	coatomer protein complex, subunit gamma 2 [Source:MGI Symbol;Acc:MGI:1858683]	single_cell
787	3.01550587299585e-08	-0.833752725705175	0.023	0.172	0.000665733231581294	0	Card11	caspase recruitment domain family, member 11 [Source:MGI Symbol;Acc:MGI:1916978]	single_cell
788	3.10883321896973e-08	0.548733555898838	0.521	0.343	0.000686337109751946	0	Map4	microtubule-associated protein 4 [Source:MGI Symbol;Acc:MGI:97178]	single_cell
789	3.16240706248917e-08	-0.795162602486337	0.042	0.2	0.000698164607185734	0	Bin2	bridging integrator 2 [Source:MGI Symbol;Acc:MGI:3611448]	single_cell
790	3.17336112074118e-08	0.744533106939441	0.326	0.164	0.000700582934626031	0	Kdm1a	lysine (K)-specific demethylase 1A [Source:MGI Symbol;Acc:MGI:1196256]	single_cell
791	3.18322230624087e-08	0.610068323209647	0.163	0.052	0.000702759988548798	0	Tox2	TOX high mobility group box family member 2 [Source:MGI Symbol;Acc:MGI:3611233]	single_cell
792	3.43133813654879e-08	-1.17594725966889	0.019	0.162	0.000757536520405877	0	Wfdc17	WAP four-disulfide core domain 17 [Source:MGI Symbol;Acc:MGI:3649773]	single_cell
793	3.82449690772942e-08	0.585730131234285	0.27	0.117	0.000844334182319424	0	Prx	periaxin [Source:MGI Symbol;Acc:MGI:108176]	single_cell
794	4.0980307811174e-08	-1.26036881436162	0.098	0.265	0.000904722255547288	0	Themis	thymocyte selection associated [Source:MGI Symbol;Acc:MGI:2443552]	single_cell
795	4.15786352283213e-08	-0.730043558145643	0.009	0.143	0.000917931529935648	0	Glipr2	GLI pathogenesis-related 2 [Source:MGI Symbol;Acc:MGI:1917770]	single_cell
796	4.17733455196695e-08	0.627418322174834	0.177	0.062	0.000922230149037744	0	Atp9a	ATPase, class II, type 9A [Source:MGI Symbol;Acc:MGI:1330826]	single_cell
797	4.19271832623852e-08	-0.822495557335835	0.014	0.153	0.000925626424883677	0	Bcl2a1d	B cell leukemia/lymphoma 2 related protein A1d [Source:MGI Symbol;Acc:MGI:1278325]	single_cell
798	4.22980803914203e-08	-0.721751467634335	0.474	0.648	0.000933814720801385	0	Arpc2	actin related protein 2/3 complex, subunit 2 [Source:MGI Symbol;Acc:MGI:1923959]	single_cell
799	4.29285968127151e-08	-0.915707615479012	0.06	0.224	0.000947734631834311	0	Lrp1	low density lipoprotein receptor-related protein 1 [Source:MGI Symbol;Acc:MGI:96828]	single_cell
800	4.33035499416319e-08	0.489915741091241	0.112	0.025	0.000956012472061408	0	Lama5	laminin, alpha 5 [Source:MGI Symbol;Acc:MGI:105382]	single_cell
801	4.34971189435768e-08	0.562289715273435	0.265	0.118	0.000960285894917345	0	Ehd2	EH-domain containing 2 [Source:MGI Symbol;Acc:MGI:2154274]	single_cell
802	4.39818156956283e-08	-0.80643357944298	0.056	0.225	0.000970986545112386	0	Elf4	E74-like factor 4 (ets domain transcription factor) [Source:MGI Symbol;Acc:MGI:1928377]	single_cell
803	4.41192115209556e-08	-0.943020448565188	0.172	0.367	0.000974019832748138	0	Atp11b	ATPase, class VI, type 11B [Source:MGI Symbol;Acc:MGI:1923545]	single_cell
804	4.43516695902505e-08	0.526438521883428	0.26	0.113	0.000979151809543959	0	Tspan12	tetraspanin 12 [Source:MGI Symbol;Acc:MGI:1889818]	single_cell
805	4.51823206183542e-08	0.530678575912479	0.14	0.039	0.000997490092291406	0	Lamb2	laminin, beta 2 [Source:MGI Symbol;Acc:MGI:99916]	single_cell
806	4.55832620595315e-08	-0.769709009790506	0.037	0.192	0.00100634167648828	0	Hcls1	hematopoietic cell specific Lyn substrate 1 [Source:MGI Symbol;Acc:MGI:104568]	single_cell
807	4.63701282044142e-08	0.444239687587006	0.614	0.409	0.00102371332036885	0	Nfia	nuclear factor I/A [Source:MGI Symbol;Acc:MGI:108056]	single_cell
808	4.81861135525041e-08	-0.884756181439347	0.023	0.168	0.00106380482889863	0	Mctp2	multiple C2 domains, transmembrane 2 [Source:MGI Symbol;Acc:MGI:2685335]	single_cell
809	4.87741089502951e-08	0.470534517582799	0.126	0.032	0.00107678600329567	0	Sulf1	sulfatase 1 [Source:MGI Symbol;Acc:MGI:2138563]	single_cell
810	5.02873012712276e-08	-0.957178644954804	0.34	0.529	0.00111019275016489	0	Cblb	Casitas B-lineage lymphoma b [Source:MGI Symbol;Acc:MGI:2146430]	single_cell
811	5.16313107514323e-08	0.519044518552332	0.149	0.045	0.00113986444745937	0	Lurap1l	leucine rich adaptor protein 1-like [Source:MGI Symbol;Acc:MGI:106510]	single_cell
812	5.21618375010489e-08	-0.898473636420947	0.237	0.448	0.00115157688651066	0	Rab43	RAB43, member RAS oncogene family [Source:MGI Symbol;Acc:MGI:1917084]	single_cell
813	5.64295991258009e-08	-0.777492130593045	0.019	0.159	0.00124579625990031	0	Snx20	sorting nexin 20 [Source:MGI Symbol;Acc:MGI:1918857]	single_cell
814	5.65121029972524e-08	0.553239600767623	0.456	0.27	0.00124761769787034	0	Ddah1	dimethylarginine dimethylaminohydrolase 1 [Source:MGI Symbol;Acc:MGI:1916469]	single_cell
815	6.11005244195091e-08	-1.46413303291109	0.242	0.414	0.0013489162776095	0	Skap1	src family associated phosphoprotein 1 [Source:MGI Symbol;Acc:MGI:1925723]	single_cell
816	6.28356563262737e-08	0.432640949525759	0.544	0.341	0.00138722278471514	0	Tns1	tensin 1 [Source:MGI Symbol;Acc:MGI:104552]	single_cell
817	6.29602936275952e-08	0.561113516783829	0.367	0.201	0.00138997440241642	0	Rab11a	RAB11A, member RAS oncogene family [Source:MGI Symbol;Acc:MGI:1858202]	single_cell
818	6.32393577348703e-08	0.722726316190735	0.214	0.087	0.00139613530071273	0	Pknox2	Pbx/knotted 1 homeobox 2 [Source:MGI Symbol;Acc:MGI:2445415]	single_cell
819	6.38133445430554e-08	-0.861993164896199	0.042	0.195	0.00140880720747703	0	Bcl2a1b	B cell leukemia/lymphoma 2 related protein A1b [Source:MGI Symbol;Acc:MGI:1278326]	single_cell
820	6.70418331943105e-08	-0.771023354345449	0.019	0.157	0.00148008255143079	0	Runx3	runt related transcription factor 3 [Source:MGI Symbol;Acc:MGI:102672]	single_cell
821	6.70677101092503e-08	0.578712499626293	0.47	0.289	0.00148065383608192	0	Itpripl2	inositol 1,4,5-triphosphate receptor interacting protein-like 2 [Source:MGI Symbol;Acc:MGI:2442416]	single_cell
822	6.71317656502279e-08	-0.568132160517406	0.693	0.818	0.00148206799026008	0	Akap13	A kinase (PRKA) anchor protein 13 [Source:MGI Symbol;Acc:MGI:2676556]	single_cell
823	6.83534202936689e-08	-0.812107733236212	0.084	0.251	0.00150903845982333	0	Retreg1	reticulophagy regulator 1 [Source:MGI Symbol;Acc:MGI:1913520]	single_cell
824	6.97274868822013e-08	0.690468404411472	0.251	0.112	0.00153937372789836	0	Afg1l	AFG1 like ATPase [Source:MGI Symbol;Acc:MGI:2148801]	single_cell
825	7.3328514072448e-08	0.482612038157717	0.456	0.265	0.00161887360517743	0	Lhfp	lipoma HMGIC fusion partner [Source:MGI Symbol;Acc:MGI:1920048]	single_cell
826	7.45140721190385e-08	0.422532819174166	0.107	0.024	0.00164504717017201	0	Megf11	multiple EGF-like-domains 11 [Source:MGI Symbol;Acc:MGI:1920951]	single_cell
827	7.46139313580377e-08	-1.42706664891707	0.088	0.248	0.0016472517625914	0	Fn1	fibronectin 1 [Source:MGI Symbol;Acc:MGI:95566]	single_cell
828	7.53015471975902e-08	0.503049664360999	0.135	0.038	0.0016624322574812	0	Rassf9	Ras association (RalGDS/AF-6) domain family (N-terminal) member 9 [Source:MGI Symbol;Acc:MGI:2384307]	single_cell
829	7.55083740924923e-08	0.539298309200489	0.698	0.539	0.00166699837483995	0	Gphn	gephyrin [Source:MGI Symbol;Acc:MGI:109602]	single_cell
830	7.61062399382224e-08	-0.735204095736116	0.009	0.14	0.00168019745911614	0	Sirpb1c	signal-regulatory protein beta 1C [Source:MGI Symbol;Acc:MGI:3807521]	single_cell
831	7.68139043533573e-08	0.620479201070187	0.247	0.108	0.00169582056640907	0	Id1	inhibitor of DNA binding 1, HLH protein [Source:MGI Symbol;Acc:MGI:96396]	single_cell
832	7.71056004570153e-08	0.635455996351865	0.4	0.233	0.00170226034128953	0	Anks1	ankyrin repeat and SAM domain containing 1 [Source:MGI Symbol;Acc:MGI:2446180]	single_cell
833	7.85118726189958e-08	0.459152535880766	0.112	0.027	0.00173330661180957	0	Spats2l	spermatogenesis associated, serine-rich 2-like [Source:MGI Symbol;Acc:MGI:1914448]	single_cell
834	7.8825793866305e-08	0.578662148709288	0.214	0.084	0.00174023705118642	0	Slc10a1	solute carrier family 10 (sodium/bile acid cotransporter family), member 1 [Source:MGI Symbol;Acc:MGI:97379]	single_cell
835	7.91118699847566e-08	0.51395140730763	0.214	0.083	0.00174655275365347	0	Parp12	poly (ADP-ribose) polymerase family, member 12 [Source:MGI Symbol;Acc:MGI:2143990]	single_cell
836	8.04245107363464e-08	0.539726592694808	0.33	0.164	0.00177553192352632	0	Ahr	aryl-hydrocarbon receptor [Source:MGI Symbol;Acc:MGI:105043]	single_cell
838	8.92035885183805e-08	-0.801682660140931	0.019	0.155	0.00196934762372029	0	Cyp4f18	cytochrome P450, family 4, subfamily f, polypeptide 18 [Source:MGI Symbol;Acc:MGI:1919304]	single_cell
839	9.37584159958788e-08	0.505649149705778	0.647	0.47	0.00206990454994102	0	Pde4d	phosphodiesterase 4D, cAMP specific [Source:MGI Symbol;Acc:MGI:99555]	single_cell
840	9.40974058453449e-08	-0.774356759476141	0.042	0.195	0.00207738842884768	0	Irs2	insulin receptor substrate 2 [Source:MGI Symbol;Acc:MGI:109334]	single_cell
841	9.99269167941839e-08	-0.827107366439311	0.065	0.224	0.0022060865420652	0	Il17ra	interleukin 17 receptor A [Source:MGI Symbol;Acc:MGI:107399]	single_cell
842	1.04960057306361e-07	0.630526067923244	0.279	0.135	0.00231720318515253	0	H2-Q6	histocompatibility 2, Q region locus 6 [Source:MGI Symbol;Acc:MGI:95935]	single_cell
843	1.06479061193475e-07	0.583119579100927	0.242	0.104	0.00235073823396835	0	Marveld1	MARVEL (membrane-associating) domain containing 1 [Source:MGI Symbol;Acc:MGI:2147570]	single_cell
844	1.08828208861815e-07	-0.992112204316055	0.623	0.761	0.00240260036704228	0	Ftl1	ferritin light polypeptide 1 [Source:MGI Symbol;Acc:MGI:95589]	single_cell
845	1.09301839498602e-07	-1.08526337697855	0.153	0.325	0.00241305671061063	0	Stat4	signal transducer and activator of transcription 4 [Source:MGI Symbol;Acc:MGI:103062]	single_cell
846	1.10609723285656e-07	0.643194326670845	0.288	0.141	0.00244193086097742	0	Epn2	epsin 2 [Source:MGI Symbol;Acc:MGI:1333766]	single_cell
847	1.11051527512364e-07	0.526426720667368	0.288	0.134	0.00245168457289045	0	Rnf11	ring finger protein 11 [Source:MGI Symbol;Acc:MGI:1352759]	single_cell
848	1.1275998725439e-07	-0.830555336697195	0.191	0.377	0.00248940223861516	0	Arpc1b	actin related protein 2/3 complex, subunit 1B [Source:MGI Symbol;Acc:MGI:1343142]	single_cell
849	1.1516358068383e-07	0.698179788899337	0.126	0.034	0.00254246637075692	0	Arhgap20	Rho GTPase activating protein 20 [Source:MGI Symbol;Acc:MGI:2445175]	single_cell
850	1.1674908792581e-07	-0.817290295844516	0.186	0.38	0.00257746961413811	0	Fosl2	fos-like antigen 2 [Source:MGI Symbol;Acc:MGI:102858]	single_cell
851	1.16799559012428e-07	0.566309767415944	0.2	0.078	0.00257858386431738	0	Pxdc1	PX domain containing 1 [Source:MGI Symbol;Acc:MGI:1914145]	single_cell
852	1.17199483352667e-07	-0.838322623416058	0.116	0.296	0.00258741299397684	0	Irak2	interleukin-1 receptor-associated kinase 2 [Source:MGI Symbol;Acc:MGI:2429603]	single_cell
853	1.20367632734324e-07	-0.876035774277659	0.019	0.154	0.00265735622787567	0	Agmo	alkylglycerol monooxygenase [Source:MGI Symbol;Acc:MGI:2442495]	single_cell
854	1.21321281306812e-07	0.455572850494073	0.112	0.027	0.0026784099274105	0	Efna1	ephrin A1 [Source:MGI Symbol;Acc:MGI:103236]	single_cell
855	1.21406050796125e-07	0.644783751754544	0.293	0.144	0.00268028138342604	0	Tcn2	transcobalamin 2 [Source:MGI Symbol;Acc:MGI:98534]	single_cell
856	1.23306002184175e-07	-0.764768099380237	0.005	0.129	0.00272222661022002	0	Tnfaip2	tumor necrosis factor, alpha-induced protein 2 [Source:MGI Symbol;Acc:MGI:104960]	single_cell
857	1.25155923943268e-07	0.49885003897929	0.758	0.642	0.00276306733289553	0	Ddx3x	DEAD box helicase 3, X-linked [Source:MGI Symbol;Acc:MGI:103064]	single_cell
858	1.25209157963474e-07	-0.902138088864712	0.023	0.162	0.00276424258035962	0	Rab11fip1	RAB11 family interacting protein 1 (class I) [Source:MGI Symbol;Acc:MGI:1923017]	single_cell
859	1.2553440187285e-07	-0.889174263977743	0.093	0.268	0.00277142299014692	0	Samsn1	SAM domain, SH3 domain and nuclear localization signals, 1 [Source:MGI Symbol;Acc:MGI:1914992]	single_cell
860	1.27640825811064e-07	-0.789833012631726	0.484	0.625	0.00281792651143086	0	Nedd9	neural precursor cell expressed, developmentally down-regulated gene 9 [Source:MGI Symbol;Acc:MGI:97302]	single_cell
862	1.35836668265971e-07	0.549376545077792	0.27	0.125	0.00299886612530783	0	Gcc2	GRIP and coiled-coil domain containing 2 [Source:MGI Symbol;Acc:MGI:1917547]	single_cell
863	1.37656257593479e-07	0.495500575026117	0.126	0.034	0.00303903719889123	0	Robo4	roundabout guidance receptor 4 [Source:MGI Symbol;Acc:MGI:1921394]	single_cell
864	1.45640515637285e-07	-0.737676170600754	0.047	0.201	0.00321530566372434	0	Cyth4	cytohesin 4 [Source:MGI Symbol;Acc:MGI:2441702]	single_cell
865	1.48563194791256e-07	-1.34127111760137	0.14	0.302	0.00327982965140656	0	Plac8	placenta-specific 8 [Source:MGI Symbol;Acc:MGI:2445289]	single_cell
866	1.48640175200736e-07	-0.764740884077287	0.06	0.215	0.00328152914790665	0	Ptpn6	protein tyrosine phosphatase, non-receptor type 6 [Source:MGI Symbol;Acc:MGI:96055]	single_cell
867	1.49578902354951e-07	-0.705001175070543	0.047	0.2	0.00330225342729026	0	Ctsh	cathepsin H [Source:MGI Symbol;Acc:MGI:107285]	single_cell
868	1.51662383832618e-07	0.592077332568889	0.293	0.143	0.00334825044787271	0	Stxbp5	syntaxin binding protein 5 (tomosyn) [Source:MGI Symbol;Acc:MGI:1926058]	single_cell
869	1.56044160077266e-07	0.642076945614097	0.423	0.25	0.00344498692202579	0	Mprip	myosin phosphatase Rho interacting protein [Source:MGI Symbol;Acc:MGI:1349438]	single_cell
870	1.6771156279266e-07	-0.884433200266674	0.047	0.196	0.00370256817177355	0	Mthfs	5, 10-methenyltetrahydrofolate synthetase [Source:MGI Symbol;Acc:MGI:1340032]	single_cell
872	1.76957913737225e-07	0.571064683713024	0.381	0.222	0.00390669986157672	0	Slc3a2	solute carrier family 3 (activators of dibasic and neutral amino acid transport), member 2 [Source:MGI Symbol;Acc:MGI:96955]	single_cell
873	1.79681223337409e-07	-0.743746771796112	0.074	0.239	0.00396682236761998	0	Vasp	vasodilator-stimulated phosphoprotein [Source:MGI Symbol;Acc:MGI:109268]	single_cell
874	1.84771017878626e-07	-0.903682372412177	0.419	0.592	0.00407918976170644	0	Nfkb1	nuclear factor of kappa light polypeptide gene enhancer in B cells 1, p105 [Source:MGI Symbol;Acc:MGI:97312]	single_cell
875	1.97293752780117e-07	0.456416162886278	0.298	0.144	0.00435565418012665	0	Ecscr	endothelial cell surface expressed chemotaxis and apoptosis regulator [Source:MGI Symbol;Acc:MGI:1915795]	single_cell
876	1.99233628564307e-07	-1.2720910243445	0.181	0.35	0.00439848081781421	0	Gramd3	GRAM domain containing 3 [Source:MGI Symbol;Acc:MGI:1914815]	single_cell
877	2.03159397092934e-07	-1.40508023004238	0.051	0.195	0.00448515000962069	0	Ear2	eosinophil-associated, ribonuclease A family, member 2 [Source:MGI Symbol;Acc:MGI:108020]	single_cell
879	2.24809078685236e-07	0.505935122675851	0.163	0.055	0.00496311003013395	0	Prss12	protease, serine 12 neurotrypsin (motopsin) [Source:MGI Symbol;Acc:MGI:1100881]	single_cell
880	2.2762175821559e-07	0.534912698598947	0.405	0.231	0.00502520555612558	0	Cep85l	centrosomal protein 85-like [Source:MGI Symbol;Acc:MGI:3642684]	single_cell
881	2.45903169552049e-07	-0.799592058488646	0.019	0.149	0.00542880427420058	0	Hck	hemopoietic cell kinase [Source:MGI Symbol;Acc:MGI:96052]	single_cell
882	2.48627582677651e-07	0.516441786805602	0.191	0.073	0.00548895114277451	0	Usp42	ubiquitin specific peptidase 42 [Source:MGI Symbol;Acc:MGI:1924050]	single_cell
883	2.48769866492525e-07	0.560919903349775	0.186	0.07	0.00549209234255546	0	Colgalt2	collagen beta(1-O)galactosyltransferase 2 [Source:MGI Symbol;Acc:MGI:2138232]	single_cell
884	2.56581183456814e-07	0.585522769668032	0.353	0.197	0.00566454278717609	0	Rnf19a	ring finger protein 19A [Source:MGI Symbol;Acc:MGI:1353623]	single_cell
885	2.56852172898991e-07	0.532447264801988	0.428	0.252	0.00567052542109103	0	Nfix	nuclear factor I/X [Source:MGI Symbol;Acc:MGI:97311]	single_cell
886	2.66726460663492e-07	-0.833839931511299	0.051	0.201	0.00588852007206791	0	Gm49339	predicted gene, 49339 [Source:MGI Symbol;Acc:MGI:6121530]	single_cell
887	2.70531904042056e-07	-1.01453939678851	0.037	0.175	0.00597253284553648	0	Sgms2	sphingomyelin synthase 2 [Source:MGI Symbol;Acc:MGI:1921692]	single_cell
888	2.73199290910627e-07	-0.758270096266554	0.037	0.18	0.0060314207454339	0	Trib1	tribbles pseudokinase 1 [Source:MGI Symbol;Acc:MGI:2443397]	single_cell
889	2.84160635332074e-07	-0.782421995537064	0.093	0.256	0.00627341434622619	0	4930523C07Rik	RIKEN cDNA 4930523C07 gene [Source:MGI Symbol;Acc:MGI:1914897]	single_cell
890	2.85197760332572e-07	0.589775757649291	0.377	0.224	0.00629631095486219	0	Ppp1r13b	protein phosphatase 1, regulatory subunit 13B [Source:MGI Symbol;Acc:MGI:1336199]	single_cell
891	2.93745878267692e-07	-0.826141151742902	0.079	0.238	0.00648502775451583	0	Tbc1d1	TBC1 domain family, member 1 [Source:MGI Symbol;Acc:MGI:1889508]	single_cell
892	2.99915971085667e-07	-0.812082039091549	0.284	0.47	0.00662124489365828	0	Chd2	chromodomain helicase DNA binding protein 2 [Source:MGI Symbol;Acc:MGI:2448567]	single_cell
893	3.0530623176788e-07	0.695130372298384	0.33	0.186	0.00674024567873949	0	Milr1	mast cell immunoglobulin like receptor 1 [Source:MGI Symbol;Acc:MGI:2685731]	single_cell
894	3.09107424396842e-07	0.448864642766887	0.419	0.233	0.00682416460840909	0	Cald1	caldesmon 1 [Source:MGI Symbol;Acc:MGI:88250]	single_cell
895	3.13631343482127e-07	-0.787393069232798	0.233	0.414	0.00692403917005493	0	Kdm7a	lysine (K)-specific demethylase 7A [Source:MGI Symbol;Acc:MGI:2443388]	single_cell
896	3.16617331491202e-07	0.520017809813629	0.2	0.082	0.00698996082733128	0	Herc6	hect domain and RLD 6 [Source:MGI Symbol;Acc:MGI:1914388]	single_cell
897	3.28402644540675e-07	0.540469766123452	0.619	0.465	0.00725014518352447	0	Ints6	integrator complex subunit 6 [Source:MGI Symbol;Acc:MGI:1202397]	single_cell
898	3.31667875359222e-07	-0.733977748309804	0.033	0.169	0.00732223168430553	0	Ncf1	neutrophil cytosolic factor 1 [Source:MGI Symbol;Acc:MGI:97283]	single_cell
899	3.51034877575111e-07	0.458243091168796	0.26	0.12	0.00774979699222573	0	Tmod2	tropomodulin 2 [Source:MGI Symbol;Acc:MGI:1355335]	single_cell
900	3.57464140898005e-07	0.569773045853898	0.577	0.413	0.00789173583860525	0	Fchsd2	FCH and double SH3 domains 2 [Source:MGI Symbol;Acc:MGI:2448475]	single_cell
901	3.58796934120086e-07	0.604788055414311	0.377	0.219	0.00792115991456914	0	Zfp609	zinc finger protein 609 [Source:MGI Symbol;Acc:MGI:2674092]	single_cell
902	3.68460324355255e-07	0.673083154189381	0.293	0.149	0.00813449858079096	0	Kif2a	kinesin family member 2A [Source:MGI Symbol;Acc:MGI:108390]	single_cell
903	3.69873367368453e-07	-0.783419487388518	0.079	0.243	0.00816569433139334	0	Selplg	selectin, platelet (p-selectin) ligand [Source:MGI Symbol;Acc:MGI:106689]	single_cell
904	3.89643345528733e-07	0.538632429080734	0.265	0.13	0.00860215613923783	0	Actn4	actinin alpha 4 [Source:MGI Symbol;Acc:MGI:1890773]	single_cell
905	3.97248852732266e-07	-0.800436450825638	0.023	0.153	0.00877006292177024	0	Ccl9	chemokine (C-C motif) ligand 9 [Source:MGI Symbol;Acc:MGI:104533]	single_cell
906	4.03547700482653e-07	-0.747050086039285	0.251	0.441	0.00890912258355552	0	Cyth1	cytohesin 1 [Source:MGI Symbol;Acc:MGI:1334257]	single_cell
907	4.04801529522159e-07	0.625888948575888	0.307	0.171	0.0089368033672607	0	Bst2	bone marrow stromal cell antigen 2 [Source:MGI Symbol;Acc:MGI:1916800]	single_cell
908	4.05853697157585e-07	-1.21643626793354	0.126	0.284	0.00896003207214801	0	Plin2	perilipin 2 [Source:MGI Symbol;Acc:MGI:87920]	single_cell
909	4.09448886833876e-07	-0.878552025997499	0.056	0.203	0.00903940307463148	0	Patj	PATJ, crumbs cell polarity complex component [Source:MGI Symbol;Acc:MGI:1277960]	single_cell
910	4.09820758790479e-07	-0.767695222167749	0.126	0.298	0.0090476128918174	0	Ccdc88c	coiled-coil domain containing 88C [Source:MGI Symbol;Acc:MGI:1915589]	single_cell
911	4.15804791444292e-07	-0.909619007477146	0.451	0.597	0.00917972238071564	0	S100a6	S100 calcium binding protein A6 (calcyclin) [Source:MGI Symbol;Acc:MGI:1339467]	single_cell
912	4.25063756716876e-07	0.495132821730948	0.172	0.064	0.00938413255703846	0	Gkap1	G kinase anchoring protein 1 [Source:MGI Symbol;Acc:MGI:1891694]	single_cell
913	4.25694914088335e-07	0.445348776208972	0.191	0.074	0.00939806661832816	0	Hhex	hematopoietically expressed homeobox [Source:MGI Symbol;Acc:MGI:96086]	single_cell
914	4.32250018877099e-07	-0.427818382983618	0.981	0.985	0.00954278366674972	0	Rplp1	ribosomal protein, large, P1 [Source:MGI Symbol;Acc:MGI:1927099]	single_cell
915	4.42713391895167e-07	-0.675863725112782	0.005	0.118	0.0097737835528696	0	Metrnl	meteorin, glial cell differentiation regulator-like [Source:MGI Symbol;Acc:MGI:2384806]	single_cell
916	4.48963989942208e-07	-0.77055073135014	0.27	0.455	0.00991177800595413	0	Svil	supervillin [Source:MGI Symbol;Acc:MGI:2147319]	single_cell
917	4.498947571478e-07	0.645921605216096	0.27	0.132	0.00993232655355198	0	Prkd2	protein kinase D2 [Source:MGI Symbol;Acc:MGI:2141917]	single_cell
918	4.5050588356816e-07	-0.736859292636135	0.037	0.173	0.00994581839153426	0	Pik3r5	phosphoinositide-3-kinase regulatory subunit 5 [Source:MGI Symbol;Acc:MGI:2443588]	single_cell
919	4.53577328812899e-07	-0.960038163416	0.102	0.264	0.0100136266882024	0	Cyfip2	cytoplasmic FMR1 interacting protein 2 [Source:MGI Symbol;Acc:MGI:1924134]	single_cell
920	4.5902815710726e-07	0.528240903892839	0.163	0.059	0.010133964624457	0	Adgrl1	adhesion G protein-coupled receptor L1 [Source:MGI Symbol;Acc:MGI:1929461]	single_cell
921	4.65604636952617e-07	-0.847131493479026	0.033	0.167	0.0102791535700029	0	Fam169b	family with sequence similarity 169, member B [Source:MGI Symbol;Acc:MGI:3644026]	single_cell
922	4.72189475994202e-07	0.621734323083316	0.177	0.069	0.010424527061524	0	Nid1	nidogen 1 [Source:MGI Symbol;Acc:MGI:97342]	single_cell
923	4.78336519112616e-07	0.503045538727376	0.847	0.754	0.0105602353324492	0	Ankrd44	ankyrin repeat domain 44 [Source:MGI Symbol;Acc:MGI:3045243]	single_cell
924	4.79796086114234e-07	-0.722841671631626	0.028	0.159	0.0105924581931439	0	Tent5a	terminal nucleotidyltransferase 5A [Source:MGI Symbol;Acc:MGI:2670964]	single_cell
925	4.82932289854803e-07	-0.805027952555423	0.014	0.135	0.0106616961631245	0	Plbd1	phospholipase B domain containing 1 [Source:MGI Symbol;Acc:MGI:1914107]	single_cell
926	4.94728042068504e-07	-0.899786065358359	0.023	0.148	0.0109221109847464	0	Ifitm6	interferon induced transmembrane protein 6 [Source:MGI Symbol;Acc:MGI:2686976]	single_cell
927	4.99381191338537e-07	-0.820700071667091	0.06	0.206	0.0110248385611809	0	Ero1lb	NA	single_cell
928	5.01419875227626e-07	-0.782903424643518	0.377	0.539	0.0110698465854003	0	Kpna4	karyopherin (importin) alpha 4 [Source:MGI Symbol;Acc:MGI:1100848]	single_cell
929	5.0376371562477e-07	0.515183840580071	0.102	0.025	0.0111215915498481	0	Nipal2	NIPA-like domain containing 2 [Source:MGI Symbol;Acc:MGI:1924488]	single_cell
930	5.10078074714965e-07	0.534101850514514	0.172	0.064	0.0112609936554823	0	Pde9a	phosphodiesterase 9A [Source:MGI Symbol;Acc:MGI:1277179]	single_cell
931	5.10714672433754e-07	-0.623690393816708	0.228	0.418	0.01127504782332	0	Tcf20	transcription factor 20 [Source:MGI Symbol;Acc:MGI:108399]	single_cell
932	5.18194490174584e-07	0.495985098335124	0.344	0.181	0.0114401797595843	0	Farp1	FERM, RhoGEF (Arhgef) and pleckstrin domain protein 1 (chondrocyte-derived) [Source:MGI Symbol;Acc:MGI:2446173]	single_cell
933	5.25318447851825e-07	0.618809619293629	0.233	0.104	0.0115974553732247	0	Plcg1	phospholipase C, gamma 1 [Source:MGI Symbol;Acc:MGI:97615]	single_cell
934	5.2557813222211e-07	-0.658923755031348	0.493	0.67	0.0116031884250675	0	Hivep2	human immunodeficiency virus type I enhancer binding protein 2 [Source:MGI Symbol;Acc:MGI:1338076]	single_cell
935	5.30130635052891e-07	0.493724702071384	0.116	0.032	0.0117036940300627	0	Spats2	spermatogenesis associated, serine-rich 2 [Source:MGI Symbol;Acc:MGI:1919822]	single_cell
936	5.41441936313823e-07	-0.863889011502337	0.065	0.214	0.0119534136280003	0	Rasgef1b	RasGEF domain family, member 1B [Source:MGI Symbol;Acc:MGI:2443755]	single_cell
937	5.48181863364821e-07	-1.4336433143824	0.051	0.189	0.0121022109975052	0	Il1b	interleukin 1 beta [Source:MGI Symbol;Acc:MGI:96543]	single_cell
938	5.48291302373034e-07	0.58159394570372	0.256	0.121	0.0121046270824895	0	Zdhhc17	zinc finger, DHHC domain containing 17 [Source:MGI Symbol;Acc:MGI:2445110]	single_cell
939	5.52535833048644e-07	-0.95194399239409	0.051	0.195	0.0121983335862149	0	Ifi27l2a	interferon, alpha-inducible protein 27 like 2A [Source:MGI Symbol;Acc:MGI:1924183]	single_cell
940	5.65417725348097e-07	0.544113544782468	0.274	0.136	0.0124827271225099	0	Arid5a	AT rich interactive domain 5A (MRF1-like) [Source:MGI Symbol;Acc:MGI:2443039]	single_cell
941	5.66215014269092e-07	-0.711161382891033	0	0.107	0.0125003288700187	0	Arhgef10l	Rho guanine nucleotide exchange factor (GEF) 10-like [Source:MGI Symbol;Acc:MGI:1920004]	single_cell
942	5.67240521806873e-07	0.493649956005201	0.144	0.047	0.0125229689999303	0	Card10	caspase recruitment domain family, member 10 [Source:MGI Symbol;Acc:MGI:2146012]	single_cell
943	5.99334520195342e-07	-0.752329382609239	0.033	0.163	0.0132315082023526	0	Myo1g	myosin IG [Source:MGI Symbol;Acc:MGI:1927091]	single_cell
944	6.17640327866813e-07	0.538950766824052	0.177	0.068	0.0136356455183156	0	Pawr	PRKC, apoptosis, WT1, regulator [Source:MGI Symbol;Acc:MGI:2149961]	single_cell
945	6.2504986741856e-07	-0.743215771250884	0.135	0.311	0.0137992259229995	0	Emp3	epithelial membrane protein 3 [Source:MGI Symbol;Acc:MGI:1098729]	single_cell
946	6.33064958476186e-07	-0.816941331152151	0.033	0.162	0.0139761750882788	0	1700025G04Rik	RIKEN cDNA 1700025G04 gene [Source:MGI Symbol;Acc:MGI:1916649]	single_cell
947	6.37852154610265e-07	-0.761926048010083	0.195	0.362	0.0140818620173308	0	Pfn1	profilin 1 [Source:MGI Symbol;Acc:MGI:97549]	single_cell
948	6.47955057614528e-07	-1.0204224034278	0.056	0.196	0.0143049038069559	0	Ccr2	chemokine (C-C motif) receptor 2 [Source:MGI Symbol;Acc:MGI:106185]	single_cell
949	6.67057613279273e-07	-0.735642330532882	0.014	0.132	0.0147266309283665	0	Csf2rb	colony stimulating factor 2 receptor, beta, low-affinity (granulocyte-macrophage) [Source:MGI Symbol;Acc:MGI:1339759]	single_cell
951	6.79737847200453e-07	-0.687015607076101	0.009	0.122	0.0150065724526444	0	Clec4a1	C-type lectin domain family 4, member a1 [Source:MGI Symbol;Acc:MGI:3036291]	single_cell
952	6.92194425480747e-07	0.515021382944967	0.181	0.07	0.0152815763313385	0	9930111J21Rik2	RIKEN cDNA 9930111J21 gene 2 [Source:MGI Symbol;Acc:MGI:3711310]	single_cell
953	7.56991141404648e-07	0.544982888327037	0.326	0.178	0.0167120934287904	0	Rgl1	ral guanine nucleotide dissociation stimulator,-like 1 [Source:MGI Symbol;Acc:MGI:107484]	single_cell
954	7.57785791925854e-07	-0.953240707481702	0.084	0.232	0.0167296369283471	0	Rilpl2	Rab interacting lysosomal protein-like 2 [Source:MGI Symbol;Acc:MGI:1933112]	single_cell
955	7.74384640469557e-07	-0.722419834373548	0.019	0.139	0.0170960897076464	0	Emilin2	elastin microfibril interfacer 2 [Source:MGI Symbol;Acc:MGI:2389136]	single_cell
956	7.80427627548834e-07	-2.30727246680504	0.079	0.222	0.0172295007333956	0	Kcnip4	Kv channel interacting protein 4 [Source:MGI Symbol;Acc:MGI:1933131]	single_cell
957	7.91693527637975e-07	-0.600338173671396	0	0.104	0.0174782180096636	0	Tnfrsf21	tumor necrosis factor receptor superfamily, member 21 [Source:MGI Symbol;Acc:MGI:2151075]	single_cell
958	7.94605458958386e-07	0.56740138860939	0.251	0.121	0.0175425047174243	0	Tmem184b	transmembrane protein 184b [Source:MGI Symbol;Acc:MGI:2445179]	single_cell
959	8.05471820554376e-07	0.452939286380618	0.712	0.601	0.017782401382379	0	Gnb1	guanine nucleotide binding protein (G protein), beta 1 [Source:MGI Symbol;Acc:MGI:95781]	single_cell
960	8.20403536516567e-07	0.423689537425655	0.223	0.097	0.0181120488756763	0	Rgs12	regulator of G-protein signaling 12 [Source:MGI Symbol;Acc:MGI:1918979]	single_cell
961	8.59688005718211e-07	-0.674137911276431	0.023	0.148	0.0189793321022409	0	March1	NA	single_cell
962	8.63368673548056e-07	0.482331103003057	0.102	0.027	0.0190605902059204	0	Slc16a2	solute carrier family 16 (monocarboxylic acid transporters), member 2 [Source:MGI Symbol;Acc:MGI:1203732]	single_cell
963	8.67257717654949e-07	-0.744982019180603	0.056	0.196	0.0191464486326683	0	Mgst1	microsomal glutathione S-transferase 1 [Source:MGI Symbol;Acc:MGI:1913850]	single_cell
965	8.69738279847083e-07	-0.787232236358996	0.349	0.513	0.0192012120041841	0	Npc2	NPC intracellular cholesterol transporter 2 [Source:MGI Symbol;Acc:MGI:1915213]	single_cell
966	8.86286451511203e-07	-0.648557067519908	0.033	0.159	0.0195665459900128	0	Nckap1l	NCK associated protein 1 like [Source:MGI Symbol;Acc:MGI:1926063]	single_cell
967	8.93421453834049e-07	-0.655017398104874	0.265	0.437	0.0197240654362943	0	Actr2	ARP2 actin-related protein 2 [Source:MGI Symbol;Acc:MGI:1913963]	single_cell
968	9.19800064830462e-07	-0.644165118686773	0.014	0.129	0.0203064260312621	0	Dok3	docking protein 3 [Source:MGI Symbol;Acc:MGI:1351490]	single_cell
969	9.44166694094057e-07	0.50400804356712	0.13	0.042	0.0208443681055145	0	Cd101	CD101 antigen [Source:MGI Symbol;Acc:MGI:2685862]	single_cell
970	9.51243823784855e-07	-0.666038230420048	0.06	0.208	0.0210006098976982	0	Cnbd2	cyclic nucleotide binding domain containing 2 [Source:MGI Symbol;Acc:MGI:1918123]	single_cell
971	9.52582363590233e-07	0.522687162393495	0.228	0.107	0.0210301608409816	0	Casd1	CAS1 domain containing 1 [Source:MGI Symbol;Acc:MGI:2384865]	single_cell
972	9.53999503473885e-07	0.578745155102449	0.256	0.126	0.021061447038193	0	Arhgap23	Rho GTPase activating protein 23 [Source:MGI Symbol;Acc:MGI:3697726]	single_cell
973	9.6542083378532e-07	-0.64667681716988	0.079	0.232	0.0213135957474785	0	Arhgdib	Rho, GDP dissociation inhibitor (GDI) beta [Source:MGI Symbol;Acc:MGI:101940]	single_cell
974	9.7108768543514e-07	-0.871802184106458	0.279	0.442	0.0214387028313516	0	Pip4k2a	phosphatidylinositol-5-phosphate 4-kinase, type II, alpha [Source:MGI Symbol;Acc:MGI:1298206]	single_cell
975	9.71517606691764e-07	0.456568034795315	0.186	0.074	0.0214481942029341	0	Serpinb6b	serine (or cysteine) peptidase inhibitor, clade B, member 6b [Source:MGI Symbol;Acc:MGI:894688]	single_cell
976	9.73466880804273e-07	0.570362116624685	0.46	0.307	0.0214912283275159	0	Stim2	stromal interaction molecule 2 [Source:MGI Symbol;Acc:MGI:2151156]	single_cell
977	9.785823617054e-07	-1.32775767982742	0.042	0.172	0.0216041627993701	0	Thbs1	thrombospondin 1 [Source:MGI Symbol;Acc:MGI:98737]	single_cell
978	9.81066876521859e-07	-0.71972564009098	0.26	0.452	0.0216590134329731	0	Actr3	ARP3 actin-related protein 3 [Source:MGI Symbol;Acc:MGI:1921367]	single_cell
979	9.85261109937059e-07	-0.832463883824176	0.056	0.195	0.0217516095240805	0	Sort1	sortilin 1 [Source:MGI Symbol;Acc:MGI:1338015]	single_cell
980	9.91062473779882e-07	-0.70101982535522	0.633	0.726	0.0218796862336384	0	Rap1b	RAS related protein 1b [Source:MGI Symbol;Acc:MGI:894315]	single_cell
981	1.01440534172929e-06	-0.691127824417654	0.005	0.112	0.0223950267293575	0	Pstpip2	proline-serine-threonine phosphatase-interacting protein 2 [Source:MGI Symbol;Acc:MGI:1335088]	single_cell
982	1.02103186826379e-06	0.536768883293482	0.14	0.047	0.0225413205556598	0	Muc6	NA	single_cell
983	1.06435106857521e-06	-0.723948853698218	0.009	0.12	0.0234976785409349	0	Mcemp1	mast cell expressed membrane protein 1 [Source:MGI Symbol;Acc:MGI:1916439]	single_cell
984	1.09718671213752e-06	-0.699600170535903	0.167	0.339	0.0242225910438601	0	Rnf157	ring finger protein 157 [Source:MGI Symbol;Acc:MGI:2442484]	single_cell
985	1.11606818556044e-06	0.545060153859478	0.163	0.061	0.0246394373326179	0	Hyal2	hyaluronoglucosaminidase 2 [Source:MGI Symbol;Acc:MGI:1196334]	single_cell
986	1.12156412175954e-06	0.553770440486503	0.428	0.262	0.0247607711160854	0	H2-Q7	histocompatibility 2, Q region locus 7 [Source:MGI Symbol;Acc:MGI:95936]	single_cell
987	1.1276457275826e-06	-0.679079336427419	0.247	0.436	0.0248950347278411	0	Sgms1	sphingomyelin synthase 1 [Source:MGI Symbol;Acc:MGI:2444110]	single_cell
989	1.20658619217375e-06	0.512787693229198	0.26	0.131	0.0266378033646199	0	Smurf1	SMAD specific E3 ubiquitin protein ligase 1 [Source:MGI Symbol;Acc:MGI:1923038]	single_cell
990	1.21563651929249e-06	0.492164950246934	0.116	0.034	0.0268376074364204	0	Filip1	filamin A interacting protein 1 [Source:MGI Symbol;Acc:MGI:1917848]	single_cell
992	1.22166968744804e-06	-0.568588712946671	0.567	0.717	0.0269708016897904	0	Lrba	LPS-responsive beige-like anchor [Source:MGI Symbol;Acc:MGI:1933162]	single_cell
993	1.232705656998e-06	-1.31990638253513	0.009	0.118	0.0272144427895449	0	F13a1	coagulation factor XIII, A1 subunit [Source:MGI Symbol;Acc:MGI:1921395]	single_cell
994	1.23851107886853e-06	0.524325036984738	0.181	0.074	0.0273426090881806	0	Lysmd2	LysM, putative peptidoglycan-binding, domain containing 2 [Source:MGI Symbol;Acc:MGI:1917332]	single_cell
995	1.23965907736272e-06	0.429800483364537	0.102	0.027	0.0273679534509368	0	Csf1	colony stimulating factor 1 (macrophage) [Source:MGI Symbol;Acc:MGI:1339753]	single_cell
997	1.26870050299184e-06	0.400040816724924	0.107	0.029	0.0280091010045509	0	Als2cl	ALS2 C-terminal like [Source:MGI Symbol;Acc:MGI:2447532]	single_cell
998	1.33274997457953e-06	-0.824528848030696	0.13	0.289	0.0294231211887923	0	Birc3	baculoviral IAP repeat-containing 3 [Source:MGI Symbol;Acc:MGI:1197007]	single_cell
999	1.40949178720259e-06	0.448915564047981	0.112	0.032	0.0311173501860715	0	Zswim3	zinc finger SWIM-type containing 3 [Source:MGI Symbol;Acc:MGI:1914788]	single_cell
1000	1.46491424977065e-06	0.417914639295451	0.135	0.045	0.0323409118921866	0	Mcam	melanoma cell adhesion molecule [Source:MGI Symbol;Acc:MGI:1933966]	single_cell
1001	1.5125874662275e-06	-0.690186619132017	0.009	0.117	0.0333933934919045	0	Ramp1	receptor (calcitonin) activity modifying protein 1 [Source:MGI Symbol;Acc:MGI:1858418]	single_cell
1002	1.51463580654226e-06	-0.739098996494528	0.037	0.167	0.0334386147010334	0	Gm8369	predicted gene 8369 [Source:MGI Symbol;Acc:MGI:3645380]	single_cell
1003	1.55784933665682e-06	0.480139368824247	0.153	0.055	0.0343926398053726	0	Ddah2	dimethylarginine dimethylaminohydrolase 2 [Source:MGI Symbol;Acc:MGI:1859016]	single_cell
1004	1.5597227371796e-06	0.541896958098755	0.191	0.08	0.034433998868714	0	Cuedc1	CUE domain containing 1 [Source:MGI Symbol;Acc:MGI:2144281]	single_cell
1005	1.57849992264157e-06	-0.786371256707515	0.033	0.155	0.0348485427921579	0	Slc15a3	solute carrier family 15, member 3 [Source:MGI Symbol;Acc:MGI:1929691]	single_cell
1006	1.58470669865504e-06	0.585267160246839	0.679	0.529	0.0349855697862074	0	Fam117b	family with sequence similarity 117, member B [Source:MGI Symbol;Acc:MGI:1920000]	single_cell
1007	1.63953495581896e-06	0.447380958173173	0.158	0.06	0.0361960132196152	0	Jak3	Janus kinase 3 [Source:MGI Symbol;Acc:MGI:99928]	single_cell
1008	1.64479548020738e-06	0.681673555528739	0.265	0.136	0.0363121498165384	0	Kansl3	KAT8 regulatory NSL complex subunit 3 [Source:MGI Symbol;Acc:MGI:1918055]	single_cell
1009	1.70561513197748e-06	-0.956101094222995	0.06	0.2	0.0376548652686669	0	Fgf13	fibroblast growth factor 13 [Source:MGI Symbol;Acc:MGI:109178]	single_cell
1010	1.76166509055488e-06	-0.69758780978402	0.005	0.107	0.0388922802041801	0	Apobec1	apolipoprotein B mRNA editing enzyme, catalytic polypeptide 1 [Source:MGI Symbol;Acc:MGI:103298]	single_cell
1011	1.79760346851907e-06	-0.9318000301157	0.009	0.116	0.0396856917744955	0	Prdm6	PR domain containing 6 [Source:MGI Symbol;Acc:MGI:2684938]	single_cell
1012	1.8401280295307e-06	-0.797798892302586	0.107	0.255	0.0406245065079493	0	Cdk2ap2	CDK2-associated protein 2 [Source:MGI Symbol;Acc:MGI:1098779]	single_cell
1013	1.92506798936676e-06	0.489428485675465	0.177	0.071	0.0424997260012499	0	Cnksr3	Cnksr family member 3 [Source:MGI Symbol;Acc:MGI:2674130]	single_cell
1014	1.95204210651899e-06	-0.684443833460761	0.149	0.315	0.0430952335856197	0	Arpc4	actin related protein 2/3 complex, subunit 4 [Source:MGI Symbol;Acc:MGI:1915339]	single_cell
1015	1.98016176397668e-06	0.574840971552533	0.26	0.129	0.0437160312633132	0	Gulp1	GULP, engulfment adaptor PTB domain containing 1 [Source:MGI Symbol;Acc:MGI:1920407]	single_cell
1016	1.98195840471968e-06	0.582603495455596	0.344	0.195	0.0437556957009963	0	Nos1ap	nitric oxide synthase 1 (neuronal) adaptor protein [Source:MGI Symbol;Acc:MGI:1917979]	single_cell
1017	2.00572362456397e-06	0.510219307957492	0.191	0.083	0.0442803604594988	0	Grap	GRB2-related adaptor protein [Source:MGI Symbol;Acc:MGI:1918770]	single_cell
1018	2.0560855888521e-06	-0.888447837561933	0.005	0.106	0.0453922015450878	0	Adgre4	adhesion G protein-coupled receptor E4 [Source:MGI Symbol;Acc:MGI:1196464]	single_cell
1019	2.05833710899494e-06	0.422103963667137	0.107	0.031	0.0454419083552813	0	1500015A07Rik	RIKEN cDNA 1500015A07 gene [Source:MGI Symbol;Acc:MGI:1916232]	single_cell
1020	2.07240462674477e-06	0.446715964732907	0.256	0.126	0.0457524769446443	0	Stmn2	stathmin-like 2 [Source:MGI Symbol;Acc:MGI:98241]	single_cell
1021	2.09043762480308e-06	0.479215296522994	0.219	0.098	0.0461505914427777	0	Cracr2b	calcium release activated channel regulator 2B [Source:MGI Symbol;Acc:MGI:2446129]	single_cell
1022	2.1096393257013e-06	0.439189434690058	0.144	0.051	0.0465745073935075	0	Unc45b	unc-45 myosin chaperone B [Source:MGI Symbol;Acc:MGI:2443377]	single_cell
1023	2.16896183867987e-06	-0.724734720220203	0.019	0.131	0.0478841705125356	0	A530013C23Rik	RIKEN cDNA A530013C23 gene [Source:MGI Symbol;Acc:MGI:3041178]	single_cell
1024	2.16901557521913e-06	0.553065154274472	0.219	0.101	0.0478853568541128	0	Tspan8	tetraspanin 8 [Source:MGI Symbol;Acc:MGI:2384918]	single_cell
1025	2.21861304438212e-06	0.615763252375198	0.409	0.268	0.0489803201808241	0	Nup210l	nucleoporin 210-like [Source:MGI Symbol;Acc:MGI:1924845]	single_cell
1026	2.24472508094003e-06	-0.701123292520004	0.009	0.115	0.0495567956119131	0	Ptpro	protein tyrosine phosphatase, receptor type, O [Source:MGI Symbol;Acc:MGI:1097152]	single_cell
1027	2.24935297382507e-06	-0.62397970335486	0.274	0.45	0.0496589656031361	0	Abr	active BCR-related gene [Source:MGI Symbol;Acc:MGI:107771]	single_cell
1028	2.26015830355663e-06	0.514573557529518	0.219	0.098	0.0498975148676197	0	Nhsl2	NHS-like 2 [Source:MGI Symbol;Acc:MGI:3645090]	single_cell
1029	2.28729647315697e-06	-0.729399911331655	0.028	0.145	0.0504966442378864	0	Tiam1	T cell lymphoma invasion and metastasis 1 [Source:MGI Symbol;Acc:MGI:103306]	single_cell
1030	2.29315055245768e-06	0.551114273365752	0.367	0.224	0.0506258847466083	0	Oaz2	ornithine decarboxylase antizyme 2 [Source:MGI Symbol;Acc:MGI:109492]	single_cell
1031	2.38179956470382e-06	0.438262199000852	0.2	0.085	0.0525829889899663	0	Nes	nestin [Source:MGI Symbol;Acc:MGI:101784]	single_cell
1032	2.38858137591614e-06	-0.788717620509477	0.014	0.122	0.0527327110361006	0	Gk	glycerol kinase [Source:MGI Symbol;Acc:MGI:106594]	single_cell
1033	2.41084419862308e-06	-0.942516815002122	0.312	0.469	0.0532242073730017	0	Samhd1	SAM domain and HD domain, 1 [Source:MGI Symbol;Acc:MGI:1927468]	single_cell
1034	2.41664601999263e-06	-0.680406637968547	0.158	0.321	0.0533522941833772	0	Sec61b	Sec61 beta subunit [Source:MGI Symbol;Acc:MGI:1913462]	single_cell
1035	2.48698575416954e-06	0.553150328206982	0.223	0.107	0.054905184494801	0	Lgals9	lectin, galactose binding, soluble 9 [Source:MGI Symbol;Acc:MGI:109496]	single_cell
1036	2.53195859094651e-06	-0.663084421111586	0.065	0.209	0.0558980498123261	0	Rhoq	ras homolog family member Q [Source:MGI Symbol;Acc:MGI:1931553]	single_cell
1037	2.53993076241558e-06	0.480711968900485	0.321	0.18	0.0560740514418487	0	Cdan1	congenital dyserythropoietic anemia, type I (human) [Source:MGI Symbol;Acc:MGI:1916218]	single_cell
1038	2.55154548379403e-06	-0.696056997690295	0.642	0.717	0.0563304696457207	0	Iqgap1	IQ motif containing GTPase activating protein 1 [Source:MGI Symbol;Acc:MGI:1352757]	single_cell
1039	2.60162844472715e-06	-0.924051983725396	0.074	0.209	0.0574361511742413	0	Nceh1	neutral cholesterol ester hydrolase 1 [Source:MGI Symbol;Acc:MGI:2443191]	single_cell
1040	2.62251067793469e-06	-0.657824265101381	0.028	0.145	0.0578971682367642	0	Lpxn	leupaxin [Source:MGI Symbol;Acc:MGI:2147677]	single_cell
1041	2.62737858543322e-06	-0.633063146136734	0.014	0.124	0.0580046370306092	0	Irf5	interferon regulatory factor 5 [Source:MGI Symbol;Acc:MGI:1350924]	single_cell
1042	2.64201508678073e-06	-0.718402002912466	0.079	0.219	0.0583277670708581	0	Dipk1a	divergent protein kinase domain 1A [Source:MGI Symbol;Acc:MGI:1914516]	single_cell
1043	2.69291670738301e-06	0.514756645347365	0.274	0.143	0.0594515221488948	0	Otud7b	OTU domain containing 7B [Source:MGI Symbol;Acc:MGI:2654703]	single_cell
1044	2.84089931568147e-06	-0.769744164276259	0.181	0.336	0.0627185341922997	0	Lyst	lysosomal trafficking regulator [Source:MGI Symbol;Acc:MGI:107448]	single_cell
1045	2.91471558510413e-06	0.617325701407213	0.205	0.092	0.064348175972344	0	Ankrd50	ankyrin repeat domain 50 [Source:MGI Symbol;Acc:MGI:2139777]	single_cell
1046	2.92164474564892e-06	0.497839774034337	0.13	0.045	0.0645011510496912	0	Cep112	centrosomal protein 112 [Source:MGI Symbol;Acc:MGI:1923673]	single_cell
1047	3.05070716005357e-06	-0.649232276713735	0.284	0.465	0.0673504619725026	0	Capzb	capping protein (actin filament) muscle Z-line, beta [Source:MGI Symbol;Acc:MGI:104652]	single_cell
1048	3.06608688381666e-06	0.560549712420873	0.228	0.11	0.0676900001340203	0	Parva	parvin, alpha [Source:MGI Symbol;Acc:MGI:1931144]	single_cell
1049	3.23001701536849e-06	0.433005881032148	0.316	0.169	0.0713090856482902	0	Nckap1	NCK-associated protein 1 [Source:MGI Symbol;Acc:MGI:1355333]	single_cell
1050	3.28339332039811e-06	0.491278874575711	0.279	0.146	0.0724874743344291	0	Zfp704	zinc finger protein 704 [Source:MGI Symbol;Acc:MGI:2180715]	single_cell
1052	3.29023421432907e-06	0.504028021452851	0.205	0.092	0.0726385007497429	0	Dync1li2	dynein, cytoplasmic 1 light intermediate chain 2 [Source:MGI Symbol;Acc:MGI:107738]	single_cell
1053	3.29564101047321e-06	0.496599101329221	0.158	0.06	0.0727578665882171	0	Yap1	yes-associated protein 1 [Source:MGI Symbol;Acc:MGI:103262]	single_cell
1054	3.41638197491964e-06	0.435440636730234	0.321	0.175	0.0754234648603008	0	Abi3bp	ABI family member 3 binding protein [Source:MGI Symbol;Acc:MGI:2444583]	single_cell
1055	3.45047268580091e-06	-0.834602455868865	0.056	0.185	0.0761760854844267	0	Ldlr	low density lipoprotein receptor [Source:MGI Symbol;Acc:MGI:96765]	single_cell
1056	3.46623820405088e-06	-0.758736518252371	0.177	0.343	0.0765241408308313	0	Chka	choline kinase alpha [Source:MGI Symbol;Acc:MGI:107760]	single_cell
1057	3.49007430065397e-06	-0.688656100797647	0.023	0.138	0.0770503703355377	0	Atp10a	ATPase, class V, type 10A [Source:MGI Symbol;Acc:MGI:1330809]	single_cell
1058	3.56589863413334e-06	0.537071753976483	0.298	0.162	0.0787243441457617	0	Rhob	ras homolog family member B [Source:MGI Symbol;Acc:MGI:107949]	single_cell
1059	3.62673255542485e-06	0.429285339948937	0.144	0.052	0.0800673746261144	0	Rasgrf2	RAS protein-specific guanine nucleotide-releasing factor 2 [Source:MGI Symbol;Acc:MGI:109137]	single_cell
1060	3.68327054387378e-06	-0.875470949791919	0.177	0.332	0.0813155637971014	0	Tnfaip3	tumor necrosis factor, alpha-induced protein 3 [Source:MGI Symbol;Acc:MGI:1196377]	single_cell
1061	3.7467727111056e-06	-0.719126741700831	0.056	0.185	0.0827175011430784	0	Adcy7	adenylate cyclase 7 [Source:MGI Symbol;Acc:MGI:102891]	single_cell
1062	3.80233340186568e-06	-0.583779206214736	0.005	0.102	0.0839441145129886	0	Unc119	unc-119 lipid binding chaperone [Source:MGI Symbol;Acc:MGI:1328357]	single_cell
1063	3.87565065514411e-06	-0.74491747568515	0.26	0.42	0.0855627395136166	0	Litaf	LPS-induced TN factor [Source:MGI Symbol;Acc:MGI:1929512]	single_cell
1065	3.91109042851419e-06	-0.600729515967172	0.112	0.261	0.0863451433903078	0	Atp13a3	ATPase type 13A3 [Source:MGI Symbol;Acc:MGI:2685387]	single_cell
1066	3.91615683125961e-06	-0.580380250394494	0.009	0.111	0.0864569943637183	0	Trpv2	transient receptor potential cation channel, subfamily V, member 2 [Source:MGI Symbol;Acc:MGI:1341836]	single_cell
1067	3.92061698934699e-06	-0.652701164156007	0.023	0.136	0.0865554612738136	0	Spn	sialophorin [Source:MGI Symbol;Acc:MGI:98384]	single_cell
1068	3.95453128800369e-06	-0.733590895193266	0.158	0.324	0.0873041872452576	0	Taldo1	transaldolase 1 [Source:MGI Symbol;Acc:MGI:1274789]	single_cell
1069	3.96861808235855e-06	0.508092284937956	0.172	0.069	0.0876151814042297	0	4930554G24Rik	RIKEN cDNA 4930554G24 gene [Source:MGI Symbol;Acc:MGI:1922530]	single_cell
1070	4.07895410130967e-06	-1.12328450440723	0.13	0.27	0.0900510696946137	0	Rgcc	regulator of cell cycle [Source:MGI Symbol;Acc:MGI:1913464]	single_cell
1071	4.16778094288531e-06	-1.17135858261447	0.056	0.182	0.092012099876079	0	Gm31243	predicted gene, 31243 [Source:MGI Symbol;Acc:MGI:5590402]	single_cell
1072	4.19612642713183e-06	-0.752045403769537	0.158	0.312	0.0926378831317894	0	Lmo4	LIM domain only 4 [Source:MGI Symbol;Acc:MGI:109360]	single_cell
1073	4.31270621199198e-06	-0.805897328079184	0.051	0.176	0.095211615042147	0	Il2rb	interleukin 2 receptor, beta chain [Source:MGI Symbol;Acc:MGI:96550]	single_cell
1074	4.40222324294597e-06	-0.708789916637368	0.102	0.247	0.0971878825345182	0	B4galt5	UDP-Gal:betaGlcNAc beta 1,4-galactosyltransferase, polypeptide 5 [Source:MGI Symbol;Acc:MGI:1927169]	single_cell
1075	4.46435307423827e-06	-0.876446059235308	0.019	0.126	0.0985595228199582	0	Lama2	laminin, alpha 2 [Source:MGI Symbol;Acc:MGI:99912]	single_cell
1076	4.48819012949887e-06	0.509039402574946	0.223	0.106	0.0990857734889465	0	Ypel2	yippee like 2 [Source:MGI Symbol;Acc:MGI:1925114]	single_cell
1078	4.61250424746779e-06	-0.842613317995779	0.065	0.196	0.101830256271346	0	Pde7b	phosphodiesterase 7B [Source:MGI Symbol;Acc:MGI:1352752]	single_cell
1079	4.66612557620039e-06	-0.899741497561424	0.06	0.189	0.103014054345776	0	Bank1	B cell scaffold protein with ankyrin repeats 1 [Source:MGI Symbol;Acc:MGI:2442120]	single_cell
1080	4.67783048380814e-06	0.545630605524227	0.316	0.182	0.103272463591032	0	Pcmtd1	protein-L-isoaspartate (D-aspartate) O-methyltransferase domain containing 1 [Source:MGI Symbol;Acc:MGI:2441773]	single_cell
1081	4.73736504534599e-06	-1.01034976986149	0.084	0.218	0.104586808106103	0	Ly6c2	lymphocyte antigen 6 complex, locus C2 [Source:MGI Symbol;Acc:MGI:3712069]	single_cell
1082	4.74258205098432e-06	0.445749511600659	0.158	0.062	0.104701983939581	0	Pim3	proviral integration site 3 [Source:MGI Symbol;Acc:MGI:1355297]	single_cell
1083	4.90074432494512e-06	-0.664997316539111	0.079	0.22	0.108193732461813	0	Unc93b1	unc-93 homolog B1, TLR signaling regulator [Source:MGI Symbol;Acc:MGI:1859307]	single_cell
1084	4.94546610072578e-06	-0.681805007238783	0.023	0.131	0.109181055105723	0	Ugt1a10	UDP glycosyltransferase 1 family, polypeptide A10 [Source:MGI Symbol;Acc:MGI:3580642]	single_cell
1085	5.09712038539719e-06	-0.70711150884436	0.028	0.14	0.112529126748414	0	Mapkapk3	mitogen-activated protein kinase-activated protein kinase 3 [Source:MGI Symbol;Acc:MGI:2143163]	single_cell
1086	5.10354565266101e-06	-0.708327478085562	0.088	0.233	0.112670977373797	0	Prkag2	protein kinase, AMP-activated, gamma 2 non-catalytic subunit [Source:MGI Symbol;Acc:MGI:1336153]	single_cell
1087	5.1205703089325e-06	-0.80038930354589	0.112	0.256	0.113046830710303	0	Gpd2	glycerol phosphate dehydrogenase 2, mitochondrial [Source:MGI Symbol;Acc:MGI:99778]	single_cell
1088	5.16686693501223e-06	-0.638431685377665	0.079	0.22	0.114068921324265	0	Rasgrp2	RAS, guanyl releasing protein 2 [Source:MGI Symbol;Acc:MGI:1333849]	single_cell
1089	5.43145007058948e-06	-0.732449479492088	0.084	0.22	0.119910123208404	0	Plcg2	phospholipase C, gamma 2 [Source:MGI Symbol;Acc:MGI:97616]	single_cell
1090	5.45722137600779e-06	0.404687838260324	0.116	0.037	0.120479076318124	0	Hey1	hairy/enhancer-of-split related with YRPW motif 1 [Source:MGI Symbol;Acc:MGI:1341800]	single_cell
1092	5.55984998466686e-06	-0.423947595516194	0.851	0.902	0.12274480811149	0	Camk1d	calcium/calmodulin-dependent protein kinase ID [Source:MGI Symbol;Acc:MGI:2442190]	single_cell
1093	5.63475973245557e-06	0.500082815241175	0.233	0.113	0.124398590613422	0	Dusp3	dual specificity phosphatase 3 (vaccinia virus phosphatase VH1-related) [Source:MGI Symbol;Acc:MGI:1919599]	single_cell
1094	5.63585753989226e-06	-0.643332076863673	0.084	0.223	0.124422826908201	0	Ccdc12	coiled-coil domain containing 12 [Source:MGI Symbol;Acc:MGI:1919904]	single_cell
1095	5.63742580647191e-06	0.476939673035411	0.14	0.051	0.12445744952948	0	Fam135a	family with sequence similarity 135, member A [Source:MGI Symbol;Acc:MGI:1915437]	single_cell
1096	5.7020325497104e-06	-0.605139390126357	0.014	0.116	0.125883772599956	0	Osbpl3	oxysterol binding protein-like 3 [Source:MGI Symbol;Acc:MGI:1918970]	single_cell
1097	5.9285926778162e-06	-0.66426140560957	0.144	0.294	0.130885540548148	0	Prex1	phosphatidylinositol-3,4,5-trisphosphate-dependent Rac exchange factor 1 [Source:MGI Symbol;Acc:MGI:3040696]	single_cell
1098	5.98751760914991e-06	-0.577779174940791	0.033	0.15	0.132186426257203	0	Slc1a5	solute carrier family 1 (neutral amino acid transporter), member 5 [Source:MGI Symbol;Acc:MGI:105305]	single_cell
1099	6.04630620081756e-06	0.549333926304704	0.391	0.254	0.133484301995449	0	Cdk6	cyclin-dependent kinase 6 [Source:MGI Symbol;Acc:MGI:1277162]	single_cell
1100	6.07722176259776e-06	0.465103724686747	0.265	0.138	0.134166824852871	0	Myo18a	myosin XVIIIA [Source:MGI Symbol;Acc:MGI:2667185]	single_cell
1101	6.10437673912311e-06	-0.621317009580402	0.149	0.304	0.134766325269621	0	Coq10b	coenzyme Q10B [Source:MGI Symbol;Acc:MGI:1915126]	single_cell
1102	6.24728795344775e-06	-0.761340472528945	0.033	0.145	0.137921376148266	0	Mthfsl	5, 10-methenyltetrahydrofolate synthetase-like [Source:MGI Symbol;Acc:MGI:3780550]	single_cell
1103	6.36478250885986e-06	-0.64156053214335	0.037	0.154	0.140515303448099	0	Cd84	CD84 antigen [Source:MGI Symbol;Acc:MGI:1336885]	single_cell
1104	6.48467234468055e-06	-0.887158939634118	0.586	0.655	0.143162111353512	0	Zeb2	zinc finger E-box binding homeobox 2 [Source:MGI Symbol;Acc:MGI:1344407]	single_cell
1105	6.53510817439548e-06	-0.641570324277638	0.023	0.132	0.144275583166129	0	Traf1	TNF receptor-associated factor 1 [Source:MGI Symbol;Acc:MGI:101836]	single_cell
1106	6.57159691681241e-06	0.455162415306065	0.47	0.329	0.145081145132468	0	Man2a1	mannosidase 2, alpha 1 [Source:MGI Symbol;Acc:MGI:104669]	single_cell
1107	6.62220212793203e-06	0.45087302084313	0.116	0.038	0.146198356378355	0	Tsc2	TSC complex subunit 2 [Source:MGI Symbol;Acc:MGI:102548]	single_cell
1108	6.74463802852274e-06	-0.727368227489461	0.279	0.438	0.148901373755696	0	H2afz	NA	single_cell
1109	6.80405630561601e-06	-0.782003461454457	0.033	0.145	0.150213151059085	0	Slpi	secretory leukocyte peptidase inhibitor [Source:MGI Symbol;Acc:MGI:109297]	single_cell
1110	6.91944722717273e-06	-0.591160995332042	0.019	0.124	0.152760636434292	0	Evi2	ecotropic viral integration site 2 [Source:MGI Symbol;Acc:MGI:5439444]	single_cell
1111	7.03218467095756e-06	-0.746985688755693	0.116	0.255	0.15524954098073	0	Reep5	receptor accessory protein 5 [Source:MGI Symbol;Acc:MGI:1270152]	single_cell
1112	7.05564132147574e-06	-1.25405788568052	0.2	0.338	0.15576739345422	0	Abcg1	ATP binding cassette subfamily G member 1 [Source:MGI Symbol;Acc:MGI:107704]	single_cell
1113	7.24565708768251e-06	0.406175725671682	0.158	0.064	0.159962371524767	0	Zc3h12c	zinc finger CCCH type containing 12C [Source:MGI Symbol;Acc:MGI:3026959]	single_cell
1114	7.4215260218432e-06	-0.665172067706012	0.047	0.167	0.163845029984232	0	Sell	selectin, lymphocyte [Source:MGI Symbol;Acc:MGI:98279]	single_cell
1115	7.4425025333971e-06	0.421822983284836	0.153	0.06	0.164308128429808	0	Gadd45gip1	growth arrest and DNA-damage-inducible, gamma interacting protein 1 [Source:MGI Symbol;Acc:MGI:1914947]	single_cell
1116	7.49366338653442e-06	-0.647229524856989	0.065	0.196	0.16543760658452	0	Bzw2	basic leucine zipper and W2 domains 2 [Source:MGI Symbol;Acc:MGI:1914162]	single_cell
1117	7.54676094445491e-06	-0.589431397819643	0.233	0.408	0.166609841370731	0	Mdm4	transformed mouse 3T3 cell double minute 4 [Source:MGI Symbol;Acc:MGI:107934]	single_cell
1118	7.55751119558048e-06	0.441242432079986	0.619	0.462	0.16684717466483	0	Erbin	Erbb2 interacting protein [Source:MGI Symbol;Acc:MGI:1890169]	single_cell
1119	7.61087409158243e-06	-0.733813709985158	0.149	0.293	0.168025267319865	0	Tkt	transketolase [Source:MGI Symbol;Acc:MGI:105992]	single_cell
1120	7.68640310605719e-06	-0.666527114835391	0.009	0.106	0.169692721372425	0	Trem3	triggering receptor expressed on myeloid cells 3 [Source:MGI Symbol;Acc:MGI:1930003]	single_cell
1121	7.83399640424997e-06	-0.789630074716732	0.14	0.285	0.172951138616627	0	Tnfaip8	tumor necrosis factor, alpha-induced protein 8 [Source:MGI Symbol;Acc:MGI:2147191]	single_cell
1122	7.86824647050473e-06	-0.622067312533604	0.288	0.455	0.173707277329333	0	Grb2	growth factor receptor bound protein 2 [Source:MGI Symbol;Acc:MGI:95805]	single_cell
1123	7.88884723267098e-06	0.48894578480987	0.386	0.227	0.174162080355677	0	Klf12	Kruppel-like factor 12 [Source:MGI Symbol;Acc:MGI:1333796]	single_cell
1124	7.9610072991326e-06	-0.60533287881619	0.037	0.153	0.17575515814295	0	Plekhb2	pleckstrin homology domain containing, family B (evectins) member 2 [Source:MGI Symbol;Acc:MGI:2385825]	single_cell
1125	7.99456543094471e-06	-0.564970350571091	0.34	0.513	0.176496021018966	0	Wdr89	WD repeat domain 89 [Source:MGI Symbol;Acc:MGI:1919588]	single_cell
1126	8.19027491621317e-06	0.507364430724254	0.353	0.222	0.180816699325238	0	Midn	midnolin [Source:MGI Symbol;Acc:MGI:1890222]	single_cell
1127	8.34247800006047e-06	-0.789681480317717	0.13	0.276	0.184176886807335	0	Lgals1	lectin, galactose binding, soluble 1 [Source:MGI Symbol;Acc:MGI:96777]	single_cell
1128	8.39181334866807e-06	0.525518157816002	0.205	0.097	0.185266063298545	0	Pkd2	polycystin 2, transient receptor potential cation channel [Source:MGI Symbol;Acc:MGI:1099818]	single_cell
1129	8.45255009779259e-06	-1.01070218349789	0.33	0.473	0.186606948508967	0	Satb1	special AT-rich sequence binding protein 1 [Source:MGI Symbol;Acc:MGI:105084]	single_cell
1130	8.5995423849178e-06	0.661540869626769	0.177	0.079	0.18985209723183	0	Csrp2	cysteine and glycine-rich protein 2 [Source:MGI Symbol;Acc:MGI:1202907]	single_cell
1131	8.63837385248245e-06	0.568969613043748	0.14	0.052	0.190709379541255	0	Hgf	hepatocyte growth factor [Source:MGI Symbol;Acc:MGI:96079]	single_cell
1132	8.89967803924178e-06	0.415772402302599	0.549	0.385	0.196478192072341	0	Epb41	erythrocyte membrane protein band 4.1 [Source:MGI Symbol;Acc:MGI:95401]	single_cell
1133	9.08973501771203e-06	-0.658364766558454	0.056	0.18	0.200674079986029	0	Sema4d	sema domain, immunoglobulin domain (Ig), transmembrane domain (TM) and short cytoplasmic domain, (semaphorin) 4D [Source:MGI Symbol;Acc:MGI:109244]	single_cell
1134	9.23596450825745e-06	-0.603038909636849	0.019	0.122	0.2039023884488	0	Tubb6	tubulin, beta 6 class V [Source:MGI Symbol;Acc:MGI:1915201]	single_cell
1135	9.27843436925358e-06	0.510653862075607	0.2	0.092	0.204839995570011	0	Atrip	ATR interacting protein [Source:MGI Symbol;Acc:MGI:1925349]	single_cell
1136	9.29032346251936e-06	0.503399696862588	0.447	0.307	0.20510247108204	0	Kat2b	K(lysine) acetyltransferase 2B [Source:MGI Symbol;Acc:MGI:1343094]	single_cell
1137	9.46693366635104e-06	0.532679486479217	0.386	0.246	0.209001494552032	0	Cdc37l1	cell division cycle 37-like 1 [Source:MGI Symbol;Acc:MGI:1914322]	single_cell
1138	9.48435107339778e-06	0.495863550797231	0.298	0.163	0.209386018647403	0	Wdr37	WD repeat domain 37 [Source:MGI Symbol;Acc:MGI:1920393]	single_cell
1139	9.54644677699088e-06	-0.511755991733414	0.437	0.611	0.210756905495628	0	Klf13	Kruppel-like factor 13 [Source:MGI Symbol;Acc:MGI:1354948]	single_cell
1140	9.87279275626561e-06	0.420326484294014	0.577	0.436	0.217961645680076	0	Stk4	serine/threonine kinase 4 [Source:MGI Symbol;Acc:MGI:1929004]	single_cell
1141	1.01677159794678e-05	-0.733874352554814	0.144	0.29	0.224472665678711	0	Rasa3	RAS p21 protein activator 3 [Source:MGI Symbol;Acc:MGI:1197013]	single_cell
1142	1.0183218910483e-05	-0.778171394534855	0.019	0.12	0.224814923886734	0	Gpr141	G protein-coupled receptor 141 [Source:MGI Symbol;Acc:MGI:2672983]	single_cell
1143	1.02397901916496e-05	-0.636963137462972	0.023	0.127	0.226063848061049	0	Cerkl	ceramide kinase-like [Source:MGI Symbol;Acc:MGI:3037816]	single_cell
1144	1.04348032949302e-05	-0.622935406299598	0.037	0.152	0.230369152342175	0	Aim2	absent in melanoma 2 [Source:MGI Symbol;Acc:MGI:2686159]	single_cell
1145	1.04457081272745e-05	-0.57586623908522	0.223	0.39	0.230609898325838	0	S100a10	S100 calcium binding protein A10 (calpactin) [Source:MGI Symbol;Acc:MGI:1339468]	single_cell
1146	1.04664315758332e-05	-0.64273406304725	0.191	0.354	0.231067409899669	0	Ipcef1	interaction protein for cytohesin exchange factors 1 [Source:MGI Symbol;Acc:MGI:2444159]	single_cell
1147	1.04695112914291e-05	-0.563344113121908	0.033	0.144	0.231135400780881	0	Sla	src-like adaptor [Source:MGI Symbol;Acc:MGI:104295]	single_cell
1148	1.04740576329338e-05	0.415533467501069	0.447	0.299	0.231235770362279	0	Snrk	SNF related kinase [Source:MGI Symbol;Acc:MGI:108104]	single_cell
1149	1.04898949111368e-05	-0.698383910736131	0.014	0.112	0.231585409953167	0	Grk3	G protein-coupled receptor kinase 3 [Source:MGI Symbol;Acc:MGI:87941]	single_cell
1150	1.05038018520311e-05	-0.819893339892398	0.651	0.715	0.231892433487291	0	Cst3	cystatin C [Source:MGI Symbol;Acc:MGI:102519]	single_cell
1151	1.0516495733663e-05	-0.573309942224807	0.019	0.12	0.232172676312078	0	Naaa	N-acylethanolamine acid amidase [Source:MGI Symbol;Acc:MGI:1914361]	single_cell
1152	1.05507373665645e-05	0.457205507417389	0.377	0.237	0.232928628841645	0	Pkn2	protein kinase N2 [Source:MGI Symbol;Acc:MGI:109211]	single_cell
1153	1.06415923565917e-05	-0.75969851916643	0.121	0.264	0.234934434456474	0	Tank	TRAF family member-associated Nf-kappa B activator [Source:MGI Symbol;Acc:MGI:107676]	single_cell
1155	1.08229380658355e-05	-0.614527779581225	0.028	0.134	0.238938003679451	0	Itgam	integrin alpha M [Source:MGI Symbol;Acc:MGI:96607]	single_cell
1156	1.08552314435028e-05	-0.592915647077091	0.028	0.136	0.239650944578211	0	Dnajc15	DnaJ heat shock protein family (Hsp40) member C15 [Source:MGI Symbol;Acc:MGI:1913398]	single_cell
1157	1.08930148519337e-05	0.481080253235896	0.223	0.112	0.24048508888614	0	Rbms2	RNA binding motif, single stranded interacting protein 2 [Source:MGI Symbol;Acc:MGI:1861776]	single_cell
1158	1.09953593175171e-05	-0.941085542738188	0.074	0.199	0.242744547652825	0	Camk4	calcium/calmodulin-dependent protein kinase IV [Source:MGI Symbol;Acc:MGI:88258]	single_cell
1159	1.14551699795038e-05	0.459002701727652	0.237	0.122	0.252895787637505	0	Trim35	tripartite motif-containing 35 [Source:MGI Symbol;Acc:MGI:1914104]	single_cell
1160	1.19577469580243e-05	-0.669295363116739	0.014	0.11	0.263991179592302	0	Clec2g	C-type lectin domain family 2, member g [Source:MGI Symbol;Acc:MGI:1918059]	single_cell
1161	1.23211713856151e-05	0.496928238340209	0.107	0.034	0.272014500680224	0	Slc2a13	solute carrier family 2 (facilitated glucose transporter), member 13 [Source:MGI Symbol;Acc:MGI:2146030]	single_cell
1162	1.23391225351276e-05	-0.507001841501211	0.014	0.111	0.272410808208013	0	Tes	testin LIM domain protein [Source:MGI Symbol;Acc:MGI:105081]	single_cell
1163	1.24509816853387e-05	-0.889562010372157	0.037	0.146	0.274880322667223	0	Cacna1d	calcium channel, voltage-dependent, L type, alpha 1D subunit [Source:MGI Symbol;Acc:MGI:88293]	single_cell
1164	1.25219478256134e-05	0.532882496594663	0.284	0.154	0.276447042146067	0	Exoc6	exocyst complex component 6 [Source:MGI Symbol;Acc:MGI:1351611]	single_cell
1165	1.3052504505484e-05	0.473449905165969	0.144	0.056	0.288160141967571	0	Hbegf	heparin-binding EGF-like growth factor [Source:MGI Symbol;Acc:MGI:96070]	single_cell
1166	1.35411299852361e-05	0.536408135020518	0.4	0.262	0.298947526684057	0	Git2	GIT ArfGAP 2 [Source:MGI Symbol;Acc:MGI:1347053]	single_cell
1167	1.37923595556669e-05	0.636715860760882	0.177	0.078	0.304493921910458	0	Rnaseh2a	ribonuclease H2, large subunit [Source:MGI Symbol;Acc:MGI:1916974]	single_cell
1168	1.39633362394004e-05	0.579340312921979	0.2	0.096	0.308268574157243	0	Parp9	poly (ADP-ribose) polymerase family, member 9 [Source:MGI Symbol;Acc:MGI:1933117]	single_cell
1169	1.41807838537011e-05	0.488952449403266	0.209	0.102	0.313069165138159	0	St6gal2	beta galactoside alpha 2,6 sialyltransferase 2 [Source:MGI Symbol;Acc:MGI:2445190]	single_cell
1170	1.43318432647947e-05	-0.624142516070579	0.019	0.116	0.316404103756872	0	AI504432	expressed sequence AI504432 [Source:MGI Symbol;Acc:MGI:2139742]	single_cell
1171	1.43399483438322e-05	0.671640513142133	0.214	0.104	0.316583039586783	0	Syn3	synapsin III [Source:MGI Symbol;Acc:MGI:1351334]	single_cell
1172	1.44023367870063e-05	-0.947549434024877	0.577	0.631	0.317960389246738	0	Bach2	BTB and CNC homology, basic leucine zipper transcription factor 2 [Source:MGI Symbol;Acc:MGI:894679]	single_cell
1173	1.44240754460192e-05	0.524541559574162	0.209	0.099	0.318440313621767	0	Mid1	midline 1 [Source:MGI Symbol;Acc:MGI:1100537]	single_cell
1174	1.44709415221477e-05	-0.552659115112037	0.009	0.101	0.319474975984455	0	4930570N18Rik	RIKEN cDNA 4930570N18 gene [Source:MGI Symbol;Acc:MGI:1925300]	single_cell
1175	1.45049967883286e-05	0.5392338816165	0.163	0.07	0.320226814095931	0	Rbm18	RNA binding motif protein 18 [Source:MGI Symbol;Acc:MGI:1915139]	single_cell
1176	1.46177248878928e-05	0.447537468218451	0.302	0.172	0.322715512350008	0	Frmd4a	FERM domain containing 4A [Source:MGI Symbol;Acc:MGI:1919850]	single_cell
1177	1.48714906974682e-05	-0.62605098836086	0.023	0.125	0.328317900128005	0	Gm27008	predicted gene, 27008 [Source:MGI Symbol;Acc:MGI:5504123]	single_cell
1178	1.55264378285302e-05	-0.528247264333385	0.437	0.581	0.342777167940462	0	Btbd9	BTB (POZ) domain containing 9 [Source:MGI Symbol;Acc:MGI:1916625]	single_cell
1179	1.60551913817859e-05	-0.711503958525576	0.233	0.375	0.354450460135687	0	S100a11	S100 calcium binding protein A11 [Source:MGI Symbol;Acc:MGI:1338798]	single_cell
1180	1.62521748374279e-05	0.411802727959432	0.228	0.115	0.358799263885897	0	Dpp4	dipeptidylpeptidase 4 [Source:MGI Symbol;Acc:MGI:94919]	single_cell
1181	1.63928083974679e-05	-0.614593515687554	0.051	0.168	0.3619040309909	0	Lipa	lysosomal acid lipase A [Source:MGI Symbol;Acc:MGI:96789]	single_cell
1182	1.71207956815654e-05	0.458031961544379	0.186	0.087	0.37797580626192	0	Cd151	CD151 antigen [Source:MGI Symbol;Acc:MGI:1096360]	single_cell
1183	1.71700647509093e-05	-0.598487190771773	0.181	0.331	0.379063519505824	0	Mapk14	mitogen-activated protein kinase 14 [Source:MGI Symbol;Acc:MGI:1346865]	single_cell
1184	1.72796136904991e-05	0.469496723801234	0.195	0.093	0.381482031445148	0	Ndst1	N-deacetylase/N-sulfotransferase (heparan glucosaminyl) 1 [Source:MGI Symbol;Acc:MGI:104719]	single_cell
1185	1.74472268489211e-05	-0.702797935543775	0.088	0.218	0.385182427143632	0	Mitf	melanogenesis associated transcription factor [Source:MGI Symbol;Acc:MGI:104554]	single_cell
1186	1.7927310015227e-05	0.448059578590745	0.126	0.046	0.395781223206166	0	Rtp4	receptor transporter protein 4 [Source:MGI Symbol;Acc:MGI:1915025]	single_cell
1187	1.79735519461747e-05	-0.720154646034532	0.205	0.346	0.396802106315698	0	Nfe2l2	nuclear factor, erythroid derived 2, like 2 [Source:MGI Symbol;Acc:MGI:108420]	single_cell
1188	1.82115067713355e-05	0.402459381868456	0.544	0.386	0.402055434990773	0	Skap2	src family associated phosphoprotein 2 [Source:MGI Symbol;Acc:MGI:1889206]	single_cell
1189	1.8369031579926e-05	-0.591440765323213	0.074	0.205	0.405533110190027	0	Ttc7	tetratricopeptide repeat domain 7 [Source:MGI Symbol;Acc:MGI:1920999]	single_cell
1190	1.83929617555542e-05	-0.77446920301715	0.084	0.21	0.40606141667737	0	Ar	androgen receptor [Source:MGI Symbol;Acc:MGI:88064]	single_cell
1191	1.84423644574214e-05	0.473889861224922	0.102	0.033	0.407152080126493	0	Mrrf	mitochondrial ribosome recycling factor [Source:MGI Symbol;Acc:MGI:1915121]	single_cell
1192	1.86599329065739e-05	0.442990687627041	0.153	0.064	0.411955338778432	0	Ifih1	interferon induced with helicase C domain 1 [Source:MGI Symbol;Acc:MGI:1918836]	single_cell
1193	1.88020221920586e-05	-0.565714391486178	0.191	0.344	0.415092243934077	0	Mrtfa	myocardin related transcription factor A [Source:MGI Symbol;Acc:MGI:2384495]	single_cell
1194	1.90265581322076e-05	0.421349582207264	0.181	0.082	0.420049323884748	0	Grb10	growth factor receptor bound protein 10 [Source:MGI Symbol;Acc:MGI:103232]	single_cell
1195	1.91267576559106e-05	-0.772331248957428	0.191	0.346	0.422261428769538	0	Pde7a	phosphodiesterase 7A [Source:MGI Symbol;Acc:MGI:1202402]	single_cell
1196	1.92341791906794e-05	-0.657023705546288	0.023	0.12	0.424632973992629	0	Eepd1	endonuclease/exonuclease/phosphatase family domain containing 1 [Source:MGI Symbol;Acc:MGI:1914734]	single_cell
1197	1.93975328567152e-05	0.52509298894306	0.26	0.141	0.428239332877702	0	Ankrd28	ankyrin repeat domain 28 [Source:MGI Symbol;Acc:MGI:2145661]	single_cell
1198	1.94908791506129e-05	-0.50201830616653	0.679	0.752	0.430300139008082	0	Gm11808	predicted gene 11808 [Source:MGI Symbol;Acc:MGI:3649356]	single_cell
1199	1.97512235152478e-05	-0.692088558774515	0.205	0.353	0.436047761546126	0	Taok3	TAO kinase 3 [Source:MGI Symbol;Acc:MGI:3041177]	single_cell
1201	2.06914534307955e-05	-0.777789137552523	0.149	0.284	0.456805217391671	0	Ctsc	cathepsin C [Source:MGI Symbol;Acc:MGI:109553]	single_cell
1202	2.11564468384359e-05	-1.32007441531748	0.037	0.141	0.467070876852149	0	Rgs6	regulator of G-protein signaling 6 [Source:MGI Symbol;Acc:MGI:1354730]	single_cell
1203	2.12346610008885e-05	-0.576018361963848	0.312	0.471	0.468797610916615	0	Snd1	staphylococcal nuclease and tudor domain containing 1 [Source:MGI Symbol;Acc:MGI:1929266]	single_cell
1204	2.14266046541192e-05	0.499442549034138	0.209	0.104	0.473035150948991	0	Sh2d3c	SH2 domain containing 3C [Source:MGI Symbol;Acc:MGI:1351631]	single_cell
1205	2.18135056212562e-05	-0.642766011119615	0.098	0.225	0.481576763600472	0	Chp1	calcineurin-like EF hand protein 1 [Source:MGI Symbol;Acc:MGI:1927185]	single_cell
1207	2.20704573319151e-05	0.494252836413761	0.2	0.097	0.487249486516689	0	Stom	stomatin [Source:MGI Symbol;Acc:MGI:95403]	single_cell
1208	2.23204921920887e-05	-0.583924624072569	0.056	0.173	0.492769506124742	0	Hmgb2	high mobility group box 2 [Source:MGI Symbol;Acc:MGI:96157]	single_cell
1209	2.23679713295918e-05	-0.566297160915517	0.037	0.143	0.493817703043399	0	Slc43a2	solute carrier family 43, member 2 [Source:MGI Symbol;Acc:MGI:2442746]	single_cell
1210	2.27011909680961e-05	-0.590433308627481	0.186	0.338	0.501174193002658	0	Serp1	stress-associated endoplasmic reticulum protein 1 [Source:MGI Symbol;Acc:MGI:92638]	single_cell
1211	2.31360191009934e-05	0.449775903752709	0.274	0.153	0.510773893692632	0	Spef1	sperm flagellar 1 [Source:MGI Symbol;Acc:MGI:3513546]	single_cell
1212	2.34527239888368e-05	-0.701586376724298	0.06	0.176	0.51776578750155	0	Abca1	ATP-binding cassette, sub-family A (ABC1), member 1 [Source:MGI Symbol;Acc:MGI:99607]	single_cell
1213	2.40103749102245e-05	-0.605913973127935	0.409	0.564	0.530077046893025	0	Sh3bgrl	SH3-binding domain glutamic acid-rich protein like [Source:MGI Symbol;Acc:MGI:1930849]	single_cell
1214	2.43619026558256e-05	-0.726283353076759	0.047	0.157	0.537837724932662	0	Lrp4	low density lipoprotein receptor-related protein 4 [Source:MGI Symbol;Acc:MGI:2442252]	single_cell
1215	2.50093580282607e-05	-0.570909550150033	0.377	0.536	0.552131597189912	0	Arid1b	AT rich interactive domain 1B (SWI-like) [Source:MGI Symbol;Acc:MGI:1926129]	single_cell
1216	2.52498863344185e-05	0.431472588752173	0.126	0.047	0.557441740604956	0	Fgd6	FYVE, RhoGEF and PH domain containing 6 [Source:MGI Symbol;Acc:MGI:1261419]	single_cell
1217	2.52915105604753e-05	-0.583555527225921	0.028	0.126	0.558360678643612	0	Acp5	acid phosphatase 5, tartrate resistant [Source:MGI Symbol;Acc:MGI:87883]	single_cell
1218	2.53778179006202e-05	-0.613678794131657	0.065	0.182	0.560266085791992	0	Fam117a	family with sequence similarity 117, member A [Source:MGI Symbol;Acc:MGI:2144564]	single_cell
1219	2.54592918039467e-05	0.450729747600058	0.116	0.041	0.562064785155732	0	Garnl3	GTPase activating RANGAP domain-like 3 [Source:MGI Symbol;Acc:MGI:2139309]	single_cell
1220	2.54943472898481e-05	-0.560489131951009	0.037	0.141	0.562838705117976	0	Cd82	CD82 antigen [Source:MGI Symbol;Acc:MGI:104651]	single_cell
1221	2.63047442216201e-05	0.424376719909579	0.158	0.068	0.580729838180707	0	Stxbp1	syntaxin binding protein 1 [Source:MGI Symbol;Acc:MGI:107363]	single_cell
1222	2.64033425526189e-05	0.591770405037765	0.237	0.127	0.582906593534168	0	Wars	tryptophanyl-tRNA synthetase [Source:MGI Symbol;Acc:MGI:104630]	single_cell
1223	2.70159293099756e-05	0.430054720651632	0.233	0.12	0.596430671376331	0	Smim10l1	small integral membrane protein 10 like 1 [Source:MGI Symbol;Acc:MGI:1914379]	single_cell
1224	2.72995564659747e-05	-0.56166395107497	0.098	0.229	0.602692308099324	0	Arhgef18	rho/rac guanine nucleotide exchange factor (GEF) 18 [Source:MGI Symbol;Acc:MGI:2142567]	single_cell
1225	2.73478151109489e-05	-1.19830011090953	0.047	0.152	0.603757714204418	0	Mrc1	mannose receptor, C type 1 [Source:MGI Symbol;Acc:MGI:97142]	single_cell
1226	2.76961352405519e-05	-0.550334611576606	0.07	0.189	0.611447577705665	0	Rbm3	RNA binding motif (RNP1, RRM) protein 3 [Source:MGI Symbol;Acc:MGI:1099460]	single_cell
1227	2.77589565007395e-05	-0.544576979376746	0.047	0.162	0.612834482666827	0	Tle3	transducin-like enhancer of split 3 [Source:MGI Symbol;Acc:MGI:104634]	single_cell
1228	2.78158821666429e-05	-0.642972617610127	0.274	0.425	0.614091230592975	0	Gm43552	predicted gene 43552 [Source:MGI Symbol;Acc:MGI:5663689]	single_cell
1229	2.7835158298831e-05	-0.649772616386485	0.023	0.117	0.614516789763293	0	Clmp	CXADR-like membrane protein [Source:MGI Symbol;Acc:MGI:1918816]	single_cell
1230	2.81986359587515e-05	-0.613395200785401	0.144	0.289	0.622541286061356	0	H2afj	NA	single_cell
1231	2.82444259481402e-05	-0.731589987550832	0.014	0.103	0.623552191657092	0	Bicc1	BicC family RNA binding protein 1 [Source:MGI Symbol;Acc:MGI:1933388]	single_cell
1232	2.92923346654094e-05	0.43223703786484	0.488	0.362	0.646686872408243	0	Map4k4	mitogen-activated protein kinase kinase kinase kinase 4 [Source:MGI Symbol;Acc:MGI:1349394]	single_cell
1233	2.94188205671219e-05	-0.52936659318841	0.019	0.111	0.649479301660349	0	Lcp2	lymphocyte cytosolic protein 2 [Source:MGI Symbol;Acc:MGI:1321402]	single_cell
1234	2.96807257223277e-05	-0.587897585768726	0.126	0.257	0.655261381771828	0	Pnpla7	patatin-like phospholipase domain containing 7 [Source:MGI Symbol;Acc:MGI:2385325]	single_cell
1235	2.96854407626606e-05	0.477857224295597	0.181	0.084	0.655365475717259	0	St3gal2	ST3 beta-galactoside alpha-2,3-sialyltransferase 2 [Source:MGI Symbol;Acc:MGI:99427]	single_cell
1236	2.98948042851577e-05	0.420248422384153	0.135	0.054	0.659987594203427	0	Reep1	receptor accessory protein 1 [Source:MGI Symbol;Acc:MGI:1098827]	single_cell
1237	3.02953332733741e-05	0.480867891338283	0.251	0.135	0.668830072676279	0	Plekhg2	pleckstrin homology domain containing, family G (with RhoGef domain) member 2 [Source:MGI Symbol;Acc:MGI:2141874]	single_cell
1238	3.03065484308623e-05	-0.653851830147253	0.228	0.368	0.669077669708147	0	Slc12a6	solute carrier family 12, member 6 [Source:MGI Symbol;Acc:MGI:2135960]	single_cell
1239	3.0782776173741e-05	-0.987452130092041	0.112	0.239	0.67959134958768	0	Cd28	CD28 antigen [Source:MGI Symbol;Acc:MGI:88327]	single_cell
1240	3.08502860548822e-05	-0.658956819097474	0.047	0.155	0.681081765233635	0	Scml4	Scm polycomb group protein like 4 [Source:MGI Symbol;Acc:MGI:2446140]	single_cell
1241	3.09012555955479e-05	-0.634640499138026	0.079	0.2	0.682207019782911	0	Ms4a6b	membrane-spanning 4-domains, subfamily A, member 6B [Source:MGI Symbol;Acc:MGI:1917024]	single_cell
1242	3.0918521374691e-05	0.448455746094487	0.433	0.306	0.682588196389053	0	Gstm1	glutathione S-transferase, mu 1 [Source:MGI Symbol;Acc:MGI:95860]	single_cell
1243	3.10628360887124e-05	0.442608156174112	0.14	0.056	0.685774232330504	0	Ttll7	tubulin tyrosine ligase-like family, member 7 [Source:MGI Symbol;Acc:MGI:1918142]	single_cell
1244	3.16278677658908e-05	-0.612550589379547	0.121	0.259	0.698248436667571	0	Tspan5	tetraspanin 5 [Source:MGI Symbol;Acc:MGI:1928096]	single_cell
1245	3.20593379988132e-05	-0.637606150684841	0.102	0.234	0.7077740049998	0	Dgkd	diacylglycerol kinase, delta [Source:MGI Symbol;Acc:MGI:2138334]	single_cell
1246	3.22087757743589e-05	0.439958585209156	0.172	0.078	0.711073142770521	0	Tnfaip1	tumor necrosis factor, alpha-induced protein 1 (endothelial) [Source:MGI Symbol;Acc:MGI:104961]	single_cell
1247	3.22508479969031e-05	0.46898236757853	0.2	0.099	0.712001971227631	0	Phtf1	putative homeodomain transcription factor 1 [Source:MGI Symbol;Acc:MGI:1332671]	single_cell
1248	3.22584649412535e-05	0.422654374375189	0.135	0.054	0.712170130508053	0	Dysf	dysferlin [Source:MGI Symbol;Acc:MGI:1349385]	single_cell
1249	3.23792806813595e-05	0.489284964041655	0.214	0.111	0.714837379602374	0	Taok2	TAO kinase 2 [Source:MGI Symbol;Acc:MGI:1915919]	single_cell
1250	3.25848804213166e-05	0.422168153962044	0.265	0.145	0.719376405061406	0	Tmem204	transmembrane protein 204 [Source:MGI Symbol;Acc:MGI:3039635]	single_cell
1251	3.2633959433924e-05	0.428263880541618	0.377	0.239	0.720459922422741	0	Rapgef1	Rap guanine nucleotide exchange factor (GEF) 1 [Source:MGI Symbol;Acc:MGI:104580]	single_cell
1252	3.27215378596434e-05	-0.665297409309093	0.302	0.446	0.722393391327348	0	Klf6	Kruppel-like factor 6 [Source:MGI Symbol;Acc:MGI:1346318]	single_cell
1253	3.38083640835105e-05	-2.32503101541768	0.256	0.368	0.74638725387166	0	Chil3	chitinase-like 3 [Source:MGI Symbol;Acc:MGI:1330860]	single_cell
1254	3.39477331883429e-05	-0.547984330929297	0.084	0.213	0.749464105599046	0	Tet2	tet methylcytosine dioxygenase 2 [Source:MGI Symbol;Acc:MGI:2443298]	single_cell
1255	3.43486461359221e-05	-0.509110531021689	0.023	0.118	0.758315060742753	0	Gm26740	predicted gene, 26740 [Source:MGI Symbol;Acc:MGI:5477234]	single_cell
1256	3.45708718127422e-05	0.522528947837267	0.312	0.191	0.76322113700991	0	Sertad1	SERTA domain containing 1 [Source:MGI Symbol;Acc:MGI:1913438]	single_cell
1257	3.49455370118943e-05	0.461991473041707	0.102	0.034	0.771492620611591	0	Fam71f2	family with sequence similarity 71, member F2 [Source:MGI Symbol;Acc:MGI:2141439]	single_cell
1258	3.50255730340053e-05	-0.666302772608769	0.14	0.278	0.773259575871736	0	Map3k14	mitogen-activated protein kinase kinase kinase 14 [Source:MGI Symbol;Acc:MGI:1858204]	single_cell
1259	3.5252898030036e-05	-1.02463957815879	0.028	0.124	0.778278229809105	0	Plet1	placenta expressed transcript 1 [Source:MGI Symbol;Acc:MGI:1923759]	single_cell
1260	3.57487221757484e-05	-0.51513983633973	0.033	0.131	0.789224539473998	0	Gmip	Gem-interacting protein [Source:MGI Symbol;Acc:MGI:1926066]	single_cell
1261	3.60210945302629e-05	-0.713316331377561	0.158	0.294	0.795237703944614	0	Ctsz	cathepsin Z [Source:MGI Symbol;Acc:MGI:1891190]	single_cell
1262	3.61326633440199e-05	-0.558867240525906	0.023	0.118	0.797700808645927	0	Ly86	lymphocyte antigen 86 [Source:MGI Symbol;Acc:MGI:1321404]	single_cell
1263	3.67072376466661e-05	-0.662422290577362	0.312	0.454	0.810385685525447	0	Rab8b	RAB8B, member RAS oncogene family [Source:MGI Symbol;Acc:MGI:2442982]	single_cell
1265	3.73085777225001e-05	0.473600532280947	0.13	0.052	0.823661470379635	0	Rab11fip3	RAB11 family interacting protein 3 (class II) [Source:MGI Symbol;Acc:MGI:2444431]	single_cell
1266	3.79544964218256e-05	-0.907119593742812	0.014	0.101	0.837921417504643	0	Robo2	roundabout guidance receptor 2 [Source:MGI Symbol;Acc:MGI:1890110]	single_cell
1267	3.80851356001122e-05	0.48894150721035	0.433	0.302	0.840805538643676	0	Lrrc8c	leucine rich repeat containing 8 family, member C [Source:MGI Symbol;Acc:MGI:2140839]	single_cell
1268	3.84735542562057e-05	-0.589434344732279	0.037	0.139	0.849380657314254	0	Nuak2	NUAK family, SNF1-like kinase, 2 [Source:MGI Symbol;Acc:MGI:1921387]	single_cell
1269	3.88732575068632e-05	-0.561130929103427	0.019	0.11	0.858204905979018	0	Csf2ra	colony stimulating factor 2 receptor, alpha, low-affinity (granulocyte-macrophage) [Source:MGI Symbol;Acc:MGI:1339754]	single_cell
1270	3.89185974069802e-05	-0.953002018391213	0.019	0.11	0.859205874953902	0	Mt1	metallothionein 1 [Source:MGI Symbol;Acc:MGI:97171]	single_cell
1271	4.10179854058112e-05	-0.757571026425639	0.237	0.371	0.905554063804094	0	Tiparp	TCDD-inducible poly(ADP-ribose) polymerase [Source:MGI Symbol;Acc:MGI:2159210]	single_cell
1272	4.12606165275729e-05	-0.471996730990543	0.516	0.66	0.910910631079226	0	Gm2000	predicted gene 2000 [Source:MGI Symbol;Acc:MGI:3780170]	single_cell
1273	4.23531947323019e-05	-0.656112313369368	0.144	0.273	0.935031480105028	0	Ptpre	protein tyrosine phosphatase, receptor type, E [Source:MGI Symbol;Acc:MGI:97813]	single_cell
1274	4.24649660321744e-05	-0.756335768276006	0.056	0.164	0.937499055092313	0	Tmem163	transmembrane protein 163 [Source:MGI Symbol;Acc:MGI:1919410]	single_cell
1275	4.32250648749461e-05	0.473673239996632	0.181	0.087	0.954279757244184	0	Gadd45g	growth arrest and DNA-damage-inducible 45 gamma [Source:MGI Symbol;Acc:MGI:1346325]	single_cell
1276	4.35955116335216e-05	0.525109747935048	0.167	0.076	0.962458110333257	0	Fer	fer (fms/fps related) protein kinase [Source:MGI Symbol;Acc:MGI:105917]	single_cell
1277	4.37812876659119e-05	-0.680283006036307	0.195	0.34	0.966559487800337	0	Jmy	junction-mediating and regulatory protein [Source:MGI Symbol;Acc:MGI:1913096]	single_cell
1278	4.45985735060324e-05	0.454813390674004	0.144	0.06	0.984602707292677	0	Nckap5l	NCK-associated protein 5-like [Source:MGI Symbol;Acc:MGI:3609653]	single_cell
1279	4.51414714787899e-05	-0.558631135594803	0.037	0.139	0.996588265837245	0	D1Ertd622e	NA	single_cell
1280	4.56400194019161e-05	-0.510783122136047	0.037	0.138	1	0	Vav1	vav 1 oncogene [Source:MGI Symbol;Acc:MGI:98923]	single_cell
1281	4.64425746336199e-05	-0.614598479939888	0.121	0.255	1	0	Zyx	zyxin [Source:MGI Symbol;Acc:MGI:103072]	single_cell
1282	4.65261064954788e-05	-0.567146407013691	0.047	0.153	1	0	Tgif1	TGFB-induced factor homeobox 1 [Source:MGI Symbol;Acc:MGI:1194497]	single_cell
1283	4.78741616129948e-05	-0.486906474705766	0.033	0.132	1	0	Vrk1	vaccinia related kinase 1 [Source:MGI Symbol;Acc:MGI:1261847]	single_cell
1284	4.86964491249871e-05	0.45864187904757	0.163	0.075	1	0	Dpy19l4	dpy-19-like 4 (C. elegans) [Source:MGI Symbol;Acc:MGI:2685869]	single_cell
1285	4.9535894522042e-05	-0.660452879702977	0.498	0.629	1	0	Cmip	c-Maf inducing protein [Source:MGI Symbol;Acc:MGI:1921690]	single_cell
1286	4.95882599290715e-05	-0.554944771500423	0.033	0.131	1	0	Gusb	glucuronidase, beta [Source:MGI Symbol;Acc:MGI:95872]	single_cell
1287	5.32478296333535e-05	0.454024019545794	0.316	0.19	1	0	Airn	antisense Igf2r RNA [Source:MGI Symbol;Acc:MGI:1353471]	single_cell
1288	5.38791241709927e-05	-0.655458471092764	0.488	0.609	1	0	Arf4	ADP-ribosylation factor 4 [Source:MGI Symbol;Acc:MGI:99433]	single_cell
1289	5.54534738404809e-05	-0.555120733931426	0.037	0.138	1	0	Nfil3	nuclear factor, interleukin 3, regulated [Source:MGI Symbol;Acc:MGI:109495]	single_cell
1290	5.54850312262722e-05	-0.648319943483736	0.107	0.233	1	0	Pfkp	phosphofructokinase, platelet [Source:MGI Symbol;Acc:MGI:1891833]	single_cell
1291	5.59968212176298e-05	-0.92924534663603	0.065	0.172	1	0	Dmxl2	Dmx-like 2 [Source:MGI Symbol;Acc:MGI:2444630]	single_cell
1292	5.6429523622356e-05	-0.803535021327218	0.098	0.211	1	0	Ikzf3	IKAROS family zinc finger 3 [Source:MGI Symbol;Acc:MGI:1342542]	single_cell
1293	5.80424585818768e-05	-0.566413967626431	0.26	0.415	1	0	Ifngr1	interferon gamma receptor 1 [Source:MGI Symbol;Acc:MGI:107655]	single_cell
1294	5.88914231458237e-05	0.688248134016245	0.144	0.062	1	0	Kirrel3	kirre like nephrin family adhesion molecule 3 [Source:MGI Symbol;Acc:MGI:1914953]	single_cell
1295	5.92281743091242e-05	0.445236386594046	0.181	0.085	1	0	Dnajc18	DnaJ heat shock protein family (Hsp40) member C18 [Source:MGI Symbol;Acc:MGI:1923844]	single_cell
1296	5.92674938058675e-05	-0.588256958732852	0.07	0.186	1	0	Creg1	cellular repressor of E1A-stimulated genes 1 [Source:MGI Symbol;Acc:MGI:1344382]	single_cell
1297	5.94556024335317e-05	-0.575583917805939	0.088	0.206	1	0	Hexa	hexosaminidase A [Source:MGI Symbol;Acc:MGI:96073]	single_cell
1298	6.0325739529942e-05	0.439154573938205	0.158	0.071	1	0	Adamtsl4	ADAMTS-like 4 [Source:MGI Symbol;Acc:MGI:2389008]	single_cell
1299	6.09059861331072e-05	0.459216188417785	0.172	0.083	1	0	Vamp5	vesicle-associated membrane protein 5 [Source:MGI Symbol;Acc:MGI:1858622]	single_cell
1300	6.12437505056622e-05	-0.681995649827031	0.27	0.404	1	0	Ucp2	uncoupling protein 2 (mitochondrial, proton carrier) [Source:MGI Symbol;Acc:MGI:109354]	single_cell
1301	6.24116715734309e-05	-0.639054798677455	0.153	0.29	1	0	Ubash3b	ubiquitin associated and SH3 domain containing, B [Source:MGI Symbol;Acc:MGI:1920078]	single_cell
1302	6.28775423955744e-05	0.431008819906168	0.316	0.197	1	0	Frmd6	FERM domain containing 6 [Source:MGI Symbol;Acc:MGI:2442579]	single_cell
1303	6.29111584292193e-05	0.413230758649995	0.121	0.047	1	0	Notch4	notch 4 [Source:MGI Symbol;Acc:MGI:107471]	single_cell
1304	6.3416941110762e-05	-0.539232886867368	0.028	0.121	1	0	Fkbp5	FK506 binding protein 5 [Source:MGI Symbol;Acc:MGI:104670]	single_cell
1305	6.34326072283822e-05	-0.715183814251031	0.047	0.148	1	0	Axl	AXL receptor tyrosine kinase [Source:MGI Symbol;Acc:MGI:1347244]	single_cell
1306	6.35152016972762e-05	0.466975369030222	0.586	0.464	1	0	Nfat5	nuclear factor of activated T cells 5 [Source:MGI Symbol;Acc:MGI:1859333]	single_cell
1307	6.35666699927153e-05	-0.599818036769983	0.028	0.12	1	0	Prr5l	proline rich 5 like [Source:MGI Symbol;Acc:MGI:1919696]	single_cell
1308	6.38099988739316e-05	-0.614004578870058	0.06	0.172	1	0	Capg	capping protein (actin filament), gelsolin-like [Source:MGI Symbol;Acc:MGI:1098259]	single_cell
1309	6.49659617026457e-05	0.459649654607547	0.181	0.088	1	0	Cdc42bpb	CDC42 binding protein kinase beta [Source:MGI Symbol;Acc:MGI:2136459]	single_cell
1310	6.55702608170218e-05	-0.637522025746013	0.023	0.112	1	0	Tlr2	toll-like receptor 2 [Source:MGI Symbol;Acc:MGI:1346060]	single_cell
1311	6.64303447824933e-05	0.459695385325494	0.172	0.083	1	0	Itgb1bp1	integrin beta 1 binding protein 1 [Source:MGI Symbol;Acc:MGI:1306802]	single_cell
1312	6.68155134271278e-05	0.520660959610626	0.344	0.223	1	0	Rnf213	ring finger protein 213 [Source:MGI Symbol;Acc:MGI:1289196]	single_cell
1313	6.79460399995339e-05	0.42841671868045	0.153	0.071	1	0	Car2	carbonic anhydrase 2 [Source:MGI Symbol;Acc:MGI:88269]	single_cell
1314	7.01980877409603e-05	0.439311754343502	0.219	0.116	1	0	Glis3	GLIS family zinc finger 3 [Source:MGI Symbol;Acc:MGI:2444289]	single_cell
1315	7.08711157936837e-05	-0.680167580589308	0.107	0.232	1	0	Dgat1	diacylglycerol O-acyltransferase 1 [Source:MGI Symbol;Acc:MGI:1333825]	single_cell
1316	7.38250017756247e-05	-0.563721927206635	0.033	0.127	1	0	Rhoh	ras homolog family member H [Source:MGI Symbol;Acc:MGI:1921984]	single_cell
1317	7.47188196070775e-05	-0.553664365572975	0.051	0.155	1	0	Eno1	enolase 1, alpha non-neuron [Source:MGI Symbol;Acc:MGI:95393]	single_cell
1318	7.49519537807087e-05	0.438622479746553	0.158	0.071	1	0	Nfe2l3	nuclear factor, erythroid derived 2, like 3 [Source:MGI Symbol;Acc:MGI:1339958]	single_cell
1319	7.72974209451748e-05	-1.28830203905132	0.172	0.29	1	0	Kcnq5	potassium voltage-gated channel, subfamily Q, member 5 [Source:MGI Symbol;Acc:MGI:1924937]	single_cell
1320	7.77238039256949e-05	-0.553769092674992	0.042	0.141	1	0	Me2	malic enzyme 2, NAD(+)-dependent, mitochondrial [Source:MGI Symbol;Acc:MGI:2147351]	single_cell
1321	7.94303282360747e-05	-0.497033350456269	0.223	0.364	1	0	Ggnbp2	gametogenetin binding protein 2 [Source:MGI Symbol;Acc:MGI:2387356]	single_cell
1322	8.06123134859469e-05	-0.516182647283439	0.047	0.148	1	0	Usp38	ubiquitin specific peptidase 38 [Source:MGI Symbol;Acc:MGI:1922091]	single_cell
1323	8.12924326037388e-05	0.431846046558143	0.191	0.098	1	0	Ak3	adenylate kinase 3 [Source:MGI Symbol;Acc:MGI:1860835]	single_cell
1324	8.5195281973086e-05	0.409285131161076	0.167	0.08	1	0	Btbd3	BTB (POZ) domain containing 3 [Source:MGI Symbol;Acc:MGI:2385155]	single_cell
1325	8.71010099249091e-05	-0.729332857864843	0.53	0.628	1	0	Fos	FBJ osteosarcoma oncogene [Source:MGI Symbol;Acc:MGI:95574]	single_cell
1326	8.83547931254897e-05	-0.556502871361434	0.107	0.224	1	0	Tmem131l	transmembrane 131 like [Source:MGI Symbol;Acc:MGI:2443399]	single_cell
1327	8.8626976238046e-05	-0.482871881233264	0.474	0.592	1	0	Ppp1r12a	protein phosphatase 1, regulatory subunit 12A [Source:MGI Symbol;Acc:MGI:1309528]	single_cell
1328	8.91610287560059e-05	-0.618280560666065	0.191	0.322	1	0	Synj1	synaptojanin 1 [Source:MGI Symbol;Acc:MGI:1354961]	single_cell
1329	9.11717800213376e-05	-0.618296387033989	0.023	0.11	1	0	Gpat3	glycerol-3-phosphate acyltransferase 3 [Source:MGI Symbol;Acc:MGI:3603816]	single_cell
1330	9.16809038263837e-05	0.41681911480502	0.177	0.087	1	0	Plxnd1	plexin D1 [Source:MGI Symbol;Acc:MGI:2154244]	single_cell
1331	9.26810227937382e-05	-0.823813865766211	0.033	0.124	1	0	Astn2	astrotactin 2 [Source:MGI Symbol;Acc:MGI:1889277]	single_cell
1332	9.4950915061612e-05	-0.49827325725945	0.135	0.268	1	0	Grk2	G protein-coupled receptor kinase 2 [Source:MGI Symbol;Acc:MGI:87940]	single_cell
1333	9.68647088851052e-05	0.455544636896623	0.14	0.062	1	0	Cpsf3	cleavage and polyadenylation specificity factor 3 [Source:MGI Symbol;Acc:MGI:1859328]	single_cell
1334	9.72967875015155e-05	-0.496473027248096	0.107	0.237	1	0	Psma6	proteasome subunit alpha 6 [Source:MGI Symbol;Acc:MGI:1347006]	single_cell
1335	9.74227069947353e-05	-0.518735902304715	0.037	0.131	1	0	Cd37	CD37 antigen [Source:MGI Symbol;Acc:MGI:88330]	single_cell
1336	9.85509506346882e-05	-0.561685681647536	0.419	0.545	1	0	Gm26917	NA	single_cell
1337	9.86907602329997e-05	0.415492843263403	0.149	0.068	1	0	Pdk1	pyruvate dehydrogenase kinase, isoenzyme 1 [Source:MGI Symbol;Acc:MGI:1926119]	single_cell
1338	9.94245131287775e-05	-0.589734270030295	0.084	0.199	1	0	Slc25a5	solute carrier family 25 (mitochondrial carrier, adenine nucleotide translocator), member 5 [Source:MGI Symbol;Acc:MGI:1353496]	single_cell
1339	0.000100463571637049	0.414912643241662	0.321	0.204	1	0	Stk3	serine/threonine kinase 3 [Source:MGI Symbol;Acc:MGI:1928487]	single_cell
1340	0.000103100957605641	-0.756678612519475	0.019	0.101	1	0	Ms4a1	membrane-spanning 4-domains, subfamily A, member 1 [Source:MGI Symbol;Acc:MGI:88321]	single_cell
1341	0.000104089542538024	-0.603055582403933	0.042	0.139	1	0	Cd69	CD69 antigen [Source:MGI Symbol;Acc:MGI:88343]	single_cell
1342	0.000104645021422608	0.474129246530001	0.312	0.191	1	0	Icam1	intercellular adhesion molecule 1 [Source:MGI Symbol;Acc:MGI:96392]	single_cell
1343	0.000105116205702138	-0.573298141778516	0.116	0.241	1	0	Traf3	TNF receptor-associated factor 3 [Source:MGI Symbol;Acc:MGI:108041]	single_cell
1344	0.00010538664938211	-0.744382001158066	0.251	0.385	1	0	AW112010	expressed sequence AW112010 [Source:MGI Symbol;Acc:MGI:2147706]	single_cell
1345	0.000107465836380259	-0.536706629070185	0.214	0.353	1	0	Pkm	pyruvate kinase, muscle [Source:MGI Symbol;Acc:MGI:97591]	single_cell
1346	0.000108793719743529	-0.548264658980795	0.307	0.445	1	0	Nup98	nucleoporin 98 [Source:MGI Symbol;Acc:MGI:109404]	single_cell
1347	0.000110686539089025	-0.710408492168108	0.121	0.243	1	0	Mpp7	membrane protein, palmitoylated 7 (MAGUK p55 subfamily member 7) [Source:MGI Symbol;Acc:MGI:1922989]	single_cell
1348	0.000111774739078326	-0.4734251495758	0.079	0.191	1	0	Man2b1	mannosidase 2, alpha B1 [Source:MGI Symbol;Acc:MGI:107286]	single_cell
1350	0.000117940485696204	-0.671613391218001	0.088	0.203	1	0	Bcl11b	B cell leukemia/lymphoma 11B [Source:MGI Symbol;Acc:MGI:1929913]	single_cell
1351	0.00011973217125655	-0.52194845318466	0.07	0.177	1	0	Gramd4	GRAM domain containing 4 [Source:MGI Symbol;Acc:MGI:2676308]	single_cell
1352	0.000119860619172647	0.426230519811837	0.181	0.089	1	0	Ctif	CBP80/20-dependent translation initiation factor [Source:MGI Symbol;Acc:MGI:2685518]	single_cell
1353	0.000119949309222861	-0.488547438089183	0.107	0.228	1	0	Ttc39b	tetratricopeptide repeat domain 39B [Source:MGI Symbol;Acc:MGI:1917113]	single_cell
1354	0.000121306704484753	-0.526349414468519	0.07	0.18	1	0	Sgpl1	sphingosine phosphate lyase 1 [Source:MGI Symbol;Acc:MGI:1261415]	single_cell
1355	0.000122038317381751	-0.676106024130127	0.065	0.167	1	0	Lpin1	lipin 1 [Source:MGI Symbol;Acc:MGI:1891340]	single_cell
1356	0.000122513488085586	-0.493596633097787	0.326	0.466	1	0	Lnpep	leucyl/cystinyl aminopeptidase [Source:MGI Symbol;Acc:MGI:2387123]	single_cell
1357	0.000124524025953387	0.407887997396337	0.177	0.087	1	0	Carhsp1	calcium regulated heat stable protein 1 [Source:MGI Symbol;Acc:MGI:1196368]	single_cell
1358	0.000127202586341704	-0.881907632377418	0.079	0.183	1	0	Cacna1c	calcium channel, voltage-dependent, L type, alpha 1C subunit [Source:MGI Symbol;Acc:MGI:103013]	single_cell
1359	0.000128876381954767	0.432063030281076	0.144	0.065	1	0	Enpp4	ectonucleotide pyrophosphatase/phosphodiesterase 4 [Source:MGI Symbol;Acc:MGI:2682634]	single_cell
1360	0.000131191292660184	-0.663993276236625	0.084	0.192	1	0	Aprt	adenine phosphoribosyl transferase [Source:MGI Symbol;Acc:MGI:88061]	single_cell
1361	0.000133452123762121	-0.526296326030387	0.488	0.611	1	0	Naaladl2	N-acetylated alpha-linked acidic dipeptidase-like 2 [Source:MGI Symbol;Acc:MGI:2685867]	single_cell
1362	0.000133973048197757	0.422849406637137	0.186	0.097	1	0	2510009E07Rik	RIKEN cDNA 2510009E07 gene [Source:MGI Symbol;Acc:MGI:1919440]	single_cell
1363	0.000135745812261411	0.483156255564502	0.26	0.155	1	0	C2cd2	C2 calcium-dependent domain containing 2 [Source:MGI Symbol;Acc:MGI:1891883]	single_cell
1364	0.000136383030172698	-0.892381311771294	0.074	0.176	1	0	Sidt1	SID1 transmembrane family, member 1 [Source:MGI Symbol;Acc:MGI:2443155]	single_cell
1365	0.000141732307692441	0.433451540300535	0.163	0.079	1	0	Cd38	CD38 antigen [Source:MGI Symbol;Acc:MGI:107474]	single_cell
1366	0.000141807931984111	-0.792463701791221	0.07	0.173	1	0	C3	complement component 3 [Source:MGI Symbol;Acc:MGI:88227]	single_cell
1367	0.000149473383559351	-0.550534388424383	0.06	0.163	1	0	Zfp703	zinc finger protein 703 [Source:MGI Symbol;Acc:MGI:2662729]	single_cell
1368	0.000150374149744216	-0.538262133491878	0.093	0.209	1	0	Dhrs3	dehydrogenase/reductase (SDR family) member 3 [Source:MGI Symbol;Acc:MGI:1315215]	single_cell
1369	0.000152211047017776	-0.549111649854385	0.116	0.232	1	0	Snx5	sorting nexin 5 [Source:MGI Symbol;Acc:MGI:1916428]	single_cell
1370	0.00015733220042343	0.401896452536135	0.116	0.047	1	0	Snx32	sorting nexin 32 [Source:MGI Symbol;Acc:MGI:2444704]	single_cell
1371	0.000157489569016881	-0.648533541099451	0.135	0.25	1	0	Ptpn4	protein tyrosine phosphatase, non-receptor type 4 [Source:MGI Symbol;Acc:MGI:1099792]	single_cell
1372	0.000159093078481182	-0.493419492161082	0.47	0.604	1	0	Actg1	actin, gamma, cytoplasmic 1 [Source:MGI Symbol;Acc:MGI:87906]	single_cell
1373	0.000161765405275436	-0.500630075922401	0.023	0.106	1	0	4930469K13Rik	RIKEN cDNA 4930469K13 gene [Source:MGI Symbol;Acc:MGI:1924124]	single_cell
1374	0.000162831667310585	0.463969399888961	0.274	0.169	1	0	Nxn	nucleoredoxin [Source:MGI Symbol;Acc:MGI:109331]	single_cell
1375	0.000164907574423268	-0.53866721341728	0.079	0.187	1	0	Gm44686	predicted gene 44686 [Source:MGI Symbol;Acc:MGI:5753262]	single_cell
1376	0.000170663606495248	-0.492748150279822	0.033	0.12	1	0	Mpp1	membrane protein, palmitoylated [Source:MGI Symbol;Acc:MGI:105941]	single_cell
1377	0.000171618922922202	-0.504034150812926	0.093	0.205	1	0	Hcst	hematopoietic cell signal transducer [Source:MGI Symbol;Acc:MGI:1344360]	single_cell
1378	0.000172938350016076	0.584855008582339	0.247	0.152	1	0	Ccnyl1	cyclin Y-like 1 [Source:MGI Symbol;Acc:MGI:2138614]	single_cell
1379	0.00017916554114685	-0.458041814662051	0.056	0.157	1	0	Cd302	CD302 antigen [Source:MGI Symbol;Acc:MGI:1913455]	single_cell
1380	0.000180794283259664	-0.523574651897367	0.037	0.127	1	0	Gm45837	predicted gene 45837 [Source:MGI Symbol;Acc:MGI:5804952]	single_cell
1381	0.000182590071462095	-0.543279034026849	0.228	0.371	1	0	Clta	clathrin, light polypeptide (Lca) [Source:MGI Symbol;Acc:MGI:894297]	single_cell
1382	0.000183250058072083	-0.524053443224019	0.163	0.288	1	0	Prr13	proline rich 13 [Source:MGI Symbol;Acc:MGI:1913401]	single_cell
1384	0.000189615113816509	-0.587027495565641	0.051	0.146	1	0	Lamb3	laminin, beta 3 [Source:MGI Symbol;Acc:MGI:99915]	single_cell
1385	0.000195390810708138	0.453176909286684	0.205	0.112	1	0	A930015D03Rik	RIKEN cDNA A930015D03 gene [Source:MGI Symbol;Acc:MGI:1925060]	single_cell
1386	0.000198541153293491	0.409619834396828	0.242	0.135	1	0	Atp2a3	ATPase, Ca++ transporting, ubiquitous [Source:MGI Symbol;Acc:MGI:1194503]	single_cell
1387	0.000200976126325347	-0.463835342037523	0.028	0.112	1	0	Gtf2ird2	GTF2I repeat domain containing 2 [Source:MGI Symbol;Acc:MGI:2149780]	single_cell
1388	0.000201703243250135	-0.4166002174824	0.656	0.766	1	0	Myo3a	myosin IIIA [Source:MGI Symbol;Acc:MGI:2183924]	single_cell
1389	0.000203547969870997	0.478123002279385	0.102	0.039	1	0	Pvr	poliovirus receptor [Source:MGI Symbol;Acc:MGI:107741]	single_cell
1390	0.000204534929421794	-0.490268241639334	0.06	0.162	1	0	Dcaf12	DDB1 and CUL4 associated factor 12 [Source:MGI Symbol;Acc:MGI:1916220]	single_cell
1391	0.000220174066817555	-1.11461515577989	0.26	0.352	1	0	Tcf7l2	transcription factor 7 like 2, T cell specific, HMG box [Source:MGI Symbol;Acc:MGI:1202879]	single_cell
1392	0.000221295131466685	-0.62378926015686	0.042	0.13	1	0	Nlrp3	NLR family, pyrin domain containing 3 [Source:MGI Symbol;Acc:MGI:2653833]	single_cell
1393	0.000221674141132928	-0.57376389977518	0.065	0.163	1	0	Rassf4	Ras association (RalGDS/AF-6) domain family member 4 [Source:MGI Symbol;Acc:MGI:2386853]	single_cell
1394	0.000227230853970035	0.404597655672267	0.172	0.085	1	0	Cntln	centlein, centrosomal protein [Source:MGI Symbol;Acc:MGI:2443104]	single_cell
1395	0.000229499678609069	-0.496545162298421	0.042	0.131	1	0	Pirb	paired Ig-like receptor B [Source:MGI Symbol;Acc:MGI:894311]	single_cell
1396	0.000230842721503631	-0.418399371622894	0.023	0.104	1	0	Neu1	neuraminidase 1 [Source:MGI Symbol;Acc:MGI:97305]	single_cell
1397	0.000232350216822833	0.4124604973019	0.144	0.066	1	0	Nsmce1	NSE1 homolog, SMC5-SMC6 complex component [Source:MGI Symbol;Acc:MGI:1914961]	single_cell
1398	0.000234092410465094	-0.517254256687103	0.084	0.187	1	0	Rara	retinoic acid receptor, alpha [Source:MGI Symbol;Acc:MGI:97856]	single_cell
1399	0.000238571751227023	-0.823030379417481	0.553	0.636	1	0	Crip1	cysteine-rich protein 1 (intestinal) [Source:MGI Symbol;Acc:MGI:88501]	single_cell
1400	0.000250815601693845	-0.471325123716013	0.223	0.361	1	0	Snrpg	small nuclear ribonucleoprotein polypeptide G [Source:MGI Symbol;Acc:MGI:1915261]	single_cell
1401	0.000253083506653971	-0.414140684745799	0.191	0.318	1	0	Eif3k	eukaryotic translation initiation factor 3, subunit K [Source:MGI Symbol;Acc:MGI:1921080]	single_cell
1402	0.000253593659944267	-0.752831833099614	0.26	0.369	1	0	Bcl2	B cell leukemia/lymphoma 2 [Source:MGI Symbol;Acc:MGI:88138]	single_cell
1403	0.00025436750239741	-0.543425175161868	0.056	0.152	1	0	Gramd1b	GRAM domain containing 1B [Source:MGI Symbol;Acc:MGI:1925037]	single_cell
1404	0.000254821420313643	-0.485127475670958	0.028	0.11	1	0	Mki67	antigen identified by monoclonal antibody Ki 67 [Source:MGI Symbol;Acc:MGI:106035]	single_cell
1405	0.000257919780116134	0.416584460465404	0.335	0.22	1	0	H13	histocompatibility 13 [Source:MGI Symbol;Acc:MGI:95886]	single_cell
1406	0.000259972368525351	0.462421773503446	0.181	0.093	1	0	Lrp5	low density lipoprotein receptor-related protein 5 [Source:MGI Symbol;Acc:MGI:1278315]	single_cell
1407	0.000261874671442502	-0.512216797337752	0.237	0.371	1	0	Map3k1	mitogen-activated protein kinase kinase kinase 1 [Source:MGI Symbol;Acc:MGI:1346872]	single_cell
1408	0.000261958154647315	-0.77016035927626	0.079	0.176	1	0	Adarb1	adenosine deaminase, RNA-specific, B1 [Source:MGI Symbol;Acc:MGI:891999]	single_cell
1409	0.000273176236138831	-0.454543330370752	0.023	0.102	1	0	Cln3	ceroid lipofuscinosis, neuronal 3, juvenile (Batten, Spielmeyer-Vogt disease) [Source:MGI Symbol;Acc:MGI:107537]	single_cell
1410	0.00027334584507182	-0.498366252430966	0.312	0.439	1	0	Btaf1	B-TFIID TATA-box binding protein associated factor 1 [Source:MGI Symbol;Acc:MGI:2147538]	single_cell
1411	0.000276930881271826	-0.661131792256449	0.181	0.298	1	0	Abtb2	ankyrin repeat and BTB (POZ) domain containing 2 [Source:MGI Symbol;Acc:MGI:2139365]	single_cell
1412	0.000284239634163152	-0.549915091272471	0.186	0.315	1	0	Flna	filamin, alpha [Source:MGI Symbol;Acc:MGI:95556]	single_cell
1413	0.000284557460293372	0.400434902556118	0.242	0.144	1	0	Ssbp3	single-stranded DNA binding protein 3 [Source:MGI Symbol;Acc:MGI:1919725]	single_cell
1414	0.000285027180282962	-0.459098993256064	0.163	0.287	1	0	Sf1	splicing factor 1 [Source:MGI Symbol;Acc:MGI:1095403]	single_cell
1415	0.000296207580243955	0.449460352513236	0.209	0.117	1	0	Phactr4	phosphatase and actin regulator 4 [Source:MGI Symbol;Acc:MGI:2140327]	single_cell
1416	0.000299942845822581	0.448791343745521	0.135	0.061	1	0	Tshz3	teashirt zinc finger family member 3 [Source:MGI Symbol;Acc:MGI:2442819]	single_cell
1417	0.000301479980934781	-0.515278444896732	0.34	0.478	1	0	Dnajb6	DnaJ heat shock protein family (Hsp40) member B6 [Source:MGI Symbol;Acc:MGI:1344381]	single_cell
1418	0.000301568364877133	-0.658021169079376	0.065	0.161	1	0	Ms4a4b	membrane-spanning 4-domains, subfamily A, member 4B [Source:MGI Symbol;Acc:MGI:1913083]	single_cell
1419	0.000303401932839493	-0.497328437463138	0.102	0.213	1	0	Ddhd1	DDHD domain containing 1 [Source:MGI Symbol;Acc:MGI:2150302]	single_cell
1420	0.00030521695455243	-0.743952214044499	0.116	0.223	1	0	Eprs	glutamyl-prolyl-tRNA synthetase [Source:MGI Symbol;Acc:MGI:97838]	single_cell
1421	0.000306483804617142	-0.592987816598657	0.051	0.14	1	0	Tbxas1	thromboxane A synthase 1, platelet [Source:MGI Symbol;Acc:MGI:98497]	single_cell
1422	0.000311295993453783	-0.54264708632159	0.186	0.318	1	0	Ogdh	oxoglutarate (alpha-ketoglutarate) dehydrogenase (lipoamide) [Source:MGI Symbol;Acc:MGI:1098267]	single_cell
1423	0.000312379944103399	-0.610642654737643	0.102	0.215	1	0	Rbpj	recombination signal binding protein for immunoglobulin kappa J region [Source:MGI Symbol;Acc:MGI:96522]	single_cell
1424	0.000323394994427853	-0.420225507575541	0.474	0.617	1	0	Uso1	USO1 vesicle docking factor [Source:MGI Symbol;Acc:MGI:1929095]	single_cell
1425	0.000328380668965314	-0.455069652736178	0.033	0.116	1	0	Gm10563	predicted gene 10563 [Source:MGI Symbol;Acc:MGI:3642630]	single_cell
1426	0.000328634157324385	-0.607977661976494	0.902	0.917	1	0	Fth1	ferritin heavy polypeptide 1 [Source:MGI Symbol;Acc:MGI:95588]	single_cell
1427	0.000337376543611744	-0.583674567341063	0.265	0.392	1	0	Gm9844	predicted pseudogene 9844 [Source:MGI Symbol;Acc:MGI:3704288]	single_cell
1428	0.000337633263366233	-0.658930870946909	0.065	0.161	1	0	Txk	TXK tyrosine kinase [Source:MGI Symbol;Acc:MGI:102960]	single_cell
1429	0.000340708236863201	-0.46278478398091	0.023	0.101	1	0	Dram1	DNA-damage regulated autophagy modulator 1 [Source:MGI Symbol;Acc:MGI:1918962]	single_cell
1430	0.000342390371294798	-0.517678873476169	0.06	0.155	1	0	Phtf2	putative homeodomain transcription factor 2 [Source:MGI Symbol;Acc:MGI:1916020]	single_cell
1431	0.000344461093162112	-0.691585291893468	0.093	0.196	1	0	Morrbid	myeloid RNA regulator of BCL2L11 induced cell death [Source:MGI Symbol;Acc:MGI:3652191]	single_cell
1432	0.000346236200330582	0.442639453079184	0.177	0.094	1	0	Map4k5	mitogen-activated protein kinase kinase kinase kinase 5 [Source:MGI Symbol;Acc:MGI:1925503]	single_cell
1433	0.000350536174891821	-0.500584290552885	0.047	0.134	1	0	Slc7a1	solute carrier family 7 (cationic amino acid transporter, y+ system), member 1 [Source:MGI Symbol;Acc:MGI:88117]	single_cell
1434	0.000354000780672279	0.505913735228017	0.251	0.154	1	0	Iqschfp	Iqcj and Schip1 fusion protein [Source:MGI Symbol;Acc:MGI:5439400]	single_cell
1435	0.000365080723752393	-0.51820207025202	0.121	0.232	1	0	Smap2	small ArfGAP 2 [Source:MGI Symbol;Acc:MGI:1917030]	single_cell
1436	0.000365242070418405	-0.490142628112345	0.14	0.257	1	0	Stk38	serine/threonine kinase 38 [Source:MGI Symbol;Acc:MGI:2442572]	single_cell
1437	0.000370213614486391	-0.60814199300691	0.033	0.112	1	0	Cped1	cadherin-like and PC-esterase domain containing 1 [Source:MGI Symbol;Acc:MGI:2444814]	single_cell
1438	0.000371114337975723	-0.598648171897036	0.279	0.399	1	0	Nme2	NME/NM23 nucleoside diphosphate kinase 2 [Source:MGI Symbol;Acc:MGI:97356]	single_cell
1439	0.000390505127140419	-0.460771644044975	0.298	0.448	1	0	Eif3f	eukaryotic translation initiation factor 3, subunit F [Source:MGI Symbol;Acc:MGI:1913335]	single_cell
1441	0.000398298696530536	-0.458985132716198	0.033	0.115	1	0	Pygl	liver glycogen phosphorylase [Source:MGI Symbol;Acc:MGI:97829]	single_cell
1442	0.000399602432691863	-0.595263602028107	0.144	0.264	1	0	Ssbp2	single-stranded DNA binding protein 2 [Source:MGI Symbol;Acc:MGI:1914220]	single_cell
1443	0.000406682887616396	-0.59058926648395	0.191	0.31	1	0	Cd164	CD164 antigen [Source:MGI Symbol;Acc:MGI:1859568]	single_cell
1444	0.000411820798466113	-0.614723674209361	0.274	0.396	1	0	Lrrc8d	leucine rich repeat containing 8D [Source:MGI Symbol;Acc:MGI:1922368]	single_cell
1445	0.000412426656692031	0.442641982332284	0.163	0.083	1	0	Cep95	centrosomal protein 95 [Source:MGI Symbol;Acc:MGI:2443502]	single_cell
1446	0.000413677255796764	-0.510889345048059	0.051	0.138	1	0	Cd3e	CD3 antigen, epsilon polypeptide [Source:MGI Symbol;Acc:MGI:88332]	single_cell
1447	0.000415218144069254	-0.453428848903028	0.042	0.125	1	0	Arap1	ArfGAP with RhoGAP domain, ankyrin repeat and PH domain 1 [Source:MGI Symbol;Acc:MGI:1916960]	single_cell
1448	0.000419388159509159	-0.504849670419437	0.307	0.439	1	0	Capza2	capping protein (actin filament) muscle Z-line, alpha 2 [Source:MGI Symbol;Acc:MGI:106222]	single_cell
1449	0.000425669028508048	-0.49500997672596	0.312	0.445	1	0	Lrrfip1	leucine rich repeat (in FLII) interacting protein 1 [Source:MGI Symbol;Acc:MGI:1342770]	single_cell
1450	0.000426129282870062	-0.439368269509466	0.047	0.132	1	0	Gpr137b	G protein-coupled receptor 137B [Source:MGI Symbol;Acc:MGI:1891463]	single_cell
1451	0.000431232612656755	-0.511956084596677	0.065	0.162	1	0	Cdc42ep3	CDC42 effector protein (Rho GTPase binding) 3 [Source:MGI Symbol;Acc:MGI:2384718]	single_cell
1452	0.000434345155011533	-0.536722899775745	0.051	0.139	1	0	Anxa1	annexin A1 [Source:MGI Symbol;Acc:MGI:96819]	single_cell
1453	0.000440309533786108	-0.984183316646675	0.153	0.256	1	0	Lef1	lymphoid enhancer binding factor 1 [Source:MGI Symbol;Acc:MGI:96770]	single_cell
1454	0.000445316729331849	-0.582013549827676	0.028	0.104	1	0	Pax5	paired box 5 [Source:MGI Symbol;Acc:MGI:97489]	single_cell
1455	0.000447135019948712	-0.634574858866295	0.042	0.124	1	0	Pde8b	phosphodiesterase 8B [Source:MGI Symbol;Acc:MGI:2443999]	single_cell
1456	0.000449691393066071	0.424050808777289	0.116	0.052	1	0	Inafm2	InaF motif containing 2 [Source:MGI Symbol;Acc:MGI:1915354]	single_cell
1457	0.000451930437922425	-0.512403870604752	0.051	0.138	1	0	Pgap1	post-GPI attachment to proteins 1 [Source:MGI Symbol;Acc:MGI:2443342]	single_cell
1458	0.000452460116999337	0.414791324560653	0.135	0.064	1	0	Rcan1	regulator of calcineurin 1 [Source:MGI Symbol;Acc:MGI:1890564]	single_cell
1459	0.000468928148531834	-0.545515715702949	0.116	0.224	1	0	Slc4a7	solute carrier family 4, sodium bicarbonate cotransporter, member 7 [Source:MGI Symbol;Acc:MGI:2443878]	single_cell
1460	0.000485327567589387	-0.655749360905721	0.06	0.15	1	0	Il18r1	interleukin 18 receptor 1 [Source:MGI Symbol;Acc:MGI:105383]	single_cell
1461	0.000501222774138067	-0.462566075145854	0.037	0.118	1	0	Ptger4	prostaglandin E receptor 4 (subtype EP4) [Source:MGI Symbol;Acc:MGI:104311]	single_cell
1462	0.000515661301717234	-0.521771253448961	0.54	0.638	1	0	Arhgap26	Rho GTPase activating protein 26 [Source:MGI Symbol;Acc:MGI:1918552]	single_cell
1463	0.00051691946716316	0.432628141830425	0.167	0.088	1	0	Cops4	COP9 signalosome subunit 4 [Source:MGI Symbol;Acc:MGI:1349414]	single_cell
1464	0.000522014927217108	-0.492156660977161	0.079	0.18	1	0	Cep85	centrosomal protein 85 [Source:MGI Symbol;Acc:MGI:1917262]	single_cell
1465	0.000524784947771681	-0.487507813004028	0.191	0.304	1	0	Hdlbp	high density lipoprotein (HDL) binding protein [Source:MGI Symbol;Acc:MGI:99256]	single_cell
1466	0.00052836544199797	-0.507631047716	0.088	0.189	1	0	Cpq	carboxypeptidase Q [Source:MGI Symbol;Acc:MGI:1889205]	single_cell
1467	0.000547663017964928	-0.608269097462837	0.065	0.157	1	0	Eif2ak3	eukaryotic translation initiation factor 2 alpha kinase 3 [Source:MGI Symbol;Acc:MGI:1341830]	single_cell
1468	0.000555186502230628	-0.486533165841956	0.107	0.208	1	0	Zfp36l2	zinc finger protein 36, C3H type-like 2 [Source:MGI Symbol;Acc:MGI:107945]	single_cell
1469	0.000556333059013434	-0.507135334813611	0.195	0.304	1	0	Arid4a	AT rich interactive domain 4A (RBP1-like) [Source:MGI Symbol;Acc:MGI:2444354]	single_cell
1470	0.000574172112927875	0.550752704526584	0.167	0.088	1	0	Scaf1	SR-related CTD-associated factor 1 [Source:MGI Symbol;Acc:MGI:2141980]	single_cell
1471	0.000574419257728336	-0.49684570033713	0.033	0.108	1	0	Ms4a4c	membrane-spanning 4-domains, subfamily A, member 4C [Source:MGI Symbol;Acc:MGI:1927656]	single_cell
1472	0.000577249127479782	-0.538081180680139	0.033	0.108	1	0	Tmem51	transmembrane protein 51 [Source:MGI Symbol;Acc:MGI:2384874]	single_cell
1473	0.000580114903830625	-0.505219090540443	0.042	0.124	1	0	Mgat4a	mannoside acetylglucosaminyltransferase 4, isoenzyme A [Source:MGI Symbol;Acc:MGI:2662992]	single_cell
1474	0.00058271247640426	-0.474510081180272	0.028	0.102	1	0	Hvcn1	hydrogen voltage-gated channel 1 [Source:MGI Symbol;Acc:MGI:1921346]	single_cell
1475	0.000584401551548276	-0.663852344966629	0.223	0.345	1	0	Homer1	homer scaffolding protein 1 [Source:MGI Symbol;Acc:MGI:1347345]	single_cell
1476	0.000622877172251248	-0.464655391942898	0.433	0.546	1	0	Mycbp2	MYC binding protein 2, E3 ubiquitin protein ligase [Source:MGI Symbol;Acc:MGI:2179432]	single_cell
1477	0.000625545359738289	-0.588174494905884	0.2	0.315	1	0	Nabp1	nucleic acid binding protein 1 [Source:MGI Symbol;Acc:MGI:1923258]	single_cell
1478	0.000631620156005773	-0.466806280153336	0.102	0.203	1	0	Bola2	bolA-like 2 (E. coli) [Source:MGI Symbol;Acc:MGI:1913412]	single_cell
1479	0.000632264606770561	-0.417712319332645	0.028	0.103	1	0	Dse	dermatan sulfate epimerase [Source:MGI Symbol;Acc:MGI:2443455]	single_cell
1480	0.000633005972682265	-0.451098931527094	0.074	0.168	1	0	Slfn2	schlafen 2 [Source:MGI Symbol;Acc:MGI:1313258]	single_cell
1481	0.000634473095244018	-0.431598424437649	0.074	0.171	1	0	Gpsm3	G-protein signalling modulator 3 (AGS3-like, C. elegans) [Source:MGI Symbol;Acc:MGI:2146785]	single_cell
1482	0.000644172366610696	-1.07088299064351	0.107	0.201	1	0	Nebl	nebulette [Source:MGI Symbol;Acc:MGI:1921353]	single_cell
1483	0.000646594829532379	-0.408190073087225	0.033	0.11	1	0	Kif21b	kinesin family member 21B [Source:MGI Symbol;Acc:MGI:109234]	single_cell
1484	0.000648441466143405	-0.407916126753254	0.084	0.182	1	0	Tor1aip2	torsin A interacting protein 2 [Source:MGI Symbol;Acc:MGI:3582695]	single_cell
1485	0.000651793230980306	-0.759096024511422	0.102	0.199	1	0	Pus10	pseudouridylate synthase 10 [Source:MGI Symbol;Acc:MGI:1921717]	single_cell
1486	0.000653210922027086	-0.472992504999358	0.153	0.269	1	0	Nab1	Ngfi-A binding protein 1 [Source:MGI Symbol;Acc:MGI:107564]	single_cell
1487	0.00065360067033959	-0.515832285164487	0.433	0.558	1	0	Eef1b2	eukaryotic translation elongation factor 1 beta 2 [Source:MGI Symbol;Acc:MGI:1929520]	single_cell
1488	0.000661873092849469	-0.483888587403082	0.26	0.386	1	0	Rab39	RAB39, member RAS oncogene family [Source:MGI Symbol;Acc:MGI:2442855]	single_cell
1489	0.000664260353383874	-0.498310272532079	0.102	0.205	1	0	Nup153	nucleoporin 153 [Source:MGI Symbol;Acc:MGI:2385621]	single_cell
1490	0.00066482719563771	-0.439765108131424	0.07	0.164	1	0	Stip1	stress-induced phosphoprotein 1 [Source:MGI Symbol;Acc:MGI:109130]	single_cell
1491	0.000669596126589509	0.408558656132051	0.242	0.152	1	0	Trim8	tripartite motif-containing 8 [Source:MGI Symbol;Acc:MGI:1933302]	single_cell
1492	0.000687015058047121	-0.501234878007721	0.037	0.116	1	0	Nupr1	nuclear protein transcription regulator 1 [Source:MGI Symbol;Acc:MGI:1891834]	single_cell
1493	0.000690903082643666	-0.473823914011588	0.098	0.195	1	0	Foxn2	forkhead box N2 [Source:MGI Symbol;Acc:MGI:1347478]	single_cell
1494	0.000701470124655624	-0.474687094437541	0.153	0.273	1	0	Sdccag8	serologically defined colon cancer antigen 8 [Source:MGI Symbol;Acc:MGI:1924066]	single_cell
1496	0.000722296575682483	-0.585796890819969	0.033	0.106	1	0	Snx24	sorting nexing 24 [Source:MGI Symbol;Acc:MGI:1916476]	single_cell
1497	0.000723356178747076	-0.492023805261195	0.056	0.141	1	0	Slc49a4	solute carrier family 49 member 4 [Source:MGI Symbol;Acc:MGI:2387188]	single_cell
1498	0.00072435090236464	-0.532977491348977	0.093	0.191	1	0	Camkk2	calcium/calmodulin-dependent protein kinase kinase 2, beta [Source:MGI Symbol;Acc:MGI:2444812]	single_cell
1499	0.000730986547444957	-1.0678750536648	0.093	0.183	1	0	Ptprd	protein tyrosine phosphatase, receptor type, D [Source:MGI Symbol;Acc:MGI:97812]	single_cell
1500	0.000739249684160494	0.417234028556984	0.288	0.194	1	0	Eif4h	eukaryotic translation initiation factor 4H [Source:MGI Symbol;Acc:MGI:1341822]	single_cell
1501	0.000739680127942001	-0.413582441877544	0.344	0.471	1	0	Atp5a1	ATP synthase, H+ transporting, mitochondrial F1 complex, alpha subunit 1 [Source:MGI Symbol;Acc:MGI:88115]	single_cell
1502	0.000739744542641714	-0.483328241451719	0.06	0.146	1	0	Acaca	acetyl-Coenzyme A carboxylase alpha [Source:MGI Symbol;Acc:MGI:108451]	single_cell
1503	0.000765360832698263	-0.67068497348541	0.047	0.125	1	0	Il12rb2	interleukin 12 receptor, beta 2 [Source:MGI Symbol;Acc:MGI:1270861]	single_cell
1504	0.00077631171486402	-0.549815016060076	0.153	0.262	1	0	Ccm2	cerebral cavernous malformation 2 [Source:MGI Symbol;Acc:MGI:2384924]	single_cell
1505	0.000783573451863559	-0.424799525220535	0.056	0.144	1	0	Ptp4a1	protein tyrosine phosphatase 4a1 [Source:MGI Symbol;Acc:MGI:1277096]	single_cell
1506	0.00081686518410677	0.410089054561233	0.2	0.115	1	0	Crybg3	beta-gamma crystallin domain containing 3 [Source:MGI Symbol;Acc:MGI:2676311]	single_cell
1507	0.000819934616926541	-0.419091106529532	0.079	0.175	1	0	Vamp4	vesicle-associated membrane protein 4 [Source:MGI Symbol;Acc:MGI:1858730]	single_cell
1508	0.00082644692449395	-0.557416778507014	0.274	0.395	1	0	Tgfbr2	transforming growth factor, beta receptor II [Source:MGI Symbol;Acc:MGI:98729]	single_cell
1509	0.000826536550522682	0.467732432235645	0.181	0.102	1	0	Gtf2e2	general transcription factor II E, polypeptide 2 (beta subunit) [Source:MGI Symbol;Acc:MGI:1915403]	single_cell
1510	0.000832627038991916	0.408305539178193	0.302	0.21	1	0	Herc2	HECT and RLD domain containing E3 ubiquitin protein ligase 2 [Source:MGI Symbol;Acc:MGI:103234]	single_cell
1511	0.000841651470228367	-0.456936430470207	0.065	0.153	1	0	Tuba1c	tubulin, alpha 1C [Source:MGI Symbol;Acc:MGI:1095409]	single_cell
1512	0.000846742855705568	0.424635460920301	0.293	0.201	1	0	Sptlc2	serine palmitoyltransferase, long chain base subunit 2 [Source:MGI Symbol;Acc:MGI:108074]	single_cell
1513	0.000847933392290764	-0.494686943911289	0.191	0.307	1	0	Cdc42se2	CDC42 small effector 2 [Source:MGI Symbol;Acc:MGI:1919979]	single_cell
1514	0.000851183718270453	0.489932420768882	0.419	0.301	1	0	Mctp1	multiple C2 domains, transmembrane 1 [Source:MGI Symbol;Acc:MGI:1926021]	single_cell
1515	0.000894552819990198	-0.503753623153979	0.098	0.19	1	0	Ltb	lymphotoxin B [Source:MGI Symbol;Acc:MGI:104796]	single_cell
1516	0.000902615840387688	-0.436986647907226	0.084	0.173	1	0	Fbxo33	F-box protein 33 [Source:MGI Symbol;Acc:MGI:1917861]	single_cell
1517	0.000921381629932027	-0.657400929710287	0.051	0.131	1	0	Lsmem1	leucine-rich single-pass membrane protein 1 [Source:MGI Symbol;Acc:MGI:2685735]	single_cell
1518	0.000957373272657316	-0.436158868489319	0.219	0.345	1	0	Usp3	ubiquitin specific peptidase 3 [Source:MGI Symbol;Acc:MGI:2152450]	single_cell
1519	0.000965437333174822	-0.595369624220126	0.186	0.289	1	0	Crem	cAMP responsive element modulator [Source:MGI Symbol;Acc:MGI:88495]	single_cell
1520	0.000984384682696972	-0.711591038200257	0.112	0.206	1	0	Cd247	CD247 antigen [Source:MGI Symbol;Acc:MGI:88334]	single_cell
1521	0.00100524416457771	-0.500794067111043	0.121	0.223	1	0	Atp6v1b2	ATPase, H+ transporting, lysosomal V1 subunit B2 [Source:MGI Symbol;Acc:MGI:109618]	single_cell
1522	0.00101940185067102	-0.482564851461753	0.033	0.104	1	0	Mcub	mitochondrial calcium uniporter dominant negative beta subunit [Source:MGI Symbol;Acc:MGI:1914065]	single_cell
1523	0.00102337074479627	-0.573697490094319	0.084	0.175	1	0	Maf	avian musculoaponeurotic fibrosarcoma oncogene homolog [Source:MGI Symbol;Acc:MGI:96909]	single_cell
1524	0.00104073704232066	-0.454537249155419	0.065	0.152	1	0	5031439G07Rik	RIKEN cDNA 5031439G07 gene [Source:MGI Symbol;Acc:MGI:2444899]	single_cell
1525	0.00106093728681977	-0.519201276573116	0.07	0.158	1	0	Dapp1	dual adaptor for phosphotyrosine and 3-phosphoinositides 1 [Source:MGI Symbol;Acc:MGI:1347063]	single_cell
1526	0.00106308561955989	-0.521480134050266	0.153	0.257	1	0	Elmsan1	NA	single_cell
1527	0.00106444729056674	-0.802859020174604	0.047	0.124	1	0	Slit2	slit guidance ligand 2 [Source:MGI Symbol;Acc:MGI:1315205]	single_cell
1528	0.00109615509683873	-0.477064996040812	0.047	0.125	1	0	Il21r	interleukin 21 receptor [Source:MGI Symbol;Acc:MGI:1890475]	single_cell
1529	0.00109927893847792	-0.432794165468723	0.033	0.104	1	0	Ncoa4	nuclear receptor coactivator 4 [Source:MGI Symbol;Acc:MGI:1350932]	single_cell
1530	0.00110861697982854	0.408697342005275	0.242	0.148	1	0	Mxra7	matrix-remodelling associated 7 [Source:MGI Symbol;Acc:MGI:1914872]	single_cell
1531	0.00111874671993425	-0.55059875772405	0.102	0.194	1	0	Snx10	sorting nexin 10 [Source:MGI Symbol;Acc:MGI:1919232]	single_cell
1532	0.00112240008246628	-0.434888972842149	0.037	0.111	1	0	Ctse	cathepsin E [Source:MGI Symbol;Acc:MGI:107361]	single_cell
1533	0.00114302772226628	-0.458986288844877	0.033	0.102	1	0	Cd48	CD48 antigen [Source:MGI Symbol;Acc:MGI:88339]	single_cell
1534	0.00115577096337784	-0.63137067163679	0.186	0.289	1	0	Fem1c	fem 1 homolog c [Source:MGI Symbol;Acc:MGI:2444737]	single_cell
1535	0.00118474259565852	-0.569993955937894	0.181	0.28	1	0	Ahcyl2	S-adenosylhomocysteine hydrolase-like 2 [Source:MGI Symbol;Acc:MGI:1921590]	single_cell
1536	0.00122338100672307	-0.499946805727434	0.172	0.276	1	0	Erp29	endoplasmic reticulum protein 29 [Source:MGI Symbol;Acc:MGI:1914647]	single_cell
1537	0.00122740188645544	-0.538410600892834	0.037	0.11	1	0	Sod3	superoxide dismutase 3, extracellular [Source:MGI Symbol;Acc:MGI:103181]	single_cell
1538	0.00123728696854543	-1.06620712133641	0.042	0.115	1	0	Cxcl2	chemokine (C-X-C motif) ligand 2 [Source:MGI Symbol;Acc:MGI:1340094]	single_cell
1539	0.00124063256005081	-0.584556516946533	0.098	0.189	1	0	Ctdspl	CTD (carboxy-terminal domain, RNA polymerase II, polypeptide A) small phosphatase-like [Source:MGI Symbol;Acc:MGI:1916524]	single_cell
1540	0.00125439580066228	0.409977168153475	0.2	0.12	1	0	Fnip2	folliculin interacting protein 2 [Source:MGI Symbol;Acc:MGI:2683054]	single_cell
1541	0.00128514616159998	-0.558314608801751	0.047	0.122	1	0	Nup107	nucleoporin 107 [Source:MGI Symbol;Acc:MGI:2143854]	single_cell
1542	0.00128791628384167	-0.53721652468685	0.195	0.303	1	0	Mapkapk2	MAP kinase-activated protein kinase 2 [Source:MGI Symbol;Acc:MGI:109298]	single_cell
1543	0.00134822307078991	-0.421793850797201	0.074	0.163	1	0	Nsa2	NSA2 ribosome biogenesis homolog [Source:MGI Symbol;Acc:MGI:1913883]	single_cell
1544	0.0013718366145787	-0.416600314205737	0.312	0.448	1	0	Sem1	SEM1, 26S proteasome complex subunit [Source:MGI Symbol;Acc:MGI:109238]	single_cell
1545	0.00139405243196351	-0.428725074612362	0.27	0.39	1	0	Fry	FRY microtubule binding protein [Source:MGI Symbol;Acc:MGI:2443895]	single_cell
1547	0.00142359941439949	-0.515483538248755	0.088	0.177	1	0	Gm27017	predicted gene, 27017 [Source:MGI Symbol;Acc:MGI:5504132]	single_cell
1548	0.00142402436849678	-0.470514501913893	0.121	0.224	1	0	Tob2	transducer of ERBB2, 2 [Source:MGI Symbol;Acc:MGI:1888525]	single_cell
1549	0.00144301483121942	-0.588269218804271	0.237	0.335	1	0	Tnik	TRAF2 and NCK interacting kinase [Source:MGI Symbol;Acc:MGI:1916264]	single_cell
1550	0.00144420612725377	-0.454323177129886	0.033	0.102	1	0	Rnase4	ribonuclease, RNase A family 4 [Source:MGI Symbol;Acc:MGI:1926217]	single_cell
1551	0.00145968092048126	-0.469231061672096	0.065	0.149	1	0	Fam111a	family with sequence similarity 111, member A [Source:MGI Symbol;Acc:MGI:1915508]	single_cell
1552	0.00148736260091101	-0.6046780569914	0.591	0.665	1	0	Spag9	sperm associated antigen 9 [Source:MGI Symbol;Acc:MGI:1918084]	single_cell
1553	0.00153993618364	-0.499166744635337	0.056	0.135	1	0	Uck2	uridine-cytidine kinase 2 [Source:MGI Symbol;Acc:MGI:1931744]	single_cell
1554	0.00155641928592816	-0.430816370693081	0.205	0.324	1	0	Xrn2	5'-3' exoribonuclease 2 [Source:MGI Symbol;Acc:MGI:894687]	single_cell
1555	0.0015733698094192	-0.478014837913304	0.288	0.405	1	0	Clint1	clathrin interactor 1 [Source:MGI Symbol;Acc:MGI:2144243]	single_cell
1556	0.00157939430895311	-0.514967487633241	0.2	0.312	1	0	Nrg1	neuregulin 1 [Source:MGI Symbol;Acc:MGI:96083]	single_cell
1558	0.00158336745144677	-0.771516153764827	0.047	0.118	1	0	Cdh11	cadherin 11 [Source:MGI Symbol;Acc:MGI:99217]	single_cell
1559	0.00167760560759542	-0.410337075962988	0.256	0.376	1	0	Stk24	serine/threonine kinase 24 [Source:MGI Symbol;Acc:MGI:2385007]	single_cell
1560	0.00170401780075078	-0.510820792128809	0.112	0.206	1	0	Ralgps2	Ral GEF with PH domain and SH3 binding motif 2 [Source:MGI Symbol;Acc:MGI:1925505]	single_cell
1561	0.00174737257806213	-0.527154818165628	0.153	0.25	1	0	Gm45140	predicted gene 45140 [Source:MGI Symbol;Acc:MGI:5753716]	single_cell
1562	0.00176040602965584	-0.539096004055102	0.344	0.45	1	0	Smchd1	SMC hinge domain containing 1 [Source:MGI Symbol;Acc:MGI:1921605]	single_cell
1563	0.0017687151828841	-0.400767077646022	0.065	0.148	1	0	Gm28535	predicted gene 28535 [Source:MGI Symbol;Acc:MGI:5579241]	single_cell
1564	0.00177660082791422	-0.407518324587552	0.149	0.248	1	0	Smarca5	SWI/SNF related, matrix associated, actin dependent regulator of chromatin, subfamily a, member 5 [Source:MGI Symbol;Acc:MGI:1935129]	single_cell
1565	0.00178555215495456	-0.74316431841147	0.06	0.139	1	0	Icos	inducible T cell co-stimulator [Source:MGI Symbol;Acc:MGI:1858745]	single_cell
1566	0.00182930342666621	-0.44022844743261	0.084	0.173	1	0	Gak	cyclin G associated kinase [Source:MGI Symbol;Acc:MGI:2442153]	single_cell
1567	0.00183064282359383	-0.433448612518595	0.107	0.199	1	0	Itgb7	integrin beta 7 [Source:MGI Symbol;Acc:MGI:96616]	single_cell
1568	0.00183105634532797	-0.465371629727445	0.116	0.213	1	0	Mef2d	myocyte enhancer factor 2D [Source:MGI Symbol;Acc:MGI:99533]	single_cell
1569	0.00185369427093323	-1.11579728820328	0.247	0.331	1	0	Plxdc2	plexin domain containing 2 [Source:MGI Symbol;Acc:MGI:1914698]	single_cell
1570	0.00188385097615641	-0.479568461501555	0.06	0.138	1	0	Gimap3	GTPase, IMAP family member 3 [Source:MGI Symbol;Acc:MGI:1932723]	single_cell
1571	0.00194787867419491	-0.456758463598408	0.051	0.125	1	0	Frrs1	ferric-chelate reductase 1 [Source:MGI Symbol;Acc:MGI:108076]	single_cell
1572	0.00195331501411707	-0.412010931509494	0.06	0.14	1	0	Myo7a	myosin VIIA [Source:MGI Symbol;Acc:MGI:104510]	single_cell
1573	0.00195481041981337	-0.480675731072181	0.084	0.168	1	0	Ctsa	cathepsin A [Source:MGI Symbol;Acc:MGI:97748]	single_cell
1574	0.00195519892115832	-0.906616875467804	0.144	0.229	1	0	Rbms3	RNA binding motif, single stranded interacting protein [Source:MGI Symbol;Acc:MGI:2444477]	single_cell
1575	0.00195803671637337	-0.415918385106323	0.098	0.19	1	0	Myof	myoferlin [Source:MGI Symbol;Acc:MGI:1919192]	single_cell
1576	0.00197042078537835	-0.441295811159187	0.098	0.186	1	0	Cnnm2	cyclin M2 [Source:MGI Symbol;Acc:MGI:2151054]	single_cell
1577	0.00199834328777698	-0.476840989260708	0.079	0.164	1	0	Sesn3	sestrin 3 [Source:MGI Symbol;Acc:MGI:1922997]	single_cell
1578	0.00202576764118637	-0.453523843849378	0.074	0.154	1	0	Evl	Ena-vasodilator stimulated phosphoprotein [Source:MGI Symbol;Acc:MGI:1194884]	single_cell
1579	0.00205165572152758	-0.406958216166019	0.177	0.282	1	0	Arih2	ariadne RBR E3 ubiquitin protein ligase 2 [Source:MGI Symbol;Acc:MGI:1344361]	single_cell
1580	0.00205384906671755	-0.63540922737136	0.093	0.178	1	0	Cfh	complement component factor h [Source:MGI Symbol;Acc:MGI:88385]	single_cell
1581	0.00207485757479469	-0.942570889505029	0.056	0.127	1	0	Itga8	integrin alpha 8 [Source:MGI Symbol;Acc:MGI:109442]	single_cell
1582	0.00216063571267922	-0.699076818604927	0.112	0.199	1	0	Il7r	interleukin 7 receptor [Source:MGI Symbol;Acc:MGI:96562]	single_cell
1583	0.00216713250857247	-0.442149728553329	0.06	0.138	1	0	Klhl6	kelch-like 6 [Source:MGI Symbol;Acc:MGI:2686922]	single_cell
1584	0.00223289899037373	-0.462604990141467	0.121	0.21	1	0	Resf1	retroelement silencing factor 1 [Source:MGI Symbol;Acc:MGI:1914496]	single_cell
1585	0.00236396520721701	-0.483061393220528	0.088	0.176	1	0	C130026I21Rik	RIKEN cDNA C130026I21 gene [Source:MGI Symbol;Acc:MGI:3612702]	single_cell
1586	0.00238329924825056	-0.570902415258052	0.14	0.232	1	0	P2ry10	purinergic receptor P2Y, G-protein coupled 10 [Source:MGI Symbol;Acc:MGI:1926076]	single_cell
1587	0.00246122011195078	-0.461203806078712	0.107	0.192	1	0	Txnrd1	thioredoxin reductase 1 [Source:MGI Symbol;Acc:MGI:1354175]	single_cell
1588	0.00249508748939392	-0.454589218074689	0.181	0.283	1	0	Cop1	COP1, E3 ubiquitin ligase [Source:MGI Symbol;Acc:MGI:1347046]	single_cell
1589	0.00255688598209978	-0.506940199820288	0.153	0.251	1	0	Smpdl3a	sphingomyelin phosphodiesterase, acid-like 3A [Source:MGI Symbol;Acc:MGI:1931437]	single_cell
1590	0.00257179823114055	-0.421371513813613	0.107	0.194	1	0	Myo9b	myosin IXb [Source:MGI Symbol;Acc:MGI:106624]	single_cell
1591	0.00257887897685592	-0.50453315450948	0.219	0.317	1	0	Sec24b	Sec24 related gene family, member B (S. cerevisiae) [Source:MGI Symbol;Acc:MGI:2139764]	single_cell
1592	0.00263422781488535	-0.419527559611712	0.06	0.135	1	0	Cd68	CD68 antigen [Source:MGI Symbol;Acc:MGI:88342]	single_cell
1593	0.00263710241492728	-0.973855973551599	0.042	0.107	1	0	Tmeff2	transmembrane protein with EGF-like and two follistatin-like domains 2 [Source:MGI Symbol;Acc:MGI:1861735]	single_cell
1594	0.00264431450337232	-0.413633906900073	0.056	0.131	1	0	Dusp2	dual specificity phosphatase 2 [Source:MGI Symbol;Acc:MGI:101911]	single_cell
1595	0.00266543096490419	-0.509098662442551	0.126	0.211	1	0	Rnf125	ring finger protein 125 [Source:MGI Symbol;Acc:MGI:1914914]	single_cell
1596	0.00271195716425204	-0.42172478668646	0.214	0.325	1	0	Gm11077	predicted gene 11077 [Source:MGI Symbol;Acc:MGI:3779304]	single_cell
1597	0.00272264076325268	-0.501080118662852	0.158	0.255	1	0	Ccdc88a	coiled coil domain containing 88A [Source:MGI Symbol;Acc:MGI:1925177]	single_cell
1598	0.00272278956118991	-0.493859894806402	0.344	0.437	1	0	Esyt2	extended synaptotagmin-like protein 2 [Source:MGI Symbol;Acc:MGI:1261845]	single_cell
1599	0.00274986075649621	-0.492582411458201	0.112	0.199	1	0	Lmnb1	lamin B1 [Source:MGI Symbol;Acc:MGI:96795]	single_cell
1600	0.00280027205102352	-0.401849830367405	0.265	0.378	1	0	Mbtd1	mbt domain containing 1 [Source:MGI Symbol;Acc:MGI:2143977]	single_cell
1601	0.00281953898394481	-0.450416623774072	0.056	0.13	1	0	Got1	glutamic-oxaloacetic transaminase 1, soluble [Source:MGI Symbol;Acc:MGI:95791]	single_cell
1602	0.00296617219701873	-0.425062688868639	0.084	0.164	1	0	Auh	AU RNA binding protein/enoyl-coenzyme A hydratase [Source:MGI Symbol;Acc:MGI:1338011]	single_cell
1604	0.00303943213001384	-1.01277453678137	0.26	0.341	1	0	Ebf1	early B cell factor 1 [Source:MGI Symbol;Acc:MGI:95275]	single_cell
1605	0.00310545593457364	0.402601182920923	0.219	0.14	1	0	Psip1	PC4 and SFRS1 interacting protein 1 [Source:MGI Symbol;Acc:MGI:2142116]	single_cell
1606	0.00311674650919731	-0.649830734211287	0.065	0.136	1	0	Igfbp7	insulin-like growth factor binding protein 7 [Source:MGI Symbol;Acc:MGI:1352480]	single_cell
1607	0.00317040315489911	-0.411461154004343	0.107	0.199	1	0	Rsbn1l	round spermatid basic protein 1-like [Source:MGI Symbol;Acc:MGI:3036237]	single_cell
1608	0.00320204238986661	-0.527777126699708	0.042	0.108	1	0	Mamdc2	MAM domain containing 2 [Source:MGI Symbol;Acc:MGI:1918988]	single_cell
1609	0.00320337167043899	-0.403007659098162	0.172	0.283	1	0	Tram1	translocating chain-associating membrane protein 1 [Source:MGI Symbol;Acc:MGI:1919515]	single_cell
1610	0.00325643208790315	-0.420874687080795	0.4	0.504	1	0	Npm1	nucleophosmin 1 [Source:MGI Symbol;Acc:MGI:106184]	single_cell
1611	0.00327358619132835	-0.416757250314766	0.065	0.143	1	0	Arhgap39	Rho GTPase activating protein 39 [Source:MGI Symbol;Acc:MGI:107858]	single_cell
1612	0.00330303993069578	-0.580880773968575	0.047	0.112	1	0	Magi2	membrane associated guanylate kinase, WW and PDZ domain containing 2 [Source:MGI Symbol;Acc:MGI:1354953]	single_cell
1613	0.00331932555432939	-0.432904160071502	0.116	0.204	1	0	Cyld	CYLD lysine 63 deubiquitinase [Source:MGI Symbol;Acc:MGI:1921506]	single_cell
1614	0.00334487457589031	0.407882040930476	0.144	0.082	1	0	2210408I21Rik	RIKEN cDNA 2210408I21 gene [Source:MGI Symbol;Acc:MGI:1919621]	single_cell
1615	0.00339581686455588	-0.409389836651723	0.06	0.134	1	0	Def6	differentially expressed in FDCP 6 [Source:MGI Symbol;Acc:MGI:1346328]	single_cell
1616	0.00342328008465068	-0.457894028090219	0.098	0.182	1	0	Arhgap25	Rho GTPase activating protein 25 [Source:MGI Symbol;Acc:MGI:2443687]	single_cell
1617	0.00347071761830026	-0.424816054186049	0.126	0.211	1	0	Kctd12	potassium channel tetramerisation domain containing 12 [Source:MGI Symbol;Acc:MGI:2145823]	single_cell
1618	0.00358348870983354	-0.404160523660652	0.056	0.126	1	0	Ank	progressive ankylosis [Source:MGI Symbol;Acc:MGI:3045421]	single_cell
1619	0.00383433567966813	-0.425773216967723	0.084	0.159	1	0	Oxct1	3-oxoacid CoA transferase 1 [Source:MGI Symbol;Acc:MGI:1914291]	single_cell
1620	0.0038655991685845	-0.42038427950341	0.079	0.159	1	0	Cep128	centrosomal protein 128 [Source:MGI Symbol;Acc:MGI:1922466]	single_cell
1621	0.00390510321244975	-0.488299010775401	0.116	0.203	1	0	Hnrnpll	heterogeneous nuclear ribonucleoprotein L-like [Source:MGI Symbol;Acc:MGI:1919942]	single_cell
1622	0.00392447299995444	-0.403717078406415	0.06	0.131	1	0	Dcun1d1	DCN1, defective in cullin neddylation 1, domain containing 1 (S. cerevisiae) [Source:MGI Symbol;Acc:MGI:2150386]	single_cell
1623	0.00394373290670682	-0.526669002904667	0.298	0.392	1	0	Tmem164	transmembrane protein 164 [Source:MGI Symbol;Acc:MGI:2148020]	single_cell
1624	0.00396678533921803	-0.506415537619848	0.079	0.155	1	0	Hsf1	heat shock factor 1 [Source:MGI Symbol;Acc:MGI:96238]	single_cell
1625	0.00400643973341359	-0.517729251413941	0.274	0.38	1	0	Inpp5d	inositol polyphosphate-5-phosphatase D [Source:MGI Symbol;Acc:MGI:107357]	single_cell
1626	0.00402219218257558	-0.419694140532681	0.051	0.116	1	0	Zfp831	zinc finger protein 831 [Source:MGI Symbol;Acc:MGI:3641861]	single_cell
1627	0.00407404159133428	-0.434101166089434	0.126	0.214	1	0	Hlcs	holocarboxylase synthetase (biotin- [propriony-Coenzyme A-carboxylase (ATP-hydrolysing)] ligase) [Source:MGI Symbol;Acc:MGI:894646]	single_cell
1628	0.00407492637335752	-0.507803464683451	0.251	0.341	1	0	Nfatc3	nuclear factor of activated T cells, cytoplasmic, calcineurin dependent 3 [Source:MGI Symbol;Acc:MGI:103296]	single_cell
1629	0.00410842663272433	-0.527564360199706	0.288	0.378	1	0	Ccnd3	cyclin D3 [Source:MGI Symbol;Acc:MGI:88315]	single_cell
1630	0.00411716251017721	-0.475425866114395	0.642	0.722	1	0	Arih1	ariadne RBR E3 ubiquitin protein ligase 1 [Source:MGI Symbol;Acc:MGI:1344363]	single_cell
1631	0.0041767662030975	-0.452738792822851	0.074	0.15	1	0	Trbc2	T cell receptor beta, constant 2 [Source:MGI Symbol;Acc:MGI:4835227]	single_cell
1632	0.00430561692972642	-0.476006812270691	0.172	0.264	1	0	Crlf3	cytokine receptor-like factor 3 [Source:MGI Symbol;Acc:MGI:1860086]	single_cell
1633	0.00433499489637098	-0.442344595636155	0.274	0.378	1	0	Smg1	SMG1 homolog, phosphatidylinositol 3-kinase-related kinase (C. elegans) [Source:MGI Symbol;Acc:MGI:1919742]	single_cell
1634	0.00454805840117539	-0.406444036758128	0.065	0.136	1	0	Cmtm7	CKLF-like MARVEL transmembrane domain containing 7 [Source:MGI Symbol;Acc:MGI:2447166]	single_cell
1635	0.00457996989356715	-0.476468825720336	0.181	0.275	1	0	Usp15	ubiquitin specific peptidase 15 [Source:MGI Symbol;Acc:MGI:101857]	single_cell
1636	0.00462668769495747	-0.422683831253302	0.084	0.159	1	0	Chsy1	chondroitin sulfate synthase 1 [Source:MGI Symbol;Acc:MGI:2681120]	single_cell
1637	0.00468750653896869	-0.42871453428506	0.242	0.343	1	0	Arpc5	actin related protein 2/3 complex, subunit 5 [Source:MGI Symbol;Acc:MGI:1915021]	single_cell
1638	0.00474426805227291	-0.411646617350257	0.056	0.124	1	0	Itgb5	integrin beta 5 [Source:MGI Symbol;Acc:MGI:96614]	single_cell
1639	0.00478215107413839	-0.511152827121674	0.07	0.14	1	0	Nkg7	natural killer cell group 7 sequence [Source:MGI Symbol;Acc:MGI:1931250]	single_cell
1640	0.00484470346206682	-0.439335809376884	0.116	0.199	1	0	Mfsd14b	major facilitator superfamily domain containing 14B [Source:MGI Symbol;Acc:MGI:1913881]	single_cell
1641	0.00494577679197495	-0.463584383571425	0.084	0.158	1	0	Coro2a	coronin, actin binding protein 2A [Source:MGI Symbol;Acc:MGI:1345966]	single_cell
1642	0.00499036996770851	-0.423721753940277	0.121	0.208	1	0	Pdcd4	programmed cell death 4 [Source:MGI Symbol;Acc:MGI:107490]	single_cell
1643	0.00510484584912665	-0.408767844658704	0.042	0.103	1	0	Ccr7	chemokine (C-C motif) receptor 7 [Source:MGI Symbol;Acc:MGI:103011]	single_cell
1644	0.0051119042657892	-0.43313757415846	0.177	0.268	1	0	Pnpla8	patatin-like phospholipase domain containing 8 [Source:MGI Symbol;Acc:MGI:1914702]	single_cell
1645	0.00529079076660166	-0.489634339683185	0.442	0.525	1	0	Fosb	FBJ osteosarcoma oncogene B [Source:MGI Symbol;Acc:MGI:95575]	single_cell
1646	0.00529421887871616	-0.466299399369452	0.223	0.31	1	0	Dennd1b	DENN/MADD domain containing 1B [Source:MGI Symbol;Acc:MGI:2447812]	single_cell
1647	0.00548013005268303	-0.400652001003116	0.088	0.163	1	0	Mta3	metastasis associated 3 [Source:MGI Symbol;Acc:MGI:2151172]	single_cell
1648	0.00554482225844834	-0.433333047933191	0.158	0.246	1	0	R3hdm1	R3H domain containing 1 [Source:MGI Symbol;Acc:MGI:2448514]	single_cell
1649	0.00560211491224549	-0.51979880753006	0.06	0.126	1	0	Trbc1	T cell receptor beta, constant region 1 [Source:MGI Symbol;Acc:MGI:4439726]	single_cell
1650	0.00566172212537616	-0.521405679902733	0.433	0.511	1	0	Fyn	Fyn proto-oncogene [Source:MGI Symbol;Acc:MGI:95602]	single_cell
1651	0.00584151644635801	-0.430186586668358	0.251	0.35	1	0	Tln1	talin 1 [Source:MGI Symbol;Acc:MGI:1099832]	single_cell
1652	0.00586309146865546	-0.402162487676374	0.205	0.304	1	0	Tsc22d3	TSC22 domain family, member 3 [Source:MGI Symbol;Acc:MGI:1196284]	single_cell
1653	0.00592098083482686	-0.413632006148036	0.079	0.154	1	0	Msra	methionine sulfoxide reductase A [Source:MGI Symbol;Acc:MGI:106916]	single_cell
1654	0.00631787259721319	-0.415336690801963	0.079	0.148	1	0	Il1rap	interleukin 1 receptor accessory protein [Source:MGI Symbol;Acc:MGI:104975]	single_cell
1655	0.0063860740681844	-0.424242028530182	0.247	0.344	1	0	Atox1	antioxidant 1 copper chaperone [Source:MGI Symbol;Acc:MGI:1333855]	single_cell
1656	0.00642214265744531	-0.442129927133075	0.051	0.113	1	0	Oprm1	opioid receptor, mu 1 [Source:MGI Symbol;Acc:MGI:97441]	single_cell
1657	0.0065571422336507	-0.545249149166866	0.098	0.172	1	0	Bcar3	breast cancer anti-estrogen resistance 3 [Source:MGI Symbol;Acc:MGI:1352501]	single_cell
1658	0.00672802337057832	-0.435179528059518	0.312	0.404	1	0	Tgfb1	transforming growth factor, beta 1 [Source:MGI Symbol;Acc:MGI:98725]	single_cell
1659	0.00682376908147268	-0.63372890832732	0.195	0.28	1	0	Myo1e	myosin IE [Source:MGI Symbol;Acc:MGI:106621]	single_cell
1660	0.00684189765535752	-0.510941992584859	0.093	0.166	1	0	Phlda1	pleckstrin homology like domain, family A, member 1 [Source:MGI Symbol;Acc:MGI:1096880]	single_cell
1661	0.00691877523573464	0.536734402403252	0.34	0.271	1	0	Cdk19	cyclin-dependent kinase 19 [Source:MGI Symbol;Acc:MGI:1925584]	single_cell
1662	0.00691961742267954	-1.0459717400542	0.423	0.496	1	0	Gm49369	predicted gene, 49369 [Source:MGI Symbol;Acc:MGI:6121585]	single_cell
1663	0.00794042945676184	0.429585865761655	0.167	0.107	1	0	Nop58	NOP58 ribonucleoprotein [Source:MGI Symbol;Acc:MGI:1933184]	single_cell
1664	0.00811461128688158	-0.483559533439419	0.242	0.329	1	0	Chd7	chromodomain helicase DNA binding protein 7 [Source:MGI Symbol;Acc:MGI:2444748]	single_cell
1665	0.00893546019601426	-0.400634833426886	0.251	0.341	1	0	Gpbp1	GC-rich promoter binding protein 1 [Source:MGI Symbol;Acc:MGI:1920524]	single_cell
1666	0.00955611561449749	-0.401976129888658	0.205	0.293	1	0	Hspa4	heat shock protein 4 [Source:MGI Symbol;Acc:MGI:1342292]	single_cell
1667	0.0095956536080882	-0.517834759044825	0.107	0.182	1	0	Scd1	stearoyl-Coenzyme A desaturase 1 [Source:MGI Symbol;Acc:MGI:98239]	single_cell
1668	0.00995370905893842	-0.462608961873039	0.056	0.116	1	0	Cacna2d1	calcium channel, voltage-dependent, alpha2/delta subunit 1 [Source:MGI Symbol;Acc:MGI:88295]	single_cell
1669	0.0099891318913897	-0.440103248938931	0.414	0.498	1	0	Nptn	neuroplastin [Source:MGI Symbol;Acc:MGI:108077]	single_cell
1670	8.18137468687108e-111	2.9356341730957	0.663	0.017	1.80620208962053e-106	1	Unc5c	unc-5 netrin receptor C [Source:MGI Symbol;Acc:MGI:1095412]	single_cell
1671	2.13797100134738e-103	2.90188394698119	0.663	0.023	4.71999857967462e-99	1	Robo2	roundabout guidance receptor 2 [Source:MGI Symbol;Acc:MGI:1890110]	single_cell
1672	3.48689265151442e-100	3.3828669643837	0.902	0.089	7.6980129067484e-96	1	Ptprd	protein tyrosine phosphatase, receptor type, D [Source:MGI Symbol;Acc:MGI:97812]	single_cell
1673	2.31962050305963e-96	2.8890240808938	0.717	0.041	5.12102618460474e-92	1	Cdh11	cadherin 11 [Source:MGI Symbol;Acc:MGI:99217]	single_cell
1674	1.06623328352899e-90	2.63043878529611	0.707	0.042	2.35392322004696e-86	1	Lama2	laminin, alpha 2 [Source:MGI Symbol;Acc:MGI:99912]	single_cell
1675	1.29813963619704e-89	2.92074795798315	0.565	0.018	2.8659028748322e-85	1	C7	complement component 7 [Source:MGI Symbol;Acc:MGI:88235]	single_cell
1676	4.90176467237081e-89	3.19886263184073	0.717	0.051	1.0821625867193e-84	1	Itga8	integrin alpha 8 [Source:MGI Symbol;Acc:MGI:109442]	single_cell
1677	1.45201797587774e-88	2.25341307657113	0.587	0.021	3.20562008534528e-84	1	Bnc2	basonuclin 2 [Source:MGI Symbol;Acc:MGI:2443805]	single_cell
1678	1.50931738496276e-88	2.8618631516576	0.707	0.046	3.33211999078229e-84	1	Slit2	slit guidance ligand 2 [Source:MGI Symbol;Acc:MGI:1315205]	single_cell
1679	1.54483929486771e-87	2.16047731783421	0.576	0.02	3.41054171127945e-83	1	Meox2	mesenchyme homeobox 2 [Source:MGI Symbol;Acc:MGI:103219]	single_cell
1680	9.93337594996315e-87	2.63877562598724	0.587	0.023	2.19299140847337e-82	1	Adra1a	adrenergic receptor, alpha 1a [Source:MGI Symbol;Acc:MGI:104773]	single_cell
1681	1.30309807055354e-86	3.02271245341921	0.761	0.062	2.87684961036106e-82	1	Nox4	NADPH oxidase 4 [Source:MGI Symbol;Acc:MGI:1354184]	single_cell
1682	8.14138301347463e-86	2.34388556057683	0.576	0.021	1.79737312788479e-81	1	Pdzrn3	PDZ domain containing RING finger 3 [Source:MGI Symbol;Acc:MGI:1933157]	single_cell
1683	9.07538782074903e-86	2.39290866120828	0.609	0.028	2.00357336918676e-81	1	Col1a1	collagen, type I, alpha 1 [Source:MGI Symbol;Acc:MGI:88467]	single_cell
1684	1.66696882381431e-84	2.02892585987083	0.554	0.019	3.68016707233485e-80	1	Nrg2	neuregulin 2 [Source:MGI Symbol;Acc:MGI:1098246]	single_cell
1685	1.5220499124695e-79	2.76738341631907	0.924	0.139	3.36022959175892e-75	1	Rbms3	RNA binding motif, single stranded interacting protein [Source:MGI Symbol;Acc:MGI:2444477]	single_cell
1686	2.98445318624497e-79	2.36849593239084	0.598	0.032	6.58877729927302e-75	1	Bicc1	BicC family RNA binding protein 1 [Source:MGI Symbol;Acc:MGI:1933388]	single_cell
1687	5.68776586356648e-77	2.66996024671336	0.652	0.048	1.25568806969957e-72	1	Astn2	astrotactin 2 [Source:MGI Symbol;Acc:MGI:1889277]	single_cell
1688	1.91260905138054e-75	2.32511835511249	0.63	0.043	4.22246700273281e-71	1	Col3a1	collagen, type III, alpha 1 [Source:MGI Symbol;Acc:MGI:88453]	single_cell
1689	3.63455301702918e-75	2.68783230245422	0.696	0.065	8.02400269569531e-71	1	Cacna1d	calcium channel, voltage-dependent, L type, alpha 1D subunit [Source:MGI Symbol;Acc:MGI:88293]	single_cell
1690	5.25331000535771e-74	2.92549286598837	0.837	0.118	1.15977324988282e-69	1	Cacnb2	calcium channel, voltage-dependent, beta 2 subunit [Source:MGI Symbol;Acc:MGI:894644]	single_cell
1691	1.58449321263458e-73	2.52611228361231	0.609	0.041	3.49808566553335e-69	1	Prdm6	PR domain containing 6 [Source:MGI Symbol;Acc:MGI:2684938]	single_cell
1692	1.94755607174207e-73	2.51682945993675	0.663	0.055	4.29961953958496e-69	1	Pdgfra	platelet derived growth factor receptor, alpha polypeptide [Source:MGI Symbol;Acc:MGI:97530]	single_cell
1693	2.84407600362259e-73	2.66108546011685	0.674	0.058	6.27886659319759e-69	1	Slit3	slit guidance ligand 3 [Source:MGI Symbol;Acc:MGI:1315202]	single_cell
1694	1.74409069572632e-70	2.35585603020852	0.652	0.055	3.85042902895499e-66	1	Serping1	serine (or cysteine) peptidase inhibitor, clade G, member 1 [Source:MGI Symbol;Acc:MGI:894696]	single_cell
1695	5.26598741562875e-69	2.55854325239199	0.674	0.067	1.16257204174836e-64	1	Colec12	collectin sub-family member 12 [Source:MGI Symbol;Acc:MGI:2152907]	single_cell
1696	6.92239832821036e-69	1.64376670289186	0.457	0.015	1.528257878919e-64	1	Svep1	sushi, von Willebrand factor type A, EGF and pentraxin domain containing 1 [Source:MGI Symbol;Acc:MGI:1928849]	single_cell
1697	1.25489572598501e-67	1.84063633566495	0.533	0.03	2.7704332942571e-63	1	Atp1a2	ATPase, Na+/K+ transporting, alpha 2 polypeptide [Source:MGI Symbol;Acc:MGI:88106]	single_cell
1698	2.84447503014637e-67	2.43137874830453	0.641	0.057	6.27974752405415e-63	1	Col1a2	collagen, type I, alpha 2 [Source:MGI Symbol;Acc:MGI:88468]	single_cell
1699	1.26659163867026e-63	2.09388857244141	0.576	0.045	2.79625436069234e-59	1	Sod3	superoxide dismutase 3, extracellular [Source:MGI Symbol;Acc:MGI:103181]	single_cell
1700	3.63421411280227e-63	3.74709179093198	0.989	0.373	8.02325449683358e-59	1	Gsn	gelsolin [Source:MGI Symbol;Acc:MGI:95851]	single_cell
1701	3.96828002851319e-63	2.23003979416596	0.576	0.045	8.76077181894857e-59	1	Mamdc2	MAM domain containing 2 [Source:MGI Symbol;Acc:MGI:1918988]	single_cell
1702	4.66500060567753e-61	1.82740701149142	0.5	0.03	1.02989218371543e-56	1	C1qtnf7	C1q and tumor necrosis factor related protein 7 [Source:MGI Symbol;Acc:MGI:1925911]	single_cell
1703	1.47087697509836e-60	3.07566765807224	0.924	0.251	3.24725509792465e-56	1	Plxdc2	plexin domain containing 2 [Source:MGI Symbol;Acc:MGI:1914698]	single_cell
1704	2.08695937112907e-60	2.24385819134132	0.663	0.077	4.60738020364164e-56	1	Ltbp4	latent transforming growth factor beta binding protein 4 [Source:MGI Symbol;Acc:MGI:1321395]	single_cell
1705	1.13129744216381e-59	2.01256081614795	0.478	0.028	2.49756536306504e-55	1	Ism1	isthmin 1, angiogenesis inhibitor [Source:MGI Symbol;Acc:MGI:2442963]	single_cell
1706	1.68974921011607e-59	1.76219957395257	0.413	0.017	3.73045933117326e-55	1	Scube2	signal peptide, CUB domain, EGF-like 2 [Source:MGI Symbol;Acc:MGI:1928765]	single_cell
1707	7.22865035468508e-59	1.78009906896142	0.446	0.022	1.59586913880382e-54	1	Aebp1	AE binding protein 1 [Source:MGI Symbol;Acc:MGI:1197012]	single_cell
1708	2.87258215130997e-58	2.11627687090632	0.522	0.04	6.34179961544702e-54	1	Abca8a	ATP-binding cassette, sub-family A (ABC1), member 8a [Source:MGI Symbol;Acc:MGI:2386846]	single_cell
1709	3.78550822860599e-58	2.93557564687177	0.913	0.25	8.35726651629344e-54	1	Inmt	indolethylamine N-methyltransferase [Source:MGI Symbol;Acc:MGI:102963]	single_cell
1710	5.29759658792343e-58	1.78997280980545	0.391	0.014	1.16955039871586e-53	1	Col13a1	collagen, type XIII, alpha 1 [Source:MGI Symbol;Acc:MGI:1277201]	single_cell
1711	4.61269079949919e-57	1.95419642879374	0.478	0.031	1.01834374780544e-52	1	Robo1	roundabout guidance receptor 1 [Source:MGI Symbol;Acc:MGI:1274781]	single_cell
1712	9.0388400387478e-57	1.51063991533826	0.424	0.02	1.99550471535435e-52	1	Col6a1	collagen, type VI, alpha 1 [Source:MGI Symbol;Acc:MGI:88459]	single_cell
1713	1.71688584229974e-56	1.98172555478009	0.457	0.026	3.79036887404513e-52	1	Adamts17	a disintegrin-like and metallopeptidase (reprolysin type) with thrombospondin type 1 motif, 17 [Source:MGI Symbol;Acc:MGI:3588195]	single_cell
1714	1.75023222621675e-56	2.51604951706799	0.707	0.107	3.86398768581872e-52	1	Spon1	spondin 1, (f-spondin) extracellular matrix protein [Source:MGI Symbol;Acc:MGI:2385287]	single_cell
1715	1.11909887473645e-55	2.53067654698822	0.761	0.138	2.47063458575565e-51	1	Fhl1	four and a half LIM domains 1 [Source:MGI Symbol;Acc:MGI:1298387]	single_cell
1716	1.22311187101396e-54	1.98412176977611	0.587	0.061	2.70026407763752e-50	1	Zfpm2	zinc finger protein, multitype 2 [Source:MGI Symbol;Acc:MGI:1334444]	single_cell
1717	1.63439973988734e-54	1.98163601414797	0.446	0.028	3.60826430574928e-50	1	Hs6st3	heparan sulfate 6-O-sulfotransferase 3 [Source:MGI Symbol;Acc:MGI:1354960]	single_cell
1718	1.33213546512767e-53	2.71853228608827	0.728	0.126	2.94095546636235e-49	1	Nebl	nebulette [Source:MGI Symbol;Acc:MGI:1921353]	single_cell
1719	3.20383586770351e-53	2.05503259693863	0.37	0.014	7.07310844512904e-49	1	Clec3b	C-type lectin domain family 3, member b [Source:MGI Symbol;Acc:MGI:104540]	single_cell
1720	7.82993210028415e-53	1.385509670848	0.304	0.006	1.72861410977973e-48	1	Slc36a2	solute carrier family 36 (proton/amino acid symporter), member 2 [Source:MGI Symbol;Acc:MGI:1891430]	single_cell
1721	1.58738702873303e-52	2.27085426590413	0.696	0.105	3.50447434333392e-48	1	Angpt1	angiopoietin 1 [Source:MGI Symbol;Acc:MGI:108448]	single_cell
1722	8.53337848651034e-52	1.87809084464491	0.5	0.042	1.88391396846689e-47	1	Fbn1	fibrillin 1 [Source:MGI Symbol;Acc:MGI:95489]	single_cell
1723	1.30478367400597e-51	1.87850428033895	0.391	0.02	2.88057091710298e-47	1	Scn3a	sodium channel, voltage-gated, type III, alpha [Source:MGI Symbol;Acc:MGI:98249]	single_cell
1724	8.77355767299339e-51	1.61993675669873	0.402	0.022	1.93693832746675e-46	1	Col6a3	collagen, type VI, alpha 3 [Source:MGI Symbol;Acc:MGI:88461]	single_cell
1725	9.31374895683244e-51	3.13889327230962	0.783	0.194	2.0561963571999e-46	1	Npnt	nephronectin [Source:MGI Symbol;Acc:MGI:2148811]	single_cell
1726	1.04378382602004e-50	2.21247355146374	0.533	0.054	2.30436155270444e-46	1	Magi2	membrane associated guanylate kinase, WW and PDZ domain containing 2 [Source:MGI Symbol;Acc:MGI:1354953]	single_cell
1727	1.32776519536786e-50	3.18898759982491	0.88	0.278	2.93130722181363e-46	1	Limch1	LIM and calponin homology domains 1 [Source:MGI Symbol;Acc:MGI:1924819]	single_cell
1728	2.8668404951977e-50	2.185328554089	0.598	0.077	6.32912376124797e-46	1	Mxra8	matrix-remodelling associated 8 [Source:MGI Symbol;Acc:MGI:1922011]	single_cell
1729	4.6521335568197e-50	1.91568890230468	0.511	0.047	1.02705152533909e-45	1	Rbp1	retinol binding protein 1, cellular [Source:MGI Symbol;Acc:MGI:97876]	single_cell
1730	8.85332240592683e-50	3.35462531252798	0.902	0.309	1.95454798755647e-45	1	Mgp	matrix Gla protein [Source:MGI Symbol;Acc:MGI:96976]	single_cell
1731	9.58752344804498e-50	2.24992817283448	0.739	0.14	2.11663755162489e-45	1	Ogn	osteoglycin [Source:MGI Symbol;Acc:MGI:109278]	single_cell
1732	1.02304861248333e-49	1.94241627395288	0.543	0.058	2.25858442177944e-45	1	Cacna2d1	calcium channel, voltage-dependent, alpha2/delta subunit 1 [Source:MGI Symbol;Acc:MGI:88295]	single_cell
1733	1.27303229255955e-49	2.56556099952256	0.978	0.487	2.81047339228373e-45	1	Pbx1	pre B cell leukemia homeobox 1 [Source:MGI Symbol;Acc:MGI:97495]	single_cell
1734	1.4652619796642e-48	1.87892211483034	0.424	0.03	3.23485887250465e-44	1	Sgcd	sarcoglycan, delta (dystrophin-associated glycoprotein) [Source:MGI Symbol;Acc:MGI:1346525]	single_cell
1735	1.77922837773624e-48	1.99131928592017	0.511	0.053	3.92800248952829e-44	1	Gpc3	glypican 3 [Source:MGI Symbol;Acc:MGI:104903]	single_cell
1736	1.82324080630734e-48	1.7327753385632	0.391	0.023	4.02516872808471e-44	1	Adamts2	a disintegrin-like and metallopeptidase (reprolysin type) with thrombospondin type 1 motif, 2 [Source:MGI Symbol;Acc:MGI:1347356]	single_cell
1737	2.16158766721706e-48	2.25724266990766	0.446	0.035	4.77213709291511e-44	1	Cp	ceruloplasmin [Source:MGI Symbol;Acc:MGI:88476]	single_cell
1738	8.61686843611148e-48	2.46290816001993	0.848	0.233	1.90234604464033e-43	1	Plpp3	phospholipid phosphatase 3 [Source:MGI Symbol;Acc:MGI:1915166]	single_cell
1739	1.04246564636114e-47	1.94040797152864	0.446	0.036	2.30145140747149e-43	1	Ctnnd2	catenin (cadherin associated protein), delta 2 [Source:MGI Symbol;Acc:MGI:1195966]	single_cell
1740	1.06475466494178e-47	1.37201187870589	0.261	0.003	2.35065887379198e-43	1	Mfap5	microfibrillar associated protein 5 [Source:MGI Symbol;Acc:MGI:1354387]	single_cell
1741	1.78506341338932e-47	1.71826567860434	0.457	0.037	3.9408844977396e-43	1	Ptgis	prostaglandin I2 (prostacyclin) synthase [Source:MGI Symbol;Acc:MGI:1097156]	single_cell
1742	1.84849961171357e-47	1.9080011171785	0.402	0.026	4.08093259278006e-43	1	Plcxd3	phosphatidylinositol-specific phospholipase C, X domain containing 3 [Source:MGI Symbol;Acc:MGI:2442605]	single_cell
1743	3.18270136703096e-47	2.16314194335146	0.674	0.109	7.02644980799425e-43	1	Cacna1c	calcium channel, voltage-dependent, L type, alpha 1C subunit [Source:MGI Symbol;Acc:MGI:103013]	single_cell
1744	7.98960295037699e-47	1.96888418232968	0.609	0.085	1.76386464335473e-42	1	Gpm6b	glycoprotein m6b [Source:MGI Symbol;Acc:MGI:107672]	single_cell
1745	8.16816027775473e-47	1.60104253885344	0.348	0.017	1.80328474451991e-42	1	4930578G10Rik	RIKEN cDNA 4930578G10 gene [Source:MGI Symbol;Acc:MGI:1923202]	single_cell
1746	1.08575036242018e-46	2.13919577756158	0.663	0.109	2.39701107511502e-42	1	Cfh	complement component factor h [Source:MGI Symbol;Acc:MGI:88385]	single_cell
1747	2.23543636861444e-46	1.56221277999626	0.359	0.019	4.93517287099009e-42	1	Ednra	endothelin receptor type A [Source:MGI Symbol;Acc:MGI:105923]	single_cell
1748	3.23987399808064e-46	2.00773356366497	0.696	0.123	7.15266982556263e-42	1	Nr2f2	nuclear receptor subfamily 2, group F, member 2 [Source:MGI Symbol;Acc:MGI:1352452]	single_cell
1749	4.43100398325894e-46	1.90349954417227	0.533	0.064	9.78232749384077e-42	1	Prelp	proline arginine-rich end leucine-rich repeat [Source:MGI Symbol;Acc:MGI:2151110]	single_cell
1750	6.53634851517833e-45	2.28641092094085	0.609	0.095	1.44302966169592e-40	1	Eln	elastin [Source:MGI Symbol;Acc:MGI:95317]	single_cell
1751	1.13211727828287e-44	1.57629895760322	0.272	0.007	2.49937531526508e-40	1	Prr16	proline rich 16 [Source:MGI Symbol;Acc:MGI:1918623]	single_cell
1752	1.15705377339269e-44	2.18816743369193	0.707	0.138	2.55442761551905e-40	1	Plac9a	placenta specific 9a [Source:MGI Symbol;Acc:MGI:2663998]	single_cell
1753	2.02668536163107e-44	1.87962734433986	0.38	0.025	4.47431327287291e-40	1	Negr1	neuronal growth regulator 1 [Source:MGI Symbol;Acc:MGI:2444846]	single_cell
1754	2.90107662192925e-44	2.32512732398291	0.783	0.207	6.4047068582332e-40	1	Mylk	myosin, light polypeptide kinase [Source:MGI Symbol;Acc:MGI:894806]	single_cell
1755	4.63402453385219e-44	1.96306963384593	0.348	0.02	1.02305359633855e-39	1	Fat3	FAT atypical cadherin 3 [Source:MGI Symbol;Acc:MGI:2444314]	single_cell
1756	9.35938139376276e-44	1.96088509036352	0.25	0.004	2.066270630301e-39	1	Opcml	opioid binding protein/cell adhesion molecule-like [Source:MGI Symbol;Acc:MGI:97397]	single_cell
1757	1.36493809506901e-42	2.21182437705469	0.848	0.25	3.01337383248385e-38	1	Fmo2	flavin containing monooxygenase 2 [Source:MGI Symbol;Acc:MGI:1916776]	single_cell
1758	2.36297087722679e-42	2.34203801560204	0.761	0.192	5.21673080565357e-38	1	Bgn	biglycan [Source:MGI Symbol;Acc:MGI:88158]	single_cell
1759	2.84951207322829e-42	1.87548190508739	0.511	0.065	6.2908678040661e-38	1	Cdo1	cysteine dioxygenase 1, cytosolic [Source:MGI Symbol;Acc:MGI:105925]	single_cell
1760	8.50925629104631e-42	1.40411097526295	0.348	0.021	1.87858851137429e-37	1	Cmklr1	chemokine-like receptor 1 [Source:MGI Symbol;Acc:MGI:109603]	single_cell
1761	8.6191106645292e-42	1.75151597176184	0.652	0.118	1.90284106140811e-37	1	Cpq	carboxypeptidase Q [Source:MGI Symbol;Acc:MGI:1889205]	single_cell
1762	1.50305162120047e-41	1.38725362021334	0.293	0.012	3.31828706412428e-37	1	Prkg2	protein kinase, cGMP-dependent, type II [Source:MGI Symbol;Acc:MGI:108173]	single_cell
1763	1.81071797071569e-41	1.38888841735494	0.293	0.012	3.99752206394903e-37	1	Syn2	synapsin II [Source:MGI Symbol;Acc:MGI:103020]	single_cell
1764	2.39835925297713e-41	1.85664778460904	0.674	0.129	5.29485772279761e-37	1	Pcolce2	procollagen C-endopeptidase enhancer 2 [Source:MGI Symbol;Acc:MGI:1923727]	single_cell
1765	3.39323984481855e-41	1.62118348935069	0.413	0.036	7.49125560540591e-37	1	Sdc2	syndecan 2 [Source:MGI Symbol;Acc:MGI:1349165]	single_cell
1766	3.41308854347624e-41	1.30560286589757	0.348	0.022	7.5350755774325e-37	1	Col6a2	collagen, type VI, alpha 2 [Source:MGI Symbol;Acc:MGI:88460]	single_cell
1767	4.4235347869916e-41	1.83140275852742	0.348	0.022	9.76583774924134e-37	1	Chsy3	chondroitin sulfate synthase 3 [Source:MGI Symbol;Acc:MGI:1926173]	single_cell
1768	5.06321510888301e-41	1.90212113475139	0.478	0.056	1.1178059995881e-36	1	Cped1	cadherin-like and PC-esterase domain containing 1 [Source:MGI Symbol;Acc:MGI:2444814]	single_cell
1769	5.80468024488658e-41	1.47496326691715	0.304	0.014	1.28149925766361e-36	1	Tmem132c	transmembrane protein 132C [Source:MGI Symbol;Acc:MGI:2443061]	single_cell
1770	1.51269620055742e-40	1.48359339478636	0.326	0.019	3.33957940197061e-36	1	C1s1	complement component 1, s subcomponent 1 [Source:MGI Symbol;Acc:MGI:1355312]	single_cell
1771	2.27961317348931e-40	1.50317148430912	0.359	0.025	5.03270200311234e-36	1	Eda	ectodysplasin-A [Source:MGI Symbol;Acc:MGI:1195272]	single_cell
1772	2.49879470802445e-40	2.49765373297117	0.804	0.257	5.51658907690558e-36	1	Arhgap6	Rho GTPase activating protein 6 [Source:MGI Symbol;Acc:MGI:1196332]	single_cell
1773	3.4652892526325e-40	1.78389519584153	0.467	0.054	7.65031908303678e-36	1	Ablim3	actin binding LIM protein family, member 3 [Source:MGI Symbol;Acc:MGI:2442582]	single_cell
1774	5.27440429683241e-40	1.55510696064619	0.359	0.026	1.16443023661169e-35	1	Cxcl14	chemokine (C-X-C motif) ligand 14 [Source:MGI Symbol;Acc:MGI:1888514]	single_cell
1775	5.31082734502935e-40	1.44369928357808	0.326	0.019	1.17247135296213e-35	1	Fgf10	fibroblast growth factor 10 [Source:MGI Symbol;Acc:MGI:1099809]	single_cell
1776	7.93247737473699e-39	1.45098596949592	0.359	0.028	1.75125303002069e-34	1	Vgll3	vestigial like family member 3 [Source:MGI Symbol;Acc:MGI:1920819]	single_cell
1777	1.26236551702006e-38	1.74167945736307	0.435	0.047	2.78692435192519e-34	1	Vcam1	vascular cell adhesion molecule 1 [Source:MGI Symbol;Acc:MGI:98926]	single_cell
1778	1.31370758620658e-38	1.64388953318015	0.38	0.033	2.90027223806827e-34	1	Loxl1	lysyl oxidase-like 1 [Source:MGI Symbol;Acc:MGI:106096]	single_cell
1779	5.35452671335783e-38	1.30867436407739	0.239	0.007	1.18211886250801e-33	1	Gria1	glutamate receptor, ionotropic, AMPA1 (alpha 1) [Source:MGI Symbol;Acc:MGI:95808]	single_cell
1780	9.34340329505067e-38	1.97038526049068	0.815	0.248	2.06274314544834e-33	1	Gpx3	glutathione peroxidase 3 [Source:MGI Symbol;Acc:MGI:105102]	single_cell
1781	1.19834355840046e-37	1.35100168115932	0.228	0.006	2.64558307388069e-33	1	Cygb	cytoglobin [Source:MGI Symbol;Acc:MGI:2149481]	single_cell
1782	3.66472335420526e-37	1.39581002730027	0.283	0.014	8.09060974907896e-33	1	Bmp3	bone morphogenetic protein 3 [Source:MGI Symbol;Acc:MGI:88179]	single_cell
1783	3.86395495606164e-37	1.89644642474617	0.891	0.296	8.53045335649728e-33	1	Pid1	phosphotyrosine interaction domain containing 1 [Source:MGI Symbol;Acc:MGI:2138391]	single_cell
1784	4.93387442127244e-37	1.66783784011075	0.337	0.025	1.08925145598432e-32	1	Col5a2	collagen, type V, alpha 2 [Source:MGI Symbol;Acc:MGI:88458]	single_cell
1785	8.34951062443262e-37	1.13592768247734	0.207	0.003	1.84332146055599e-32	1	Vipr2	vasoactive intestinal peptide receptor 2 [Source:MGI Symbol;Acc:MGI:107166]	single_cell
1786	8.50187500071417e-37	2.39441252389162	0.978	0.787	1.87695894390767e-32	1	Macf1	microtubule-actin crosslinking factor 1 [Source:MGI Symbol;Acc:MGI:108559]	single_cell
1787	4.62701042838932e-36	1.51590788224201	0.38	0.036	1.02150509227551e-31	1	Fxyd1	FXYD domain-containing ion transport regulator 1 [Source:MGI Symbol;Acc:MGI:1889273]	single_cell
1788	5.35556189927028e-36	1.51804815748787	0.272	0.013	1.1823474005019e-31	1	Nav3	neuron navigator 3 [Source:MGI Symbol;Acc:MGI:2183703]	single_cell
1789	8.4185042275889e-36	1.58001933880718	0.424	0.051	1.8585531783248e-31	1	Ddr2	discoidin domain receptor family, member 2 [Source:MGI Symbol;Acc:MGI:1345277]	single_cell
1790	1.02148475511341e-35	1.20806124706921	0.25	0.01	2.25513189386386e-31	1	Gas1	growth arrest specific 1 [Source:MGI Symbol;Acc:MGI:95655]	single_cell
1791	1.2894448214024e-34	1.3711387081212	0.196	0.003	2.84670733221009e-30	1	B530045E10Rik	RIKEN cDNA B530045E10 gene [Source:MGI Symbol;Acc:MGI:2445145]	single_cell
1792	1.76160042340969e-34	1.69241231018844	0.543	0.093	3.88908525476157e-30	1	Mettl7a1	methyltransferase like 7A1 [Source:MGI Symbol;Acc:MGI:1916523]	single_cell
1793	2.11506864043815e-34	1.56290710850405	0.359	0.034	4.66943703749529e-30	1	Gria3	glutamate receptor, ionotropic, AMPA3 (alpha 3) [Source:MGI Symbol;Acc:MGI:95810]	single_cell
1794	7.82396003367382e-34	1.455166711836	0.337	0.03	1.72729565663417e-29	1	Slc1a3	solute carrier family 1 (glial high affinity glutamate transporter), member 3 [Source:MGI Symbol;Acc:MGI:99917]	single_cell
1795	1.00800900789434e-33	2.34343641658334	0.913	0.485	2.22538148672834e-29	1	Dock4	dedicator of cytokinesis 4 [Source:MGI Symbol;Acc:MGI:1918006]	single_cell
1796	1.13733839803688e-33	1.15438159310258	0.217	0.007	2.51090198134602e-29	1	Fgfr4	fibroblast growth factor receptor 4 [Source:MGI Symbol;Acc:MGI:95525]	single_cell
1797	1.42478194577511e-33	1.31762250682139	0.304	0.022	3.14549110168772e-29	1	Ms4a4d	membrane-spanning 4-domains, subfamily A, member 4D [Source:MGI Symbol;Acc:MGI:1913857]	single_cell
1798	4.34147509332605e-33	1.39642843351535	0.228	0.009	9.58467456353592e-29	1	C4b	complement component 4B (Chido blood group) [Source:MGI Symbol;Acc:MGI:88228]	single_cell
1799	5.05863730754267e-33	1.83420117207809	0.88	0.354	1.1167953583862e-28	1	Prex2	phosphatidylinositol-3,4,5-trisphosphate-dependent Rac exchange factor 2 [Source:MGI Symbol;Acc:MGI:1923385]	single_cell
1800	5.29875536074157e-33	1.67822078309457	0.957	0.64	1.16980622099092e-28	1	Celf2	CUGBP, Elav-like family member 2 [Source:MGI Symbol;Acc:MGI:1338822]	single_cell
1801	5.71516257619146e-33	1.13143116588955	0.228	0.009	1.26173644194579e-28	1	Prdm5	PR domain containing 5 [Source:MGI Symbol;Acc:MGI:1918029]	single_cell
1802	6.0321194837671e-33	1.39743862970947	0.337	0.031	1.33171101843126e-28	1	Mrc2	mannose receptor, C type 2 [Source:MGI Symbol;Acc:MGI:107818]	single_cell
1803	6.07037210211047e-33	1.90682590874414	0.641	0.156	1.34015604898293e-28	1	Aldh1a1	aldehyde dehydrogenase family 1, subfamily A1 [Source:MGI Symbol;Acc:MGI:1353450]	single_cell
1804	1.96850560725394e-32	1.37436879122327	0.326	0.029	4.34586982913452e-28	1	Pcolce	procollagen C-endopeptidase enhancer protein [Source:MGI Symbol;Acc:MGI:105099]	single_cell
1805	3.42915620517562e-32	1.51039847972175	0.25	0.013	7.57054815416623e-28	1	Map7d3	MAP7 domain containing 3 [Source:MGI Symbol;Acc:MGI:2445051]	single_cell
1806	3.87989667697871e-32	1.44135282082907	0.315	0.026	8.5656478937659e-28	1	Fam13a	family with sequence similarity 13, member A [Source:MGI Symbol;Acc:MGI:1889842]	single_cell
1807	7.77058243337391e-32	1.39983004959021	0.283	0.02	1.71551148381596e-27	1	Bmper	BMP-binding endothelial regulator [Source:MGI Symbol;Acc:MGI:1920480]	single_cell
1808	1.55553867763384e-31	1.42363555955675	0.435	0.059	3.43416273861223e-27	1	Lama4	laminin, alpha 4 [Source:MGI Symbol;Acc:MGI:109321]	single_cell
1809	3.11514575531501e-31	1.16754907276034	0.304	0.025	6.87730728400894e-27	1	Plekha6	pleckstrin homology domain containing, family A member 6 [Source:MGI Symbol;Acc:MGI:2388662]	single_cell
1810	3.60671432402902e-31	1.18773433923615	0.239	0.012	7.96254321315887e-27	1	Igfbp3	insulin-like growth factor binding protein 3 [Source:MGI Symbol;Acc:MGI:96438]	single_cell
1811	6.03827030998551e-31	1.4745828413105	0.326	0.031	1.3330689363355e-26	1	Tbx4	T-box 4 [Source:MGI Symbol;Acc:MGI:102556]	single_cell
1812	7.45084722203702e-31	1.20664383850062	0.261	0.017	1.64492354120911e-26	1	Slc38a5	solute carrier family 38, member 5 [Source:MGI Symbol;Acc:MGI:2148066]	single_cell
1813	9.30054525728235e-31	1.25384444868625	0.283	0.021	2.05328137645023e-26	1	Neo1	neogenin [Source:MGI Symbol;Acc:MGI:1097159]	single_cell
1814	1.26333885938049e-30	1.64903700783413	0.913	0.406	2.78907319985431e-26	1	Nfia	nuclear factor I/A [Source:MGI Symbol;Acc:MGI:108056]	single_cell
1815	1.64571353307236e-30	1.61376398992789	0.435	0.065	3.63324176696384e-26	1	Hsd11b1	hydroxysteroid 11-beta dehydrogenase 1 [Source:MGI Symbol;Acc:MGI:103562]	single_cell
1816	3.47228256970292e-30	1.54212448205873	0.283	0.022	7.66575822913314e-26	1	Dpt	dermatopontin [Source:MGI Symbol;Acc:MGI:1928392]	single_cell
1817	3.81349068944299e-30	1.88980869641048	0.533	0.11	8.41904339508329e-26	1	Mfap4	microfibrillar-associated protein 4 [Source:MGI Symbol;Acc:MGI:1342276]	single_cell
1818	6.04028145036202e-30	1.13408412274019	0.239	0.013	1.33351293579642e-25	1	Lpar1	lysophosphatidic acid receptor 1 [Source:MGI Symbol;Acc:MGI:108429]	single_cell
1819	6.77730619836786e-30	0.803890204712498	0.152	0.001	1.49622588941367e-25	1	Nat8f7	N-acetyltransferase 8 (GCN5-related) family member 7 [Source:MGI Symbol;Acc:MGI:3782661]	single_cell
1820	7.80307010042186e-30	1.83331407252091	0.587	0.142	1.72268378607013e-25	1	Gyg	glycogenin [Source:MGI Symbol;Acc:MGI:1351614]	single_cell
1821	1.64417255036e-29	1.49734846239963	0.38	0.048	3.62983973942977e-25	1	Slc24a3	solute carrier family 24 (sodium/potassium/calcium exchanger), member 3 [Source:MGI Symbol;Acc:MGI:2137513]	single_cell
1822	1.88910826400392e-29	1.13774322458471	0.217	0.01	4.17058431444146e-25	1	Mmp2	matrix metallopeptidase 2 [Source:MGI Symbol;Acc:MGI:97009]	single_cell
1823	1.90122055483161e-29	1.62755565969979	0.826	0.304	4.19732461890174e-25	1	Prkg1	protein kinase, cGMP-dependent, type I [Source:MGI Symbol;Acc:MGI:108174]	single_cell
1824	1.94122887267218e-29	1.73807415479437	0.837	0.339	4.28565098219837e-25	1	Tns1	tensin 1 [Source:MGI Symbol;Acc:MGI:104552]	single_cell
1825	2.28302283824405e-29	1.7318832975658	0.5	0.096	5.0402295199914e-25	1	Lrp4	low density lipoprotein receptor-related protein 4 [Source:MGI Symbol;Acc:MGI:2442252]	single_cell
1826	2.86215518288795e-29	1.12463259664936	0.261	0.019	6.31877999726174e-25	1	H6pd	hexose-6-phosphate dehydrogenase (glucose 1-dehydrogenase) [Source:MGI Symbol;Acc:MGI:2140356]	single_cell
1827	3.52828115079984e-29	1.49282131446235	0.533	0.106	7.78938629662081e-25	1	Runx1t1	RUNX1 translocation partner 1 [Source:MGI Symbol;Acc:MGI:104793]	single_cell
1828	3.78904628615875e-29	1.12661495758424	0.25	0.017	8.36507748595268e-25	1	1810010H24Rik	RIKEN cDNA 1810010H24 gene [Source:MGI Symbol;Acc:MGI:1916316]	single_cell
1829	3.94586881294979e-29	0.981187897948449	0.185	0.006	8.71129457834924e-25	1	Adamts12	a disintegrin-like and metallopeptidase (reprolysin type) with thrombospondin type 1 motif, 12 [Source:MGI Symbol;Acc:MGI:2146046]	single_cell
1830	4.2921990429271e-29	1.02522144204183	0.185	0.006	9.47588782707015e-25	1	Htra3	HtrA serine peptidase 3 [Source:MGI Symbol;Acc:MGI:1925808]	single_cell
1831	4.36503762257397e-29	1.09958221716637	0.185	0.006	9.63669355935654e-25	1	Adh1	alcohol dehydrogenase 1 (class I) [Source:MGI Symbol;Acc:MGI:87921]	single_cell
1832	7.45167743157776e-29	1.12805017117825	0.25	0.017	1.64510682656942e-24	1	Rcn3	reticulocalbin 3, EF-hand calcium binding domain [Source:MGI Symbol;Acc:MGI:1277122]	single_cell
1833	1.11176769653183e-28	1.63391536536809	0.815	0.311	2.45444954363333e-24	1	Lbh	limb-bud and heart [Source:MGI Symbol;Acc:MGI:1925139]	single_cell
1834	2.21592784476633e-28	1.04957574721307	0.196	0.008	4.89210390289062e-24	1	Gm11146	predicted gene 11146 [Source:MGI Symbol;Acc:MGI:3779400]	single_cell
1835	2.25190048406218e-28	1.48290880222425	0.359	0.045	4.97152069866407e-24	1	Adcy2	adenylate cyclase 2 [Source:MGI Symbol;Acc:MGI:99676]	single_cell
1836	9.63980666738494e-28	1.19927659336982	0.272	0.023	2.12818011795857e-23	1	Trabd2b	TraB domain containing 2B [Source:MGI Symbol;Acc:MGI:3650152]	single_cell
1837	1.16498377001301e-27	1.39495523354702	0.272	0.023	2.57193466905771e-23	1	Spon2	spondin 2, extracellular matrix protein [Source:MGI Symbol;Acc:MGI:1923724]	single_cell
1838	2.5176177035307e-27	1.43033266361151	0.685	0.194	5.55814460408472e-23	1	Sox5	SRY (sex determining region Y)-box 5 [Source:MGI Symbol;Acc:MGI:98367]	single_cell
1839	2.89914897490965e-27	1.66883713515742	0.533	0.119	6.40045119190803e-23	1	Gulp1	GULP, engulfment adaptor PTB domain containing 1 [Source:MGI Symbol;Acc:MGI:1920407]	single_cell
1840	2.93928338913088e-27	1.05776229828675	0.272	0.023	6.48905593818424e-23	1	Nuak1	NUAK family, SNF1-like kinase, 1 [Source:MGI Symbol;Acc:MGI:1925226]	single_cell
1841	3.42871461472734e-27	1.23442691288142	0.239	0.017	7.56957325493356e-23	1	Bmp5	bone morphogenetic protein 5 [Source:MGI Symbol;Acc:MGI:88181]	single_cell
1842	5.65052296745298e-27	1.33078776128718	0.304	0.032	1.24746595552459e-22	1	Igfbp6	insulin-like growth factor binding protein 6 [Source:MGI Symbol;Acc:MGI:96441]	single_cell
1843	1.31914693660544e-26	1.14694306738976	0.315	0.035	2.91228069194383e-22	1	Gsta3	glutathione S-transferase, alpha 3 [Source:MGI Symbol;Acc:MGI:95856]	single_cell
1844	2.23026682127187e-26	1.53845891556809	0.891	0.427	4.92376006132191e-22	1	Dlc1	deleted in liver cancer 1 [Source:MGI Symbol;Acc:MGI:1354949]	single_cell
1845	3.25472209069168e-26	0.935390211631334	0.185	0.008	7.18544995962002e-22	1	Chdh	choline dehydrogenase [Source:MGI Symbol;Acc:MGI:1860776]	single_cell
1846	3.38134424571817e-26	1.209295295059	0.185	0.008	7.46499369127201e-22	1	Kcnb2	potassium voltage gated channel, Shab-related subfamily, member 2 [Source:MGI Symbol;Acc:MGI:99632]	single_cell
1847	6.12466943688623e-26	0.870917315623049	0.152	0.003	1.35214327158137e-21	1	1700018A04Rik	RIKEN cDNA 1700018A04 gene [Source:MGI Symbol;Acc:MGI:1916631]	single_cell
1848	6.74985057900046e-26	1.36263306142641	0.196	0.01	1.49016451232593e-21	1	Gfpt2	glutamine fructose-6-phosphate transaminase 2 [Source:MGI Symbol;Acc:MGI:1338883]	single_cell
1849	8.73855356945758e-26	1.59628301236476	0.337	0.044	1.92921047152915e-21	1	Nbl1	NBL1, DAN family BMP antagonist [Source:MGI Symbol;Acc:MGI:104591]	single_cell
1850	8.92476130617769e-26	1.22099232576587	0.283	0.029	1.97031955356485e-21	1	Scarf2	scavenger receptor class F, member 2 [Source:MGI Symbol;Acc:MGI:1858430]	single_cell
1851	9.15773643563406e-26	1.37221581748318	0.337	0.045	2.02175347289493e-21	1	Selenbp1	selenium binding protein 1 [Source:MGI Symbol;Acc:MGI:96825]	single_cell
1852	1.09736405388779e-25	0.895551928429804	0.196	0.01	2.42265062176807e-21	1	Dnm1	dynamin 1 [Source:MGI Symbol;Acc:MGI:107384]	single_cell
1853	1.41815127647922e-25	0.853668828123779	0.196	0.01	3.13085257308318e-21	1	Serpina3n	serine (or cysteine) peptidase inhibitor, clade A, member 3N [Source:MGI Symbol;Acc:MGI:105045]	single_cell
1854	1.50052308614125e-25	0.992788037796147	0.174	0.007	3.31270481727403e-21	1	Ror2	receptor tyrosine kinase-like orphan receptor 2 [Source:MGI Symbol;Acc:MGI:1347521]	single_cell
1855	1.94047457644925e-25	1.0775106076223	0.207	0.012	4.28398572242701e-21	1	Gm29683	predicted gene, 29683 [Source:MGI Symbol;Acc:MGI:5588842]	single_cell
1856	2.23113675899365e-25	1.61647084553494	0.609	0.172	4.92568062283028e-21	1	Cd81	CD81 antigen [Source:MGI Symbol;Acc:MGI:1096398]	single_cell
1857	2.95965796380605e-25	1.56598363897506	0.609	0.161	6.53403688669463e-21	1	Auts2	autism susceptibility candidate 2 [Source:MGI Symbol;Acc:MGI:1919847]	single_cell
1858	4.91006061782316e-25	1.77752515807725	0.75	0.287	1.08399408259682e-20	1	Shroom3	shroom family member 3 [Source:MGI Symbol;Acc:MGI:1351655]	single_cell
1859	5.70888924170119e-25	1.70133157430238	0.554	0.148	1.26035147789037e-20	1	Sparcl1	SPARC-like 1 [Source:MGI Symbol;Acc:MGI:108110]	single_cell
1860	5.89504627610333e-25	0.856211560977611	0.185	0.009	1.30144936637533e-20	1	Colq	collagen-like tail subunit (single strand of homotrimer) of asymmetric acetylcholinesterase [Source:MGI Symbol;Acc:MGI:1338761]	single_cell
1861	6.22443123546432e-25	1.48156955022064	0.62	0.183	1.37416768385346e-20	1	Tns3	tensin 3 [Source:MGI Symbol;Acc:MGI:2443012]	single_cell
1862	6.4036228122347e-25	1.77916233931768	0.228	0.018	1.41372780825705e-20	1	A230057D06Rik	RIKEN cDNA A230057D06 gene [Source:MGI Symbol;Acc:MGI:2442922]	single_cell
1863	8.49734515644141e-25	0.787014553445163	0.163	0.006	1.87595889018757e-20	1	St8sia2	ST8 alpha-N-acetyl-neuraminide alpha-2,8-sialyltransferase 2 [Source:MGI Symbol;Acc:MGI:106020]	single_cell
1864	9.92466855680735e-25	1.52046544551588	0.478	0.102	2.19106907728636e-20	1	Palld	palladin, cytoskeletal associated protein [Source:MGI Symbol;Acc:MGI:1919583]	single_cell
1865	2.44977110453466e-24	1.34228658754453	0.522	0.118	5.40835966748117e-20	1	Adarb1	adenosine deaminase, RNA-specific, B1 [Source:MGI Symbol;Acc:MGI:891999]	single_cell
1866	3.18230251220027e-24	0.872578650036953	0.174	0.008	7.02556925618454e-20	1	Steap3	STEAP family member 3 [Source:MGI Symbol;Acc:MGI:1915678]	single_cell
1867	3.55162273810023e-24	1.33280857309594	0.978	0.541	7.84091751890388e-20	1	Nfib	nuclear factor I/B [Source:MGI Symbol;Acc:MGI:103188]	single_cell
1868	4.32985635253658e-24	1.19794594469352	0.293	0.034	9.55902386949501e-20	1	Ccbe1	collagen and calcium binding EGF domains 1 [Source:MGI Symbol;Acc:MGI:2445053]	single_cell
1869	4.3349444357073e-24	1.29371869899893	0.37	0.058	9.57025683071101e-20	1	Rnase4	ribonuclease, RNase A family 4 [Source:MGI Symbol;Acc:MGI:1926217]	single_cell
1870	4.45289554757026e-24	0.785125680506097	0.174	0.008	9.83065750037087e-20	1	Efcc1	EF hand and coiled-coil domain containing 1 [Source:MGI Symbol;Acc:MGI:3611451]	single_cell
1871	4.65486987581853e-24	1.03413553142878	0.283	0.031	1.02765562248446e-19	1	Efemp1	epidermal growth factor-containing fibulin-like extracellular matrix protein 1 [Source:MGI Symbol;Acc:MGI:1339998]	single_cell
1872	6.61471680558085e-24	1.1920580891176	0.239	0.021	1.46033102916808e-19	1	Egfr	epidermal growth factor receptor [Source:MGI Symbol;Acc:MGI:95294]	single_cell
1873	9.77756088701753e-24	1.60932949701115	0.717	0.282	2.15859211702686e-19	1	Sparc	secreted acidic cysteine rich glycoprotein [Source:MGI Symbol;Acc:MGI:98373]	single_cell
1874	1.14983397919226e-23	1.40416002126579	0.717	0.243	2.53848847586275e-19	1	Setbp1	SET binding protein 1 [Source:MGI Symbol;Acc:MGI:1933199]	single_cell
1875	1.38240279232357e-23	0.837035510963467	1	1	3.05193064461274e-19	1	Malat1	metastasis associated lung adenocarcinoma transcript 1 (non-coding RNA) [Source:MGI Symbol;Acc:MGI:1919539]	single_cell
1876	1.82371111679098e-23	0.708197569184733	0.13	0.002	4.02620703253945e-19	1	Gm16126	predicted gene 16126 [Source:MGI Symbol;Acc:MGI:3802172]	single_cell
1877	2.41562152653563e-23	0.807990133462414	0.13	0.002	5.33296764413271e-19	1	Chst8	carbohydrate sulfotransferase 8 [Source:MGI Symbol;Acc:MGI:1916197]	single_cell
1878	3.41031625184643e-23	1.52083178927607	0.761	0.328	7.52895518920136e-19	1	Zfp36l1	zinc finger protein 36, C3H type-like 1 [Source:MGI Symbol;Acc:MGI:107946]	single_cell
1879	3.47787440701507e-23	1.37223823326477	0.783	0.307	7.67810332836716e-19	1	Apoe	apolipoprotein E [Source:MGI Symbol;Acc:MGI:88057]	single_cell
1880	3.86592566824842e-23	2.11116507900954	0.478	0.118	8.53480409779204e-19	1	C3	complement component 3 [Source:MGI Symbol;Acc:MGI:88227]	single_cell
1881	3.90403363554048e-23	1.18101673369133	0.315	0.043	8.61893505718272e-19	1	Rnf150	ring finger protein 150 [Source:MGI Symbol;Acc:MGI:2443860]	single_cell
1882	5.46544611204997e-23	1.29889052369249	0.293	0.037	1.20660653815727e-18	1	Alms1	ALMS1, centrosome and basal body associated [Source:MGI Symbol;Acc:MGI:1934606]	single_cell
1883	5.52889800633416e-23	0.787067722521249	0.174	0.009	1.22061481285839e-18	1	Tmem119	transmembrane protein 119 [Source:MGI Symbol;Acc:MGI:2385228]	single_cell
1884	6.04251096223062e-23	1.15643040142783	0.25	0.025	1.33400514513165e-18	1	Dkk3	dickkopf WNT signaling pathway inhibitor 3 [Source:MGI Symbol;Acc:MGI:1354952]	single_cell
1885	7.49716305736221e-23	1.06727455214884	0.293	0.036	1.65514868817386e-18	1	Bmp4	bone morphogenetic protein 4 [Source:MGI Symbol;Acc:MGI:88180]	single_cell
1886	7.83933187126822e-23	1.69597801326856	0.435	0.093	1.73068929721989e-18	1	Plac9b	NA	single_cell
1887	8.24114257151597e-23	1.23889105042579	0.304	0.041	1.81939704551358e-18	1	Tnxb	tenascin XB [Source:MGI Symbol;Acc:MGI:1932137]	single_cell
1888	9.14039660613898e-23	1.68661117783887	0.728	0.285	2.0179253587373e-18	1	Frmd4b	FERM domain containing 4B [Source:MGI Symbol;Acc:MGI:2141794]	single_cell
1889	9.83084717462266e-23	1.3770874112051	0.315	0.045	2.17035613074144e-18	1	Dtna	dystrobrevin alpha [Source:MGI Symbol;Acc:MGI:106039]	single_cell
1890	1.60493159249143e-22	1.0949067852196	0.326	0.047	3.54320747674333e-18	1	G0s2	G0/G1 switch gene 2 [Source:MGI Symbol;Acc:MGI:1316737]	single_cell
1891	1.83860895055058e-22	1.38810044881014	0.522	0.133	4.05909698013052e-18	1	Ctdspl	CTD (carboxy-terminal domain, RNA polymerase II, polypeptide A) small phosphatase-like [Source:MGI Symbol;Acc:MGI:1916524]	single_cell
1892	3.01395743609827e-22	1.00932329161037	0.141	0.004	6.65391383167416e-18	1	Cntn4	contactin 4 [Source:MGI Symbol;Acc:MGI:1095737]	single_cell
1893	3.72337717632576e-22	1.51218042983055	0.217	0.019	8.22009979217437e-18	1	Fbln1	fibulin 1 [Source:MGI Symbol;Acc:MGI:95487]	single_cell
1894	4.98364264281369e-22	1.29846806657337	0.337	0.053	1.10023878625398e-17	1	Dmd	dystrophin, muscular dystrophy [Source:MGI Symbol;Acc:MGI:94909]	single_cell
1895	5.90629719275144e-22	1.33266792033914	0.239	0.024	1.30393323124373e-17	1	Bmp8a	bone morphogenetic protein 8a [Source:MGI Symbol;Acc:MGI:104515]	single_cell
1896	6.61033992812427e-22	0.934890867322625	0.207	0.017	1.459364745932e-17	1	Boc	biregional cell adhesion molecule-related/down-regulated by oncogenes (Cdon) binding protein [Source:MGI Symbol;Acc:MGI:2151153]	single_cell
1897	8.06502151592725e-22	0.965989182646758	0.217	0.019	1.78051480007126e-17	1	Pla2r1	phospholipase A2 receptor 1 [Source:MGI Symbol;Acc:MGI:102468]	single_cell
1898	9.39374498741639e-22	1.01621380091037	0.196	0.014	2.07385708087192e-17	1	Methig1	methyltransferase hypoxia inducible domain containing 1 [Source:MGI Symbol;Acc:MGI:3845761]	single_cell
1899	1.03845155627675e-21	1.31248384680976	0.13	0.003	2.29258950079218e-17	1	Mmp3	matrix metallopeptidase 3 [Source:MGI Symbol;Acc:MGI:97010]	single_cell
1900	1.11331843941569e-21	0.829017746129235	0.13	0.003	2.45787311869801e-17	1	Wscd2	WSC domain containing 2 [Source:MGI Symbol;Acc:MGI:2445030]	single_cell
1901	1.17019579571323e-21	1.05442288248138	0.196	0.014	2.58344125819611e-17	1	Foxp2	forkhead box P2 [Source:MGI Symbol;Acc:MGI:2148705]	single_cell
1902	2.15484699631892e-21	1.3344399416409	0.239	0.025	4.75725571377329e-17	1	Nhs	NHS actin remodeling regulator [Source:MGI Symbol;Acc:MGI:2684894]	single_cell
1903	2.19295971265348e-21	0.866950145469958	0.152	0.007	4.84139715762509e-17	1	Gli2	GLI-Kruppel family member GLI2 [Source:MGI Symbol;Acc:MGI:95728]	single_cell
1904	2.43402964261371e-21	1.59613024656611	0.761	0.293	5.37360724199829e-17	1	9530026P05Rik	RIKEN cDNA 9530026P05 gene [Source:MGI Symbol;Acc:MGI:1924659]	single_cell
1905	2.5095465171167e-21	0.820676254869225	0.152	0.007	5.54032584583853e-17	1	Lox	lysyl oxidase [Source:MGI Symbol;Acc:MGI:96817]	single_cell
1906	2.6652575355036e-21	1.14523153687531	0.337	0.056	5.88408906113129e-17	1	Twsg1	twisted gastrulation BMP signaling modulator 1 [Source:MGI Symbol;Acc:MGI:2137520]	single_cell
1907	2.86370445568404e-21	0.644880612336754	0.12	0.002	6.32220032681365e-17	1	Medag	mesenteric estrogen dependent adipogenesis [Source:MGI Symbol;Acc:MGI:1917967]	single_cell
1908	2.89511310782463e-21	0.980855695004652	0.217	0.02	6.39154120814444e-17	1	Plekhh2	pleckstrin homology domain containing, family H (with MyTH4 domain) member 2 [Source:MGI Symbol;Acc:MGI:2146813]	single_cell
1909	3.29837753129035e-21	1.14073766524795	0.272	0.035	7.2818280758297e-17	1	Arhgef17	Rho guanine nucleotide exchange factor (GEF) 17 [Source:MGI Symbol;Acc:MGI:2673002]	single_cell
1910	3.35000395171563e-21	1.50359362106449	0.587	0.18	7.39580372420259e-17	1	Airn	antisense Igf2r RNA [Source:MGI Symbol;Acc:MGI:1353471]	single_cell
1911	4.07371868751038e-21	0.570601663400301	0.109	0.001	8.99354874641666e-17	1	Slc22a3	solute carrier family 22 (organic cation transporter), member 3 [Source:MGI Symbol;Acc:MGI:1333817]	single_cell
1912	5.08383290683187e-21	1.04678961093373	0.228	0.023	1.12235779084127e-16	1	Col4a5	collagen, type IV, alpha 5 [Source:MGI Symbol;Acc:MGI:88456]	single_cell
1913	5.66516403164935e-21	0.852372557357177	0.163	0.009	1.25069826326723e-16	1	Cphx3	NA	single_cell
1914	7.43540782753143e-21	1.26391516306436	0.348	0.061	1.64151498608411e-16	1	Bmpr1a	bone morphogenetic protein receptor, type 1A [Source:MGI Symbol;Acc:MGI:1338938]	single_cell
1915	1.09024140896614e-20	1.37955125621405	0.826	0.409	2.40692595857454e-16	1	Rora	RAR-related orphan receptor alpha [Source:MGI Symbol;Acc:MGI:104661]	single_cell
1916	1.23851286190749e-20	1.44767281846242	0.337	0.058	2.73426484523316e-16	1	Lrat	lecithin-retinol acyltransferase (phosphatidylcholine-retinol-O-acyltransferase) [Source:MGI Symbol;Acc:MGI:1891259]	single_cell
1917	1.38228598709579e-20	1.01388094553979	0.239	0.026	3.05167277371137e-16	1	Col5a1	collagen, type V, alpha 1 [Source:MGI Symbol;Acc:MGI:88457]	single_cell
1918	1.52005418650136e-20	1.37415879754181	0.696	0.265	3.35582362753904e-16	1	Myo1d	myosin ID [Source:MGI Symbol;Acc:MGI:107728]	single_cell
1919	2.13066082800826e-20	1.44865038627192	0.348	0.062	4.70385990999383e-16	1	Tshz2	teashirt zinc finger family member 2 [Source:MGI Symbol;Acc:MGI:2153084]	single_cell
1920	3.03570921683489e-20	1.53014787453028	0.587	0.193	6.7019352380064e-16	1	Tspan5	tetraspanin 5 [Source:MGI Symbol;Acc:MGI:1928096]	single_cell
1921	3.14957845850781e-20	1.15980618173538	0.228	0.024	6.95332436284769e-16	1	Fblim1	filamin binding LIM protein 1 [Source:MGI Symbol;Acc:MGI:1921452]	single_cell
1922	5.25950772089847e-20	0.893574424755574	0.217	0.022	1.16114151954275e-15	1	Col27a1	collagen, type XXVII, alpha 1 [Source:MGI Symbol;Acc:MGI:2672118]	single_cell
1923	1.18593048866605e-19	1.42868822876933	0.457	0.117	2.61817873982804e-15	1	Ube2e2	ubiquitin-conjugating enzyme E2E 2 [Source:MGI Symbol;Acc:MGI:2384997]	single_cell
1924	1.85695147462803e-19	1.73643239083412	0.87	0.577	4.09959177053631e-15	1	Egr1	early growth response 1 [Source:MGI Symbol;Acc:MGI:95295]	single_cell
1925	2.91941410957715e-19	1.22268460074971	0.565	0.17	6.44519052971347e-15	1	Abi3bp	ABI family member 3 binding protein [Source:MGI Symbol;Acc:MGI:2444583]	single_cell
1926	2.99943227042671e-19	1.05970756837642	0.152	0.009	6.62184662342105e-15	1	Gli3	GLI-Kruppel family member GLI3 [Source:MGI Symbol;Acc:MGI:95729]	single_cell
1927	3.42527691178727e-19	3.244906729209	0.196	0.019	7.56198383815276e-15	1	Dcn	decorin [Source:MGI Symbol;Acc:MGI:94872]	single_cell
1928	3.82956031639197e-19	1.04975346683292	0.185	0.015	8.45452031049854e-15	1	Dpyd	dihydropyrimidine dehydrogenase [Source:MGI Symbol;Acc:MGI:2139667]	single_cell
1929	4.13458145261682e-19	0.559598078750258	0.109	0.002	9.12791547294215e-15	1	Arsj	arylsulfatase J [Source:MGI Symbol;Acc:MGI:2443513]	single_cell
1930	4.15362809132398e-19	0.887399634595969	1	0.869	9.16996473721596e-15	1	Zbtb20	zinc finger and BTB domain containing 20 [Source:MGI Symbol;Acc:MGI:1929213]	single_cell
1931	4.52741769966583e-19	0.566261444752224	0.109	0.002	9.99518005555226e-15	1	Cpxm1	carboxypeptidase X 1 (M14 family) [Source:MGI Symbol;Acc:MGI:1934569]	single_cell
1932	9.64350746140847e-19	0.818267050634752	0.207	0.021	2.12899714225515e-14	1	Lamb1	laminin B1 [Source:MGI Symbol;Acc:MGI:96743]	single_cell
1933	1.05853076713231e-18	0.621302018132128	0.13	0.006	2.336918374598e-14	1	Pamr1	peptidase domain containing associated with muscle regeneration 1 [Source:MGI Symbol;Acc:MGI:2445082]	single_cell
1934	1.15037866031961e-18	1.37990121372344	0.533	0.166	2.53969096838761e-14	1	Csrp1	cysteine and glycine-rich protein 1 [Source:MGI Symbol;Acc:MGI:88549]	single_cell
1935	1.15901759229048e-18	0.626072492456807	0.13	0.006	2.55876313849968e-14	1	Htra1	HtrA serine peptidase 1 [Source:MGI Symbol;Acc:MGI:1929076]	single_cell
1936	1.6088617328296e-18	0.826041725263256	0.185	0.017	3.55188404756792e-14	1	Fign	fidgetin [Source:MGI Symbol;Acc:MGI:1890647]	single_cell
1937	2.16690222401361e-18	0.986118699905676	0.185	0.017	4.78387003995485e-14	1	Gfra2	glial cell line derived neurotrophic factor family receptor alpha 2 [Source:MGI Symbol;Acc:MGI:1195462]	single_cell
1938	2.46725814813864e-18	1.42938956459219	0.467	0.128	5.44696581364567e-14	1	Myo1b	myosin IB [Source:MGI Symbol;Acc:MGI:107752]	single_cell
1939	3.04411415672409e-18	1.1333655217164	0.435	0.109	6.72049082379978e-14	1	Lamc1	laminin, gamma 1 [Source:MGI Symbol;Acc:MGI:99914]	single_cell
1940	3.81741016752866e-18	0.736491893549746	0.152	0.01	8.42769642685302e-14	1	Upk1b	uroplakin 1B [Source:MGI Symbol;Acc:MGI:98912]	single_cell
1941	4.25703893395312e-18	0.794245687540442	0.152	0.01	9.3982648544883e-14	1	Syde2	synapse defective 1, Rho GTPase, homolog 2 (C. elegans) [Source:MGI Symbol;Acc:MGI:3036264]	single_cell
1942	5.78798851729425e-18	1.24563427646475	0.446	0.117	1.27781422496305e-13	1	Ltbp1	latent transforming growth factor beta binding protein 1 [Source:MGI Symbol;Acc:MGI:109151]	single_cell
1943	6.0377409570205e-18	0.890843321252348	0.207	0.022	1.33295207108141e-13	1	Tcf21	transcription factor 21 [Source:MGI Symbol;Acc:MGI:1202715]	single_cell
1944	6.51183214036361e-18	1.53107034910078	0.609	0.22	1.43761718162807e-13	1	Stard13	StAR-related lipid transfer (START) domain containing 13 [Source:MGI Symbol;Acc:MGI:2385331]	single_cell
1945	7.40074967178171e-18	1.0962752724115	0.315	0.057	1.63386350503925e-13	1	Fstl1	follistatin-like 1 [Source:MGI Symbol;Acc:MGI:102793]	single_cell
1946	1.21117286560817e-17	1.10943423072333	0.402	0.095	2.67390633540317e-13	1	Serpinh1	serine (or cysteine) peptidase inhibitor, clade H, member 1 [Source:MGI Symbol;Acc:MGI:88283]	single_cell
1947	1.6399286420074e-17	0.898640721013734	0.185	0.018	3.62047046295974e-13	1	Pgm5	phosphoglucomutase 5 [Source:MGI Symbol;Acc:MGI:1925668]	single_cell
1948	1.79941038343288e-17	0.616479566664286	0.109	0.003	3.97255830350476e-13	1	Srpx	sushi-repeat-containing protein [Source:MGI Symbol;Acc:MGI:1858306]	single_cell
1949	3.14599768565792e-17	1.01921351115067	0.217	0.028	6.94541909062699e-13	1	Tnfrsf19	tumor necrosis factor receptor superfamily, member 19 [Source:MGI Symbol;Acc:MGI:1352474]	single_cell
1950	4.02935920771885e-17	1.25365165187866	0.478	0.137	8.89561632288091e-13	1	Pde7b	phosphodiesterase 7B [Source:MGI Symbol;Acc:MGI:1352752]	single_cell
1951	4.10681324948469e-17	0.682659852175787	0.152	0.011	9.06661161088735e-13	1	Ccn5	cellular communication network factor 5 [Source:MGI Symbol;Acc:MGI:1328326]	single_cell
1952	4.31182001404874e-17	0.794229721457527	0.152	0.011	9.5192050450154e-13	1	Cyp7b1	cytochrome P450, family 7, subfamily b, polypeptide 1 [Source:MGI Symbol;Acc:MGI:104978]	single_cell
1953	5.13129833027663e-17	0.851342499390571	0.207	0.024	1.13283673237517e-12	1	Epha3	Eph receptor A3 [Source:MGI Symbol;Acc:MGI:99612]	single_cell
1954	8.3370595149511e-17	0.922357640593692	0.12	0.006	1.84057262911576e-12	1	Abcc9	ATP-binding cassette, sub-family C (CFTR/MRP), member 9 [Source:MGI Symbol;Acc:MGI:1352630]	single_cell
1955	8.3370595149511e-17	0.662539467241678	0.12	0.006	1.84057262911576e-12	1	Acss3	acyl-CoA synthetase short-chain family member 3 [Source:MGI Symbol;Acc:MGI:2685720]	single_cell
1956	8.54453983827403e-17	1.24850232822995	0.391	0.096	1.88637806009576e-12	1	Acyp2	acylphosphatase 2, muscle type [Source:MGI Symbol;Acc:MGI:1922822]	single_cell
1957	8.67506958907719e-17	0.924638571262757	0.174	0.017	1.91519511318057e-12	1	Prrx1	paired related homeobox 1 [Source:MGI Symbol;Acc:MGI:97712]	single_cell
1958	1.02414660594159e-16	0.698809318039598	0.12	0.006	2.26100846193724e-12	1	Itgbl1	integrin, beta-like 1 [Source:MGI Symbol;Acc:MGI:2443439]	single_cell
1959	1.0754530467177e-16	1.12476862018458	0.38	0.087	2.37427769123867e-12	1	Pknox2	Pbx/knotted 1 homeobox 2 [Source:MGI Symbol;Acc:MGI:2445415]	single_cell
1960	1.17585494203173e-16	0.771883161184523	0.163	0.014	2.59593495552345e-12	1	Fgf7	fibroblast growth factor 7 [Source:MGI Symbol;Acc:MGI:95521]	single_cell
1961	1.36725111191927e-16	0.894831092007973	0.185	0.02	3.01848027978417e-12	1	C1ra	complement component 1, r subcomponent A [Source:MGI Symbol;Acc:MGI:1355313]	single_cell
1962	1.41523389466207e-16	0.983508444977781	0.315	0.063	3.12441186924545e-12	1	Tcf7l1	transcription factor 7 like 1 (T cell specific, HMG box) [Source:MGI Symbol;Acc:MGI:1202876]	single_cell
1963	1.68239880391933e-16	1.15535986625271	0.511	0.159	3.7142318394127e-12	1	Igf2r	insulin-like growth factor 2 receptor [Source:MGI Symbol;Acc:MGI:96435]	single_cell
1964	1.87733789926281e-16	0.903014853973987	0.207	0.025	4.14459888020251e-12	1	Slc4a4	solute carrier family 4 (anion exchanger), member 4 [Source:MGI Symbol;Acc:MGI:1927555]	single_cell
1965	2.03164534723917e-16	0.631071996521927	0.13	0.008	4.48526343309993e-12	1	Tcea3	transcription elongation factor A (SII), 3 [Source:MGI Symbol;Acc:MGI:1196908]	single_cell
1966	2.56339792438909e-16	0.993027387786423	0.217	0.029	5.65921359767379e-12	1	Col23a1	collagen, type XXIII, alpha 1 [Source:MGI Symbol;Acc:MGI:2653243]	single_cell
1967	4.71590761899472e-16	1.35950147569116	0.489	0.159	1.04113092504546e-11	1	Lrp1	low density lipoprotein receptor-related protein 1 [Source:MGI Symbol;Acc:MGI:96828]	single_cell
1968	4.9273647641589e-16	0.680504082079798	0.109	0.004	1.08781431898336e-11	1	Gm21691	predicted gene, 21691 [Source:MGI Symbol;Acc:MGI:5435046]	single_cell
1969	5.93578716807685e-16	1.02775946556503	0.315	0.064	1.31044373309633e-11	1	Sema5a	sema domain, seven thrombospondin repeats (type 1 and type 1-like), transmembrane domain (TM) and short cytoplasmic domain, (semaphorin) 5A [Source:MGI Symbol;Acc:MGI:107556]	single_cell
1970	9.02777888868685e-16	0.903279900411728	0.196	0.024	1.9930627452554e-11	1	Uggt2	UDP-glucose glycoprotein glucosyltransferase 2 [Source:MGI Symbol;Acc:MGI:1913685]	single_cell
1971	1.06976970104119e-15	1.27459168977723	0.511	0.173	2.36173056898864e-11	1	Map3k20	mitogen-activated protein kinase kinase kinase 20 [Source:MGI Symbol;Acc:MGI:2443258]	single_cell
1972	1.56791902838121e-15	0.843452798344567	0.174	0.019	3.46149483895720e-11	1	Dlg2	discs large MAGUK scaffold protein 2 [Source:MGI Symbol;Acc:MGI:1344351]	single_cell
1973	1.81157686185748e-15	0.805830380739874	0.13	0.009	3.99941823792275e-11	1	Gabra3	gamma-aminobutyric acid (GABA) A receptor, subunit alpha 3 [Source:MGI Symbol;Acc:MGI:95615]	single_cell
1974	1.86757343626987e-15	1.02649370112616	0.826	0.412	4.12304187525298e-11	1	Gm42416	predicted gene, 42416 [Source:MGI Symbol;Acc:MGI:5649001]	single_cell
1975	2.06587834750224e-15	1.20868179788346	0.424	0.122	4.56083962778069e-11	1	Phlda1	pleckstrin homology like domain, family A, member 1 [Source:MGI Symbol;Acc:MGI:1096880]	single_cell
1976	2.34231517763877e-15	1.00491064659229	0.185	0.022	5.17112921767311e-11	1	Sdk1	sidekick cell adhesion molecule 1 [Source:MGI Symbol;Acc:MGI:2444413]	single_cell
1977	3.73277171144326e-15	1.74630823165372	0.533	0.197	8.24084010735328e-11	1	Nav2	neuron navigator 2 [Source:MGI Symbol;Acc:MGI:2183691]	single_cell
1978	4.14370077828481e-15	0.774163081166931	0.163	0.017	9.14804820821938e-11	1	Ppm1n	protein phosphatase, Mg2+/Mn2+ dependent, 1N (putative) [Source:MGI Symbol;Acc:MGI:2142330]	single_cell
1979	4.43161729483731e-15	1.34588892566554	0.435	0.131	9.78368150181232e-11	1	Carmil1	capping protein regulator and myosin 1 linker 1 [Source:MGI Symbol;Acc:MGI:1915982]	single_cell
1980	4.4404144092059e-15	1.49067247272083	0.359	0.096	9.80310289120386e-11	1	E130308A19Rik	RIKEN cDNA E130308A19 gene [Source:MGI Symbol;Acc:MGI:2442164]	single_cell
1981	5.84382531896788e-15	0.984655757422691	0.152	0.014	1.29014131566854e-10	1	Ppp4r4	protein phosphatase 4, regulatory subunit 4 [Source:MGI Symbol;Acc:MGI:1921771]	single_cell
1982	6.01941078186867e-15	1.08681456524989	0.402	0.111	1.32890531831315e-10	1	Nrp2	neuropilin 2 [Source:MGI Symbol;Acc:MGI:1100492]	single_cell
1983	6.85588482988759e-15	1.11254393571589	0.326	0.077	1.51357369389428e-10	1	Ppp1r14a	protein phosphatase 1, regulatory inhibitor subunit 14A [Source:MGI Symbol;Acc:MGI:1931139]	single_cell
1984	7.79644105358782e-15	0.783387832549881	0.152	0.014	1.72122029140058e-10	1	Slc10a6	solute carrier family 10 (sodium/bile acid cotransporter family), member 6 [Source:MGI Symbol;Acc:MGI:1923000]	single_cell
1985	8.41695544137816e-15	0.624556450594614	0.109	0.006	1.85821125279306e-10	1	Galnt17	polypeptide N-acetylgalactosaminyltransferase 17 [Source:MGI Symbol;Acc:MGI:2137594]	single_cell
1986	1.07081126942794e-14	0.548625360816007	0.109	0.006	2.36403003951606e-10	1	Nat8f3	N-acetyltransferase 8 (GCN5-related) family member 3 [Source:MGI Symbol;Acc:MGI:2136449]	single_cell
1987	1.16744223134963e-14	0.792218548289528	0.185	0.023	2.57736221415059e-10	1	Snhg18	small nucleolar RNA host gene 18 [Source:MGI Symbol;Acc:MGI:1914085]	single_cell
1988	1.2655542955546e-14	0.855551894417207	0.185	0.023	2.79396421829589e-10	1	Fam20a	FAM20A, golgi associated secretory pathway pseudokinase [Source:MGI Symbol;Acc:MGI:2388266]	single_cell
1989	1.49144903072434e-14	0.854766629710052	0.163	0.018	3.29267202513012e-10	1	Pakap	paralemmin A kinase anchor protein [Source:MGI Symbol;Acc:MGI:5141924]	single_cell
1990	1.71283766471988e-14	0.616455767333827	0.12	0.008	3.78143171240208e-10	1	Aox1	aldehyde oxidase 1 [Source:MGI Symbol;Acc:MGI:88035]	single_cell
1991	1.78126117220931e-14	1.05650167185415	0.174	0.021	3.93249028988649e-10	1	Col14a1	collagen, type XIV, alpha 1 [Source:MGI Symbol;Acc:MGI:1341272]	single_cell
1992	2.15036189356696e-14	0.87949646279062	0.185	0.024	4.74735395242777e-10	1	Efna5	ephrin A5 [Source:MGI Symbol;Acc:MGI:107444]	single_cell
1993	2.57809550893688e-14	0.797191128555271	0.174	0.021	5.69166145507996e-10	1	Etv1	ets variant 1 [Source:MGI Symbol;Acc:MGI:99254]	single_cell
1994	3.10637512331755e-14	1.81325773305456	0.174	0.022	6.85794435974816e-10	1	Gpc6	glypican 6 [Source:MGI Symbol;Acc:MGI:1346322]	single_cell
1995	3.46523165506818e-14	1.10216860164016	0.663	0.317	7.65019192489402e-10	1	Nedd4	neural precursor cell expressed, developmentally down-regulated 4 [Source:MGI Symbol;Acc:MGI:97297]	single_cell
1996	3.81940661119989e-14	1.05136852822593	0.326	0.08	8.43210397554601e-10	1	Grb10	growth factor receptor bound protein 10 [Source:MGI Symbol;Acc:MGI:103232]	single_cell
1997	3.98052895237903e-14	1.0170013473436	0.391	0.11	8.78781376816719e-10	1	Tead1	TEA domain family member 1 [Source:MGI Symbol;Acc:MGI:101876]	single_cell
1998	4.20924979717529e-14	1.13624194634351	0.261	0.051	9.29276077722389e-10	1	Rad51b	RAD51 paralog B [Source:MGI Symbol;Acc:MGI:1099436]	single_cell
1999	4.9346379902691e-14	0.894779976557573	0.239	0.042	1.08942002911171e-09	1	Mme	membrane metallo endopeptidase [Source:MGI Symbol;Acc:MGI:97004]	single_cell
2000	5.53348191588521e-14	1.06564613532062	0.337	0.084	1.22162680256998e-09	1	Ptprs	protein tyrosine phosphatase, receptor type, S [Source:MGI Symbol;Acc:MGI:97815]	single_cell
2001	6.34396337329409e-14	1.09939694465452	0.467	0.154	1.40055679392214e-09	1	Ar	androgen receptor [Source:MGI Symbol;Acc:MGI:88064]	single_cell
2002	6.36894814588583e-14	1.34410518707208	0.511	0.209	1.40607268216721e-09	1	Specc1l	sperm antigen with calponin homology and coiled-coil domains 1-like [Source:MGI Symbol;Acc:MGI:1921642]	single_cell
2003	6.59026728865052e-14	1.03039431431175	0.674	0.311	1.45493330931538e-09	1	Dapk1	death associated protein kinase 1 [Source:MGI Symbol;Acc:MGI:1916885]	single_cell
2004	7.00587491590765e-14	0.777128849846948	0.163	0.019	1.54668700518493e-09	1	Fgf2	fibroblast growth factor 2 [Source:MGI Symbol;Acc:MGI:95516]	single_cell
2005	7.46477878381943e-14	1.16664357448787	0.38	0.11	1.64799921210382e-09	1	Parva	parvin, alpha [Source:MGI Symbol;Acc:MGI:1931144]	single_cell
2006	7.9341444406694e-14	1.54330747397164	0.109	0.007	1.75162106816658e-09	1	Lsamp	limbic system-associated membrane protein [Source:MGI Symbol;Acc:MGI:1261760]	single_cell
2007	7.96831021449908e-14	0.77969326829348	0.141	0.013	1.75916384605496e-09	1	Gm48742	predicted gene, 48742 [Source:MGI Symbol;Acc:MGI:6098410]	single_cell
2008	8.27469216001052e-14	0.914946590065849	0.185	0.025	1.82680378816552e-09	1	Sned1	sushi, nidogen and EGF-like domains 1 [Source:MGI Symbol;Acc:MGI:3045960]	single_cell
2009	8.59862969095419e-14	-1.56797473978141	0.348	0.7	1.89831947687196e-09	1	Ptprc	protein tyrosine phosphatase, receptor type, C [Source:MGI Symbol;Acc:MGI:97810]	single_cell
2010	8.72045602940082e-14	1.35729210236982	0.478	0.169	1.92521507761082e-09	1	Arhgap24	Rho GTPase activating protein 24 [Source:MGI Symbol;Acc:MGI:1922647]	single_cell
2011	9.00600915961052e-14	0.885690283675678	0.185	0.025	1.98825664216721e-09	1	Mmp14	matrix metallopeptidase 14 (membrane-inserted) [Source:MGI Symbol;Acc:MGI:101900]	single_cell
2012	9.5482282572602e-14	0.622936487831597	0.109	0.007	2.10796235235533e-09	1	Adamts5	a disintegrin-like and metallopeptidase (reprolysin type) with thrombospondin type 1 motif, 5 (aggrecanase-2) [Source:MGI Symbol;Acc:MGI:1346321]	single_cell
2013	1.0335083958153e-13	0.589343448767494	0.109	0.007	2.28167648544143e-09	1	Igsf3	immunoglobulin superfamily, member 3 [Source:MGI Symbol;Acc:MGI:1926158]	single_cell
2014	1.12888186366663e-13	0.771115921396378	0.152	0.017	2.49223249041681e-09	1	Mindy4	MINDY lysine 48 deubiquitinase 4 [Source:MGI Symbol;Acc:MGI:3583959]	single_cell
2015	1.13219413259337e-13	1.34747057609426	0.348	0.091	2.49954498652638e-09	1	Pmepa1	prostate transmembrane protein, androgen induced 1 [Source:MGI Symbol;Acc:MGI:1929600]	single_cell
2016	1.17789958304118e-13	0.696259243375962	0.12	0.009	2.60044890948e-09	1	Galnt15	polypeptide N-acetylgalactosaminyltransferase 15 [Source:MGI Symbol;Acc:MGI:1926004]	single_cell
2017	1.21646768843371e-13	1.11556152145229	0.598	0.259	2.6855957157551e-09	1	Nfix	nuclear factor I/X [Source:MGI Symbol;Acc:MGI:97311]	single_cell
2018	1.45981549296575e-13	1.23176254942317	0.467	0.159	3.22283466382049e-09	1	Hivep3	human immunodeficiency virus type I enhancer binding protein 3 [Source:MGI Symbol;Acc:MGI:106589]	single_cell
2019	2.81253141901609e-13	1.01387254707086	0.37	0.102	6.20922561376182e-09	1	Zfp521	zinc finger protein 521 [Source:MGI Symbol;Acc:MGI:95459]	single_cell
2020	2.93489717110676e-13	0.731459413931938	0.174	0.023	6.47937248465239e-09	1	Ndrg2	N-myc downstream regulated gene 2 [Source:MGI Symbol;Acc:MGI:1352498]	single_cell
2021	3.00098837057883e-13	1.00051229682482	0.641	0.272	6.62528202572688e-09	1	Lhfp	lipoma HMGIC fusion partner [Source:MGI Symbol;Acc:MGI:1920048]	single_cell
2022	3.02013651523411e-13	0.946185568865883	0.457	0.146	6.66755538468235e-09	1	Iqschfp	Iqcj and Schip1 fusion protein [Source:MGI Symbol;Acc:MGI:5439400]	single_cell
2023	3.18049490259839e-13	0.939408260979699	0.793	0.442	7.02157859646647e-09	1	Tmcc3	transmembrane and coiled coil domains 3 [Source:MGI Symbol;Acc:MGI:2442900]	single_cell
2024	3.25156969704968e-13	-1.54650784112201	0.228	0.644	7.17849042017657e-09	1	Prkch	protein kinase C, eta [Source:MGI Symbol;Acc:MGI:97600]	single_cell
2025	3.54736246837561e-13	0.831046300748882	0.217	0.037	7.83151212143284e-09	1	Fgfr1	fibroblast growth factor receptor 1 [Source:MGI Symbol;Acc:MGI:95522]	single_cell
2026	3.85098848596507e-13	-1.19383220329021	0.554	0.796	8.50182728046509e-09	1	Ankrd44	ankyrin repeat domain 44 [Source:MGI Symbol;Acc:MGI:3045243]	single_cell
2027	3.98158767452903e-13	1.1574573347792	0.239	0.046	8.79015110905773e-09	1	Serpine2	serine (or cysteine) peptidase inhibitor, clade E, member 2 [Source:MGI Symbol;Acc:MGI:101780]	single_cell
2028	4.1229210344839e-13	0.725991249005615	0.13	0.012	9.10217276783010e-09	1	Adamts15	a disintegrin-like and metallopeptidase (reprolysin type) with thrombospondin type 1 motif, 15 [Source:MGI Symbol;Acc:MGI:2449569]	single_cell
2029	5.04421735063065e-13	-0.936679886090506	0.913	0.952	1.11361186449873e-08	1	Fau	Finkel-Biskis-Reilly murine sarcoma virus (FBR-MuSV) ubiquitously expressed (fox derived) [Source:MGI Symbol;Acc:MGI:102547]	single_cell
2030	5.60920838943412e-13	1.0329758888651	0.196	0.031	1.23834493613537e-08	1	Dgkb	diacylglycerol kinase, beta [Source:MGI Symbol;Acc:MGI:2442474]	single_cell
2031	7.40237810016868e-13	0.828430601248177	0.913	0.68	1.63422301317424e-08	1	Cst3	cystatin C [Source:MGI Symbol;Acc:MGI:102519]	single_cell
2032	9.638244974631e-13	0.92971744095868	0.598	0.259	2.12783534304929e-08	1	Tgfbr3	transforming growth factor, beta receptor III [Source:MGI Symbol;Acc:MGI:104637]	single_cell
2033	1.11052618962021e-12	0.980356422690082	0.609	0.27	2.45170866882454e-08	1	Tmem176a	transmembrane protein 176A [Source:MGI Symbol;Acc:MGI:1913308]	single_cell
2034	1.11688248746763e-12	0.985405795567405	0.772	0.426	2.46574146758229e-08	1	Grk5	G protein-coupled receptor kinase 5 [Source:MGI Symbol;Acc:MGI:109161]	single_cell
2035	1.15199550806925e-12	1.01150443556858	0.391	0.122	2.54326048316449e-08	1	Mical3	microtubule associated monooxygenase, calponin and LIM domain containing 3 [Source:MGI Symbol;Acc:MGI:2442733]	single_cell
2036	1.295890528598e-12	0.812858061528909	0.185	0.029	2.8609375199858e-08	1	Tnfsf13b	tumor necrosis factor (ligand) superfamily, member 13b [Source:MGI Symbol;Acc:MGI:1344376]	single_cell
2037	1.39546036756062e-12	1.06676721921408	0.565	0.243	3.08075785346358e-08	1	Cald1	caldesmon 1 [Source:MGI Symbol;Acc:MGI:88250]	single_cell
2038	1.44982478932665e-12	-1.58785535015365	0.348	0.694	3.20077818739645e-08	1	Dock2	dedicator of cyto-kinesis 2 [Source:MGI Symbol;Acc:MGI:2149010]	single_cell
2040	2.65105728493712e-12	1.03021255201309	0.413	0.134	5.85273916795568e-08	1	Fam171a1	family with sequence similarity 171, member A1 [Source:MGI Symbol;Acc:MGI:2442917]	single_cell
2041	2.75908748476832e-12	0.702177389540519	0.13	0.013	6.09123744012301e-08	1	Kcnk13	potassium channel, subfamily K, member 13 [Source:MGI Symbol;Acc:MGI:2384976]	single_cell
2042	2.82680162645685e-12	-1.10240363655255	0.478	0.796	6.24072995072879e-08	1	Ly6e	lymphocyte antigen 6 complex, locus E [Source:MGI Symbol;Acc:MGI:106651]	single_cell
2043	2.84466529399606e-12	0.604535393232535	0.13	0.013	6.2801675695551e-08	1	Rhobtb1	Rho-related BTB domain containing 1 [Source:MGI Symbol;Acc:MGI:1916538]	single_cell
2044	3.39445642968368e-12	0.851302469537271	0.283	0.067	7.49394145981266e-08	1	Il11ra1	interleukin 11 receptor, alpha chain 1 [Source:MGI Symbol;Acc:MGI:107426]	single_cell
2045	3.41550824567862e-12	0.593086176945846	0.13	0.013	7.54041755398468e-08	1	Tmem45a	transmembrane protein 45a [Source:MGI Symbol;Acc:MGI:1913122]	single_cell
2046	3.58123704525876e-12	-1.4668581781204	0.337	0.657	7.90629702481777e-08	1	Srgn	serglycin [Source:MGI Symbol;Acc:MGI:97756]	single_cell
2047	4.36206590640257e-12	1.13922381734907	0.38	0.117	9.63013290156495e-08	1	Mecom	MDS1 and EVI1 complex locus [Source:MGI Symbol;Acc:MGI:95457]	single_cell
2048	5.21902932182236e-12	0.785624032727573	0.217	0.042	1.15220510337872e-07	1	Rftn2	raftlin family member 2 [Source:MGI Symbol;Acc:MGI:1921263]	single_cell
2049	5.98019292052536e-12	0.556563238443023	0.109	0.009	1.32024719106438e-07	1	Tnfaip8l3	tumor necrosis factor, alpha-induced protein 8-like 3 [Source:MGI Symbol;Acc:MGI:2685363]	single_cell
2050	6.22294217956116e-12	0.702466072602581	0.141	0.017	1.37383894498172e-07	1	Igf1	insulin-like growth factor 1 [Source:MGI Symbol;Acc:MGI:96432]	single_cell
2051	6.63258597130148e-12	0.846109580672089	0.217	0.042	1.46427600488423e-07	1	Sgce	sarcoglycan, epsilon [Source:MGI Symbol;Acc:MGI:1329042]	single_cell
2052	6.77391751414323e-12	1.08801251389663	0.217	0.043	1.4954777695974e-07	1	B3galt1	UDP-Gal:betaGlcNAc beta 1,3-galactosyltransferase, polypeptide 1 [Source:MGI Symbol;Acc:MGI:1349403]	single_cell
2053	7.2389553365373e-12	0.72033225671352	0.152	0.02	1.59814416964734e-07	1	Cpa3	carboxypeptidase A3, mast cell [Source:MGI Symbol;Acc:MGI:88479]	single_cell
2054	8.31174673921174e-12	0.804773837628172	0.196	0.034	1.83498432761578e-07	1	Pde4a	phosphodiesterase 4A, cAMP specific [Source:MGI Symbol;Acc:MGI:99558]	single_cell
2055	8.94405319817515e-12	0.511062277061952	0.109	0.009	1.97457862456113e-07	1	2700081O15Rik	RIKEN cDNA 2700081O15 gene [Source:MGI Symbol;Acc:MGI:1919667]	single_cell
2056	9.78069524169134e-12	0.660398037968026	0.13	0.014	2.1592840885082e-07	1	Smo	smoothened, frizzled class receptor [Source:MGI Symbol;Acc:MGI:108075]	single_cell
2057	1.02592957972301e-11	0.899035806944205	0.587	0.246	2.26494473315448e-07	1	Phactr1	phosphatase and actin regulator 1 [Source:MGI Symbol;Acc:MGI:2659021]	single_cell
2058	1.03801064399448e-11	0.864347052369582	0.37	0.111	2.29161609874662e-07	1	Tbx2	T-box 2 [Source:MGI Symbol;Acc:MGI:98494]	single_cell
2059	1.07635996004174e-11	0.802846738727219	0.272	0.063	2.37627988378416e-07	1	Arhgap28	Rho GTPase activating protein 28 [Source:MGI Symbol;Acc:MGI:2147003]	single_cell
2060	1.07637585434909e-11	-1.5917136067397	0.533	0.782	2.37631497364649e-07	1	Cd74	CD74 antigen (invariant polypeptide of major histocompatibility complex, class II antigen-associated) [Source:MGI Symbol;Acc:MGI:96534]	single_cell
2061	1.09275474449407e-11	0.925023112588374	0.5	0.183	2.41247464941956e-07	1	Ust	uronyl-2-sulfotransferase [Source:MGI Symbol;Acc:MGI:2442406]	single_cell
2062	1.1422025799943e-11	0.977463150908649	0.315	0.087	2.52164063585341e-07	1	Hps3	HPS3, biogenesis of lysosomal organelles complex 2 subunit 1 [Source:MGI Symbol;Acc:MGI:2153839]	single_cell
2063	1.15173589226567e-11	1.11085408284804	0.685	0.38	2.54268732935492e-07	1	Tacc1	transforming, acidic coiled-coil containing protein 1 [Source:MGI Symbol;Acc:MGI:2443510]	single_cell
2064	1.2483809634573e-11	0.965506427693505	0.283	0.072	2.75605065302469e-07	1	Fancc	Fanconi anemia, complementation group C [Source:MGI Symbol;Acc:MGI:95480]	single_cell
2065	1.29587771596281e-11	-1.59437172071659	0.152	0.515	2.86090923353111e-07	1	Gvin1	GTPase, very large interferon inducible 1 [Source:MGI Symbol;Acc:MGI:1921808]	single_cell
2066	1.6937443905226e-11	0.953974601876889	0.293	0.077	3.73927949095675e-07	1	Clmp	CXADR-like membrane protein [Source:MGI Symbol;Acc:MGI:1918816]	single_cell
[truncated: 31,016 more rows]
