# Supplementary material for: Gene length is a pivotal feature to explain disparities in transcript capture between single transcriptome techniques
Source: Front Bioinform. 2023 Apr 12;3:1144266. doi: 10.3389/fbinf.2023.1144266 (PMC10132733; doi:10.3389/fbinf.2023.1144266)
Supplement: Supplementary file 11 [file DataSheet11.CSV]

	p_val	avg_log2FC	pct.1	pct.2	p_val_adj	cluster	gene	description	technique
1	1.42470730159779e-95	-2.47917876449175	0.752	0.983	4.57615985273211e-91	0	MALAT1	metastasis associated lung adenocarcinoma transcript 1 [Source:HGNC Symbol;Acc:HGNC:29665]	single_cell
2	1.44480534310511e-66	2.11197969906712	0.691	0.193	4.6407147620536e-62	0	TUBB2B	tubulin beta 2B class IIb [Source:HGNC Symbol;Acc:HGNC:30829]	single_cell
3	2.91185478376335e-66	-1.74262443137612	0.48	0.879	9.35287756544787e-62	0	MDK	midkine [Source:HGNC Symbol;Acc:HGNC:6972]	single_cell
4	6.26709950314957e-61	0.997921476762291	0.991	0.868	2.01299236041164e-56	0	HSPD1	heat shock protein family D (Hsp60) member 1 [Source:HGNC Symbol;Acc:HGNC:5261]	single_cell
5	1.81117418801406e-57	1.71432513358174	0.649	0.171	5.81749149190115e-53	0	UCHL1	ubiquitin C-terminal hydrolase L1 [Source:HGNC Symbol;Acc:HGNC:12513]	single_cell
6	6.47962968985736e-57	0.883504565485533	0.991	0.965	2.08125705638219e-52	0	HSP90AB1	heat shock protein 90 alpha family class B member 1 [Source:HGNC Symbol;Acc:HGNC:5258]	single_cell
7	2.7896932246658e-55	1.76686424113507	0.684	0.189	8.96049463762656e-51	0	L1TD1	LINE1 type transposase domain containing 1 [Source:HGNC Symbol;Acc:HGNC:25595]	single_cell
8	2.67016773536918e-53	1.10203943357696	0.943	0.774	8.57657876600581e-49	0	LDHB	lactate dehydrogenase B [Source:HGNC Symbol;Acc:HGNC:6541]	single_cell
9	3.55157219641401e-52	1.81274635827565	0.465	0.05	1.14076498948818e-47	0	SFRP2	secreted frizzled related protein 2 [Source:HGNC Symbol;Acc:HGNC:10777]	single_cell
10	1.08707906144456e-51	-4.91424766039173	0	0.401	3.49169794535994e-47	0	MYL7	myosin light chain 7 [Source:HGNC Symbol;Acc:HGNC:21719]	single_cell
11	1.29133208379001e-47	1.68868344002501	0.542	0.129	4.1477586531335e-43	0	DPPA4	developmental pluripotency associated 4 [Source:HGNC Symbol;Acc:HGNC:19200]	single_cell
12	3.41276788825821e-46	1.8526014030035	0.379	0.026	1.09618104570854e-41	0	PCDH11X	protocadherin 11 X-linked [Source:HGNC Symbol;Acc:HGNC:8656]	single_cell
13	2.68649444347718e-45	1.41010966033026	0.717	0.294	8.62902015244871e-41	0	MGST1	microsomal glutathione S-transferase 1 [Source:HGNC Symbol;Acc:HGNC:7061]	single_cell
14	1.14965982632348e-43	1.21777107463211	0.836	0.539	3.69270736215101e-39	0	HSPE1	heat shock protein family E (Hsp10) member 1 [Source:HGNC Symbol;Acc:HGNC:5269]	single_cell
15	2.81039993899237e-43	1.83829287257571	0.463	0.083	9.02700460404349e-39	0	AC022140.1	NA	single_cell
16	7.40109201668594e-43	-4.49294642191605	0.011	0.36	2.37723075575952e-38	0	AC087457.1	NA	single_cell
17	7.40109201668594e-43	-4.49680785165396	0.011	0.36	2.37723075575952e-38	0	ACTC1	actin alpha cardiac muscle 1 [Source:HGNC Symbol;Acc:HGNC:143]	single_cell
18	2.09626153672875e-42	1.51471036360497	0.603	0.204	6.73319205597273e-38	0	CKS2	CDC28 protein kinase regulatory subunit 2 [Source:HGNC Symbol;Acc:HGNC:2000]	single_cell
19	1.0037112897604e-41	1.70982635909059	0.329	0.015	3.2239206627104e-37	0	ESRG	embryonic stem cell related [Source:HGNC Symbol;Acc:HGNC:39079]	single_cell
20	2.28597144810623e-40	1.70088370653552	0.344	0.026	7.3425402913172e-36	0	CACNA2D3	calcium voltage-gated channel auxiliary subunit alpha2delta 3 [Source:HGNC Symbol;Acc:HGNC:15460]	single_cell
21	2.65308890846578e-40	1.84419460667973	0.289	0.002	8.52172157399208e-36	0	AL353747.4	NA	single_cell
22	1.15999685948103e-39	-3.94869698996595	0.004	0.327	3.72590991265306e-35	0	TNNT2	troponin T2, cardiac type [Source:HGNC Symbol;Acc:HGNC:11949]	single_cell
23	2.84522009657094e-39	-3.48715405664329	0	0.316	9.13884695018587e-35	0	ANKRD1	ankyrin repeat domain 1 [Source:HGNC Symbol;Acc:HGNC:15819]	single_cell
24	1.04823815802776e-38	1.05641814575946	0.884	0.651	3.36694096358517e-34	0	H2AFZ	NA	single_cell
25	1.34367109437316e-37	1.20460886669985	0.743	0.366	4.31587155512658e-33	0	PARP1	poly(ADP-ribose) polymerase 1 [Source:HGNC Symbol;Acc:HGNC:270]	single_cell
26	1.9345599645812e-36	1.25755133898696	0.662	0.289	6.21380660623481e-32	0	PAICS	phosphoribosylaminoimidazole carboxylase and phosphoribosylaminoimidazolesuccinocarboxamide synthase [Source:HGNC Symbol;Acc:HGNC:8587]	single_cell
27	2.59361710673054e-35	1.57815288330443	0.287	0.015	8.33069814681851e-31	0	BDNF-AS	BDNF antisense RNA [Source:HGNC Symbol;Acc:HGNC:20608]	single_cell
28	3.2908586114156e-35	-3.0915715340107	0	0.287	1.05702378598669e-30	0	TNNI1	troponin I1, slow skeletal type [Source:HGNC Symbol;Acc:HGNC:11945]	single_cell
29	3.68404706625342e-35	0.834405101153344	0.928	0.812	1.1833159176806e-30	0	GSTP1	glutathione S-transferase pi 1 [Source:HGNC Symbol;Acc:HGNC:4638]	single_cell
30	1.00331963702764e-34	-2.17222364571716	0.081	0.415	3.22266267413278e-30	0	VIM	vimentin [Source:HGNC Symbol;Acc:HGNC:12692]	single_cell
31	1.19514250715527e-34	1.55569969117092	0.318	0.031	3.83879773298274e-30	0	CD9	CD9 molecule [Source:HGNC Symbol;Acc:HGNC:1709]	single_cell
32	2.48383894031568e-34	0.99774106430819	0.846	0.649	7.97809067629395e-30	0	RAN	RAN, member RAS oncogene family [Source:HGNC Symbol;Acc:HGNC:9846]	single_cell
33	3.35456452195813e-34	0.917894471503639	0.855	0.594	1.07748612445295e-29	0	CALM1	calmodulin 1 [Source:HGNC Symbol;Acc:HGNC:1442]	single_cell
34	6.00677100204311e-33	1.55792100170404	0.289	0.022	1.92937484585625e-28	0	LINC01194	long intergenic non-protein coding RNA 1194 [Source:HGNC Symbol;Acc:HGNC:37171]	single_cell
35	6.18437894449257e-33	1.65120662316386	0.254	0.007	1.98642251697101e-28	0	AL354821.1	NA	single_cell
36	5.87247381095182e-32	-2.133099050367	0.044	0.346	1.88623858807773e-27	0	FN1	fibronectin 1 [Source:HGNC Symbol;Acc:HGNC:3778]	single_cell
37	1.29229550732409e-31	-2.9190793069927	0.002	0.265	4.15085316952497e-27	0	MYL4	myosin light chain 4 [Source:HGNC Symbol;Acc:HGNC:7585]	single_cell
39	1.47414263373129e-30	1.3879212876463	0.423	0.114	4.7349461395449e-26	0	PMAIP1	phorbol-12-myristate-13-acetate-induced protein 1 [Source:HGNC Symbol;Acc:HGNC:9108]	single_cell
40	2.63777565065198e-30	-3.31599245885226	0	0.25	8.47253538989417e-26	0	MYH6	myosin heavy chain 6 [Source:HGNC Symbol;Acc:HGNC:7576]	single_cell
41	3.40551299463857e-30	-2.86257245684335	0.217	0.511	1.09385077387791e-25	0	TPM1	tropomyosin 1 [Source:HGNC Symbol;Acc:HGNC:12010]	single_cell
42	5.03514895359206e-30	-1.79189536866006	0.039	0.324	1.61728984389377e-25	0	FBN2	fibrillin 2 [Source:HGNC Symbol;Acc:HGNC:3604]	single_cell
43	9.87600399659789e-30	0.859665959662895	0.945	0.838	3.17217248370724e-25	0	HSP90AA1	heat shock protein 90 alpha family class A member 1 [Source:HGNC Symbol;Acc:HGNC:5253]	single_cell
44	1.12778081311415e-29	0.966488829080383	0.768	0.518	3.62243197172267e-25	0	AL512791.1	NA	single_cell
45	1.17932771715265e-29	1.4801443299275	0.294	0.035	3.78800062749432e-25	0	POLR3G	RNA polymerase III subunit G [Source:HGNC Symbol;Acc:HGNC:30075]	single_cell
46	1.62595397678661e-29	1.16513422928525	0.787	0.526	5.2225641734386e-25	0	TXN	thioredoxin [Source:HGNC Symbol;Acc:HGNC:12435]	single_cell
47	2.03257890728852e-29	1.27830084576402	0.513	0.184	6.52864345021074e-25	0	ABRACL	ABRA C-terminal like [Source:HGNC Symbol;Acc:HGNC:21230]	single_cell
48	4.98795513438212e-29	-1.79861305842272	0.132	0.436	1.60213118916354e-24	0	KRT19	keratin 19 [Source:HGNC Symbol;Acc:HGNC:6436]	single_cell
49	5.49835390921464e-29	-0.971846841385553	0.735	0.904	1.76607127563974e-24	0	AL669831.3	NA	single_cell
50	8.16771993921875e-29	0.822696813948764	0.882	0.68	2.62347164447706e-24	0	NCL	nucleolin [Source:HGNC Symbol;Acc:HGNC:7667]	single_cell
51	2.13870173082022e-28	-4.17567587436646	0	0.235	6.86950995939455e-24	0	SERPINA1	serpin family A member 1 [Source:HGNC Symbol;Acc:HGNC:8941]	single_cell
52	3.69231773066385e-28	2.11848243537395	0.3	0.044	1.18597245508923e-23	0	DKK4	dickkopf WNT signaling pathway inhibitor 4 [Source:HGNC Symbol;Acc:HGNC:2894]	single_cell
53	5.82241651851765e-28	-4.07514964578222	0.009	0.25	1.87016018574787e-23	0	APOA1	apolipoprotein A1 [Source:HGNC Symbol;Acc:HGNC:600]	single_cell
54	7.67734085096593e-28	1.25170600340228	0.43	0.129	2.46596188133026e-23	0	MAD2L1	mitotic arrest deficient 2 like 1 [Source:HGNC Symbol;Acc:HGNC:6763]	single_cell
55	1.19831348018882e-27	1.31305994011979	0.204	0.002	3.84898289836648e-23	0	LINC00678	long intergenic non-protein coding RNA 678 [Source:HGNC Symbol;Acc:HGNC:44413]	single_cell
56	1.23358993656018e-27	-1.86038397627033	0.046	0.314	3.96229087623129e-23	0	HAS2	hyaluronan synthase 2 [Source:HGNC Symbol;Acc:HGNC:4819]	single_cell
57	1.25877380625583e-27	1.36578327932097	0.257	0.024	4.04318146569374e-23	0	SCG3	secretogranin III [Source:HGNC Symbol;Acc:HGNC:13707]	single_cell
58	1.41881775688769e-27	-1.99764763885335	0.298	0.574	4.55724263512328e-23	0	HSPB1	heat shock protein family B (small) member 1 [Source:HGNC Symbol;Acc:HGNC:5246]	single_cell
59	2.11973073187261e-27	1.56252175227519	0.219	0.009	6.80857511077483e-23	0	AC025465.1	NA	single_cell
60	7.0932317423775e-27	-2.08993852733211	0.013	0.252	2.27834603565165e-22	0	TTN	titin [Source:HGNC Symbol;Acc:HGNC:12403]	single_cell
61	9.07272441504602e-27	0.828773683555092	0.825	0.566	2.91415908211278e-22	0	XRCC5	X-ray repair cross complementing 5 [Source:HGNC Symbol;Acc:HGNC:12833]	single_cell
62	3.0330481787028e-26	-2.09248666733587	0.004	0.228	9.74215074999338e-22	0	HAPLN1	hyaluronan and proteoglycan link protein 1 [Source:HGNC Symbol;Acc:HGNC:2380]	single_cell
63	1.20079592075722e-25	-1.62450078224715	0.132	0.419	3.85695649747219e-21	0	KRT8	keratin 8 [Source:HGNC Symbol;Acc:HGNC:6446]	single_cell
64	1.37684299878055e-25	-2.74156306787379	0	0.213	4.42241971208314e-21	0	IGF2	insulin like growth factor 2 [Source:HGNC Symbol;Acc:HGNC:5466]	single_cell
65	1.15041021444845e-24	-2.5931528054204	0	0.206	3.69511760880841e-20	0	MYL3	myosin light chain 3 [Source:HGNC Symbol;Acc:HGNC:7584]	single_cell
66	1.53661252577021e-24	1.39434031259559	0.467	0.184	4.93559943277391e-20	0	SAT1	spermidine/spermine N1-acetyltransferase 1 [Source:HGNC Symbol;Acc:HGNC:10540]	single_cell
67	1.54887567762344e-24	0.900471554439199	0.708	0.447	4.97498867652648e-20	0	PSMB1	proteasome 20S subunit beta 1 [Source:HGNC Symbol;Acc:HGNC:9537]	single_cell
68	1.73982897139721e-24	1.27080402147283	0.241	0.028	5.58833065612785e-20	0	USP44	ubiquitin specific peptidase 44 [Source:HGNC Symbol;Acc:HGNC:20064]	single_cell
69	2.59095624814596e-24	-1.84936440642368	0.05	0.292	8.32215146904483e-20	0	RGS5	regulator of G protein signaling 5 [Source:HGNC Symbol;Acc:HGNC:10001]	single_cell
70	2.59095624814596e-24	-1.84936440642368	0.05	0.292	8.32215146904483e-20	0	RGS5	regulator of G protein signaling 5 [Source:NCBI gene (formerly Entrezgene);Acc:8490]	single_cell
71	2.62918379784823e-24	1.27738282407847	0.331	0.079	8.44493835868851e-20	0	CBR1	carbonyl reductase 1 [Source:HGNC Symbol;Acc:HGNC:1548]	single_cell
72	2.94741353391335e-24	-1.58234002372752	0.05	0.298	9.46709227092969e-20	0	CADM1	cell adhesion molecule 1 [Source:HGNC Symbol;Acc:HGNC:5951]	single_cell
73	4.39105135038014e-24	0.867893925229093	0.746	0.489	1.4104056937421e-19	0	SLC25A5	solute carrier family 25 member 5 [Source:HGNC Symbol;Acc:HGNC:10991]	single_cell
74	4.59620965368959e-24	1.20401521662532	0.189	0.006	1.4763025407651e-19	0	AL117378.1	NA	single_cell
75	7.57863794831308e-24	0.922743285957407	0.739	0.487	2.43425850899816e-19	0	PSMA4	proteasome 20S subunit alpha 4 [Source:HGNC Symbol;Acc:HGNC:9533]	single_cell
76	1.03634174601688e-23	1.47338989925866	0.191	0.007	3.32872968820622e-19	0	T	NA	single_cell
78	2.18410540161919e-23	1.27727838741318	0.346	0.094	7.01534655000082e-19	0	SNHG3	small nucleolar RNA host gene 3 [Source:HGNC Symbol;Acc:HGNC:10118]	single_cell
79	4.61902630748736e-23	1.19744065663283	0.461	0.186	1.48363124996494e-18	0	DANCR	differentiation antagonizing non-protein coding RNA [Source:HGNC Symbol;Acc:HGNC:28964]	single_cell
80	5.34006142544347e-23	-1.85057757993398	0.011	0.217	1.71522772985244e-18	0	TTN-AS1	TTN antisense RNA 1 [Source:HGNC Symbol;Acc:HGNC:44124]	single_cell
81	8.00644937708176e-23	-1.89630702383961	0.026	0.244	2.57167153991866e-18	0	NEBL	nebulette [Source:HGNC Symbol;Acc:HGNC:16932]	single_cell
82	8.81227485042603e-23	0.992965716652401	0.485	0.186	2.83050268195684e-18	0	UBE2C	ubiquitin conjugating enzyme E2 C [Source:HGNC Symbol;Acc:HGNC:15937]	single_cell
83	9.23895739352328e-23	1.21607120751444	0.164	0	2.96755311479968e-18	0	FOXD3-AS1	FOXD3 antisense RNA 1 [Source:HGNC Symbol;Acc:HGNC:40241]	single_cell
84	1.152313470396e-22	-1.35945380515299	0.138	0.415	3.70123086691196e-18	0	CDH2	cadherin 2 [Source:HGNC Symbol;Acc:HGNC:1759]	single_cell
85	1.79545193146651e-22	1.16953496177351	0.511	0.246	5.76699160387042e-18	0	NME1	NME/NM23 nucleoside diphosphate kinase 1 [Source:HGNC Symbol;Acc:HGNC:7849]	single_cell
86	1.92112868537986e-22	1.32057685790351	0.254	0.042	6.1706653374401e-18	0	NTS	neurotensin [Source:HGNC Symbol;Acc:HGNC:8038]	single_cell
87	2.02358497930839e-22	1.34982865468953	0.272	0.053	6.49975495353855e-18	0	GAL	galanin and GMAP prepropeptide [Source:HGNC Symbol;Acc:HGNC:4114]	single_cell
88	4.98235183166593e-22	-1.42212299717631	0.075	0.318	1.6003314083311e-17	0	TPM2	tropomyosin 2 [Source:HGNC Symbol;Acc:HGNC:12011]	single_cell
89	7.3544028957608e-22	1.21120954677272	0.25	0.04	2.36223421011837e-17	0	PTPRZ1	protein tyrosine phosphatase receptor type Z1 [Source:HGNC Symbol;Acc:HGNC:9685]	single_cell
90	8.36572184050407e-22	1.01746664201223	0.811	0.608	2.68706985516991e-17	0	SLIRP	SRA stem-loop interacting RNA binding protein [Source:HGNC Symbol;Acc:HGNC:20495]	single_cell
91	1.06150475616903e-21	-0.923576782763796	0.529	0.748	3.40955327681492e-17	0	MT-ND6	mitochondrially encoded NADH:ubiquinone oxidoreductase core subunit 6 [Source:HGNC Symbol;Acc:HGNC:7462]	single_cell
92	1.21101539154029e-21	-1.52580841099735	0.015	0.215	3.88978143762741e-17	0	APLNR	apelin receptor [Source:HGNC Symbol;Acc:HGNC:339]	single_cell
93	2.32051091260698e-21	-1.13883091268249	0.439	0.676	7.45348105129363e-17	0	MTCO1P12	MT-CO1 pseudogene 12 [Source:HGNC Symbol;Acc:HGNC:52014]	single_cell
94	3.71181426826901e-21	0.98136048536665	0.664	0.403	1.192234742968e-16	0	SNRPD1	small nuclear ribonucleoprotein D1 polypeptide [Source:HGNC Symbol;Acc:HGNC:11158]	single_cell
95	3.84426045041219e-21	1.06820660467134	0.423	0.162	1.23477645667239e-16	0	UBE2T	ubiquitin conjugating enzyme E2 T [Source:HGNC Symbol;Acc:HGNC:25009]	single_cell
96	3.9680722075729e-21	-1.60454990810752	0.002	0.182	1.27454479307242e-16	0	LHX1	LIM homeobox 1 [Source:HGNC Symbol;Acc:HGNC:6593]	single_cell
97	4.09456655403742e-21	-2.61118980410803	0.011	0.2	1.31517477715682e-16	0	EMC10	ER membrane protein complex subunit 10 [Source:HGNC Symbol;Acc:HGNC:27609]	single_cell
98	5.14658727639327e-21	1.07809008256051	0.441	0.167	1.65308383317752e-16	0	OCIAD2	OCIA domain containing 2 [Source:HGNC Symbol;Acc:HGNC:28685]	single_cell
99	5.61775051621476e-21	1.05123216673963	0.408	0.143	1.80442146580818e-16	0	PCLAF	PCNA clamp associated factor [Source:HGNC Symbol;Acc:HGNC:28961]	single_cell
100	6.00683386861448e-21	-1.46335766577154	0.018	0.213	1.92939503859897e-16	0	PCDH7	protocadherin 7 [Source:HGNC Symbol;Acc:HGNC:8659]	single_cell
101	6.35894897921464e-21	1.0866447089908	0.272	0.057	2.04249441212374e-16	0	C13orf42	chromosome 13 open reading frame 42 [Source:HGNC Symbol;Acc:HGNC:42693]	single_cell
102	7.18133783026004e-21	1.10006348517715	0.156	0.002	2.30664571107952e-16	0	CNMD	chondromodulin [Source:HGNC Symbol;Acc:HGNC:17005]	single_cell
103	7.79190557425407e-21	-3.99653742290394	0.009	0.193	2.50276007045041e-16	0	AFP	alpha fetoprotein [Source:HGNC Symbol;Acc:HGNC:317]	single_cell
104	1.12154390874428e-20	1.16438448939946	0.169	0.007	3.60239903488663e-16	0	AC009446.1	NA	single_cell
105	1.73648881315386e-20	1.06067875614001	0.485	0.226	5.57760206785019e-16	0	FDFT1	farnesyl-diphosphate farnesyltransferase 1 [Source:HGNC Symbol;Acc:HGNC:3629]	single_cell
106	1.73648881315386e-20	1.06067875614001	0.485	0.226	5.57760206785019e-16	0	FDFT1	farnesyl-diphosphate farnesyltransferase 1 [Source:NCBI gene (formerly Entrezgene);Acc:2222]	single_cell
107	1.8651283012316e-20	1.06922098823455	0.386	0.134	5.9907921035559e-16	0	CTSC	cathepsin C [Source:HGNC Symbol;Acc:HGNC:2528]	single_cell
108	1.90412212903131e-20	-0.678083309170183	0.932	0.991	6.11604027844858e-16	0	MT-CO1	mitochondrially encoded cytochrome c oxidase I [Source:HGNC Symbol;Acc:HGNC:7419]	single_cell
109	2.07138289803026e-20	0.777865756120093	0.732	0.483	6.65328186847319e-16	0	CCT6A	chaperonin containing TCP1 subunit 6A [Source:HGNC Symbol;Acc:HGNC:1620]	single_cell
110	2.21712172515311e-20	-1.90564777363582	0	0.171	7.12139498119179e-16	0	APOA2	apolipoprotein A2 [Source:HGNC Symbol;Acc:HGNC:601]	single_cell
111	2.57013070805625e-20	-1.67300245357748	0.011	0.195	8.25525983427667e-16	0	EGFLAM	EGF like, fibronectin type III and laminin G domains [Source:HGNC Symbol;Acc:HGNC:26810]	single_cell
112	3.20138501651884e-20	-1.67293743601907	0.002	0.175	1.02828486730585e-15	0	TNNC1	troponin C1, slow skeletal and cardiac type [Source:HGNC Symbol;Acc:HGNC:11943]	single_cell
113	3.70907646686778e-20	0.666019455915007	0.851	0.667	1.19135536115793e-15	0	ENO1	enolase 1 [Source:HGNC Symbol;Acc:HGNC:3350]	single_cell
114	5.73375952094662e-20	1.06795063674669	0.274	0.061	1.84168355812805e-15	0	RRM2	ribonucleotide reductase regulatory subunit M2 [Source:HGNC Symbol;Acc:HGNC:10452]	single_cell
115	9.35212997770216e-20	-1.28396335998309	0.002	0.171	3.00390414883793e-15	0	IRX3	iroquois homeobox 3 [Source:HGNC Symbol;Acc:HGNC:14360]	single_cell
116	9.39451959399692e-20	1.08396939945159	0.171	0.011	3.01751969359181e-15	0	D21S2088E	D21S2088E [Source:NCBI gene (formerly Entrezgene);Acc:266917]	single_cell
117	1.09578320408645e-19	0.946322595936343	0.461	0.193	3.51965565152567e-15	0	DUT	deoxyuridine triphosphatase [Source:HGNC Symbol;Acc:HGNC:3078]	single_cell
118	1.3091771672102e-19	0.488330395087135	0.947	0.842	4.20507706107916e-15	0	TMSB4X	thymosin beta 4 X-linked [Source:HGNC Symbol;Acc:HGNC:11881]	single_cell
119	1.69250844973171e-19	-1.31078645390084	0	0.164	5.43633714053825e-15	0	TMEM88	transmembrane protein 88 [Source:HGNC Symbol;Acc:HGNC:32371]	single_cell
120	2.04562299309161e-19	-1.59855533487936	0.013	0.193	6.57054105381027e-15	0	ENO3	enolase 3 [Source:HGNC Symbol;Acc:HGNC:3354]	single_cell
121	4.33920970574983e-19	1.17969812707259	0.349	0.116	1.39375415748685e-14	0	TERF1	telomeric repeat binding factor 1 [Source:HGNC Symbol;Acc:HGNC:11728]	single_cell
122	4.49847239212514e-19	0.869057922734533	0.537	0.263	1.4449093323506e-14	0	PTTG1	PTTG1 regulator of sister chromatid separation, securin [Source:HGNC Symbol;Acc:HGNC:9690]	single_cell
123	4.65596158727448e-19	-1.32466579190582	0.044	0.248	1.49549486183256e-14	0	PRTG	protogenin [Source:HGNC Symbol;Acc:HGNC:26373]	single_cell
124	5.96483081732281e-19	1.02778852386267	0.478	0.213	1.91590365852409e-14	0	MSH2	mutS homolog 2 [Source:HGNC Symbol;Acc:HGNC:7325]	single_cell
125	6.01588520048301e-19	0.684629814576261	0.809	0.564	1.93230232639514e-14	0	ATP5G3	NA	single_cell
126	8.54572556399113e-19	0.871041370362231	0.436	0.169	2.74488705115395e-14	0	TDGF1	teratocarcinoma-derived growth factor 1 [Source:HGNC Symbol;Acc:HGNC:11701]	single_cell
127	1.20112341716507e-18	-1.6094246738517	0.042	0.233	3.85800841593422e-14	0	MYL9	myosin light chain 9 [Source:HGNC Symbol;Acc:HGNC:15754]	single_cell
128	1.2727365797892e-18	-2.04183454496301	0	0.156	4.08802989428292e-14	0	TTR	transthyretin [Source:HGNC Symbol;Acc:HGNC:12405]	single_cell
129	1.35718544518502e-18	1.01061710747532	0.439	0.186	4.35927964993428e-14	0	PCNA	proliferating cell nuclear antigen [Source:HGNC Symbol;Acc:HGNC:8729]	single_cell
130	2.03842030954587e-18	0.73251815937549	0.75	0.515	6.54740603426135e-14	0	PEBP1	phosphatidylethanolamine binding protein 1 [Source:HGNC Symbol;Acc:HGNC:8630]	single_cell
131	2.11502035432463e-18	0.919343624826441	0.498	0.246	6.79344537809072e-14	0	JPT1	Jupiter microtubule associated homolog 1 [Source:HGNC Symbol;Acc:HGNC:14569]	single_cell
132	3.44414106856038e-18	-1.24844729889644	0.026	0.21	1.1062581112216e-13	0	MT-TS2	mitochondrially encoded tRNA-Ser (AGU/C) 2 [Source:HGNC Symbol;Acc:HGNC:7498]	single_cell
133	4.76533191599098e-18	-1.23304466087057	0.059	0.263	1.5306246114163e-13	0	DGKI	diacylglycerol kinase iota [Source:HGNC Symbol;Acc:HGNC:2855]	single_cell
134	4.96620421782549e-18	-1.09001212027417	0.34	0.581	1.59514479476555e-13	0	MTCO1P40	MT-CO1 pseudogene 40 [Source:HGNC Symbol;Acc:HGNC:52105]	single_cell
135	5.62381978924044e-18	1.0428599145232	0.184	0.022	1.80637091630403e-13	0	LRAT	lecithin retinol acyltransferase [Source:HGNC Symbol;Acc:HGNC:6685]	single_cell
136	7.34958682407112e-18	0.984789138730122	0.191	0.026	2.36068728789164e-13	0	ZFP42	ZFP42 zinc finger protein [Source:HGNC Symbol;Acc:HGNC:30949]	single_cell
137	8.69063902224429e-18	0.891427073179485	0.592	0.346	2.79143325394487e-13	0	EIF3K	eukaryotic translation initiation factor 3 subunit K [Source:HGNC Symbol;Acc:HGNC:24656]	single_cell
138	9.55060093476176e-18	-1.29339426618749	0.061	0.261	3.06765302024548e-13	0	HACD1	3-hydroxyacyl-CoA dehydratase 1 [Source:HGNC Symbol;Acc:HGNC:9639]	single_cell
139	1.17041339036098e-17	-1.2352881617582	0.013	0.178	3.75936780983946e-13	0	PLXNA2	plexin A2 [Source:HGNC Symbol;Acc:HGNC:9100]	single_cell
140	2.94171485700497e-17	0.945809011197988	0.588	0.329	9.44878812069998e-13	0	SNRPF	small nuclear ribonucleoprotein polypeptide F [Source:HGNC Symbol;Acc:HGNC:11162]	single_cell
141	3.38541205129206e-17	1.03354760659765	0.283	0.083	1.08739435087501e-12	0	CENPW	centromere protein W [Source:HGNC Symbol;Acc:HGNC:21488]	single_cell
142	3.98820180037992e-17	1.04132602116608	0.408	0.178	1.28101041828203e-12	0	CCNB1	cyclin B1 [Source:HGNC Symbol;Acc:HGNC:1579]	single_cell
143	4.19432882423137e-17	-1.05860167937074	0	0.143	1.34721841834312e-12	0	HAND1	heart and neural crest derivatives expressed 1 [Source:HGNC Symbol;Acc:HGNC:4807]	single_cell
144	5.22211537966674e-17	1.01598114679986	0.151	0.011	1.67734345994896e-12	0	SOX2	SRY-box transcription factor 2 [Source:HGNC Symbol;Acc:HGNC:11195]	single_cell
145	5.45374779688486e-17	0.640445300875836	0.888	0.693	1.75174379235942e-12	0	NDUFA4	NDUFA4 mitochondrial complex associated [Source:HGNC Symbol;Acc:HGNC:7687]	single_cell
146	5.7173147732563e-17	0.963839637692143	0.344	0.125	1.83640150516992e-12	0	HSD17B4	hydroxysteroid 17-beta dehydrogenase 4 [Source:HGNC Symbol;Acc:HGNC:5213]	single_cell
147	6.88542959281399e-17	-1.42245569842317	0	0.142	2.21159998521185e-12	0	MYBPC3	myosin binding protein C3 [Source:HGNC Symbol;Acc:HGNC:7551]	single_cell
148	7.59170502205889e-17	1.01865352942111	0.309	0.105	2.43845565308532e-12	0	CCND1	cyclin D1 [Source:HGNC Symbol;Acc:HGNC:1582]	single_cell
149	8.46436796454602e-17	0.978070124120316	0.338	0.121	2.71875499021218e-12	0	TUBB2A	tubulin beta 2A class IIa [Source:HGNC Symbol;Acc:HGNC:12412]	single_cell
150	8.69488278933831e-17	0.870708415845975	0.557	0.335	2.79279635193547e-12	0	PSMA3	proteasome 20S subunit alpha 3 [Source:HGNC Symbol;Acc:HGNC:9532]	single_cell
151	8.91408375815819e-17	0.817219899299393	0.575	0.351	2.86320370312041e-12	0	CCT2	chaperonin containing TCP1 subunit 2 [Source:HGNC Symbol;Acc:HGNC:1615]	single_cell
152	8.96687828120031e-17	-1.35547350774038	0.031	0.206	2.88016130392154e-12	0	NEXN	nexilin F-actin binding protein [Source:HGNC Symbol;Acc:HGNC:29557]	single_cell
153	1.08083334656355e-16	0.923681041709104	0.463	0.23	3.47163670916213e-12	0	LSM3	LSM3 homolog, U6 small nuclear RNA and mRNA degradation associated [Source:HGNC Symbol;Acc:HGNC:17874]	single_cell
154	1.10435309349001e-16	0.99311011506816	0.353	0.132	3.54718213628991e-12	0	DLGAP5	DLG associated protein 5 [Source:HGNC Symbol;Acc:HGNC:16864]	single_cell
155	1.21841441425427e-16	0.99831689841876	0.14	0.007	3.91354709858473e-12	0	AP000943.3	NA	single_cell
156	1.93883743221954e-16	0.95469905934402	0.377	0.153	6.22754583228917e-12	0	DCAF13	DDB1 and CUL4 associated factor 13 [Source:HGNC Symbol;Acc:HGNC:24535]	single_cell
157	2.04111861427945e-16	0.916417993218988	0.366	0.14	6.55607298906558e-12	0	CRABP1	cellular retinoic acid binding protein 1 [Source:HGNC Symbol;Acc:HGNC:2338]	single_cell
158	3.00838142679604e-16	0.867411099830015	0.458	0.224	9.66292114286886e-12	0	TKT	transketolase [Source:HGNC Symbol;Acc:HGNC:11834]	single_cell
159	3.19319384960393e-16	1.06405603489809	0.23	0.053	1.02565386449278e-11	0	ADGRL3	adhesion G protein-coupled receptor L3 [Source:HGNC Symbol;Acc:HGNC:20974]	single_cell
160	4.33599113192617e-16	-1.15175147547445	0.002	0.14	1.39272035157469e-11	0	BMPER	BMP binding endothelial regulator [Source:HGNC Symbol;Acc:HGNC:24154]	single_cell
161	4.57433889399363e-16	1.01745070938531	0.351	0.14	1.46927765275075e-11	0	EEF1E1	eukaryotic translation elongation factor 1 epsilon 1 [Source:HGNC Symbol;Acc:HGNC:3212]	single_cell
162	5.61044046351873e-16	-1.13390955041681	0.007	0.149	1.80207347688222e-11	0	COL2A1	collagen type II alpha 1 chain [Source:HGNC Symbol;Acc:HGNC:2200]	single_cell
163	7.81408568648313e-16	0.972963915233629	0.471	0.256	2.50988432249838e-11	0	APRT	adenine phosphoribosyltransferase [Source:HGNC Symbol;Acc:HGNC:626]	single_cell
164	1.16474854428074e-15	0.835177545375948	0.59	0.375	3.74117232422973e-11	0	PRDX3	peroxiredoxin 3 [Source:HGNC Symbol;Acc:HGNC:9354]	single_cell
165	1.19206708596016e-15	0.821772429001168	0.634	0.41	3.82891948010404e-11	0	SSBP1	single stranded DNA binding protein 1 [Source:HGNC Symbol;Acc:HGNC:11317]	single_cell
166	1.41774128835456e-15	-1.32265785309283	0.138	0.349	4.55378501819484e-11	0	ID2	inhibitor of DNA binding 2 [Source:HGNC Symbol;Acc:HGNC:5361]	single_cell
167	1.46824141838798e-15	-1.38267158152518	0.112	0.305	4.7159914358622e-11	0	DLGAP4-AS1	DLGAP4 antisense RNA 1 [Source:HGNC Symbol;Acc:HGNC:51223]	single_cell
168	1.59015837010297e-15	0.916623446654478	0.285	0.09	5.10758868477074e-11	0	PAK1IP1	PAK1 interacting protein 1 [Source:HGNC Symbol;Acc:HGNC:20882]	single_cell
170	2.07625967587044e-15	0.942968979844116	0.557	0.357	6.66894607889587e-11	0	NOP10	NOP10 ribonucleoprotein [Source:HGNC Symbol;Acc:HGNC:14378]	single_cell
171	2.31991953864471e-15	-1.20064501052141	0.029	0.189	7.45158155812681e-11	0	CAMK2D	calcium/calmodulin dependent protein kinase II delta [Source:HGNC Symbol;Acc:HGNC:1462]	single_cell
172	2.4488157006173e-15	0.817334990696889	0.11	0	7.86559603038276e-11	0	AL392023.1	NA	single_cell
173	2.8310816289376e-15	-1.10840383040958	0.004	0.138	9.09343419214756e-11	0	CRIP2	cysteine rich protein 2 [Source:HGNC Symbol;Acc:HGNC:2361]	single_cell
174	3.19771478357323e-15	-1.27873746680184	0.024	0.178	1.02710598848372e-10	0	PRSS23	serine protease 23 [Source:HGNC Symbol;Acc:HGNC:14370]	single_cell
175	3.46708847631418e-15	0.63899268944298	0.715	0.502	1.11362881859211e-10	0	CCT3	chaperonin containing TCP1 subunit 3 [Source:HGNC Symbol;Acc:HGNC:1616]	single_cell
176	4.05669627233924e-15	-1.12720756452022	0.064	0.244	1.30301084267536e-10	0	APOE	apolipoprotein E [Source:HGNC Symbol;Acc:HGNC:613]	single_cell
177	4.21900773575221e-15	-1.24647278665074	0.026	0.182	1.35514528472361e-10	0	CEP85L	centrosomal protein 85 like [Source:HGNC Symbol;Acc:HGNC:21638]	single_cell
178	5.99857517645795e-15	-1.08967791196289	0.092	0.287	1.92674234667829e-10	0	TTC3	tetratricopeptide repeat domain 3 [Source:HGNC Symbol;Acc:HGNC:12393]	single_cell
179	7.31747609674095e-15	-1.10593402242593	0.031	0.189	2.35037332227319e-10	0	FOXP1	forkhead box P1 [Source:HGNC Symbol;Acc:HGNC:3823]	single_cell
180	9.73526076463214e-15	-1.02856588057127	0.026	0.178	3.12696575759984e-10	0	TMEM141	transmembrane protein 141 [Source:HGNC Symbol;Acc:HGNC:28211]	single_cell
181	9.95116436136543e-15	0.911250913446476	0.147	0.017	3.19631399287058e-10	0	NODAL	nodal growth differentiation factor [Source:HGNC Symbol;Acc:HGNC:7865]	single_cell
182	1.09211812434905e-14	0.766634581584143	0.55	0.338	3.50788341540916e-10	0	NDUFB6	NADH:ubiquinone oxidoreductase subunit B6 [Source:HGNC Symbol;Acc:HGNC:7701]	single_cell
183	1.29162353431033e-14	0.87805190548884	0.436	0.211	4.14869479220477e-10	0	IVNS1ABP	influenza virus NS1A binding protein [Source:HGNC Symbol;Acc:HGNC:16951]	single_cell
184	1.51550301026675e-14	-0.974476872602286	0	0.121	4.86779566897679e-10	0	GATA6-AS1	GATA6 antisense RNA 1 (head to head) [Source:HGNC Symbol;Acc:HGNC:48840]	single_cell
185	1.51550301026675e-14	-1.1926377810758	0	0.121	4.86779566897679e-10	0	SLC8A1	solute carrier family 8 member A1 [Source:HGNC Symbol;Acc:HGNC:11068]	single_cell
186	1.55191025110215e-14	-0.911957129878011	0.002	0.127	4.98473572654011e-10	0	GATA4	GATA binding protein 4 [Source:HGNC Symbol;Acc:HGNC:4173]	single_cell
187	1.60128942535943e-14	0.672556943571689	0.715	0.522	5.14334163425449e-10	0	UQCRH	ubiquinol-cytochrome c reductase hinge protein [Source:HGNC Symbol;Acc:HGNC:12590]	single_cell
188	2.4619106058451e-14	-2.10843727269601	0	0.119	7.90765686597447e-10	0	NPPB	natriuretic peptide B [Source:HGNC Symbol;Acc:HGNC:7940]	single_cell
189	3.14255541408665e-14	0.76891378797924	0.524	0.301	1.00938879900463e-09	0	HSPA9	heat shock protein family A (Hsp70) member 9 [Source:HGNC Symbol;Acc:HGNC:5244]	single_cell
190	3.34046581643689e-14	0.851565793657329	0.311	0.119	1.07295762023953e-09	0	EBNA1BP2	EBNA1 binding protein 2 [Source:HGNC Symbol;Acc:HGNC:15531]	single_cell
191	3.38501356184457e-14	0.842441285221353	0.471	0.259	1.08726635606448e-09	0	TXNDC17	thioredoxin domain containing 17 [Source:HGNC Symbol;Acc:HGNC:28218]	single_cell
192	4.07554014785673e-14	0.841036396201563	0.482	0.267	1.30906349549158e-09	0	EPRS	NA	single_cell
193	4.30389342352074e-14	0.828504193525383	0.125	0.009	1.38241056763486e-09	0	DCLK1	doublecortin like kinase 1 [Source:HGNC Symbol;Acc:HGNC:2700]	single_cell
194	4.40397256053078e-14	0.698799996113714	0.625	0.449	1.41455598644249e-09	0	SLC25A3	solute carrier family 25 member 3 [Source:HGNC Symbol;Acc:HGNC:10989]	single_cell
195	4.52632826426273e-14	0.849008070145748	0.175	0.033	1.45385663848119e-09	0	TCF19	transcription factor 19 [Source:HGNC Symbol;Acc:HGNC:11629]	single_cell
196	4.73060265919779e-14	0.819405457126344	0.274	0.092	1.51946957413433e-09	0	CDC20	cell division cycle 20 [Source:HGNC Symbol;Acc:HGNC:1723]	single_cell
198	5.01212798201375e-14	-1.39305459447838	0.011	0.142	1.60989550782282e-09	0	ACTN2	actinin alpha 2 [Source:HGNC Symbol;Acc:HGNC:164]	single_cell
199	5.38491922112899e-14	0.796386267632561	0.412	0.199	1.72963605382663e-09	0	BUB3	BUB3 mitotic checkpoint protein [Source:HGNC Symbol;Acc:HGNC:1151]	single_cell
200	5.65291800705084e-14	0.78775167098159	0.524	0.311	1.81571726386473e-09	0	PSMB2	proteasome 20S subunit beta 2 [Source:HGNC Symbol;Acc:HGNC:9539]	single_cell
201	6.01214846245205e-14	-1.37337389981861	0.162	0.351	1.9311020861396e-09	0	ANXA2	annexin A2 [Source:HGNC Symbol;Acc:HGNC:537]	single_cell
202	6.10875356504951e-14	-1.07147990783081	0.011	0.142	1.9621316450939e-09	0	SAMD3	sterile alpha motif domain containing 3 [Source:HGNC Symbol;Acc:HGNC:21574]	single_cell
204	6.72901377603308e-14	-1.03830848914829	0.002	0.121	2.16135922486182e-09	0	NCAM1	neural cell adhesion molecule 1 [Source:HGNC Symbol;Acc:HGNC:7656]	single_cell
205	6.84961847995715e-14	-1.06474248368944	0.029	0.176	2.20009745576224e-09	0	PPIC	peptidylprolyl isomerase C [Source:HGNC Symbol;Acc:HGNC:9256]	single_cell
206	8.91962223121061e-14	-1.04433979345963	0.007	0.131	2.86498266066485e-09	0	MEIS2	Meis homeobox 2 [Source:HGNC Symbol;Acc:HGNC:7001]	single_cell
207	9.45943845075586e-14	-0.965838437187615	0.007	0.131	3.03837163038278e-09	0	ALPK2	alpha kinase 2 [Source:HGNC Symbol;Acc:HGNC:20565]	single_cell
208	9.57708276324643e-14	0.822223329549291	0.107	0.004	3.07615898355475e-09	0	PCSK1	proprotein convertase subtilisin/kexin type 1 [Source:HGNC Symbol;Acc:HGNC:8743]	single_cell
209	9.85421514376843e-14	0.794479997768544	0.14	0.017	3.16517390417842e-09	0	VSNL1	visinin like 1 [Source:HGNC Symbol;Acc:HGNC:12722]	single_cell
210	9.86881609752924e-14	-1.263402624892	0.015	0.149	3.16986373052639e-09	0	CYP26A1	cytochrome P450 family 26 subfamily A member 1 [Source:HGNC Symbol;Acc:HGNC:2603]	single_cell
211	1.05009577592923e-13	-2.46664943989057	0	0.114	3.37290763228469e-09	0	NPPA-AS1	NA	single_cell
212	1.08123335200585e-13	-1.07154480927897	0.075	0.246	3.4729215266428e-09	0	RHOBTB3	Rho related BTB domain containing 3 [Source:HGNC Symbol;Acc:HGNC:18757]	single_cell
213	1.08219465321373e-13	0.818578485170872	0.107	0.004	3.47600922612249e-09	0	AC104123.1	NA	single_cell
214	1.16140599447926e-13	-1.02406739819343	0.002	0.119	3.73043605426738e-09	0	NRP1	neuropilin 1 [Source:HGNC Symbol;Acc:HGNC:8004]	single_cell
215	1.16333669517913e-13	-0.954940200170246	0.193	0.399	3.73663746491537e-09	0	PHPT1	phosphohistidine phosphatase 1 [Source:HGNC Symbol;Acc:HGNC:30033]	single_cell
216	1.18878854398939e-13	-0.814032451358736	0.004	0.125	3.8183888032939e-09	0	BMP2	bone morphogenetic protein 2 [Source:HGNC Symbol;Acc:HGNC:1069]	single_cell
217	1.20001155285204e-13	-1.17274763083103	0.011	0.14	3.85443710776076e-09	0	PCAT14	prostate cancer associated transcript 14 [Source:HGNC Symbol;Acc:HGNC:48977]	single_cell
218	1.20829048695506e-13	1.01878303553917	0.362	0.167	3.88102904409967e-09	0	RBP1	retinol binding protein 1 [Source:HGNC Symbol;Acc:HGNC:9919]	single_cell
219	1.24810598483526e-13	0.736816746406784	0.535	0.314	4.00891642329085e-09	0	LSM5	LSM5 homolog, U6 small nuclear RNA and mRNA degradation associated [Source:HGNC Symbol;Acc:HGNC:17162]	single_cell
220	1.33946126925339e-13	0.82068887347603	0.465	0.252	4.30234959684189e-09	0	UGP2	UDP-glucose pyrophosphorylase 2 [Source:HGNC Symbol;Acc:HGNC:12527]	single_cell
221	1.6601591529222e-13	0.845013678245105	0.164	0.029	5.33243119918612e-09	0	LDB2	LIM domain binding 2 [Source:HGNC Symbol;Acc:HGNC:6533]	single_cell
222	2.676473610127e-13	-1.17938303403427	0.088	0.261	8.59683323572791e-09	0	ID1	inhibitor of DNA binding 1, HLH protein [Source:HGNC Symbol;Acc:HGNC:5360]	single_cell
223	2.74319342021211e-13	-0.9436049826121	0.002	0.116	8.81113726572129e-09	0	COLEC12	collectin subfamily member 12 [Source:HGNC Symbol;Acc:HGNC:16016]	single_cell
224	2.75042631664254e-13	-1.12257544405579	0	0.11	8.83436932905583e-09	0	MASP1	mannan binding lectin serine peptidase 1 [Source:HGNC Symbol;Acc:HGNC:6901]	single_cell
225	2.75042631664254e-13	-1.28935273310666	0	0.11	8.83436932905583e-09	0	VTN	vitronectin [Source:HGNC Symbol;Acc:HGNC:12724]	single_cell
226	2.75042896345147e-13	-2.25010049736702	0	0.11	8.83437783060611e-09	0	NPPA	natriuretic peptide A [Source:HGNC Symbol;Acc:HGNC:7939]	single_cell
227	2.99772826502459e-13	0.81640232993057	0.164	0.031	9.62870318725897e-09	0	POU5F1	POU class 5 homeobox 1 [Source:HGNC Symbol;Acc:HGNC:9221]	single_cell
228	3.03364708322195e-13	0.884998793918278	0.184	0.04	9.7440744313089e-09	0	SLC7A8	solute carrier family 7 member 8 [Source:HGNC Symbol;Acc:HGNC:11066]	single_cell
229	3.10007373291493e-13	0.741019207611955	0.478	0.259	9.95743683012274e-09	0	SRI	sorcin [Source:HGNC Symbol;Acc:HGNC:11292]	single_cell
230	3.45751204220672e-13	0.921886774272668	0.232	0.072	1.1105528679568e-08	0	DNMT3B	DNA methyltransferase 3 beta [Source:HGNC Symbol;Acc:HGNC:2979]	single_cell
231	3.7454344922676e-13	0.901952569595203	0.259	0.088	1.20303355891635e-08	0	HMMR	hyaluronan mediated motility receptor [Source:HGNC Symbol;Acc:HGNC:5012]	single_cell
232	3.850000035862e-13	0.521823205319397	0.825	0.612	1.23662001151887e-08	0	NPM1	nucleophosmin 1 [Source:HGNC Symbol;Acc:HGNC:7910]	single_cell
233	3.88845269142321e-13	0.910180423429455	0.274	0.103	1.24897100448513e-08	0	SS18L2	SS18 like 2 [Source:HGNC Symbol;Acc:HGNC:15593]	single_cell
234	4.44583675958705e-13	-1.27117718731687	0	0.108	1.42800276717936e-08	0	MYH7	myosin heavy chain 7 [Source:HGNC Symbol;Acc:HGNC:7577]	single_cell
235	4.69476727989391e-13	0.758799450376718	0.531	0.327	1.50795925030192e-08	0	TIMM13	translocase of inner mitochondrial membrane 13 [Source:HGNC Symbol;Acc:HGNC:11816]	single_cell
236	4.71911793481784e-13	0.693301312964132	0.579	0.371	1.51578068066349e-08	0	NDUFAB1	NADH:ubiquinone oxidoreductase subunit AB1 [Source:HGNC Symbol;Acc:HGNC:7694]	single_cell
237	4.99057052463886e-13	0.796227609409932	0.375	0.173	1.602971252514e-08	0	PSAT1	phosphoserine aminotransferase 1 [Source:HGNC Symbol;Acc:HGNC:19129]	single_cell
238	6.47850715692888e-13	0.857997954807665	0.202	0.055	2.08089649880556e-08	0	ENOPH1	enolase-phosphatase 1 [Source:HGNC Symbol;Acc:HGNC:24599]	single_cell
239	6.75237473059773e-13	-1.37731362059897	0.002	0.112	2.16886276346799e-08	0	IGFBP3	insulin like growth factor binding protein 3 [Source:HGNC Symbol;Acc:HGNC:5472]	single_cell
240	7.68856844009172e-13	-1.77853838224892	0.138	0.318	2.46956818295746e-08	0	GPC3	glypican 3 [Source:HGNC Symbol;Acc:HGNC:4451]	single_cell
241	7.73326211722994e-13	0.636983601365448	0.61	0.417	2.48392379205426e-08	0	CCT8	chaperonin containing TCP1 subunit 8 [Source:HGNC Symbol;Acc:HGNC:1623]	single_cell
242	7.85197381006346e-13	0.422470618468706	0.539	0.279	2.52205398779238e-08	0	EPCAM	epithelial cell adhesion molecule [Source:HGNC Symbol;Acc:HGNC:11529]	single_cell
243	8.99853075032521e-13	0.839353205441224	0.366	0.169	2.89032807700446e-08	0	IDH1	isocitrate dehydrogenase (NADP(+)) 1 [Source:HGNC Symbol;Acc:HGNC:5382]	single_cell
244	1.02757282363899e-12	0.817961534597116	0.274	0.103	3.30056390952845e-08	0	EXOSC7	exosome component 7 [Source:HGNC Symbol;Acc:HGNC:28112]	single_cell
245	1.13675978026346e-12	0.797632873322503	0.215	0.062	3.65127241420623e-08	0	CDCA7L	cell division cycle associated 7 like [Source:HGNC Symbol;Acc:HGNC:30777]	single_cell
246	1.15880118504438e-12	-0.888492749965504	0	0.105	3.72206940636256e-08	0	AC018553.2	NA	single_cell
247	1.23532086642768e-12	-1.05346865457074	0.02	0.149	3.96785062296569e-08	0	KIF26B	kinesin family member 26B [Source:HGNC Symbol;Acc:HGNC:25484]	single_cell
248	1.43225423497522e-12	-0.804904096456584	0.215	0.425	4.60040060274039e-08	0	LINC00486	long intergenic non-protein coding RNA 486 [Source:HGNC Symbol;Acc:HGNC:42946]	single_cell
249	1.43225423497522e-12	-0.804904096456584	0.215	0.425	4.60040060274039e-08	0	LINC00486	long intergenic non-protein coding RNA 486 [Source:NCBI gene (formerly Entrezgene);Acc:285045]	single_cell
250	1.44318570331683e-12	-1.00160090927779	0.013	0.134	4.63551247905365e-08	0	FILIP1	filamin A interacting protein 1 [Source:HGNC Symbol;Acc:HGNC:21015]	single_cell
251	1.55759698923227e-12	0.87214519019907	0.221	0.068	5.00300152941405e-08	0	DCUN1D5	defective in cullin neddylation 1 domain containing 5 [Source:HGNC Symbol;Acc:HGNC:28409]	single_cell
252	1.66892011709274e-12	0.73307319918807	0.327	0.138	5.36057141610187e-08	0	SRPK1	SRSF protein kinase 1 [Source:HGNC Symbol;Acc:HGNC:11305]	single_cell
253	1.74860372226477e-12	-1.10045931030195	0.002	0.108	5.61651515591444e-08	0	SMPX	small muscle protein X-linked [Source:HGNC Symbol;Acc:HGNC:11122]	single_cell
254	1.76783995112882e-12	-0.9937842859601	0.018	0.142	5.67830192302576e-08	0	CDH11	cadherin 11 [Source:HGNC Symbol;Acc:HGNC:1750]	single_cell
255	1.79442636187919e-12	0.82359496511871	0.346	0.16	5.76369747435596e-08	0	LSM6	LSM6 homolog, U6 small nuclear RNA and mRNA degradation associated [Source:HGNC Symbol;Acc:HGNC:17017]	single_cell
256	1.79956042860411e-12	0.796629731323777	0.112	0.009	5.7801880966764e-08	0	ZSCAN10	zinc finger and SCAN domain containing 10 [Source:HGNC Symbol;Acc:HGNC:12997]	single_cell
257	1.84349477366021e-12	0.878198686834401	0.261	0.094	5.92130521299659e-08	0	RARRES2	retinoic acid receptor responder 2 [Source:HGNC Symbol;Acc:HGNC:9868]	single_cell
258	2.10361836162906e-12	0.817743569995307	0.368	0.18	6.75682217755254e-08	0	CCT5	chaperonin containing TCP1 subunit 5 [Source:HGNC Symbol;Acc:HGNC:1618]	single_cell
259	2.46151000099176e-12	0.591305247277174	0.783	0.621	7.90637012318554e-08	0	COX7C	cytochrome c oxidase subunit 7C [Source:HGNC Symbol;Acc:HGNC:2292]	single_cell
260	2.48448212326473e-12	-1.16000475410523	0.018	0.142	7.98015657992632e-08	0	HHEX	hematopoietically expressed homeobox [Source:HGNC Symbol;Acc:HGNC:4901]	single_cell
261	2.73739081033156e-12	0.521046706626271	0.781	0.616	8.79249928278496e-08	0	GAS5	growth arrest specific 5 [Source:HGNC Symbol;Acc:HGNC:16355]	single_cell
262	2.76859578092011e-12	0.907273887690349	0.169	0.037	8.89272964831541e-08	0	GRID2	glutamate ionotropic receptor delta type subunit 2 [Source:HGNC Symbol;Acc:HGNC:4576]	single_cell
263	3.00025831180838e-12	0.929478548245484	0.371	0.184	9.63682969752853e-08	0	AC097103.2	NA	single_cell
264	3.00942439416338e-12	1.48118240187068	0.25	0.096	9.66627115405279e-08	0	DKK1	dickkopf WNT signaling pathway inhibitor 1 [Source:HGNC Symbol;Acc:HGNC:2891]	single_cell
265	3.0108045113521e-12	-0.937154192053667	0	0.101	9.67070409046293e-08	0	TRIM55	tripartite motif containing 55 [Source:HGNC Symbol;Acc:HGNC:14215]	single_cell
266	3.18473525686402e-12	0.762598616830398	0.561	0.375	1.02293696450472e-07	0	KCTD2	potassium channel tetramerization domain containing 2 [Source:HGNC Symbol;Acc:HGNC:21294]	single_cell
267	3.20758054808499e-12	-0.953251196501833	0.002	0.107	1.0302748720449e-07	0	DLK1	delta like non-canonical Notch ligand 1 [Source:HGNC Symbol;Acc:HGNC:2907]	single_cell
268	4.26714768213571e-12	0.595593096166641	0.68	0.474	1.37060783550199e-07	0	SSB	small RNA binding exonuclease protection factor La [Source:HGNC Symbol;Acc:HGNC:11316]	single_cell
269	4.45612470307016e-12	0.746098655747981	0.175	0.04	1.43130725462614e-07	0	GPM6B	glycoprotein M6B [Source:HGNC Symbol;Acc:HGNC:4461]	single_cell
270	4.8760245170373e-12	0.877210655098947	0.129	0.018	1.56617907487238e-07	0	NMU	neuromedin U [Source:HGNC Symbol;Acc:HGNC:7859]	single_cell
271	5.06401388735695e-12	0.682354285796867	0.548	0.36	1.62656126061905e-07	0	SMIM27	small integral membrane protein 27 [Source:HGNC Symbol;Acc:HGNC:31420]	single_cell
272	5.16713028952406e-12	0.795506843528961	0.379	0.191	1.65968224899513e-07	0	NPM3	nucleophosmin/nucleoplasmin 3 [Source:HGNC Symbol;Acc:HGNC:7931]	single_cell
273	5.34513181775544e-12	-0.919422238828765	0.037	0.176	1.71685633986305e-07	0	MT-TP	mitochondrially encoded tRNA-Pro (CCN) [Source:HGNC Symbol;Acc:HGNC:7494]	single_cell
274	8.11667356769102e-12	0.796818392871655	0.136	0.022	2.60707554994235e-07	0	VASH2	vasohibin 2 [Source:HGNC Symbol;Acc:HGNC:25723]	single_cell
275	8.13781626163493e-12	0.926831263008541	0.173	0.042	2.61386658323714e-07	0	LRRTM4	leucine rich repeat transmembrane neuronal 4 [Source:HGNC Symbol;Acc:HGNC:19411]	single_cell
276	8.48168288673032e-12	0.651860514730039	0.103	0.007	2.72431654321778e-07	0	THY1	Thy-1 cell surface antigen [Source:HGNC Symbol;Acc:HGNC:11801]	single_cell
277	8.52159302215553e-12	-0.853658861149562	0.011	0.123	2.73713567871636e-07	0	HAS2-AS1	HAS2 antisense RNA 1 [Source:HGNC Symbol;Acc:HGNC:34340]	single_cell
278	8.72894688480717e-12	-0.888408835862281	0.015	0.132	2.80373773940006e-07	0	MAPK10	mitogen-activated protein kinase 10 [Source:HGNC Symbol;Acc:HGNC:6872]	single_cell
279	9.01547289214446e-12	-1.07195864836692	0.042	0.18	2.8957698929568e-07	0	PKP2	plakophilin 2 [Source:HGNC Symbol;Acc:HGNC:9024]	single_cell
280	9.32679310131766e-12	-1.04807321618939	0.092	0.257	2.99576594414323e-07	0	SFRP1	secreted frizzled related protein 1 [Source:HGNC Symbol;Acc:HGNC:10776]	single_cell
281	1.03877045410425e-11	0.783211356040863	0.259	0.097	3.33653069858286e-07	0	VRK1	VRK serine/threonine kinase 1 [Source:HGNC Symbol;Acc:HGNC:12718]	single_cell
282	1.05281100958628e-11	0.733737761432095	0.513	0.322	3.38162896279112e-07	0	ATP5H	NA	single_cell
283	1.09717241188944e-11	0.774246156561506	0.143	0.026	3.52411778698887e-07	0	KIF1A	kinesin family member 1A [Source:HGNC Symbol;Acc:HGNC:888]	single_cell
284	1.12214371885019e-11	-1.08064742301402	0.364	0.522	3.6043256249468e-07	0	CRABP2	cellular retinoic acid binding protein 2 [Source:HGNC Symbol;Acc:HGNC:2339]	single_cell
285	1.32184520739608e-11	-0.85386359270316	0.053	0.199	4.24576680615621e-07	0	CAP2	cyclase associated actin cytoskeleton regulatory protein 2 [Source:HGNC Symbol;Acc:HGNC:20039]	single_cell
286	1.36114309940258e-11	0.815436327688158	0.292	0.125	4.37199163528107e-07	0	SFT2D1	SFT2 domain containing 1 [Source:HGNC Symbol;Acc:HGNC:21102]	single_cell
287	1.40993068642852e-11	-1.0194891683702	0.011	0.121	4.52869736480842e-07	0	KCNIP4	potassium voltage-gated channel interacting protein 4 [Source:HGNC Symbol;Acc:HGNC:30083]	single_cell
288	1.65195148406922e-11	0.823560436217598	0.213	0.068	5.30606816683033e-07	0	ALDH3A2	aldehyde dehydrogenase 3 family member A2 [Source:HGNC Symbol;Acc:HGNC:403]	single_cell
289	1.84122132876308e-11	0.778566355718232	0.279	0.112	5.91400290798701e-07	0	RDH11	retinol dehydrogenase 11 [Source:HGNC Symbol;Acc:HGNC:17964]	single_cell
290	2.16569930233847e-11	0.74752586808588	0.467	0.276	6.95622615911116e-07	0	C1QBP	complement C1q binding protein [Source:HGNC Symbol;Acc:HGNC:1243]	single_cell
291	2.19891425162619e-11	0.805342583940055	0.112	0.013	7.06291257622333e-07	0	NEFL	neurofilament light [Source:HGNC Symbol;Acc:HGNC:7739]	single_cell
292	2.24156621452755e-11	0.784334427921706	0.265	0.105	7.19991068106249e-07	0	CASP3	caspase 3 [Source:HGNC Symbol;Acc:HGNC:1504]	single_cell
293	2.9408219103629e-11	0.800599903518885	0.265	0.107	9.44591997608564e-07	0	IDI1	isopentenyl-diphosphate delta isomerase 1 [Source:HGNC Symbol;Acc:HGNC:5387]	single_cell
294	2.99334296639555e-11	0.71097110322425	0.395	0.208	9.61461760806249e-07	0	MCM3	minichromosome maintenance complex component 3 [Source:HGNC Symbol;Acc:HGNC:6945]	single_cell
295	3.085433294131e-11	-0.996351011064868	0.072	0.224	9.91041174074876e-07	0	SNX24	sorting nexin 24 [Source:HGNC Symbol;Acc:HGNC:21533]	single_cell
296	3.30319942515907e-11	0.815580385699018	0.259	0.103	1.06098765536109e-06	0	IDI2-AS1	IDI2 antisense RNA 1 [Source:HGNC Symbol;Acc:HGNC:30885]	single_cell
297	3.55670231470826e-11	0.831504396535908	0.23	0.083	1.14241278348429e-06	0	PAK1	p21 (RAC1) activated kinase 1 [Source:HGNC Symbol;Acc:HGNC:8590]	single_cell
298	3.71962437793959e-11	0.650301410661372	0.461	0.267	1.1947433501942e-06	0	NAE1	NEDD8 activating enzyme E1 subunit 1 [Source:HGNC Symbol;Acc:HGNC:621]	single_cell
299	3.93562648936403e-11	-0.829022299406834	0.044	0.182	1.26412322838373e-06	0	CTSB	cathepsin B [Source:HGNC Symbol;Acc:HGNC:2527]	single_cell
300	4.03283818944239e-11	0.833183369911199	0.382	0.199	1.2953476264489e-06	0	PSMA5	proteasome 20S subunit alpha 5 [Source:HGNC Symbol;Acc:HGNC:9534]	single_cell
301	4.88542671132643e-11	-0.889121393317228	0.151	0.324	1.56919905967805e-06	0	FERMT2	fermitin family member 2 [Source:HGNC Symbol;Acc:HGNC:15767]	single_cell
302	5.07124311049653e-11	0.468440263626532	0.807	0.642	1.62888328709148e-06	0	COX4I1	cytochrome c oxidase subunit 4I1 [Source:HGNC Symbol;Acc:HGNC:2265]	single_cell
303	5.12553037879985e-11	-0.901025821173216	0.009	0.11	1.64632035767051e-06	0	CCKBR	cholecystokinin B receptor [Source:HGNC Symbol;Acc:HGNC:1571]	single_cell
304	5.60743641716077e-11	-0.90107698364148	0.053	0.191	1.80110857719204e-06	0	ARID3A	AT-rich interaction domain 3A [Source:HGNC Symbol;Acc:HGNC:3031]	single_cell
305	5.61396801117217e-11	-0.780190815900949	0.318	0.5	1.8032065251885e-06	0	DDX17	DEAD-box helicase 17 [Source:HGNC Symbol;Acc:HGNC:2740]	single_cell
306	5.65438781609644e-11	0.779899994849728	0.353	0.173	1.81618936653018e-06	0	CYB5A	cytochrome b5 type A [Source:HGNC Symbol;Acc:HGNC:2570]	single_cell
307	6.69656677695562e-11	0.819979223317974	0.311	0.145	2.15093724875814e-06	0	NPM1P27	nucleophosmin 1 pseudogene 27 [Source:HGNC Symbol;Acc:HGNC:45206]	single_cell
308	7.0237368957227e-11	0.572441051179494	0.616	0.415	2.25602429090613e-06	0	ATP5C1	NA	single_cell
309	7.04185693252307e-11	-0.826147596269019	0.134	0.309	2.26184444672641e-06	0	C4orf48	chromosome 4 open reading frame 48 [Source:HGNC Symbol;Acc:HGNC:34437]	single_cell
310	7.0422008440109e-11	0.8253313328242	0.261	0.105	2.2619549110963e-06	0	MIXL1	Mix paired-like homeobox [Source:HGNC Symbol;Acc:HGNC:13363]	single_cell
311	8.01026320852015e-11	0.804178440965665	0.219	0.077	2.57289654257667e-06	0	POLR3K	RNA polymerase III subunit K [Source:HGNC Symbol;Acc:HGNC:14121]	single_cell
312	9.31587686128854e-11	-0.834188088937885	0.268	0.447	2.99225964784588e-06	0	LAPTM4B	lysosomal protein transmembrane 4 beta [Source:HGNC Symbol;Acc:HGNC:13646]	single_cell
313	9.744296969002e-11	-1.24499473409906	0.162	0.329	3.12986818644344e-06	0	AC068587.6	NA	single_cell
314	1.07847212525927e-10	-0.812002402822473	0.009	0.108	3.46405246633277e-06	0	CRNDE	colorectal neoplasia differentially expressed [Source:HGNC Symbol;Acc:HGNC:37078]	single_cell
315	1.0793457328528e-10	0.739453079051642	0.314	0.143	3.4668584939232e-06	0	GMNN	geminin DNA replication inhibitor [Source:HGNC Symbol;Acc:HGNC:17493]	single_cell
316	1.26768979685849e-10	0.760370367774345	0.303	0.142	4.07181962750946e-06	0	RPA3	replication protein A3 [Source:HGNC Symbol;Acc:HGNC:10291]	single_cell
318	1.3067821293557e-10	0.414632900275173	0.976	0.943	4.1973841994905e-06	0	MT-ND4	mitochondrially encoded NADH:ubiquinone oxidoreductase core subunit 4 [Source:HGNC Symbol;Acc:HGNC:7459]	single_cell
319	1.4461273100458e-10	0.732689213883839	0.215	0.074	4.6449609198671e-06	0	SEPHS1	selenophosphate synthetase 1 [Source:HGNC Symbol;Acc:HGNC:19685]	single_cell
320	1.44702536851191e-10	-0.823358151759248	0.022	0.134	4.64784548366024e-06	0	CDK6	cyclin dependent kinase 6 [Source:HGNC Symbol;Acc:HGNC:1777]	single_cell
321	1.62901351587909e-10	0.760175742254124	0.195	0.064	5.23239141300364e-06	0	EMG1	EMG1 N1-specific pseudouridine methyltransferase [Source:HGNC Symbol;Acc:HGNC:16912]	single_cell
322	1.85360165498802e-10	-0.840615155580487	0.059	0.199	5.95376851582152e-06	0	RHOC	ras homolog family member C [Source:HGNC Symbol;Acc:HGNC:669]	single_cell
323	1.86596789635659e-10	0.712141951011675	0.412	0.23	5.99348888309736e-06	0	HSPA4	heat shock protein family A (Hsp70) member 4 [Source:HGNC Symbol;Acc:HGNC:5237]	single_cell
324	1.87181281559522e-10	0.476520451275769	0.636	0.428	6.01226276369184e-06	0	ANP32E	acidic nuclear phosphoprotein 32 family member E [Source:HGNC Symbol;Acc:HGNC:16673]	single_cell
326	1.95143722616236e-10	0.752686163827917	0.309	0.149	6.26801637043349e-06	0	SEC22C	SEC22 homolog C, vesicle trafficking protein [Source:HGNC Symbol;Acc:HGNC:16828]	single_cell
327	2.17394147967927e-10	0.732347719016484	0.305	0.142	6.98270003272983e-06	0	NDUFAF4	NADH:ubiquinone oxidoreductase complex assembly factor 4 [Source:HGNC Symbol;Acc:HGNC:21034]	single_cell
328	2.31893952954795e-10	0.737283118300291	0.112	0.017	7.44843376890801e-06	0	RGS16	regulator of G protein signaling 16 [Source:HGNC Symbol;Acc:HGNC:9997]	single_cell
329	2.3294576141213e-10	0.672252246415959	0.362	0.188	7.48221785655761e-06	0	G3BP2	G3BP stress granule assembly factor 2 [Source:HGNC Symbol;Acc:HGNC:30291]	single_cell
330	2.53119342440465e-10	-0.939582618333646	0.046	0.173	8.13019327918773e-06	0	CAST	calpastatin [Source:HGNC Symbol;Acc:HGNC:1515]	single_cell
331	2.69461164501288e-10	0.78644050766847	0.243	0.097	8.65509260378136e-06	0	BUB1	BUB1 mitotic checkpoint serine/threonine kinase [Source:HGNC Symbol;Acc:HGNC:1148]	single_cell
332	2.69686864097268e-10	-0.925259193445925	0.103	0.259	8.66234207480426e-06	0	RBFOX2	RNA binding fox-1 homolog 2 [Source:HGNC Symbol;Acc:HGNC:9906]	single_cell
333	2.82530515093018e-10	0.697838890525516	0.316	0.145	9.07488014478775e-06	0	TALDO1	transaldolase 1 [Source:HGNC Symbol;Acc:HGNC:11559]	single_cell
334	2.87602562906379e-10	-0.952113472331035	0.072	0.213	9.2377943205529e-06	0	COL4A5	collagen type IV alpha 5 chain [Source:HGNC Symbol;Acc:HGNC:2207]	single_cell
335	2.90575240971074e-10	0.695408136023791	0.522	0.349	9.3332767399909e-06	0	PTGES3	prostaglandin E synthase 3 [Source:HGNC Symbol;Acc:HGNC:16049]	single_cell
336	3.09419637174019e-10	-0.923350097621587	0.022	0.131	9.93855874602949e-06	0	AC079328.3	NA	single_cell
337	3.2186964215345e-10	0.722591192419209	0.107	0.015	1.03384529059688e-05	0	ANKRD18CP	ankyrin repeat domain 18C, pseudogene [Source:HGNC Symbol;Acc:HGNC:43601]	single_cell
338	3.28723798665293e-10	0.736711911815171	0.263	0.114	1.05586084131292e-05	0	ADNP-AS1	ADNP antisense RNA 1 [Source:HGNC Symbol;Acc:HGNC:51227]	single_cell
339	3.3205717059359e-10	0.662245021351476	0.511	0.325	1.06656763194661e-05	0	C14orf166	NA	single_cell
340	3.40866619191901e-10	-0.89918314141429	0.072	0.21	1.09486358084439e-05	0	GLRX	glutaredoxin [Source:HGNC Symbol;Acc:HGNC:4330]	single_cell
341	3.46735448509559e-10	0.628196001361098	0.342	0.167	1.1137142606127e-05	0	SF3A3	splicing factor 3a subunit 3 [Source:HGNC Symbol;Acc:HGNC:10767]	single_cell
342	3.52373816092873e-10	0.72353126437227	0.2	0.068	1.13182469729031e-05	0	LYAR	Ly1 antibody reactive [Source:HGNC Symbol;Acc:HGNC:26021]	single_cell
343	3.53212678740687e-10	0.568956514449581	0.612	0.399	1.13451912411509e-05	0	LARP7	La ribonucleoprotein 7, transcriptional regulator [Source:HGNC Symbol;Acc:HGNC:24912]	single_cell
344	3.98367174325273e-10	0.655721789765546	0.546	0.392	1.27955536393278e-05	0	LSM4	LSM4 homolog, U6 small nuclear RNA and mRNA degradation associated [Source:HGNC Symbol;Acc:HGNC:17259]	single_cell
345	4.07256124932612e-10	0.525690331975644	0.715	0.531	1.30810667328355e-05	0	HINT1	histidine triad nucleotide binding protein 1 [Source:HGNC Symbol;Acc:HGNC:4912]	single_cell
346	4.08149572029847e-10	-0.81007073944871	0.024	0.134	1.31097642535987e-05	0	LBH	LBH regulator of WNT signaling pathway [Source:HGNC Symbol;Acc:HGNC:29532]	single_cell
347	4.09529958418451e-10	0.630546470925576	0.57	0.39	1.31541022644006e-05	0	PDIA6	protein disulfide isomerase family A member 6 [Source:HGNC Symbol;Acc:HGNC:30168]	single_cell
348	4.19017707894776e-10	0.697828610703438	0.325	0.16	1.34588487775802e-05	0	TMEM147	transmembrane protein 147 [Source:HGNC Symbol;Acc:HGNC:30414]	single_cell
349	4.28931281886678e-10	-0.848287778671174	0.046	0.173	1.37772727742001e-05	0	CGNL1	cingulin like 1 [Source:HGNC Symbol;Acc:HGNC:25931]	single_cell
350	4.42448844971167e-10	-0.757730735389331	0.103	0.256	1.42114569004739e-05	0	AC006064.4	NA	single_cell
351	4.63051552880981e-10	0.68719248439022	0.289	0.129	1.48732158785371e-05	0	ATIC	5-aminoimidazole-4-carboxamide ribonucleotide formyltransferase/IMP cyclohydrolase [Source:HGNC Symbol;Acc:HGNC:794]	single_cell
352	5.0564300507374e-10	0.697446233891336	0.34	0.169	1.62412533229685e-05	0	MCM4	minichromosome maintenance complex component 4 [Source:HGNC Symbol;Acc:HGNC:6947]	single_cell
353	5.69411914743106e-10	0.712244469908123	0.219	0.081	1.82895107015486e-05	0	ZNF121	zinc finger protein 121 [Source:HGNC Symbol;Acc:HGNC:12904]	single_cell
354	6.02849793544432e-10	0.70508796929516	0.322	0.162	1.93635353686472e-05	0	BRIX1	biogenesis of ribosomes BRX1 [Source:HGNC Symbol;Acc:HGNC:24170]	single_cell
355	6.28981928005163e-10	0.752171321332486	0.285	0.131	2.02028995275258e-05	0	LTA4H	leukotriene A4 hydrolase [Source:HGNC Symbol;Acc:HGNC:6710]	single_cell
356	6.51138296423854e-10	0.463150670908365	0.658	0.476	2.09145620811342e-05	0	HSPA5	heat shock protein family A (Hsp70) member 5 [Source:HGNC Symbol;Acc:HGNC:5238]	single_cell
357	7.10036190245684e-10	-0.820204614058417	0.029	0.14	2.28063624306914e-05	0	ROR2	receptor tyrosine kinase like orphan receptor 2 [Source:HGNC Symbol;Acc:HGNC:10257]	single_cell
358	8.09800793606087e-10	-0.817871985715158	0.011	0.105	2.60108014906275e-05	0	PLK2	polo like kinase 2 [Source:HGNC Symbol;Acc:HGNC:19699]	single_cell
359	8.59325454409593e-10	-0.602112828516409	0.368	0.566	2.76015335956361e-05	0	YBX1	Y-box binding protein 1 [Source:HGNC Symbol;Acc:HGNC:8014]	single_cell
360	8.73667557905974e-10	0.721381679530713	0.34	0.178	2.80622019599399e-05	0	BCAT1	branched chain amino acid transaminase 1 [Source:HGNC Symbol;Acc:HGNC:976]	single_cell
361	8.74261529004828e-10	-0.817525013695536	0.039	0.156	2.80812803116351e-05	0	PDLIM7	PDZ and LIM domain 7 [Source:HGNC Symbol;Acc:HGNC:22958]	single_cell
362	9.26202877159606e-10	-0.860349257843956	0.18	0.351	2.97496364143666e-05	0	RDX	radixin [Source:HGNC Symbol;Acc:HGNC:9944]	single_cell
363	9.72626473164967e-10	0.585267935539562	0.467	0.278	3.12407623180587e-05	0	FBL	fibrillarin [Source:HGNC Symbol;Acc:HGNC:3599]	single_cell
366	1.29698308879715e-09	-0.793039771319268	0.029	0.136	4.16590968121645e-05	0	ISYNA1	inositol-3-phosphate synthase 1 [Source:HGNC Symbol;Acc:HGNC:29821]	single_cell
367	1.31981980110578e-09	0.637856991756612	0.474	0.296	4.23926120115177e-05	0	SF3B6	splicing factor 3b subunit 6 [Source:HGNC Symbol;Acc:HGNC:30096]	single_cell
368	1.32281158262455e-09	-1.76203250788793	0.013	0.107	4.24887080339005e-05	0	AMBP	alpha-1-microglobulin/bikunin precursor [Source:HGNC Symbol;Acc:HGNC:453]	single_cell
369	1.39696568561618e-09	0.744683189886767	0.202	0.072	4.48705378219916e-05	0	NUDCD1	NudC domain containing 1 [Source:HGNC Symbol;Acc:HGNC:24306]	single_cell
370	1.40523400173379e-09	0.83542838326959	0.134	0.031	4.51361161356893e-05	0	SPOCK3	SPARC (osteonectin), cwcv and kazal like domains proteoglycan 3 [Source:HGNC Symbol;Acc:HGNC:13565]	single_cell
371	1.48663577323927e-09	0.674627219509578	0.167	0.05	4.77507410364455e-05	0	LMO7-AS1	LMO7 antisense RNA 1 [Source:HGNC Symbol;Acc:HGNC:50277]	single_cell
372	1.51831800986196e-09	0.652709392387052	0.121	0.024	4.87683744767662e-05	0	SLC29A1	solute carrier family 29 member 1 (Augustine blood group) [Source:HGNC Symbol;Acc:HGNC:11003]	single_cell
373	1.59332081704524e-09	-0.864132224946826	0.033	0.143	5.11774646434931e-05	0	PALLD	palladin, cytoskeletal associated protein [Source:HGNC Symbol;Acc:HGNC:17068]	single_cell
374	1.61060092197338e-09	0.630548537052147	0.57	0.395	5.1732501613785e-05	0	PFDN4	prefoldin subunit 4 [Source:HGNC Symbol;Acc:HGNC:8868]	single_cell
375	1.63566978058909e-09	0.717331002923801	0.281	0.132	5.25377133525215e-05	0	DPM1	dolichyl-phosphate mannosyltransferase subunit 1, catalytic [Source:HGNC Symbol;Acc:HGNC:3005]	single_cell
376	1.73509562736876e-09	0.645865126717557	0.116	0.022	5.57312715510846e-05	0	LRR1	leucine rich repeat protein 1 [Source:HGNC Symbol;Acc:HGNC:19742]	single_cell
377	2.03876954477883e-09	0.588475096882775	0.531	0.36	6.54852777782961e-05	0	PRDX4	peroxiredoxin 4 [Source:HGNC Symbol;Acc:HGNC:17169]	single_cell
379	2.21603895306431e-09	-0.812133111394595	0.206	0.368	7.11791711724255e-05	0	WSB1	WD repeat and SOCS box containing 1 [Source:HGNC Symbol;Acc:HGNC:19221]	single_cell
380	2.2178254001067e-09	0.426344057478711	0.864	0.746	7.12365518514271e-05	0	NACA	nascent polypeptide associated complex subunit alpha [Source:HGNC Symbol;Acc:HGNC:7629]	single_cell
381	2.28636782417726e-09	0.59077857099983	0.469	0.285	7.34381345125735e-05	0	HNRNPF	heterogeneous nuclear ribonucleoprotein F [Source:HGNC Symbol;Acc:HGNC:5039]	single_cell
382	2.32625136585836e-09	0.684702741525846	0.25	0.107	7.47191938713705e-05	0	UTP6	UTP6 small subunit processome component [Source:HGNC Symbol;Acc:HGNC:18279]	single_cell
385	3.18715065896811e-09	-1.04924125792883	0.217	0.366	0.000102371279166056	0	SPARC	secreted protein acidic and cysteine rich [Source:HGNC Symbol;Acc:HGNC:11219]	single_cell
386	3.20139548680727e-09	0.429308804631619	0.704	0.54	0.000102828823036249	0	ATP5O	NA	single_cell
387	3.26015647688625e-09	0.622495974991618	0.533	0.373	0.000104716226037586	0	SNRPN	small nuclear ribonucleoprotein polypeptide N [Source:HGNC Symbol;Acc:HGNC:11164]	single_cell
389	3.39527683628211e-09	-0.715185223558626	0.208	0.379	0.000109056291981382	0	H1F0	NA	single_cell
390	3.66320136691988e-09	0.634917102555493	0.294	0.142	0.000117662027905467	0	RPF2	ribosome production factor 2 homolog [Source:HGNC Symbol;Acc:HGNC:20870]	single_cell
391	3.71657464691183e-09	-0.880185142072304	0.042	0.156	0.000119376377658808	0	CTNNA3	catenin alpha 3 [Source:HGNC Symbol;Acc:HGNC:2511]	single_cell
392	3.78863780464332e-09	-0.445679230072648	0.643	0.779	0.000121691046285144	0	SRP14	signal recognition particle 14 [Source:HGNC Symbol;Acc:HGNC:11299]	single_cell
393	3.86005981349559e-09	-0.906162529738573	0.02	0.116	0.000123985121209478	0	WNT5A	Wnt family member 5A [Source:HGNC Symbol;Acc:HGNC:12784]	single_cell
394	4.46135882067339e-09	-1.56587219503489	0.029	0.131	0.000143298845320029	0	CER1	cerberus 1, DAN family BMP antagonist [Source:HGNC Symbol;Acc:HGNC:1862]	single_cell
395	4.84450842571843e-09	-0.730696494606179	0.031	0.136	0.000155605610634076	0	SSBP3	single stranded DNA binding protein 3 [Source:HGNC Symbol;Acc:HGNC:15674]	single_cell
396	5.08502989281314e-09	0.486345993027879	0.978	0.991	0.000163331160157158	0	MT-CO3	mitochondrially encoded cytochrome c oxidase III [Source:HGNC Symbol;Acc:HGNC:7422]	single_cell
397	5.24689066823589e-09	-1.08097957324679	0.018	0.11	0.000168530128263737	0	COL1A1	collagen type I alpha 1 chain [Source:HGNC Symbol;Acc:HGNC:2197]	single_cell
398	5.47014785476298e-09	-0.952692841784414	0.149	0.292	0.000175701149094987	0	CTSV	cathepsin V [Source:HGNC Symbol;Acc:HGNC:2538]	single_cell
399	5.4763001268048e-09	0.637641677763597	0.539	0.366	0.00017589876007297	0	SRSF7	serine and arginine rich splicing factor 7 [Source:HGNC Symbol;Acc:HGNC:10789]	single_cell
400	5.5261968953311e-09	-0.696363025339792	0.015	0.107	0.000177501444278035	0	KIFAP3	kinesin associated protein 3 [Source:HGNC Symbol;Acc:HGNC:17060]	single_cell
401	5.76534569100743e-09	0.72777670953868	0.257	0.118	0.000185182903595159	0	AC007298.2	NA	single_cell
402	5.86241199225598e-09	0.643427238725166	0.498	0.335	0.000188300673191262	0	G3BP1	G3BP stress granule assembly factor 1 [Source:HGNC Symbol;Acc:HGNC:30292]	single_cell
403	6.09329995156302e-09	0.70286059836215	0.241	0.103	0.000195716794444204	0	SNHG17	small nucleolar RNA host gene 17 [Source:HGNC Symbol;Acc:HGNC:48600]	single_cell
404	6.21475569042259e-09	0.702438862100658	0.221	0.09	0.000199617952776374	0	HMGN5	high mobility group nucleosome binding domain 5 [Source:HGNC Symbol;Acc:HGNC:8013]	single_cell
405	6.64124818441755e-09	0.683746003801088	0.138	0.037	0.000213316891683492	0	METTL8	methyltransferase like 8 [Source:HGNC Symbol;Acc:HGNC:25856]	single_cell
406	6.64985582461183e-09	0.680424060621027	0.171	0.055	0.000213593369086532	0	SKA3	spindle and kinetochore associated complex subunit 3 [Source:HGNC Symbol;Acc:HGNC:20262]	single_cell
407	6.78793980314038e-09	0.637373947858718	0.373	0.211	0.000218028626476869	0	PGRMC1	progesterone receptor membrane component 1 [Source:HGNC Symbol;Acc:HGNC:16090]	single_cell
408	6.96217357710248e-09	0.560421732251609	0.55	0.386	0.000223625015296532	0	DBI	diazepam binding inhibitor, acyl-CoA binding protein [Source:HGNC Symbol;Acc:HGNC:2690]	single_cell
409	7.11196979862274e-09	0.592661482865245	0.461	0.3	0.000228436469931762	0	CKS1B	CDC28 protein kinase regulatory subunit 1B [Source:HGNC Symbol;Acc:HGNC:19083]	single_cell
410	7.43980533611174e-09	0.473538335913097	0.498	0.305	0.000238966547395909	0	CENPF	centromere protein F [Source:HGNC Symbol;Acc:HGNC:1857]	single_cell
411	7.47815672701208e-09	0.624793623158345	0.285	0.136	0.000240198394071628	0	PPA1	inorganic pyrophosphatase 1 [Source:HGNC Symbol;Acc:HGNC:9226]	single_cell
413	8.42876420405534e-09	-0.689737689804647	0.013	0.101	0.000270731906234258	0	ZNF611	zinc finger protein 611 [Source:HGNC Symbol;Acc:HGNC:28766]	single_cell
414	8.8323526003408e-09	0.643183930077553	0.351	0.195	0.000283695165522947	0	TMEM167A	transmembrane protein 167A [Source:HGNC Symbol;Acc:HGNC:28330]	single_cell
415	9.65293371892140e-09	-0.902371992471596	0.785	0.792	0.000310052231051755	0	MYL6	myosin light chain 6 [Source:HGNC Symbol;Acc:HGNC:7587]	single_cell
416	9.97717484530878e-09	0.550599336981229	0.509	0.344	0.000320466856031318	0	AC005258.1	NA	single_cell
418	1.00926173068038e-08	0.568312164299945	0.588	0.445	0.000324174867894538	0	ILF2	interleukin enhancer binding factor 2 [Source:HGNC Symbol;Acc:HGNC:6037]	single_cell
419	1.08109817974944e-08	0.673919208897704	0.257	0.118	0.000347248735335519	0	WDR12	WD repeat domain 12 [Source:HGNC Symbol;Acc:HGNC:14098]	single_cell
420	1.09126726032481e-08	0.697283009691835	0.178	0.062	0.00035051504401633	0	OAT	ornithine aminotransferase [Source:HGNC Symbol;Acc:HGNC:8091]	single_cell
421	1.11700454046262e-08	0.708360595786265	0.261	0.123	0.000358781858396594	0	GPN3	GPN-loop GTPase 3 [Source:HGNC Symbol;Acc:HGNC:30186]	single_cell
422	1.11974349081976e-08	0.611579511014894	0.496	0.335	0.000359661609251306	0	ENY2	ENY2 transcription and export complex 2 subunit [Source:HGNC Symbol;Acc:HGNC:24449]	single_cell
423	1.14293441466779e-08	0.608821731634288	0.404	0.239	0.000367110533991295	0	UBE2N	ubiquitin conjugating enzyme E2 N [Source:HGNC Symbol;Acc:HGNC:12492]	single_cell
425	1.26884274960132e-08	-0.746503494552581	0.053	0.169	0.000407552291171945	0	NOP53	NOP53 ribosome biogenesis factor [Source:HGNC Symbol;Acc:HGNC:4333]	single_cell
426	1.28789144457794e-08	0.491659871050228	0.638	0.487	0.000413670731998435	0	HDAC2	histone deacetylase 2 [Source:HGNC Symbol;Acc:HGNC:4853]	single_cell
427	1.44397753465823e-08	0.563024583815738	0.542	0.379	0.000463805584132224	0	CYCS	cytochrome c, somatic [Source:HGNC Symbol;Acc:HGNC:19986]	single_cell
428	1.49956196301675e-08	0.814152245205827	0.243	0.112	0.000481659302520979	0	LINC01356	long intergenic non-protein coding RNA 1356 [Source:HGNC Symbol;Acc:HGNC:50587]	single_cell
429	1.62742442128603e-08	0.606159361441974	0.208	0.085	0.000522728724117072	0	RABGGTB	Rab geranylgeranyltransferase subunit beta [Source:HGNC Symbol;Acc:HGNC:9796]	single_cell
430	1.83563431021337e-08	0.677044874927311	0.377	0.224	0.000589605740440533	0	CEBPZ	CCAAT enhancer binding protein zeta [Source:HGNC Symbol;Acc:HGNC:24218]	single_cell
431	1.86021213071061e-08	-0.723373863305312	0.16	0.303	0.000597500136384248	0	SELENOK	selenoprotein K [Source:HGNC Symbol;Acc:HGNC:30394]	single_cell
432	1.86471489237317e-08	0.659054472188675	0.156	0.05	0.000598946423430262	0	CDC6	cell division cycle 6 [Source:HGNC Symbol;Acc:HGNC:1744]	single_cell
433	1.89333911364877e-08	0.652354909190223	0.158	0.051	0.000608140523303985	0	CDH1	cadherin 1 [Source:HGNC Symbol;Acc:HGNC:1748]	single_cell
434	1.9050188066302e-08	-0.646863835315366	0.443	0.586	0.000611892040689622	0	UBB	ubiquitin B [Source:HGNC Symbol;Acc:HGNC:12463]	single_cell
435	1.9065058935458e-08	0.647650543611752	0.362	0.21	0.000612369693006912	0	ATP5G1	NA	single_cell
436	1.96900546582046e-08	-0.704284810771024	0.428	0.559	0.000632444555621531	0	SEPT7	NA	single_cell
437	2.01062533374933e-08	0.543365236536531	0.504	0.344	0.000645812857200286	0	LSM7	LSM7 homolog, U6 small nuclear RNA and mRNA degradation associated [Source:HGNC Symbol;Acc:HGNC:20470]	single_cell
438	2.02235742494083e-08	0.649314768761928	0.373	0.219	0.000649581204890993	0	NOLC1	nucleolar and coiled-body phosphoprotein 1 [Source:HGNC Symbol;Acc:HGNC:15608]	single_cell
439	2.0638649812988e-08	-0.787303805218985	0.035	0.136	0.000662913431993174	0	LAMA1	laminin subunit alpha 1 [Source:HGNC Symbol;Acc:HGNC:6481]	single_cell
440	2.11710445514355e-08	0.571060521182223	0.594	0.447	0.000680013950992109	0	HMGB3	high mobility group box 3 [Source:HGNC Symbol;Acc:HGNC:5004]	single_cell
441	2.16358042960879e-08	-0.730194438909002	0.125	0.268	0.000694942033990342	0	H2AFY2	NA	single_cell
442	2.29570863408695e-08	0.603913567467892	0.156	0.05	0.000737381613268727	0	UCHL3	ubiquitin C-terminal hydrolase L3 [Source:HGNC Symbol;Acc:HGNC:12515]	single_cell
443	2.60551652040041e-08	0.651514698993887	0.171	0.061	0.000836891906352612	0	EXOSC3	exosome component 3 [Source:HGNC Symbol;Acc:HGNC:17944]	single_cell
444	2.62666248925028e-08	0.672379889121243	0.195	0.077	0.000843683991547189	0	THUMPD3	THUMP domain containing 3 [Source:HGNC Symbol;Acc:HGNC:24493]	single_cell
445	2.63448561405641e-08	0.676177896860789	0.182	0.068	0.00084619677923492	0	CDCA7	cell division cycle associated 7 [Source:HGNC Symbol;Acc:HGNC:14628]	single_cell
446	2.6804486582023e-08	0.561422641201375	0.478	0.314	0.00086096010901458	0	ACP1	acid phosphatase 1 [Source:HGNC Symbol;Acc:HGNC:122]	single_cell
447	2.89240799802364e-08	-0.852249401695583	0.042	0.145	0.000929041448965192	0	CSPP1	centrosome and spindle pole associated protein 1 [Source:HGNC Symbol;Acc:HGNC:26193]	single_cell
448	2.97493129011306e-08	-0.7326252071149	0.031	0.127	0.000955547930384316	0	IL6ST	interleukin 6 signal transducer [Source:HGNC Symbol;Acc:HGNC:6021]	single_cell
449	3.07390366141329e-08	-0.797010838100679	0.042	0.145	0.000987337856045948	0	OTX2	orthodenticle homeobox 2 [Source:HGNC Symbol;Acc:HGNC:8522]	single_cell
450	3.09607197809057e-08	0.700228027192725	0.25	0.118	0.000994458319362691	0	NLN	neurolysin [Source:HGNC Symbol;Acc:HGNC:16058]	single_cell
451	3.13714125746835e-08	0.716180554266429	0.353	0.206	0.00100764977189883	0	DDX21	DExD-box helicase 21 [Source:HGNC Symbol;Acc:HGNC:2744]	single_cell
452	3.14980501837388e-08	0.432558519523616	0.638	0.467	0.00101171737190169	0	COX5B	cytochrome c oxidase subunit 5B [Source:HGNC Symbol;Acc:HGNC:2269]	single_cell
453	3.16562209693114e-08	0.601157936067741	0.259	0.121	0.00101679781753428	0	CENPE	centromere protein E [Source:HGNC Symbol;Acc:HGNC:1856]	single_cell
454	3.44688237284002e-08	0.589636642836769	0.351	0.197	0.00110713861815621	0	SLC3A2	solute carrier family 3 member 2 [Source:HGNC Symbol;Acc:HGNC:11026]	single_cell
455	3.73460208742753e-08	0.643573033406097	0.364	0.215	0.00119955419048172	0	SUMO2P17	SUMO2 pseudogene 17 [Source:HGNC Symbol;Acc:HGNC:49358]	single_cell
456	3.78526119540018e-08	0.612247863267736	0.36	0.211	0.00121582589596254	0	RUVBL1	RuvB like AAA ATPase 1 [Source:HGNC Symbol;Acc:HGNC:10474]	single_cell
457	3.88533422507906e-08	-0.703352063426063	0.057	0.169	0.0012479693530954	0	PKIG	cAMP-dependent protein kinase inhibitor gamma [Source:HGNC Symbol;Acc:HGNC:9019]	single_cell
458	3.91204185585535e-08	0.531421985777388	0.493	0.335	0.00125654784410074	0	PSMB3	proteasome 20S subunit beta 3 [Source:HGNC Symbol;Acc:HGNC:9540]	single_cell
459	3.92941906365089e-08	0.657615374722454	0.259	0.129	0.00126212940324467	0	STK26	serine/threonine kinase 26 [Source:HGNC Symbol;Acc:HGNC:18174]	single_cell
461	3.97217671880255e-08	-0.753447348932699	0.094	0.221	0.00127586316207938	0	TMEM98	transmembrane protein 98 [Source:HGNC Symbol;Acc:HGNC:24529]	single_cell
462	4.03765857939294e-08	0.484154644956269	0.526	0.347	0.00129689593570101	0	PSMB4	proteasome 20S subunit beta 4 [Source:HGNC Symbol;Acc:HGNC:9541]	single_cell
464	4.41828361020731e-08	0.660418052754169	0.202	0.085	0.00141915269559859	0	ZWINT	ZW10 interacting kinetochore protein [Source:HGNC Symbol;Acc:HGNC:13195]	single_cell
465	4.41903689932118e-08	0.497951172567826	0.575	0.43	0.00141939465206196	0	COX5A	cytochrome c oxidase subunit 5A [Source:HGNC Symbol;Acc:HGNC:2267]	single_cell
466	4.50716640952699e-08	0.582980363580178	0.447	0.289	0.00144770185074007	0	TOMM7	translocase of outer mitochondrial membrane 7 [Source:HGNC Symbol;Acc:HGNC:21648]	single_cell
467	4.54897544009654e-08	0.581704177049804	0.241	0.11	0.00146113091135901	0	SEMA6A	semaphorin 6A [Source:HGNC Symbol;Acc:HGNC:10738]	single_cell
468	4.71480205442281e-08	0.706919682659625	0.224	0.101	0.00151439441988061	0	DUSP23	dual specificity phosphatase 23 [Source:HGNC Symbol;Acc:HGNC:21480]	single_cell
469	5.13957307594833e-08	-0.643417497687706	0.022	0.11	0.0016508308719946	0	GOLGA8B	golgin A8 family member B [Source:HGNC Symbol;Acc:HGNC:31973]	single_cell
470	5.3623266225908e-08	0.546896389357473	0.489	0.336	0.00172237931117617	0	CACYBP	calcyclin binding protein [Source:HGNC Symbol;Acc:HGNC:30423]	single_cell
471	5.39117299310472e-08	-1.16823906614636	0.022	0.108	0.00173164476538524	0	CTGF	NA	single_cell
472	5.61012958777519e-08	-0.688816041644978	0.018	0.101	0.00180197362359339	0	GLIPR2	GLI pathogenesis related 2 [Source:HGNC Symbol;Acc:HGNC:18007]	single_cell
473	5.72412220093757e-08	0.518436500991235	0.39	0.237	0.00183858805094115	0	CKB	creatine kinase B [Source:HGNC Symbol;Acc:HGNC:1991]	single_cell
474	5.78375573213822e-08	-0.683744704955524	0.024	0.114	0.00185774234116279	0	ENC1	ectodermal-neural cortex 1 [Source:HGNC Symbol;Acc:HGNC:3345]	single_cell
475	5.78948551085401e-08	0.621345715696491	0.235	0.11	0.00185958274608631	0	AK6	adenylate kinase 6 [Source:HGNC Symbol;Acc:HGNC:49151]	single_cell
476	5.90515550122845e-08	0.525321017485943	0.364	0.2	0.00189673594699458	0	MMADHC	metabolism of cobalamin associated D [Source:HGNC Symbol;Acc:HGNC:25221]	single_cell
477	6.46779590505185e-08	0.626765358023891	0.193	0.077	0.00207745604470265	0	BUB1B	BUB1 mitotic checkpoint serine/threonine kinase B [Source:HGNC Symbol;Acc:HGNC:1149]	single_cell
478	6.62090648273451e-08	-0.848813901781334	0.02	0.105	0.00212663516225433	0	FAM184A	family with sequence similarity 184 member A [Source:HGNC Symbol;Acc:HGNC:20991]	single_cell
479	6.63584611683319e-08	0.535758566857532	0.428	0.274	0.00213143377272682	0	EIF3I	eukaryotic translation initiation factor 3 subunit I [Source:HGNC Symbol;Acc:HGNC:3272]	single_cell
480	7.08973370373615e-08	-0.609082215217333	0.211	0.368	0.00227722246564005	0	PCBP2	poly(rC) binding protein 2 [Source:HGNC Symbol;Acc:HGNC:8648]	single_cell
481	7.47250760474522e-08	-0.699809971820837	0.044	0.145	0.00240016944264416	0	DNAJC1	DnaJ heat shock protein family (Hsp40) member C1 [Source:HGNC Symbol;Acc:HGNC:20090]	single_cell
482	7.65335643551151e-08	0.613792839837864	0.112	0.028	0.0024582580870863	0	HSD17B7	hydroxysteroid 17-beta dehydrogenase 7 [Source:HGNC Symbol;Acc:HGNC:5215]	single_cell
483	7.95382049581373e-08	0.635985567908712	0.195	0.079	0.00255476714325537	0	AURKB	aurora kinase B [Source:HGNC Symbol;Acc:HGNC:11390]	single_cell
485	8.50531376033248e-08	0.632405376544109	0.248	0.119	0.00273190677981879	0	UCHL5	ubiquitin C-terminal hydrolase L5 [Source:HGNC Symbol;Acc:HGNC:19678]	single_cell
486	8.61431912011173e-08	0.450461218818107	0.445	0.272	0.00276691930137989	0	PSMA1	proteasome 20S subunit alpha 1 [Source:HGNC Symbol;Acc:HGNC:9530]	single_cell
487	8.7538200699736e-08	0.538527079645878	0.191	0.075	0.00281172700647552	0	NUDT15	nudix hydrolase 15 [Source:HGNC Symbol;Acc:HGNC:23063]	single_cell
488	8.83953318722424e-08	-0.753294577178132	0.039	0.136	0.00283925805973642	0	ANXA6	annexin A6 [Source:HGNC Symbol;Acc:HGNC:544]	single_cell
489	8.87634816942102e-08	0.617859677272833	0.197	0.083	0.00285108303201803	0	HAT1	histone acetyltransferase 1 [Source:HGNC Symbol;Acc:HGNC:4821]	single_cell
490	9.24688526955496e-08	-0.74544889619601	0.254	0.395	0.00297009954858105	0	CDC42	cell division cycle 42 [Source:HGNC Symbol;Acc:HGNC:1736]	single_cell
491	9.24991405715801e-08	0.640555706518144	0.195	0.081	0.00297107239515915	0	PHF5A	PHD finger protein 5A [Source:HGNC Symbol;Acc:HGNC:18000]	single_cell
492	9.29016172278267e-08	0.56700969932137	0.154	0.051	0.00298399994535779	0	CHEK2	checkpoint kinase 2 [Source:HGNC Symbol;Acc:HGNC:16627]	single_cell
493	9.65075769391463e-08	0.623038620197552	0.136	0.042	0.00309982337128538	0	AP1M2	adaptor related protein complex 1 subunit mu 2 [Source:HGNC Symbol;Acc:HGNC:558]	single_cell
494	9.73364833365889e-08	0.450179070745298	0.581	0.425	0.00312644784477123	0	PSMB6	proteasome 20S subunit beta 6 [Source:HGNC Symbol;Acc:HGNC:9543]	single_cell
495	9.84693566816487e-08	-0.73167087602437	0.05	0.153	0.00316283573661456	0	LMNA	lamin A/C [Source:HGNC Symbol;Acc:HGNC:6636]	single_cell
496	9.93508393796862e-08	0.645221841350898	0.333	0.189	0.00319114896087552	0	PSMD12	proteasome 26S subunit, non-ATPase 12 [Source:HGNC Symbol;Acc:HGNC:9557]	single_cell
497	1.01640007063199e-07	-0.690160483597737	0.02	0.103	0.00326467702686997	0	ITGAV	integrin subunit alpha V [Source:HGNC Symbol;Acc:HGNC:6150]	single_cell
498	1.05818084310183e-07	0.540040930444599	0.496	0.349	0.00339887686804309	0	COX8A	cytochrome c oxidase subunit 8A [Source:HGNC Symbol;Acc:HGNC:2294]	single_cell
499	1.09782923877997e-07	-0.607831949765967	0.197	0.351	0.00352622751496127	0	SCAF11	SR-related CTD associated factor 11 [Source:HGNC Symbol;Acc:HGNC:10784]	single_cell
500	1.10120949537083e-07	0.684963389093604	0.346	0.204	0.00353708489913111	0	PSMD11	proteasome 26S subunit, non-ATPase 11 [Source:HGNC Symbol;Acc:HGNC:9556]	single_cell
501	1.18621688476639e-07	-0.616211256825781	0.022	0.107	0.00381012863386964	0	ECE1	endothelin converting enzyme 1 [Source:HGNC Symbol;Acc:HGNC:3146]	single_cell
502	1.25047565427119e-07	0.419517903816414	0.654	0.485	0.00401652780151907	0	COX7A2	cytochrome c oxidase subunit 7A2 [Source:HGNC Symbol;Acc:HGNC:2288]	single_cell
504	1.28077454088384e-07	-0.706550693570253	0.024	0.11	0.00411384782531888	0	LGR4	leucine rich repeat containing G protein-coupled receptor 4 [Source:HGNC Symbol;Acc:HGNC:13299]	single_cell
505	1.37008875829997e-07	-0.88836682941056	0.059	0.165	0.00440072509165949	0	PON2	paraoxonase 2 [Source:HGNC Symbol;Acc:HGNC:9205]	single_cell
506	1.37698551233089e-07	0.646709967658373	0.217	0.097	0.00442287746560681	0	AURKA	aurora kinase A [Source:HGNC Symbol;Acc:HGNC:11393]	single_cell
507	1.4211495500699e-07	0.59598370699946	0.189	0.075	0.00456473235482453	0	LIMA1	LIM domain and actin binding 1 [Source:HGNC Symbol;Acc:HGNC:24636]	single_cell
509	1.44387556451543e-07	0.6168573329803	0.167	0.062	0.00463772831322356	0	AC011455.3	NA	single_cell
510	1.57658334323538e-07	0.595715150005767	0.132	0.04	0.00506398569847203	0	NTHL1	nth like DNA glycosylase 1 [Source:HGNC Symbol;Acc:HGNC:8028]	single_cell
511	1.58825109693107e-07	0.583363760269737	0.193	0.079	0.0051014625233426	0	CHORDC1	cysteine and histidine rich domain containing 1 [Source:HGNC Symbol;Acc:HGNC:14525]	single_cell
513	1.73431682237418e-07	-0.503115887082008	0.618	0.715	0.00557062563346586	0	SERF2	small EDRK-rich factor 2 [Source:HGNC Symbol;Acc:HGNC:10757]	single_cell
514	1.80254650616572e-07	-0.746772554624369	0.077	0.189	0.0057897793778043	0	NES	nestin [Source:HGNC Symbol;Acc:HGNC:7756]	single_cell
515	1.91287042317831e-07	0.620013363096248	0.204	0.088	0.00614413979924873	0	CCNB2	cyclin B2 [Source:HGNC Symbol;Acc:HGNC:1580]	single_cell
516	1.95588617568153e-07	0.681636006442677	0.252	0.125	0.00628230639628907	0	MCM7	minichromosome maintenance complex component 7 [Source:HGNC Symbol;Acc:HGNC:6950]	single_cell
517	2.00091938168723e-07	-0.85617700179854	0.096	0.213	0.00642695305397939	0	PTPN13	protein tyrosine phosphatase non-receptor type 13 [Source:HGNC Symbol;Acc:HGNC:9646]	single_cell
518	2.08366244207291e-07	0.510263458923461	0.294	0.154	0.00669272376393818	0	EIF2S1	eukaryotic translation initiation factor 2 subunit alpha [Source:HGNC Symbol;Acc:HGNC:3265]	single_cell
519	2.08719410477557e-07	-0.86279035028418	0.039	0.132	0.00670406746453913	0	NRP2	neuropilin 2 [Source:HGNC Symbol;Acc:HGNC:8005]	single_cell
520	2.0981697520005e-07	0.587556881349555	0.14	0.046	0.0067393212434256	0	PRPS1	phosphoribosyl pyrophosphate synthetase 1 [Source:HGNC Symbol;Acc:HGNC:9462]	single_cell
521	2.11148150500835e-07	0.615132788731252	0.305	0.167	0.00678207859408681	0	AC093768.1	NA	single_cell
522	2.13855699055123e-07	-0.89726252142472	0.029	0.116	0.00686904505365055	0	PPP1R12B	protein phosphatase 1 regulatory subunit 12B [Source:HGNC Symbol;Acc:HGNC:7619]	single_cell
524	2.22536075715321e-07	-0.625843706174263	0.042	0.138	0.0071478587519761	0	NECTIN2	nectin cell adhesion molecule 2 [Source:HGNC Symbol;Acc:HGNC:9707]	single_cell
525	2.25941971883785e-07	0.534509094124576	0.132	0.04	0.00725725613690719	0	MIR205HG	MIR205 host gene [Source:HGNC Symbol;Acc:HGNC:43562]	single_cell
526	2.39935209643665e-07	0.559783678406091	0.18	0.072	0.00770671893375451	0	HDAC2-AS2	HDAC2 and HS3ST5 antisense RNA 2 [Source:HGNC Symbol;Acc:HGNC:43590]	single_cell
527	2.51384809124982e-07	-1.06181101737597	0.035	0.125	0.00807448006909442	0	CYR61	NA	single_cell
528	2.51484660851696e-07	-0.81413427480978	0.07	0.178	0.00807768730655649	0	LAMB1	laminin subunit beta 1 [Source:HGNC Symbol;Acc:HGNC:6486]	single_cell
529	2.54980363158312e-07	-0.595546391467043	0.436	0.579	0.00818996926464497	0	GNAS	GNAS complex locus [Source:HGNC Symbol;Acc:HGNC:4392]	single_cell
530	2.56163395203009e-07	-0.636850814671538	0.485	0.597	0.00822796825392066	0	CBX3	chromobox 3 [Source:HGNC Symbol;Acc:HGNC:1553]	single_cell
531	2.60312871981025e-07	0.559397985453178	0.204	0.09	0.00836124944803053	0	G2E3	G2/M-phase specific E3 ubiquitin protein ligase [Source:HGNC Symbol;Acc:HGNC:20338]	single_cell
532	2.61740527511895e-07	-0.653736143740751	0.026	0.11	0.00840710574368206	0	PPP1R15A	protein phosphatase 1 regulatory subunit 15A [Source:HGNC Symbol;Acc:HGNC:14375]	single_cell
533	2.65923853198401e-07	0.629280032499844	0.428	0.276	0.00854147416473265	0	EXOSC8	exosome component 8 [Source:HGNC Symbol;Acc:HGNC:17035]	single_cell
534	2.68091517865273e-07	0.557022883255565	0.265	0.132	0.00861109955383257	0	CENPU	centromere protein U [Source:HGNC Symbol;Acc:HGNC:21348]	single_cell
535	3.01515627502679e-07	-0.491021610796215	0.623	0.713	0.00968468195538605	0	AC018512.1	NA	single_cell
536	3.03186819255287e-07	0.578807259891643	0.254	0.131	0.00973836063447983	0	POLR2H	RNA polymerase II, I and III subunit H [Source:HGNC Symbol;Acc:HGNC:9195]	single_cell
538	3.08588543986426e-07	0.606775529499999	0.268	0.142	0.009911864032844	0	CHCHD1	coiled-coil-helix-coiled-coil-helix domain containing 1 [Source:HGNC Symbol;Acc:HGNC:23518]	single_cell
539	3.25807698341978e-07	-0.642229215749105	0.145	0.279	0.0104649432707443	0	H2AFY	NA	single_cell
540	3.27273507445822e-07	-0.731358105676153	0.081	0.193	0.0105120250591598	0	ZNF83	zinc finger protein 83 [Source:HGNC Symbol;Acc:HGNC:13158]	single_cell
541	3.35385096410716e-07	0.516823751809146	0.467	0.318	0.0107725692967122	0	METTL5	methyltransferase like 5 [Source:HGNC Symbol;Acc:HGNC:25006]	single_cell
542	3.40061008022133e-07	0.437214374548606	0.695	0.597	0.0109227595776709	0	OAZ1	ornithine decarboxylase antizyme 1 [Source:HGNC Symbol;Acc:HGNC:8095]	single_cell
543	3.505158024869e-07	0.430212925850106	0.614	0.46	0.0112585675758792	0	PARK7	Parkinsonism associated deglycase [Source:HGNC Symbol;Acc:HGNC:16369]	single_cell
544	3.565059141456e-07	0.557521957653696	0.246	0.121	0.0114509699623567	0	TAF9	TATA-box binding protein associated factor 9 [Source:HGNC Symbol;Acc:HGNC:11542]	single_cell
545	3.56702323723412e-07	-0.557354315284273	0.022	0.101	0.011457278637996	0	MYADM	myeloid associated differentiation marker [Source:HGNC Symbol;Acc:HGNC:7544]	single_cell
546	3.58490722367173e-07	0.519618771137617	0.395	0.248	0.0115147220024336	0	CSTB	cystatin B [Source:HGNC Symbol;Acc:HGNC:2482]	single_cell
547	3.6209222295314e-07	-0.59992018595465	0.029	0.112	0.0116304022012548	0	SALL1	spalt like transcription factor 1 [Source:HGNC Symbol;Acc:HGNC:10524]	single_cell
548	3.70122201604152e-07	0.58575580625543	0.27	0.145	0.0118883251155253	0	PWP1	PWP1 homolog, endonuclein [Source:HGNC Symbol;Acc:HGNC:17015]	single_cell
549	3.76575590014148e-07	-0.772759289453975	0.022	0.101	0.0120956079512544	0	SERPINF1	serpin family F member 1 [Source:HGNC Symbol;Acc:HGNC:8824]	single_cell
550	3.77524059931937e-07	0.57021258497314	0.18	0.074	0.0121260728050138	0	DTD1	D-aminoacyl-tRNA deacylase 1 [Source:HGNC Symbol;Acc:HGNC:16219]	single_cell
551	3.78296112071539e-07	0.628119026183722	0.162	0.062	0.0121508711197378	0	SGO2	shugoshin 2 [Source:HGNC Symbol;Acc:HGNC:30812]	single_cell
552	4.14600310857035e-07	0.54816847820067	0.143	0.05	0.013316961984728	0	RBM47	RNA binding motif protein 47 [Source:HGNC Symbol;Acc:HGNC:30358]	single_cell
553	4.32811358296552e-07	0.552173173552672	0.393	0.248	0.0139019008284852	0	SNU13	small nuclear ribonucleoprotein 13 [Source:HGNC Symbol;Acc:HGNC:7819]	single_cell
554	4.38255277368882e-07	-0.769793662461393	0.024	0.105	0.0140767595090885	0	AL365275.1	NA	single_cell
555	4.39204330584672e-07	-0.690046750768886	0.202	0.338	0.0141072430983797	0	DSP	desmoplakin [Source:HGNC Symbol;Acc:HGNC:3052]	single_cell
556	4.58703670345504e-07	0.560633733149076	0.14	0.048	0.0147335618914976	0	ZIC2	Zic family member 2 [Source:HGNC Symbol;Acc:HGNC:12873]	single_cell
557	4.59737785862058e-07	0.460360107822903	0.441	0.289	0.0147667776818893	0	NUDC	nuclear distribution C, dynein complex regulator [Source:HGNC Symbol;Acc:HGNC:8045]	single_cell
558	4.65499096057894e-07	0.636228764326386	0.279	0.147	0.0149518309653796	0	CMAS	cytidine monophosphate N-acetylneuraminic acid synthetase [Source:HGNC Symbol;Acc:HGNC:18290]	single_cell
559	4.67301601052857e-07	0.577094024338814	0.156	0.061	0.0150097274258178	0	HMGCR	3-hydroxy-3-methylglutaryl-CoA reductase [Source:HGNC Symbol;Acc:HGNC:5006]	single_cell
560	4.72119884802252e-07	0.677418527868123	0.217	0.107	0.0151644906998483	0	VAMP8	vesicle associated membrane protein 8 [Source:HGNC Symbol;Acc:HGNC:12647]	single_cell
561	4.89184262397868e-07	-0.572926357348736	0.026	0.108	0.0157125985082195	0	AC090498.1	NA	single_cell
562	5.04296356349331e-07	0.583395577668223	0.285	0.154	0.0161979989659405	0	MDN1	midasin AAA ATPase 1 [Source:HGNC Symbol;Acc:HGNC:18302]	single_cell
563	5.11932136190738e-07	0.56930430043358	0.107	0.029	0.0164432602144465	0	DSCC1	DNA replication and sister chromatid cohesion 1 [Source:HGNC Symbol;Acc:HGNC:24453]	single_cell
564	5.8041046553644e-07	-0.546449319282133	0.092	0.206	0.0186427841530304	0	AC008038.1	NA	single_cell
565	5.93487951867133e-07	0.584578899177334	0.197	0.088	0.0190628330139723	0	LEO1	LEO1 homolog, Paf1/RNA polymerase II complex component [Source:HGNC Symbol;Acc:HGNC:30401]	single_cell
567	6.25780699889516e-07	0.413208062860729	0.509	0.353	0.0201000760804512	0	GLO1	glyoxalase I [Source:HGNC Symbol;Acc:HGNC:4323]	single_cell
568	6.47132421708208e-07	0.562783280030204	0.125	0.04	0.0207858933852676	0	GNG4	G protein subunit gamma 4 [Source:HGNC Symbol;Acc:HGNC:4407]	single_cell
569	6.47202890758219e-07	0.574298743204961	0.338	0.202	0.020788156851154	0	AC006030.1	NA	single_cell
570	6.86203760188009e-07	0.601781165395176	0.189	0.081	0.0220408647772389	0	ACSL4	acyl-CoA synthetase long chain family member 4 [Source:HGNC Symbol;Acc:HGNC:3571]	single_cell
571	6.89792597461929e-07	0.588904536775109	0.239	0.123	0.0221561382304772	0	NQO2	N-ribosyldihydronicotinamide:quinone reductase 2 [Source:HGNC Symbol;Acc:HGNC:7856]	single_cell
572	7.1086698866397e-07	0.565624413042919	0.3	0.169	0.0228330476758867	0	SEC61A2	SEC61 translocon subunit alpha 2 [Source:HGNC Symbol;Acc:HGNC:17702]	single_cell
573	7.23498280191894e-07	0.534089982512449	0.175	0.074	0.0232387647597636	0	PNO1	partner of NOB1 homolog [Source:HGNC Symbol;Acc:HGNC:32790]	single_cell
574	7.2665936949431e-07	0.602083033779195	0.143	0.051	0.0233402989481572	0	BEX2	brain expressed X-linked 2 [Source:HGNC Symbol;Acc:HGNC:30933]	single_cell
575	7.54564653680922e-07	-0.85394458781463	0.035	0.119	0.0242366166762312	0	SORBS2	sorbin and SH3 domain containing 2 [Source:HGNC Symbol;Acc:HGNC:24098]	single_cell
576	7.65761220910624e-07	0.638813503917843	0.16	0.064	0.0245962504156492	0	AK4	adenylate kinase 4 [Source:HGNC Symbol;Acc:HGNC:363]	single_cell
577	7.71791032642988e-07	0.558057107060313	0.129	0.044	0.0247899279684928	0	CD200	CD200 molecule [Source:HGNC Symbol;Acc:HGNC:7203]	single_cell
578	7.77711546766334e-07	-1.0237844986332	0.504	0.562	0.0249800948821347	0	KRT18	keratin 18 [Source:HGNC Symbol;Acc:HGNC:6430]	single_cell
579	8.21106611069822e-07	0.506080879432715	0.272	0.145	0.0263739443475627	0	NUP107	nucleoporin 107 [Source:HGNC Symbol;Acc:HGNC:29914]	single_cell
580	8.94692262144966e-07	0.506110820108466	0.114	0.035	0.0287375154600963	0	SUV39H2	suppressor of variegation 3-9 homolog 2 [Source:HGNC Symbol;Acc:HGNC:17287]	single_cell
581	9.47435200983042e-07	0.476374794750868	0.57	0.432	0.0304316186555753	0	CNBP	CCHC-type zinc finger nucleic acid binding protein [Source:HGNC Symbol;Acc:HGNC:13164]	single_cell
582	9.65807466457141e-07	0.49370154263066	0.318	0.18	0.0310217358226034	0	CXADR	CXADR Ig-like cell adhesion molecule [Source:HGNC Symbol;Acc:HGNC:2559]	single_cell
583	9.69962176100741e-07	0.558846057001665	0.235	0.118	0.0311551850963558	0	C12orf45	chromosome 12 open reading frame 45 [Source:HGNC Symbol;Acc:HGNC:28628]	single_cell
584	9.87442667872629e-07	0.528051014783556	0.182	0.079	0.0317166584920689	0	AC017083.4	NA	single_cell
585	9.8860835898519e-07	-0.770190176875214	0.075	0.178	0.0317541004906043	0	PHACTR2	phosphatase and actin regulator 2 [Source:HGNC Symbol;Acc:HGNC:20956]	single_cell
586	9.96870224466445e-07	0.540389059261528	0.342	0.208	0.0320194716098622	0	GLRX3	glutaredoxin 3 [Source:HGNC Symbol;Acc:HGNC:15987]	single_cell
587	1.05765555302773e-06	0.562688026515042	0.375	0.237	0.0339718963632507	0	STOML2	stomatin like 2 [Source:HGNC Symbol;Acc:HGNC:14559]	single_cell
588	1.06795151477082e-06	0.624113151275869	0.211	0.101	0.0343026026544386	0	CEBPZOS	CEBPZ opposite strand [Source:HGNC Symbol;Acc:HGNC:49288]	single_cell
589	1.10173930337539e-06	0.58005688291487	0.132	0.046	0.0353878664244174	0	DNAH11	dynein axonemal heavy chain 11 [Source:HGNC Symbol;Acc:HGNC:2942]	single_cell
590	1.11659249689704e-06	0.612239383131	0.125	0.042	0.0358649510003328	0	SDHAF3	succinate dehydrogenase complex assembly factor 3 [Source:HGNC Symbol;Acc:HGNC:21752]	single_cell
591	1.12147338449336e-06	-0.619782830273959	0.235	0.369	0.0360217251099267	0	ST13	ST13 Hsp70 interacting protein [Source:HGNC Symbol;Acc:HGNC:11343]	single_cell
592	1.12188603763553e-06	0.584557371751227	0.116	0.037	0.0360349795288531	0	OLMALINC	oligodendrocyte maturation-associated long intergenic non-coding RNA [Source:HGNC Symbol;Acc:HGNC:28060]	single_cell
593	1.13815709452806e-06	0.625115760894163	0.169	0.072	0.0365576058762412	0	PSMG1	proteasome assembly chaperone 1 [Source:HGNC Symbol;Acc:HGNC:3043]	single_cell
594	1.20391731064286e-06	-0.519498272007393	0.057	0.156	0.0386698240178487	0	PRKCSH	protein kinase C substrate 80K-H [Source:HGNC Symbol;Acc:HGNC:9411]	single_cell
595	1.23862691027911e-06	0.584393785296918	0.154	0.061	0.0397846963581649	0	ESRP1	epithelial splicing regulatory protein 1 [Source:HGNC Symbol;Acc:HGNC:25966]	single_cell
596	1.25949182589937e-06	0.540339988736689	0.136	0.048	0.0404548774478877	0	PLSCR1	phospholipid scramblase 1 [Source:HGNC Symbol;Acc:HGNC:9092]	single_cell
597	1.28932231812428e-06	0.504188865122301	0.248	0.131	0.041413032858152	0	USO1	USO1 vesicle transport factor [Source:HGNC Symbol;Acc:HGNC:30904]	single_cell
598	1.28953278458297e-06	-0.595266429825235	0.099	0.211	0.041419793040805	0	CST3	cystatin C [Source:HGNC Symbol;Acc:HGNC:2475]	single_cell
599	1.30138536770696e-06	-0.671415363217123	0.072	0.176	0.0418004980107474	0	ZNF608	zinc finger protein 608 [Source:HGNC Symbol;Acc:HGNC:29238]	single_cell
600	1.3379687895586e-06	0.542607050635773	0.461	0.318	0.0429755575206223	0	ADH5	alcohol dehydrogenase 5 (class III), chi polypeptide [Source:HGNC Symbol;Acc:HGNC:253]	single_cell
601	1.35296828371828e-06	0.536368385410557	0.307	0.184	0.0434573412730312	0	GADD45GIP1	GADD45G interacting protein 1 [Source:HGNC Symbol;Acc:HGNC:29996]	single_cell
602	1.36240835309682e-06	-0.579527073501954	0.031	0.112	0.0437605563014697	0	MAML3	mastermind like transcriptional coactivator 3 [Source:HGNC Symbol;Acc:HGNC:16272]	single_cell
603	1.38168336778707e-06	-0.769482133268323	0.026	0.103	0.0443796697733208	0	TRDN	triadin [Source:HGNC Symbol;Acc:HGNC:12261]	single_cell
604	1.40285820165229e-06	-0.527904161721811	0.029	0.108	0.0450598054370715	0	IFI27L2	interferon alpha inducible protein 27 like 2 [Source:HGNC Symbol;Acc:HGNC:19753]	single_cell
605	1.41890948269059e-06	0.491425083832543	0.419	0.274	0.0455753725840217	0	DDX46	DEAD-box helicase 46 [Source:HGNC Symbol;Acc:HGNC:18681]	single_cell
606	1.42309638574333e-06	0.754182930443358	0.39	0.259	0.0457098559100758	0	CNIH4	cornichon family AMPA receptor auxiliary protein 4 [Source:HGNC Symbol;Acc:HGNC:25013]	single_cell
607	1.44183335058677e-06	0.548974029162116	0.132	0.046	0.0463116872208471	0	CAAP1	caspase activity and apoptosis inhibitor 1 [Source:HGNC Symbol;Acc:HGNC:25834]	single_cell
608	1.46170881779759e-06	0.528544167350916	0.151	0.059	0.0469500872276585	0	AL589740.1	NA	single_cell
609	1.50856552288331e-06	0.582623421795989	0.182	0.081	0.0484551245950118	0	TXLNG	taxilin gamma [Source:HGNC Symbol;Acc:HGNC:18578]	single_cell
611	1.53705279943065e-06	0.598723029091633	0.217	0.108	0.0493701359177124	0	GALNT7	polypeptide N-acetylgalactosaminyltransferase 7 [Source:HGNC Symbol;Acc:HGNC:4129]	single_cell
612	1.54280873122656e-06	0.417147751784872	0.377	0.239	0.049555016446997	0	PSMD14	proteasome 26S subunit, non-ATPase 14 [Source:HGNC Symbol;Acc:HGNC:16889]	single_cell
613	1.57981943908084e-06	0.542188438069349	0.586	0.472	0.0507438003832765	0	SNRPE	small nuclear ribonucleoprotein polypeptide E [Source:HGNC Symbol;Acc:HGNC:11161]	single_cell
614	1.62811975277173e-06	-0.576459657005576	0.031	0.11	0.0522952064590281	0	MED13L	mediator complex subunit 13L [Source:HGNC Symbol;Acc:HGNC:22962]	single_cell
615	1.65817087709179e-06	-0.645500645332893	0.077	0.178	0.0532604485721882	0	FZD7	frizzled class receptor 7 [Source:HGNC Symbol;Acc:HGNC:4045]	single_cell
616	1.679682180687e-06	-0.685443536324018	0.221	0.353	0.0539513916436666	0	TRA2A	transformer 2 alpha homolog [Source:HGNC Symbol;Acc:HGNC:16645]	single_cell
617	1.73964606509878e-06	0.445738512166623	0.414	0.263	0.0558774316109727	0	LDHA	lactate dehydrogenase A [Source:HGNC Symbol;Acc:HGNC:6535]	single_cell
618	1.81973641847716e-06	0.5220619867652	0.193	0.088	0.0584499337614863	0	TIMM50	translocase of inner mitochondrial membrane 50 [Source:HGNC Symbol;Acc:HGNC:23656]	single_cell
619	1.83059610352143e-06	0.561681181801229	0.263	0.14	0.0587987468451082	0	SNHG8	small nucleolar RNA host gene 8 [Source:HGNC Symbol;Acc:HGNC:33098]	single_cell
620	1.91395369947546e-06	0.659454929717056	0.276	0.162	0.0614761928271516	0	MSMO1	methylsterol monooxygenase 1 [Source:HGNC Symbol;Acc:HGNC:10545]	single_cell
621	1.9654179165507e-06	0.633716100503115	0.208	0.105	0.0631292234796084	0	SNHG1	small nucleolar RNA host gene 1 [Source:HGNC Symbol;Acc:HGNC:32688]	single_cell
622	1.97845676894246e-06	0.561927131942183	0.204	0.099	0.0635480314184319	0	SLC25A12	solute carrier family 25 member 12 [Source:HGNC Symbol;Acc:HGNC:10982]	single_cell
624	2.02398270283315e-06	0.52632832698728	0.114	0.037	0.0650103244150007	0	DEPDC1B	DEP domain containing 1B [Source:HGNC Symbol;Acc:HGNC:24902]	single_cell
625	2.07378704742605e-06	-0.630703641384794	0.081	0.182	0.0666100399633248	0	IDH2	isocitrate dehydrogenase (NADP(+)) 2 [Source:HGNC Symbol;Acc:HGNC:5383]	single_cell
626	2.08208441610788e-06	0.517661106257614	0.195	0.09	0.0668765514453851	0	PPAT	phosphoribosyl pyrophosphate amidotransferase [Source:HGNC Symbol;Acc:HGNC:9238]	single_cell
627	2.13524518134517e-06	0.466159477878718	0.296	0.164	0.0685840752248068	0	AKR1B1	aldo-keto reductase family 1 member B [Source:HGNC Symbol;Acc:HGNC:381]	single_cell
628	2.1838888992004e-06	-0.705184586719487	0.05	0.138	0.0701465114423169	0	EFCAB2	EF-hand calcium binding domain 2 [Source:HGNC Symbol;Acc:HGNC:28166]	single_cell
629	2.24117520507521e-06	-0.549551961716001	0.066	0.164	0.0719865475870157	0	CLIC1	chloride intracellular channel 1 [Source:HGNC Symbol;Acc:HGNC:2062]	single_cell
630	2.24248394168336e-06	0.615938313985851	0.197	0.094	0.0720285842068694	0	YES1	YES proto-oncogene 1, Src family tyrosine kinase [Source:HGNC Symbol;Acc:HGNC:12841]	single_cell
631	2.25183807075096e-06	-0.75679654714981	0.039	0.121	0.0723290388325209	0	COL4A6	collagen type IV alpha 6 chain [Source:HGNC Symbol;Acc:HGNC:2208]	single_cell
632	2.26799024677124e-06	0.611998213480686	0.101	0.029	0.0728478467262921	0	STON2	stonin 2 [Source:HGNC Symbol;Acc:HGNC:30652]	single_cell
633	2.37421640567106e-06	-0.674874711157865	0.061	0.156	0.0762598309501543	0	COL4A1	collagen type IV alpha 1 chain [Source:HGNC Symbol;Acc:HGNC:2202]	single_cell
634	2.3925468875252e-06	0.515941519362298	0.344	0.215	0.0768486060273094	0	DNTTIP2	deoxynucleotidyltransferase terminal interacting protein 2 [Source:HGNC Symbol;Acc:HGNC:24013]	single_cell
635	2.41161663559132e-06	0.526698346503265	0.129	0.046	0.0774611263351932	0	AC009055.2	NA	single_cell
637	2.53579418772435e-06	0.577771177091706	0.221	0.114	0.0814497093097061	0	ZNF730	zinc finger protein 730 [Source:HGNC Symbol;Acc:HGNC:32470]	single_cell
638	2.63474043753447e-06	0.524779128824419	0.329	0.202	0.0846278628536072	0	KPNA2	karyopherin subunit alpha 2 [Source:HGNC Symbol;Acc:HGNC:6395]	single_cell
639	2.70910009037301e-06	0.506689182752182	0.261	0.143	0.087016294902781	0	FAM96A	NA	single_cell
640	2.75824505544272e-06	-0.566892058316089	0.042	0.125	0.0885948311808202	0	FBLN1	fibulin 1 [Source:HGNC Symbol;Acc:HGNC:3600]	single_cell
641	2.87380123564197e-06	0.522033929744971	0.114	0.037	0.0923064956888201	0	PRMT3	protein arginine methyltransferase 3 [Source:HGNC Symbol;Acc:HGNC:30163]	single_cell
642	2.90545239872278e-06	-0.63774929178187	0.037	0.119	0.0933231310469758	0	YAP1	Yes1 associated transcriptional regulator [Source:HGNC Symbol;Acc:HGNC:16262]	single_cell
643	3.04364431977366e-06	-0.546695136770461	0.393	0.52	0.0977618555511298	0	CD63	CD63 molecule [Source:HGNC Symbol;Acc:HGNC:1692]	single_cell
644	3.06842986092941e-06	0.621906923904339	0.294	0.173	0.0985579671330526	0	FAM162A	family with sequence similarity 162 member A [Source:HGNC Symbol;Acc:HGNC:17865]	single_cell
645	3.08061229033606e-06	0.532668421558445	0.432	0.305	0.0989492667655943	0	PSMA2	proteasome 20S subunit alpha 2 [Source:HGNC Symbol;Acc:HGNC:9531]	single_cell
646	3.43508175116508e-06	0.576294394467511	0.254	0.143	0.110334825847423	0	COA6	cytochrome c oxidase assembly factor 6 [Source:HGNC Symbol;Acc:HGNC:18025]	single_cell
647	3.4382029512074e-06	-0.65237517259093	0.044	0.127	0.110435078792782	0	EOMES	eomesodermin [Source:HGNC Symbol;Acc:HGNC:3372]	single_cell
648	3.49888909475943e-06	0.51987239836014	0.507	0.377	0.112384317723673	0	SEC61B	SEC61 translocon subunit beta [Source:HGNC Symbol;Acc:HGNC:16993]	single_cell
649	3.54132890071737e-06	0.483097480549078	0.371	0.246	0.113747484291042	0	SRP72	signal recognition particle 72 [Source:HGNC Symbol;Acc:HGNC:11303]	single_cell
650	3.68330931865511e-06	-0.669486317366006	0.094	0.2	0.118307895315202	0	RERE	arginine-glutamic acid dipeptide repeats [Source:HGNC Symbol;Acc:HGNC:9965]	single_cell
651	3.72638894127731e-06	0.533946471481554	0.175	0.079	0.119691612793827	0	COPS3	COP9 signalosome subunit 3 [Source:HGNC Symbol;Acc:HGNC:2239]	single_cell
652	3.78692987673467e-06	0.495511932952943	0.268	0.149	0.121636187640718	0	SMC6	structural maintenance of chromosomes 6 [Source:HGNC Symbol;Acc:HGNC:20466]	single_cell
653	3.853119874276e-06	0.541894610438412	0.224	0.116	0.123762210361745	0	TMX1	thioredoxin related transmembrane protein 1 [Source:HGNC Symbol;Acc:HGNC:15487]	single_cell
654	3.89000434137667e-06	-0.523052394174302	0.033	0.11	0.124946939445019	0	NUDT4	nudix hydrolase 4 [Source:HGNC Symbol;Acc:HGNC:8051]	single_cell
655	4.00163547248801e-06	0.502272909591871	0.118	0.04	0.128532531376315	0	NAA25	N-alpha-acetyltransferase 25, NatB auxiliary subunit [Source:HGNC Symbol;Acc:HGNC:25783]	single_cell
656	4.02932919587851e-06	-0.704103882963532	0.066	0.156	0.129422053771618	0	PTPRD	protein tyrosine phosphatase receptor type D [Source:HGNC Symbol;Acc:HGNC:9668]	single_cell
657	4.04575595335685e-06	0.52868669425882	0.127	0.046	0.129949681221822	0	ACOT7	acyl-CoA thioesterase 7 [Source:HGNC Symbol;Acc:HGNC:24157]	single_cell
658	4.07222124385992e-06	0.445239166669774	0.164	0.07	0.130799746352781	0	ARMC1	armadillo repeat containing 1 [Source:HGNC Symbol;Acc:HGNC:17684]	single_cell
659	4.09391157937664e-06	0.502725407912626	0.406	0.274	0.131496439929578	0	CDC123	cell division cycle 123 [Source:HGNC Symbol;Acc:HGNC:16827]	single_cell
660	4.12317270159572e-06	-0.56498899323341	0.031	0.107	0.132436307175254	0	NRXN3	neurexin 3 [Source:HGNC Symbol;Acc:HGNC:8010]	single_cell
661	4.29774594629289e-06	0.43800654547503	0.189	0.086	0.138043599794928	0	MALSU1	mitochondrial assembly of ribosomal large subunit 1 [Source:HGNC Symbol;Acc:HGNC:21721]	single_cell
662	4.45707291747002e-06	0.507665988829783	0.171	0.075	0.143161182109137	0	ZNF770	zinc finger protein 770 [Source:HGNC Symbol;Acc:HGNC:26061]	single_cell
663	4.79854459229634e-06	0.472255180851927	0.303	0.18	0.154129252304558	0	SLC39A10	solute carrier family 39 member 10 [Source:HGNC Symbol;Acc:HGNC:20861]	single_cell
664	4.80601425803277e-06	0.475752306452546	0.14	0.055	0.154369177968013	0	CEP70	centrosomal protein 70 [Source:HGNC Symbol;Acc:HGNC:29972]	single_cell
665	4.84478432751292e-06	0.403746955791966	0.456	0.322	0.155614472599715	0	HACD3	3-hydroxyacyl-CoA dehydratase 3 [Source:HGNC Symbol;Acc:HGNC:24175]	single_cell
666	4.86772260099408e-06	0.488032827926709	0.103	0.031	0.15635124994393	0	SALL3	spalt like transcription factor 3 [Source:HGNC Symbol;Acc:HGNC:10527]	single_cell
667	4.88418427834214e-06	0.442810238767381	0.121	0.042	0.15687999902035	0	CENPM	centromere protein M [Source:HGNC Symbol;Acc:HGNC:18352]	single_cell
668	4.95653302036725e-06	0.502665289922774	0.123	0.044	0.159203840614196	0	SNHG15	small nucleolar RNA host gene 15 [Source:HGNC Symbol;Acc:HGNC:27797]	single_cell
669	5.09263953961566e-06	-0.724188199911757	0.211	0.325	0.163575582012455	0	HMGN2	high mobility group nucleosomal binding domain 2 [Source:HGNC Symbol;Acc:HGNC:4986]	single_cell
670	5.14833968454374e-06	-0.580774939422207	0.039	0.118	0.165364670667545	0	GAMT	guanidinoacetate N-methyltransferase [Source:HGNC Symbol;Acc:HGNC:4136]	single_cell
671	5.18574659538086e-06	0.557062432657527	0.173	0.079	0.166566180643633	0	RRP1B	ribosomal RNA processing 1B [Source:HGNC Symbol;Acc:HGNC:23818]	single_cell
672	5.28740462294079e-06	0.566610572561627	0.217	0.112	0.169831436488858	0	AMD1	adenosylmethionine decarboxylase 1 [Source:HGNC Symbol;Acc:HGNC:457]	single_cell
673	5.33848466075647e-06	0.604695363269195	0.171	0.077	0.171472127303498	0	CDKN3	cyclin dependent kinase inhibitor 3 [Source:HGNC Symbol;Acc:HGNC:1791]	single_cell
674	5.50254996136543e-06	0.503939471681989	0.215	0.108	0.176741904759058	0	RAD51AP1	RAD51 associated protein 1 [Source:HGNC Symbol;Acc:HGNC:16956]	single_cell
675	5.6992182618963e-06	0.491186568501728	0.246	0.134	0.183058890572109	0	UROD	uroporphyrinogen decarboxylase [Source:HGNC Symbol;Acc:HGNC:12591]	single_cell
676	5.72537012678595e-06	0.443763031704899	0.114	0.039	0.183898888472365	0	CCDC65	coiled-coil domain containing 65 [Source:HGNC Symbol;Acc:HGNC:29937]	single_cell
677	5.74495550465264e-06	0.549667337601786	0.211	0.108	0.184527970809443	0	AC034236.1	NA	single_cell
678	5.7821796872003e-06	0.491474074359052	0.307	0.188	0.185723611552874	0	PSMD2	proteasome 26S subunit, non-ATPase 2 [Source:HGNC Symbol;Acc:HGNC:9559]	single_cell
679	5.80303759536631e-06	0.503788434181147	0.123	0.044	0.186393567563166	0	INTS13	integrator complex subunit 13 [Source:HGNC Symbol;Acc:HGNC:20174]	single_cell
680	5.90469934123836e-06	-0.626995359649511	0.039	0.118	0.189658942840576	0	TMEM263	transmembrane protein 263 [Source:HGNC Symbol;Acc:HGNC:28281]	single_cell
681	6.09507481237624e-06	0.570869398430294	0.204	0.103	0.195773802973525	0	PPID	peptidylprolyl isomerase D [Source:HGNC Symbol;Acc:HGNC:9257]	single_cell
682	6.12774572789336e-06	-0.628276159254107	0.048	0.131	0.196823192779935	0	PAM	peptidylglycine alpha-amidating monooxygenase [Source:HGNC Symbol;Acc:HGNC:8596]	single_cell
683	6.12852808459257e-06	-0.553326275739108	0.033	0.107	0.196848322077113	0	CLK1	CDC like kinase 1 [Source:HGNC Symbol;Acc:HGNC:2068]	single_cell
684	6.19611659752419e-06	0.491360782643939	0.18	0.083	0.199019265112477	0	TWISTNB	NA	single_cell
685	6.22747224935954e-06	0.556001877979243	0.279	0.164	0.200026408649428	0	ELOVL6	ELOVL fatty acid elongase 6 [Source:HGNC Symbol;Acc:HGNC:15829]	single_cell
686	6.25083630104123e-06	0.517703087110845	0.246	0.136	0.200776861989444	0	CDK1	cyclin dependent kinase 1 [Source:HGNC Symbol;Acc:HGNC:1722]	single_cell
687	6.28226192654642e-06	-0.649286342824885	0.134	0.246	0.201786253080671	0	ATP2B1	ATPase plasma membrane Ca2+ transporting 1 [Source:HGNC Symbol;Acc:HGNC:814]	single_cell
689	6.5784978489265e-06	-0.594970224933824	0.386	0.494	0.211301350907519	0	KTN1	kinectin 1 [Source:HGNC Symbol;Acc:HGNC:6467]	single_cell
690	6.67308030242601e-06	0.488592351514878	0.143	0.059	0.214339339313923	0	MAK16	MAK16 homolog [Source:HGNC Symbol;Acc:HGNC:13703]	single_cell
691	6.94048409653316e-06	0.480024628446426	0.443	0.318	0.222928349180645	0	SNRPD3	small nuclear ribonucleoprotein D3 polypeptide [Source:HGNC Symbol;Acc:HGNC:11160]	single_cell
692	7.02007958340033e-06	-0.740170867303231	0.125	0.232	0.225484956218819	0	MPC2	mitochondrial pyruvate carrier 2 [Source:HGNC Symbol;Acc:HGNC:24515]	single_cell
693	7.13299112786297e-06	0.477660220835359	0.11	0.037	0.229111675026959	0	CDCA5	cell division cycle associated 5 [Source:HGNC Symbol;Acc:HGNC:14626]	single_cell
694	7.15235132877522e-06	0.487865128187567	0.382	0.254	0.22973352468026	0	AP2S1	adaptor related protein complex 2 subunit sigma 1 [Source:HGNC Symbol;Acc:HGNC:565]	single_cell
695	7.43499118903632e-06	0.4704861068605	0.443	0.318	0.238811916991847	0	LARS	NA	single_cell
696	7.46737366445736e-06	0.428583378901505	0.594	0.478	0.23985204210237	0	COX6B1	cytochrome c oxidase subunit 6B1 [Source:HGNC Symbol;Acc:HGNC:2280]	single_cell
697	7.50821388467935e-06	0.484181860364638	0.219	0.112	0.241163829975901	0	PAWR	pro-apoptotic WT1 regulator [Source:HGNC Symbol;Acc:HGNC:8614]	single_cell
698	7.54841159673291e-06	-0.59740841541934	0.05	0.134	0.242454980487061	0	AGL	amylo-alpha-1, 6-glucosidase, 4-alpha-glucanotransferase [Source:HGNC Symbol;Acc:HGNC:321]	single_cell
699	7.54900103856048e-06	0.509526674274543	0.34	0.217	0.242473913358563	0	CALR	calreticulin [Source:HGNC Symbol;Acc:HGNC:1455]	single_cell
700	7.62185459297118e-06	0.539185524127107	0.125	0.048	0.244813969526234	0	HEATR1	HEAT repeat containing 1 [Source:HGNC Symbol;Acc:HGNC:25517]	single_cell
701	7.63465808796333e-06	0.522661735597156	0.154	0.066	0.245225217785382	0	MND1	meiotic nuclear divisions 1 [Source:HGNC Symbol;Acc:HGNC:24839]	single_cell
703	8.24243302272873e-06	0.519722364951651	0.151	0.066	0.264746948690047	0	RPA1	replication protein A1 [Source:HGNC Symbol;Acc:HGNC:10289]	single_cell
704	8.43371290395326e-06	-0.513015024951269	0.197	0.325	0.270890858474979	0	IGF2BP2	insulin like growth factor 2 mRNA binding protein 2 [Source:HGNC Symbol;Acc:HGNC:28867]	single_cell
705	8.4612115265508e-06	0.488810944411536	0.189	0.094	0.271774114232812	0	CDK7	cyclin dependent kinase 7 [Source:HGNC Symbol;Acc:HGNC:1778]	single_cell
706	8.63376769321149e-06	0.527586291825443	0.32	0.199	0.277316618305953	0	MTHFD2	methylenetetrahydrofolate dehydrogenase (NADP+ dependent) 2, methenyltetrahydrofolate cyclohydrolase [Source:HGNC Symbol;Acc:HGNC:7434]	single_cell
707	8.69866798137749e-06	0.597906590628226	0.18	0.088	0.279401215561845	0	PUS7	pseudouridine synthase 7 [Source:HGNC Symbol;Acc:HGNC:26033]	single_cell
708	8.72940979051321e-06	-0.474364937770628	0.447	0.559	0.280388642471284	0	AC073611.1	NA	single_cell
709	8.81155117378604e-06	-0.584628851560848	0.031	0.103	0.283027023702008	0	LPGAT1	lysophosphatidylglycerol acyltransferase 1 [Source:HGNC Symbol;Acc:HGNC:28985]	single_cell
710	9.23333986642022e-06	0.484030205428769	0.283	0.164	0.296574876509417	0	THYN1	thymocyte nuclear protein 1 [Source:HGNC Symbol;Acc:HGNC:29560]	single_cell
711	9.27973463952855e-06	0.521050742670707	0.428	0.3	0.298065076621657	0	CCT7	chaperonin containing TCP1 subunit 7 [Source:HGNC Symbol;Acc:HGNC:1622]	single_cell
712	9.42966989263836e-06	0.499715373411709	0.114	0.04	0.302880996951544	0	PIMREG	PICALM interacting mitotic regulator [Source:HGNC Symbol;Acc:HGNC:25483]	single_cell
713	9.45418656004502e-06	-0.609480992510673	0.066	0.156	0.303668472308646	0	TCF7L2	transcription factor 7 like 2 [Source:HGNC Symbol;Acc:HGNC:11641]	single_cell
714	9.57783178698192e-06	0.467904236630948	0.162	0.072	0.307639956997859	0	TSR1	TSR1 ribosome maturation factor [Source:HGNC Symbol;Acc:HGNC:25542]	single_cell
715	9.77793179297975e-06	-0.593885383574479	0.061	0.147	0.314067169190509	0	DLG1	discs large MAGUK scaffold protein 1 [Source:HGNC Symbol;Acc:HGNC:2900]	single_cell
716	9.79018707182765e-06	-0.547486703009399	0.112	0.217	0.314460808747104	0	AIFM2	apoptosis inducing factor mitochondria associated 2 [Source:HGNC Symbol;Acc:HGNC:21411]	single_cell
717	1.0222726003782e-05	-0.60845484549267	0.057	0.142	0.328353959241478	0	NFKBIA	NFKB inhibitor alpha [Source:HGNC Symbol;Acc:HGNC:7797]	single_cell
718	1.04012928087724e-05	0.434532470568588	0.382	0.254	0.334089525017768	0	PHGDH	phosphoglycerate dehydrogenase [Source:HGNC Symbol;Acc:HGNC:8923]	single_cell
719	1.06460004098191e-05	0.433446033157449	0.41	0.287	0.341949533163389	0	SERP1	stress associated endoplasmic reticulum protein 1 [Source:HGNC Symbol;Acc:HGNC:10759]	single_cell
720	1.0772583266083e-05	-0.672921025682375	0.046	0.125	0.346015374506586	0	SLC20A2	solute carrier family 20 member 2 [Source:HGNC Symbol;Acc:HGNC:10947]	single_cell
721	1.09194262379844e-05	-0.560793494208738	0.053	0.134	0.350731970764057	0	ARHGAP5	Rho GTPase activating protein 5 [Source:HGNC Symbol;Acc:HGNC:675]	single_cell
722	1.10023869305372e-05	0.500121035590998	0.116	0.042	0.353396668208854	0	FST	follistatin [Source:HGNC Symbol;Acc:HGNC:3971]	single_cell
723	1.10321064987428e-05	0.531957419314437	0.154	0.068	0.354351260739618	0	CCDC58	NA	single_cell
724	1.11651079957831e-05	0.453683651365104	0.114	0.04	0.358623268824552	0	GRTP1	growth hormone regulated TBC protein 1 [Source:HGNC Symbol;Acc:HGNC:20310]	single_cell
725	1.12953944762997e-05	-0.500894146700345	0.037	0.112	0.362808070578745	0	GADD45A	growth arrest and DNA damage inducible alpha [Source:HGNC Symbol;Acc:HGNC:4095]	single_cell
726	1.14106077384788e-05	0.452387733469872	0.311	0.189	0.366508720559941	0	GTPBP4	GTP binding protein 4 [Source:HGNC Symbol;Acc:HGNC:21535]	single_cell
728	1.24447086968823e-05	0.631364563273326	0.151	0.068	0.399724043343861	0	ODC1	ornithine decarboxylase 1 [Source:HGNC Symbol;Acc:HGNC:8109]	single_cell
729	1.32046020555862e-05	0.539789604875722	0.167	0.077	0.42413181802543	0	WDHD1	WD repeat and HMG-box DNA binding protein 1 [Source:HGNC Symbol;Acc:HGNC:23170]	single_cell
730	1.33925063000257e-05	0.495388797522885	0.246	0.14	0.430167302356826	0	GTF3A	general transcription factor IIIA [Source:HGNC Symbol;Acc:HGNC:4662]	single_cell
731	1.34562971852387e-05	0.473519712570232	0.274	0.162	0.432216265589866	0	OLA1	Obg like ATPase 1 [Source:HGNC Symbol;Acc:HGNC:28833]	single_cell
732	1.42523401280787e-05	-0.630872467078275	0.169	0.279	0.457785164913886	0	TSC22D1	TSC22 domain family member 1 [Source:HGNC Symbol;Acc:HGNC:16826]	single_cell
733	1.44281118751443e-05	0.41993754530306	0.39	0.259	0.463430953429635	0	NARS	NA	single_cell
734	1.50595401714639e-05	0.449044237055216	0.116	0.042	0.483712430307421	0	ZNF90	zinc finger protein 90 [Source:HGNC Symbol;Acc:HGNC:13165]	single_cell
735	1.52382266880803e-05	0.436156346107443	0.114	0.042	0.489451841221138	0	COG2	component of oligomeric golgi complex 2 [Source:HGNC Symbol;Acc:HGNC:6546]	single_cell
736	1.54589126542831e-05	0.5081264551732	0.228	0.127	0.496540274455573	0	GPI	glucose-6-phosphate isomerase [Source:HGNC Symbol;Acc:HGNC:4458]	single_cell
737	1.58851896431833e-05	0.485502915615797	0.263	0.158	0.510232291339046	0	SDAD1	SDA1 domain containing 1 [Source:HGNC Symbol;Acc:HGNC:25537]	single_cell
738	1.63527606326758e-05	0.49700191690667	0.129	0.053	0.525250671521547	0	FOPNL	NA	single_cell
739	1.65021839332229e-05	0.533676279157448	0.257	0.151	0.53005014793512	0	KIF20B	kinesin family member 20B [Source:HGNC Symbol;Acc:HGNC:7212]	single_cell
740	1.70516238136651e-05	0.534076851741757	0.259	0.149	0.547698156894922	0	REXO2	RNA exonuclease 2 [Source:HGNC Symbol;Acc:HGNC:17851]	single_cell
741	1.71120049091406e-05	0.536803681358261	0.272	0.164	0.549637597681596	0	NUDT5	nudix hydrolase 5 [Source:HGNC Symbol;Acc:HGNC:8052]	single_cell
742	1.73732490003414e-05	-0.542459188020756	0.044	0.119	0.558028757890965	0	ATP5D	NA	single_cell
743	1.74708670830697e-05	0.590899566030209	0.274	0.165	0.561164250708198	0	BUD23	BUD23 rRNA methyltransferase and ribosome maturation factor [Source:HGNC Symbol;Acc:HGNC:16405]	single_cell
744	1.75806883782393e-05	0.608736276447038	0.16	0.075	0.564691710709046	0	DHCR24	24-dehydrocholesterol reductase [Source:HGNC Symbol;Acc:HGNC:2859]	single_cell
745	1.76185051366323e-05	-0.48917897527816	0.092	0.191	0.565906384988629	0	EIF4G3	eukaryotic translation initiation factor 4 gamma 3 [Source:HGNC Symbol;Acc:HGNC:3298]	single_cell
746	1.76247796389824e-05	-0.631104612911018	0.086	0.178	0.566107922004114	0	SH3GLB1	SH3 domain containing GRB2 like, endophilin B1 [Source:HGNC Symbol;Acc:HGNC:10833]	single_cell
747	1.8864747874129e-05	-0.560214307099351	0.118	0.222	0.605935701717022	0	C5orf66	chromosome 5 putative open reading frame 66 [Source:HGNC Symbol;Acc:HGNC:48332]	single_cell
748	1.88868389029733e-05	0.478983495768043	0.281	0.165	0.606645265563504	0	BIRC5	baculoviral IAP repeat containing 5 [Source:HGNC Symbol;Acc:HGNC:593]	single_cell
749	1.93495911394095e-05	0.477395673050383	0.401	0.283	0.621508867397833	0	NDUFB10	NADH:ubiquinone oxidoreductase subunit B10 [Source:HGNC Symbol;Acc:HGNC:7696]	single_cell
750	1.96451629458207e-05	0.446666695191451	0.318	0.2	0.63100263381976	0	SF3B5	splicing factor 3b subunit 5 [Source:HGNC Symbol;Acc:HGNC:21083]	single_cell
751	1.96898721918765e-05	0.420851431395318	0.397	0.272	0.632438694803073	0	STRAP	serine/threonine kinase receptor associated protein [Source:HGNC Symbol;Acc:HGNC:30796]	single_cell
752	2.03589775525077e-05	0.434267652483633	0.105	0.037	0.653930358986548	0	ATG4C	autophagy related 4C cysteine peptidase [Source:HGNC Symbol;Acc:HGNC:16040]	single_cell
753	2.05686817773534e-05	-0.515430981036653	0.2	0.318	0.660666058688591	0	HP1BP3	heterochromatin protein 1 binding protein 3 [Source:HGNC Symbol;Acc:HGNC:24973]	single_cell
754	2.09689392979493e-05	0.509994885349367	0.145	0.064	0.673522330250132	0	KIF14	kinesin family member 14 [Source:HGNC Symbol;Acc:HGNC:19181]	single_cell
755	2.12041295708775e-05	0.453889470824903	0.283	0.167	0.681076641816585	0	SDHD	succinate dehydrogenase complex subunit D [Source:HGNC Symbol;Acc:HGNC:10683]	single_cell
756	2.16356487509602e-05	-0.545968537819521	0.121	0.222	0.694937037880842	0	MAGED1	MAGE family member D1 [Source:HGNC Symbol;Acc:HGNC:6813]	single_cell
758	2.21716176046984e-05	-0.558002019700439	0.171	0.278	0.712152357462913	0	SENP6	SUMO specific peptidase 6 [Source:HGNC Symbol;Acc:HGNC:20944]	single_cell
759	2.24119890297763e-05	0.448049061425579	0.118	0.046	0.719873087636413	0	NIF3L1	NGG1 interacting factor 3 like 1 [Source:HGNC Symbol;Acc:HGNC:13390]	single_cell
760	2.29521971680692e-05	0.466295938597066	0.151	0.07	0.737224573038381	0	NDC80	NDC80 kinetochore complex component [Source:HGNC Symbol;Acc:HGNC:16909]	single_cell
761	2.30003075255613e-05	0.495635221512233	0.208	0.112	0.738769877721029	0	FBXL5	F-box and leucine rich repeat protein 5 [Source:HGNC Symbol;Acc:HGNC:13602]	single_cell
762	2.30692449984326e-05	0.499135879505985	0.154	0.07	0.740984149349654	0	TTF2	transcription termination factor 2 [Source:HGNC Symbol;Acc:HGNC:12398]	single_cell
763	2.45644388991607e-05	0.459809868647214	0.138	0.059	0.78900977744104	0	AL161452.1	NA	single_cell
764	2.49658359053571e-05	-0.646103863213183	0.068	0.153	0.801902649280069	0	DAAM1	dishevelled associated activator of morphogenesis 1 [Source:HGNC Symbol;Acc:HGNC:18142]	single_cell
765	2.54105341711817e-05	-0.554607906261183	0.103	0.199	0.816186357578355	0	CD164	CD164 molecule [Source:HGNC Symbol;Acc:HGNC:1632]	single_cell
766	2.56664262207615e-05	0.490649649327761	0.555	0.458	0.824405610210861	0	POMP	proteasome maturation protein [Source:HGNC Symbol;Acc:HGNC:20330]	single_cell
767	2.63376361538597e-05	0.408638842536796	0.204	0.108	0.845964873261972	0	SNRNP40	small nuclear ribonucleoprotein U5 subunit 40 [Source:HGNC Symbol;Acc:HGNC:30857]	single_cell
769	2.67344017103417e-05	0.528668247672112	0.206	0.114	0.858708982936175	0	ABCE1	ATP binding cassette subfamily E member 1 [Source:HGNC Symbol;Acc:HGNC:69]	single_cell
771	2.72842895410739e-05	0.549629269448108	0.296	0.189	0.876371380059294	0	EIF4A3	eukaryotic translation initiation factor 4A3 [Source:HGNC Symbol;Acc:HGNC:18683]	single_cell
772	2.82259812489926e-05	0.442173953324913	0.364	0.244	0.906618517717642	0	SELENOF	selenoprotein F [Source:HGNC Symbol;Acc:HGNC:17705]	single_cell
773	2.84209076749494e-05	0.485105149681878	0.204	0.107	0.912879554519376	0	NFU1	NFU1 iron-sulfur cluster scaffold [Source:HGNC Symbol;Acc:HGNC:16287]	single_cell
774	2.95429855915412e-05	0.479626225673135	0.145	0.064	0.948920697200303	0	STX18	syntaxin 18 [Source:HGNC Symbol;Acc:HGNC:15942]	single_cell
775	3.03429063256271e-05	0.452293732451886	0.132	0.055	0.974614151179141	0	AC011462.1	NA	single_cell
777	3.05341868103789e-05	0.468858143293631	0.373	0.268	0.98075808034937	0	CYC1	cytochrome c1 [Source:HGNC Symbol;Acc:HGNC:2579]	single_cell
778	3.06180760628859e-05	0.480857171618195	0.283	0.175	0.983452603139896	0	OIP5-AS1	OIP5 antisense RNA 1 [Source:HGNC Symbol;Acc:HGNC:43563]	single_cell
780	3.21563721562386e-05	0.477499589117346	0.184	0.096	1	0	TXNRD1	thioredoxin reductase 1 [Source:HGNC Symbol;Acc:HGNC:12437]	single_cell
781	3.22972982489004e-05	-0.539321410566541	0.094	0.186	1	0	NUB1	negative regulator of ubiquitin like proteins 1 [Source:HGNC Symbol;Acc:HGNC:17623]	single_cell
782	3.31558614990157e-05	0.507159214824759	0.197	0.105	1	0	ZNF771	zinc finger protein 771 [Source:HGNC Symbol;Acc:HGNC:29653]	single_cell
783	3.52817820269798e-05	0.511299761804523	0.125	0.053	1	0	ALDH18A1	aldehyde dehydrogenase 18 family member A1 [Source:HGNC Symbol;Acc:HGNC:9722]	single_cell
784	3.55428087140295e-05	0.481734227943621	0.243	0.143	1	0	MAPK6	mitogen-activated protein kinase 6 [Source:HGNC Symbol;Acc:HGNC:6879]	single_cell
785	3.58881046778692e-05	-0.628846728558419	0.178	0.285	1	0	APOC1	apolipoprotein C1 [Source:HGNC Symbol;Acc:HGNC:607]	single_cell
786	3.71163618669522e-05	-0.499339440780143	0.158	0.268	1	0	PRKAR1A	protein kinase cAMP-dependent type I regulatory subunit alpha [Source:HGNC Symbol;Acc:HGNC:9388]	single_cell
787	3.72067393786289e-05	0.500280455003609	0.101	0.037	1	0	SLC2A1	solute carrier family 2 member 1 [Source:HGNC Symbol;Acc:HGNC:11005]	single_cell
788	3.78195755814133e-05	0.457348792138265	0.121	0.05	1	0	CDCA3	cell division cycle associated 3 [Source:HGNC Symbol;Acc:HGNC:14624]	single_cell
789	3.89234488249204e-05	-0.559470371676463	0.096	0.188	1	0	BCAS3	BCAS3 microtubule associated cell migration factor [Source:HGNC Symbol;Acc:HGNC:14347]	single_cell
790	3.96840943576433e-05	-0.426507679469685	0.445	0.557	1	0	APLP2	amyloid beta precursor like protein 2 [Source:HGNC Symbol;Acc:HGNC:598]	single_cell
791	4.05940455648677e-05	-0.688173754085771	0.283	0.39	1	0	B2M	beta-2-microglobulin [Source:HGNC Symbol;Acc:HGNC:914]	single_cell
792	4.06289303914885e-05	0.440260730825512	0.16	0.077	1	0	TTI2	TELO2 interacting protein 2 [Source:HGNC Symbol;Acc:HGNC:26262]	single_cell
793	4.06505682864829e-05	0.419170466230348	0.107	0.04	1	0	MCM5	minichromosome maintenance complex component 5 [Source:HGNC Symbol;Acc:HGNC:6948]	single_cell
794	4.11546027834259e-05	-0.508136985628564	0.057	0.134	1	0	KHSRP	KH-type splicing regulatory protein [Source:HGNC Symbol;Acc:HGNC:6316]	single_cell
795	4.15451730218562e-05	0.538214352427389	0.274	0.171	1	0	PSMC2	proteasome 26S subunit, ATPase 2 [Source:HGNC Symbol;Acc:HGNC:9548]	single_cell
796	4.27473675223892e-05	-0.533929801023138	0.044	0.116	1	0	MACROD2	mono-ADP ribosylhydrolase 2 [Source:HGNC Symbol;Acc:HGNC:16126]	single_cell
797	4.35193179380362e-05	0.454396041557036	0.364	0.25	1	0	PSMD1	proteasome 26S subunit, non-ATPase 1 [Source:HGNC Symbol;Acc:HGNC:9554]	single_cell
798	4.40161187352765e-05	0.409532205952953	0.151	0.07	1	0	PSME3	proteasome activator subunit 3 [Source:HGNC Symbol;Acc:HGNC:9570]	single_cell
799	4.53062392669285e-05	0.550272274905871	0.425	0.327	1	0	SNHG5	small nucleolar RNA host gene 5 [Source:HGNC Symbol;Acc:HGNC:21026]	single_cell
800	4.62803768808241e-05	-0.414630299321085	0.436	0.55	1	0	DNAJA1	DnaJ heat shock protein family (Hsp40) member A1 [Source:HGNC Symbol;Acc:HGNC:5229]	single_cell
801	4.64427547603809e-05	0.448399314717013	0.338	0.226	1	0	DGUOK-AS1	DGUOK antisense RNA 1 [Source:HGNC Symbol;Acc:HGNC:43441]	single_cell
802	4.71187263207055e-05	0.623036935738311	0.132	0.059	1	0	SYT1	synaptotagmin 1 [Source:HGNC Symbol;Acc:HGNC:11509]	single_cell
803	4.72682878700192e-05	0.477887934580872	0.132	0.057	1	0	UNG	uracil DNA glycosylase [Source:HGNC Symbol;Acc:HGNC:12572]	single_cell
804	4.73988741801776e-05	0.520133488772412	0.197	0.108	1	0	GTF2F2	general transcription factor IIF subunit 2 [Source:HGNC Symbol;Acc:HGNC:4653]	single_cell
805	4.74323208264388e-05	0.599899723870544	0.195	0.108	1	0	DLGAP1	DLG associated protein 1 [Source:HGNC Symbol;Acc:HGNC:2905]	single_cell
806	4.82574120429596e-05	-0.430516407931134	0.296	0.41	1	0	PPDPF	pancreatic progenitor cell differentiation and proliferation factor [Source:HGNC Symbol;Acc:HGNC:16142]	single_cell
807	4.83191044266652e-05	0.436948221913043	0.116	0.046	1	0	LINC01090	long intergenic non-protein coding RNA 1090 [Source:HGNC Symbol;Acc:HGNC:49201]	single_cell
808	4.87470823820442e-05	-0.462626676125011	0.375	0.487	1	0	UBC	ubiquitin C [Source:HGNC Symbol;Acc:HGNC:12468]	single_cell
809	4.88571812748903e-05	0.442293142888249	0.132	0.057	1	0	EXOSC5	exosome component 5 [Source:HGNC Symbol;Acc:HGNC:24662]	single_cell
810	4.89037081935381e-05	0.488326690686059	0.107	0.042	1	0	TPST2	tyrosylprotein sulfotransferase 2 [Source:HGNC Symbol;Acc:HGNC:12021]	single_cell
811	4.9232895239013e-05	0.487179197506671	0.3	0.191	1	0	FAM136A	family with sequence similarity 136 member A [Source:HGNC Symbol;Acc:HGNC:25911]	single_cell
812	4.96692182213303e-05	0.491409853327768	0.167	0.083	1	0	PRIM1	DNA primase subunit 1 [Source:HGNC Symbol;Acc:HGNC:9369]	single_cell
813	5.01003971718597e-05	0.501058543017524	0.116	0.048	1	0	RIMS2	regulating synaptic membrane exocytosis 2 [Source:HGNC Symbol;Acc:HGNC:17283]	single_cell
814	5.34210862481599e-05	0.477539773313778	0.228	0.132	1	0	MIS18A	MIS18 kinetochore protein A [Source:HGNC Symbol;Acc:HGNC:1286]	single_cell
815	5.45447183595907e-05	-0.554202168901233	0.32	0.43	1	0	SFPQ	splicing factor proline and glutamine rich [Source:HGNC Symbol;Acc:HGNC:10774]	single_cell
816	5.46555526537288e-05	0.483837570180832	0.248	0.145	1	0	SUGT1	SGT1 homolog, MIS12 kinetochore complex assembly cochaperone [Source:HGNC Symbol;Acc:HGNC:16987]	single_cell
817	5.53359488249008e-05	0.435770110970559	0.276	0.167	1	0	LMAN1	lectin, mannose binding 1 [Source:HGNC Symbol;Acc:HGNC:6631]	single_cell
818	5.54617339666446e-05	0.440491344033854	0.467	0.346	1	0	PGK1	phosphoglycerate kinase 1 [Source:HGNC Symbol;Acc:HGNC:8896]	single_cell
819	5.58476245596093e-05	0.426441222674762	0.259	0.154	1	0	SPART	spartin [Source:HGNC Symbol;Acc:HGNC:18514]	single_cell
820	5.63181388850065e-05	0.461472440830067	0.417	0.303	1	0	PFDN2	prefoldin subunit 2 [Source:HGNC Symbol;Acc:HGNC:8867]	single_cell
821	5.63599198412965e-05	-0.562396151269576	0.07	0.149	1	0	NPTN	neuroplastin [Source:HGNC Symbol;Acc:HGNC:17867]	single_cell
822	5.72363237912172e-05	-0.531270838266083	0.068	0.149	1	0	SERINC1	serine incorporator 1 [Source:HGNC Symbol;Acc:HGNC:13464]	single_cell
823	5.72486627270009e-05	-0.444047376580736	0.246	0.353	1	0	AC073621.1	NA	single_cell
824	5.74836422168676e-05	0.45759213950343	0.228	0.132	1	0	PGD	phosphogluconate dehydrogenase [Source:HGNC Symbol;Acc:HGNC:8891]	single_cell
825	5.75049983701917e-05	0.410907852204698	0.382	0.261	1	0	TRA2B	transformer 2 beta homolog [Source:HGNC Symbol;Acc:HGNC:10781]	single_cell
826	5.80586798870967e-05	0.420244032175945	0.156	0.074	1	0	HPRT1	hypoxanthine phosphoribosyltransferase 1 [Source:HGNC Symbol;Acc:HGNC:5157]	single_cell
827	5.89982217463052e-05	0.462752982246458	0.105	0.04	1	0	MTAP	methylthioadenosine phosphorylase [Source:HGNC Symbol;Acc:HGNC:7413]	single_cell
828	6.01075316813326e-05	0.468082144821464	0.116	0.048	1	0	DHCR7	7-dehydrocholesterol reductase [Source:HGNC Symbol;Acc:HGNC:2860]	single_cell
829	6.07120779164961e-05	-0.467830951173881	0.279	0.399	1	0	TCEAL9	transcription elongation factor A like 9 [Source:HGNC Symbol;Acc:HGNC:30084]	single_cell
830	6.51518848239056e-05	0.458124751843454	0.118	0.05	1	0	BFAR	bifunctional apoptosis regulator [Source:HGNC Symbol;Acc:HGNC:17613]	single_cell
832	6.59690031869542e-05	0.496626467695124	0.195	0.107	1	0	MFF	mitochondrial fission factor [Source:HGNC Symbol;Acc:HGNC:24858]	single_cell
833	6.62635494318054e-05	0.503711571585642	0.219	0.125	1	0	RFC1	replication factor C subunit 1 [Source:HGNC Symbol;Acc:HGNC:9969]	single_cell
834	6.85271930706287e-05	0.476167724588229	0.121	0.053	1	0	VMA21	vacuolar ATPase assembly factor VMA21 [Source:HGNC Symbol;Acc:HGNC:22082]	single_cell
835	7.15869605156114e-05	-0.534969999953812	0.101	0.188	1	0	COPE	COPI coat complex subunit epsilon [Source:HGNC Symbol;Acc:HGNC:2234]	single_cell
836	7.1735465912664e-05	0.555152016220556	0.178	0.096	1	0	GULP1	GULP PTB domain containing engulfment adaptor 1 [Source:HGNC Symbol;Acc:HGNC:18649]	single_cell
837	7.21220272336499e-05	-0.480162690286334	0.226	0.338	1	0	ZCCHC11	NA	single_cell
838	7.24808652461446e-05	0.493046950737223	0.2	0.108	1	0	SRP19	signal recognition particle 19 [Source:HGNC Symbol;Acc:HGNC:11300]	single_cell
839	7.29164212252697e-05	-0.508116353994272	0.042	0.11	1	0	PLCB1	phospholipase C beta 1 [Source:HGNC Symbol;Acc:HGNC:15917]	single_cell
840	7.34419784424679e-05	0.408617426646398	0.171	0.086	1	0	KIF23	kinesin family member 23 [Source:HGNC Symbol;Acc:HGNC:6392]	single_cell
841	7.36283522329608e-05	0.471687405452033	0.274	0.173	1	0	NUDT21	nudix hydrolase 21 [Source:HGNC Symbol;Acc:HGNC:13870]	single_cell
842	7.44424986870185e-05	0.484013065351399	0.186	0.099	1	0	DCTPP1	dCTP pyrophosphatase 1 [Source:HGNC Symbol;Acc:HGNC:28777]	single_cell
844	7.54149946634913e-05	-0.495643657092585	0.164	0.268	1	0	TRAPPC1	trafficking protein particle complex 1 [Source:HGNC Symbol;Acc:HGNC:19894]	single_cell
845	7.67587345295179e-05	0.555931336224927	0.432	0.338	1	0	GSTO1	glutathione S-transferase omega 1 [Source:HGNC Symbol;Acc:HGNC:13312]	single_cell
846	7.87241694058165e-05	0.432515297367767	0.202	0.112	1	0	COA4	cytochrome c oxidase assembly factor 4 homolog [Source:HGNC Symbol;Acc:HGNC:24604]	single_cell
847	7.8901931347516e-05	-0.439071353153078	0.037	0.103	1	0	RYBP	RING1 and YY1 binding protein [Source:HGNC Symbol;Acc:HGNC:10480]	single_cell
848	7.8901931347516e-05	-0.439071353153078	0.037	0.103	1	0	RYBP	RING1 and YY1 binding protein [Source:NCBI gene (formerly Entrezgene);Acc:23429]	single_cell
849	7.96776129476201e-05	-0.587798128306569	0.171	0.265	1	0	ZFP36L1	ZFP36 ring finger protein like 1 [Source:HGNC Symbol;Acc:HGNC:1107]	single_cell
850	8.17289707694976e-05	0.45030884689265	0.129	0.057	1	0	MOSPD1	motile sperm domain containing 1 [Source:HGNC Symbol;Acc:HGNC:25235]	single_cell
851	8.21312432504371e-05	-0.449894378363091	0.042	0.108	1	0	GNRHR2	gonadotropin releasing hormone receptor 2 (pseudogene) [Source:HGNC Symbol;Acc:HGNC:16341]	single_cell
852	8.22992488026059e-05	0.482257582928194	0.215	0.123	1	0	MPLKIP	M-phase specific PLK1 interacting protein [Source:HGNC Symbol;Acc:HGNC:16002]	single_cell
853	8.31841371141311e-05	0.4142620120704	0.145	0.068	1	0	GINS2	GINS complex subunit 2 [Source:HGNC Symbol;Acc:HGNC:24575]	single_cell
854	8.34483539934566e-05	-0.525115211800916	0.046	0.116	1	0	ZFAND3	zinc finger AN1-type containing 3 [Source:HGNC Symbol;Acc:HGNC:18019]	single_cell
855	8.35224175137213e-05	-0.433208084949406	0.057	0.132	1	0	AC006064.2	NA	single_cell
856	8.62279521229001e-05	0.438671294535499	0.112	0.046	1	0	ZNF93	zinc finger protein 93 [Source:HGNC Symbol;Acc:HGNC:13169]	single_cell
857	8.65996045034727e-05	0.49066111101911	0.169	0.086	1	0	ORC3	origin recognition complex subunit 3 [Source:HGNC Symbol;Acc:HGNC:8489]	single_cell
858	8.98599938785429e-05	0.443860533225961	0.544	0.441	1	0	SRSF3	serine and arginine rich splicing factor 3 [Source:HGNC Symbol;Acc:HGNC:10785]	single_cell
859	9.03088943076867e-05	0.450251036513011	0.292	0.189	1	0	SAE1	SUMO1 activating enzyme subunit 1 [Source:HGNC Symbol;Acc:HGNC:30660]	single_cell
860	9.05550599665346e-05	-0.462557890576131	0.039	0.105	1	0	KLF6	Kruppel like factor 6 [Source:HGNC Symbol;Acc:HGNC:2235]	single_cell
861	9.26770926978668e-05	0.514125957491576	0.268	0.167	1	0	SLC26A5	solute carrier family 26 member 5 [Source:HGNC Symbol;Acc:HGNC:9359]	single_cell
862	9.40106374681081e-05	-0.601029729586658	0.228	0.329	1	0	NREP	neuronal regeneration related protein [Source:HGNC Symbol;Acc:HGNC:16834]	single_cell
863	9.43044574534666e-05	0.474800268397141	0.191	0.103	1	0	PRKG1	protein kinase cGMP-dependent 1 [Source:HGNC Symbol;Acc:HGNC:9414]	single_cell
864	9.57623472129349e-05	0.437606412305178	0.145	0.07	1	0	POP7	POP7 homolog, ribonuclease P/MRP subunit [Source:HGNC Symbol;Acc:HGNC:19949]	single_cell
865	9.58766045316485e-05	0.421474090183087	0.311	0.206	1	0	GTF2A2	general transcription factor IIA subunit 2 [Source:HGNC Symbol;Acc:HGNC:4647]	single_cell
866	9.78209340931829e-05	-0.507065957235019	0.055	0.127	1	0	CIR1	corepressor interacting with RBPJ, CIR1 [Source:HGNC Symbol;Acc:HGNC:24217]	single_cell
867	0.000100217314444358	0.409546096692009	0.281	0.176	1	0	SRSF1	serine and arginine rich splicing factor 1 [Source:HGNC Symbol;Acc:HGNC:10780]	single_cell
868	0.000101738236506331	0.424243931251608	0.189	0.103	1	0	FBXO5	F-box protein 5 [Source:HGNC Symbol;Acc:HGNC:13584]	single_cell
869	0.00010302717699839	-0.496666117219717	0.081	0.162	1	0	MGST2	microsomal glutathione S-transferase 2 [Source:HGNC Symbol;Acc:HGNC:7063]	single_cell
871	0.000109293608032707	-0.576099450889084	0.208	0.307	1	0	FTX	FTX transcript, XIST regulator [Source:HGNC Symbol;Acc:HGNC:37190]	single_cell
872	0.000109938462950797	-0.614327125340147	0.684	0.721	1	0	ACTB	actin beta [Source:HGNC Symbol;Acc:HGNC:132]	single_cell
873	0.000112321929960089	-0.525495785229419	0.053	0.123	1	0	LINC00888	long intergenic non-protein coding RNA 888 [Source:HGNC Symbol;Acc:HGNC:48575]	single_cell
874	0.000116093874189845	-0.620189119726288	0.059	0.132	1	0	SVIL	supervillin [Source:HGNC Symbol;Acc:HGNC:11480]	single_cell
875	0.000116577721104701	0.441144914373923	0.147	0.074	1	0	RPRD1A	regulation of nuclear pre-mRNA domain containing 1A [Source:HGNC Symbol;Acc:HGNC:25560]	single_cell
876	0.000117961404583847	-0.440238168293667	0.088	0.171	1	0	RBBP6	RB binding protein 6, ubiquitin ligase [Source:HGNC Symbol;Acc:HGNC:9889]	single_cell
877	0.000122147181796502	0.408639400274443	0.147	0.072	1	0	CDCA8	cell division cycle associated 8 [Source:HGNC Symbol;Acc:HGNC:14629]	single_cell
878	0.000123195710828078	0.404292740372584	0.327	0.224	1	0	SLC38A1	solute carrier family 38 member 1 [Source:HGNC Symbol;Acc:HGNC:13447]	single_cell
879	0.000124348149929291	0.433146937486821	0.145	0.07	1	0	SEC11C	SEC11 homolog C, signal peptidase complex subunit [Source:HGNC Symbol;Acc:HGNC:23400]	single_cell
880	0.000126618354488522	0.487281981431883	0.125	0.057	1	0	ELP2	elongator acetyltransferase complex subunit 2 [Source:HGNC Symbol;Acc:HGNC:18248]	single_cell
881	0.000126772760602884	0.508767966561734	0.259	0.162	1	0	CENPX	centromere protein X [Source:HGNC Symbol;Acc:HGNC:11422]	single_cell
882	0.000127302195662658	0.411925080526465	0.215	0.125	1	0	MAD2L2	mitotic arrest deficient 2 like 2 [Source:HGNC Symbol;Acc:HGNC:6764]	single_cell
883	0.000133757675092445	-0.694824565559894	0.173	0.267	1	0	CCDC34	coiled-coil domain containing 34 [Source:HGNC Symbol;Acc:HGNC:25079]	single_cell
884	0.000133973614028518	0.427986169841063	0.204	0.118	1	0	SMC2	structural maintenance of chromosomes 2 [Source:HGNC Symbol;Acc:HGNC:14011]	single_cell
885	0.000134221266328858	0.472636093153999	0.25	0.154	1	0	TCP1	t-complex 1 [Source:HGNC Symbol;Acc:HGNC:11655]	single_cell
886	0.000135017312683389	-0.453208550762737	0.072	0.149	1	0	P4HB	prolyl 4-hydroxylase subunit beta [Source:HGNC Symbol;Acc:HGNC:8548]	single_cell
887	0.0001354211796979	0.451911578503957	0.127	0.059	1	0	GAD1	glutamate decarboxylase 1 [Source:HGNC Symbol;Acc:HGNC:4092]	single_cell
888	0.000138973670812566	0.457639752890685	0.147	0.074	1	0	KLHL7	kelch like family member 7 [Source:HGNC Symbol;Acc:HGNC:15646]	single_cell
889	0.00014618719716462	-0.669571446181067	0.103	0.184	1	0	PLD3	phospholipase D family member 3 [Source:HGNC Symbol;Acc:HGNC:17158]	single_cell
890	0.000146631870709249	-0.535266994112007	0.07	0.143	1	0	SBDS	SBDS ribosome maturation factor [Source:HGNC Symbol;Acc:HGNC:19440]	single_cell
891	0.000148808055556713	-0.696010687208039	0.175	0.263	1	0	BEX1	brain expressed X-linked 1 [Source:HGNC Symbol;Acc:HGNC:1036]	single_cell
892	0.000151086270331948	-0.593709600433857	0.105	0.188	1	0	UBE2B	ubiquitin conjugating enzyme E2 B [Source:HGNC Symbol;Acc:HGNC:12473]	single_cell
893	0.000151255007441645	0.41685112610598	0.211	0.123	1	0	RAB34	RAB34, member RAS oncogene family [Source:HGNC Symbol;Acc:HGNC:16519]	single_cell
894	0.000151461157404945	-0.61465896581105	0.274	0.375	1	0	NPC2	NPC intracellular cholesterol transporter 2 [Source:HGNC Symbol;Acc:HGNC:14537]	single_cell
895	0.000153205102174482	0.439499132309725	0.232	0.14	1	0	SDHB	succinate dehydrogenase complex iron sulfur subunit B [Source:HGNC Symbol;Acc:HGNC:10681]	single_cell
896	0.000157576263197276	0.475511006569583	0.316	0.221	1	0	COX7A2L	cytochrome c oxidase subunit 7A2 like [Source:HGNC Symbol;Acc:HGNC:2289]	single_cell
897	0.000163280237578349	-0.439520800887541	0.055	0.125	1	0	ATP6AP1	ATPase H+ transporting accessory protein 1 [Source:HGNC Symbol;Acc:HGNC:868]	single_cell
898	0.000166537638208536	0.493779014602739	0.202	0.118	1	0	MCM6	minichromosome maintenance complex component 6 [Source:HGNC Symbol;Acc:HGNC:6949]	single_cell
899	0.000167868183904384	0.416654873632198	0.327	0.226	1	0	DGUOK	deoxyguanosine kinase [Source:HGNC Symbol;Acc:HGNC:2858]	single_cell
900	0.000168532228089006	0.422774365550694	0.274	0.175	1	0	DMKN	dermokine [Source:HGNC Symbol;Acc:HGNC:25063]	single_cell
901	0.000170050201086967	-0.43450534350244	0.064	0.136	1	0	FEZ2	fasciculation and elongation protein zeta 2 [Source:HGNC Symbol;Acc:HGNC:3660]	single_cell
902	0.000173126462940186	0.42383511070037	0.213	0.129	1	0	CMC1	C-X9-C motif containing 1 [Source:HGNC Symbol;Acc:HGNC:28783]	single_cell
903	0.000176139675798807	-0.850073081694122	0.274	0.346	1	0	S100A10	S100 calcium binding protein A10 [Source:HGNC Symbol;Acc:HGNC:10487]	single_cell
904	0.000176179821005815	0.408369338225981	0.279	0.184	1	0	IPO7	importin 7 [Source:HGNC Symbol;Acc:HGNC:9852]	single_cell
905	0.000180629036004778	0.413835666972641	0.103	0.042	1	0	KIF2C	kinesin family member 2C [Source:HGNC Symbol;Acc:HGNC:6393]	single_cell
906	0.000181361681377561	-0.430142103670559	0.053	0.119	1	0	ARMCX3	armadillo repeat containing X-linked 3 [Source:HGNC Symbol;Acc:HGNC:24065]	single_cell
907	0.000186616266347471	0.454900137533066	0.208	0.123	1	0	AZIN1	antizyme inhibitor 1 [Source:HGNC Symbol;Acc:HGNC:16432]	single_cell
908	0.000189676739214592	-0.674216858406238	0.511	0.596	1	0	HIST1H4C	NA	single_cell
909	0.000193954690951626	0.456593200480771	0.232	0.142	1	0	LSM8	LSM8 homolog, U6 small nuclear RNA associated [Source:HGNC Symbol;Acc:HGNC:20471]	single_cell
910	0.000194360546219219	0.451764375696715	0.213	0.125	1	0	CSE1L	chromosome segregation 1 like [Source:HGNC Symbol;Acc:HGNC:2431]	single_cell
911	0.000198463432395209	-0.465147869679237	0.116	0.206	1	0	SRSF6	serine and arginine rich splicing factor 6 [Source:HGNC Symbol;Acc:HGNC:10788]	single_cell
912	0.000201831784085819	-0.455215818090133	0.048	0.112	1	0	CHMP4B	charged multivesicular body protein 4B [Source:HGNC Symbol;Acc:HGNC:16171]	single_cell
913	0.000203113962083391	0.455302428681509	0.248	0.156	1	0	C14orf119	chromosome 14 open reading frame 119 [Source:HGNC Symbol;Acc:HGNC:20270]	single_cell
914	0.000204555108337423	0.426146770540891	0.143	0.072	1	0	TMEM33	transmembrane protein 33 [Source:HGNC Symbol;Acc:HGNC:25541]	single_cell
915	0.000206496950482674	0.461108539739343	0.112	0.05	1	0	TIMM9	translocase of inner mitochondrial membrane 9 [Source:HGNC Symbol;Acc:HGNC:11819]	single_cell
916	0.000213209163610815	0.476944550431247	0.114	0.051	1	0	PKIB	cAMP-dependent protein kinase inhibitor beta [Source:HGNC Symbol;Acc:HGNC:9018]	single_cell
917	0.000214414555396368	-0.419578836258085	0.055	0.123	1	0	NDEL1	nudE neurodevelopment protein 1 like 1 [Source:HGNC Symbol;Acc:HGNC:17620]	single_cell
918	0.000215082905957548	0.496730731455348	0.221	0.134	1	0	CCDC138	coiled-coil domain containing 138 [Source:HGNC Symbol;Acc:HGNC:26531]	single_cell
919	0.000217171587522987	-0.512033665991903	0.07	0.143	1	0	PGRMC2	progesterone receptor membrane component 2 [Source:HGNC Symbol;Acc:HGNC:16089]	single_cell
921	0.000220382343546187	-0.500718666362934	0.048	0.112	1	0	PPP6R2	protein phosphatase 6 regulatory subunit 2 [Source:HGNC Symbol;Acc:HGNC:19253]	single_cell
922	0.000232976482881538	-0.480572247886054	0.248	0.351	1	0	CHD4	chromodomain helicase DNA binding protein 4 [Source:HGNC Symbol;Acc:HGNC:1919]	single_cell
923	0.000243946167228087	-0.499582483904619	0.088	0.164	1	0	FLNA	filamin A [Source:HGNC Symbol;Acc:HGNC:3754]	single_cell
924	0.000247677931052107	-0.470023070744543	0.224	0.325	1	0	GLUL	glutamate-ammonia ligase [Source:HGNC Symbol;Acc:HGNC:4341]	single_cell
925	0.000248265055744005	-0.636931076819412	0.046	0.108	1	0	EXT1	exostosin glycosyltransferase 1 [Source:HGNC Symbol;Acc:HGNC:3512]	single_cell
926	0.000249752438104076	-0.507558331772014	0.079	0.153	1	0	ASH2L	ASH2 like, histone lysine methyltransferase complex subunit [Source:HGNC Symbol;Acc:HGNC:744]	single_cell
927	0.000256783185096209	-0.466193436517619	0.046	0.108	1	0	PFKP	phosphofructokinase, platelet [Source:HGNC Symbol;Acc:HGNC:8878]	single_cell
928	0.00025735429421365	0.420475523854794	0.123	0.057	1	0	FAM98A	family with sequence similarity 98 member A [Source:HGNC Symbol;Acc:HGNC:24520]	single_cell
929	0.000258372556336034	0.43074029721503	0.154	0.079	1	0	NOP16	NOP16 nucleolar protein [Source:HGNC Symbol;Acc:HGNC:26934]	single_cell
930	0.000261336291741451	0.511173506377385	0.178	0.101	1	0	GGCT	gamma-glutamylcyclotransferase [Source:HGNC Symbol;Acc:HGNC:21705]	single_cell
931	0.000263585482719027	0.450046149361421	0.208	0.125	1	0	ADSS	NA	single_cell
932	0.000266275976115671	0.447543430951859	0.171	0.094	1	0	LIN28B	lin-28 homolog B [Source:HGNC Symbol;Acc:HGNC:32207]	single_cell
933	0.000267999399136062	-0.481034524694425	0.055	0.121	1	0	NINL	ninein like [Source:HGNC Symbol;Acc:HGNC:29163]	single_cell
934	0.000279212399822583	-0.497476404789388	0.053	0.118	1	0	COL6A1	collagen type VI alpha 1 chain [Source:HGNC Symbol;Acc:HGNC:2211]	single_cell
935	0.00028300349437808	-0.525301084025258	0.055	0.118	1	0	SERPING1	serpin family G member 1 [Source:HGNC Symbol;Acc:HGNC:1228]	single_cell
936	0.000289937852109636	-0.420869305622657	0.048	0.112	1	0	CD151	CD151 molecule (Raph blood group) [Source:HGNC Symbol;Acc:HGNC:1630]	single_cell
937	0.000289962082262753	-0.499312956795549	0.099	0.175	1	0	IST1	IST1 factor associated with ESCRT-III [Source:HGNC Symbol;Acc:HGNC:28977]	single_cell
938	0.000291236575064216	-0.43843581627297	0.094	0.176	1	0	ERGIC3	ERGIC and golgi 3 [Source:HGNC Symbol;Acc:HGNC:15927]	single_cell
939	0.000294547878692771	0.432617707358478	0.193	0.112	1	0	UTP18	UTP18 small subunit processome component [Source:HGNC Symbol;Acc:HGNC:24274]	single_cell
940	0.00029926902787805	-0.434457890180637	0.057	0.123	1	0	AC073342.1	NA	single_cell
941	0.000300870615409352	-0.508243165355287	0.083	0.16	1	0	KMT2A	lysine methyltransferase 2A [Source:HGNC Symbol;Acc:HGNC:7132]	single_cell
942	0.000301219012943558	0.432116532107231	0.154	0.085	1	0	NANS	N-acetylneuraminate synthase [Source:HGNC Symbol;Acc:HGNC:19237]	single_cell
943	0.000308888508828298	-0.442908047833213	0.077	0.151	1	0	MIDN	midnolin [Source:HGNC Symbol;Acc:HGNC:16298]	single_cell
944	0.000313251443237917	0.412851075058569	0.279	0.184	1	0	DKC1	dyskerin pseudouridine synthase 1 [Source:HGNC Symbol;Acc:HGNC:2890]	single_cell
946	0.000316159806440843	-0.448986812528857	0.116	0.202	1	0	CETN2	centrin 2 [Source:HGNC Symbol;Acc:HGNC:1867]	single_cell
947	0.000316654232976832	-0.412482042972853	0.125	0.211	1	0	DDAH2	dimethylarginine dimethylaminohydrolase 2 [Source:HGNC Symbol;Acc:HGNC:2716]	single_cell
948	0.000320550865055547	0.410138149997181	0.357	0.257	1	0	DPY30	dpy-30 histone methyltransferase complex regulatory subunit [Source:HGNC Symbol;Acc:HGNC:24590]	single_cell
949	0.000321654227666121	0.41439674363297	0.178	0.101	1	0	SUMO3	small ubiquitin like modifier 3 [Source:HGNC Symbol;Acc:HGNC:11124]	single_cell
950	0.000324578594700976	0.424252726364446	0.211	0.123	1	0	SNRPA	small nuclear ribonucleoprotein polypeptide A [Source:HGNC Symbol;Acc:HGNC:11151]	single_cell
951	0.000326546124180247	-0.477411605884378	0.114	0.197	1	0	UPF3A	UPF3A regulator of nonsense mediated mRNA decay [Source:HGNC Symbol;Acc:HGNC:20332]	single_cell
952	0.000327204744905375	-0.44091273552042	0.055	0.119	1	0	GATAD1	GATA zinc finger domain containing 1 [Source:HGNC Symbol;Acc:HGNC:29941]	single_cell
953	0.000328150402316177	0.486084773805325	0.206	0.123	1	0	TFDP2	transcription factor Dp-2 [Source:HGNC Symbol;Acc:HGNC:11751]	single_cell
954	0.000335036891881355	-0.478518578964386	0.07	0.14	1	0	TNNT1	troponin T1, slow skeletal type [Source:HGNC Symbol;Acc:HGNC:11948]	single_cell
955	0.000338751204309613	0.419385598187244	0.121	0.057	1	0	PPIL1	peptidylprolyl isomerase like 1 [Source:HGNC Symbol;Acc:HGNC:9260]	single_cell
956	0.000339253349383073	0.514657528536127	0.331	0.239	1	0	COX7B	cytochrome c oxidase subunit 7B [Source:HGNC Symbol;Acc:HGNC:2291]	single_cell
957	0.000346212124337215	-0.553706805031978	0.07	0.14	1	0	PTMS	parathymosin [Source:HGNC Symbol;Acc:HGNC:9629]	single_cell
958	0.000354835764959706	-0.424113302173304	0.044	0.105	1	0	HES1	hes family bHLH transcription factor 1 [Source:HGNC Symbol;Acc:HGNC:5192]	single_cell
959	0.00035529486434339	-0.453336010712345	0.178	0.267	1	0	TMCO1	transmembrane and coiled-coil domains 1 [Source:HGNC Symbol;Acc:HGNC:18188]	single_cell
960	0.000378727971847703	0.40481213322756	0.114	0.053	1	0	NPM1P5	nucleophosmin 1 pseudogene 5 [Source:HGNC Symbol;Acc:HGNC:7925]	single_cell
961	0.000380298912878843	-0.508977401698209	0.05	0.112	1	0	DNAJC3	DnaJ heat shock protein family (Hsp40) member C3 [Source:HGNC Symbol;Acc:HGNC:9439]	single_cell
962	0.00039323728161182	-0.50023743840547	0.105	0.184	1	0	DYNC1I2	dynein cytoplasmic 1 intermediate chain 2 [Source:HGNC Symbol;Acc:HGNC:2964]	single_cell
963	0.000396442536440338	-0.563466114676574	0.044	0.103	1	0	TAOK3	TAO kinase 3 [Source:HGNC Symbol;Acc:HGNC:18133]	single_cell
964	0.000416407713727981	-0.430010694424402	0.07	0.14	1	0	AFDN	afadin, adherens junction formation factor [Source:HGNC Symbol;Acc:HGNC:7137]	single_cell
965	0.000417166179266198	-0.437449412686287	0.072	0.143	1	0	AC093110.1	NA	single_cell
966	0.000424444999558507	0.484446299335539	0.254	0.171	1	0	IARS	NA	single_cell
968	0.000447142330206141	-0.59787485175474	0.125	0.208	1	0	LRRFIP1	LRR binding FLII interacting protein 1 [Source:HGNC Symbol;Acc:HGNC:6702]	single_cell
969	0.000447523563592675	0.430803453255664	0.235	0.151	1	0	CISD1	CDGSH iron sulfur domain 1 [Source:HGNC Symbol;Acc:HGNC:30880]	single_cell
970	0.000462049024496382	-0.452148603928321	0.059	0.125	1	0	PTK7	protein tyrosine kinase 7 (inactive) [Source:HGNC Symbol;Acc:HGNC:9618]	single_cell
971	0.00046608949084234	0.419331463812	0.123	0.061	1	0	AL139021.1	NA	single_cell
972	0.000472997199135693	0.403956721157179	0.16	0.088	1	0	AC079907.1	NA	single_cell
973	0.000478989060107028	-0.411891301844334	0.066	0.132	1	0	SMDT1	single-pass membrane protein with aspartate rich tail 1 [Source:HGNC Symbol;Acc:HGNC:25055]	single_cell
974	0.000479035245715493	0.423635040622894	0.333	0.239	1	0	TMPO	thymopoietin [Source:HGNC Symbol;Acc:HGNC:11875]	single_cell
975	0.000498640871880092	-0.439252730513881	0.075	0.143	1	0	RBMS1	RNA binding motif single stranded interacting protein 1 [Source:HGNC Symbol;Acc:HGNC:9907]	single_cell
976	0.000501380165269468	-0.536474455240268	0.23	0.322	1	0	STARD4-AS1	STARD4 antisense RNA 1 [Source:HGNC Symbol;Acc:HGNC:44117]	single_cell
977	0.000518988777124399	-0.459335338884118	0.064	0.129	1	0	ZNF124	zinc finger protein 124 [Source:HGNC Symbol;Acc:HGNC:12907]	single_cell
978	0.00051979374662799	-0.498086262818283	0.079	0.147	1	0	ACTN4	actinin alpha 4 [Source:HGNC Symbol;Acc:HGNC:166]	single_cell
979	0.000522076951078764	-0.705884693810811	0.09	0.156	1	0	TNFRSF12A	TNF receptor superfamily member 12A [Source:HGNC Symbol;Acc:HGNC:18152]	single_cell
980	0.000534939970719518	-0.536065953747259	0.05	0.11	1	0	EMP2	epithelial membrane protein 2 [Source:HGNC Symbol;Acc:HGNC:3334]	single_cell
981	0.000536471559895682	-0.48615853921579	0.096	0.173	1	0	RAD23B	RAD23 homolog B, nucleotide excision repair protein [Source:HGNC Symbol;Acc:HGNC:9813]	single_cell
982	0.000542559553422891	0.486011984139579	0.318	0.232	1	0	TUFM	Tu translation elongation factor, mitochondrial [Source:HGNC Symbol;Acc:HGNC:12420]	single_cell
983	0.000548678162305918	0.443626839355864	0.254	0.167	1	0	TXNL1	thioredoxin like 1 [Source:HGNC Symbol;Acc:HGNC:12436]	single_cell
984	0.000559084258486827	0.401130683871602	0.215	0.131	1	0	USP48	ubiquitin specific peptidase 48 [Source:HGNC Symbol;Acc:HGNC:18533]	single_cell
985	0.000568052919238913	0.403845073787221	0.145	0.077	1	0	NUDT1	nudix hydrolase 1 [Source:HGNC Symbol;Acc:HGNC:8048]	single_cell
986	0.000574157650505702	-0.425626254770382	0.134	0.219	1	0	SREK1	splicing regulatory glutamic acid and lysine rich protein 1 [Source:HGNC Symbol;Acc:HGNC:17882]	single_cell
987	0.000575642961147199	0.415816058009384	0.2	0.119	1	0	TIMMDC1	translocase of inner mitochondrial membrane domain containing 1 [Source:HGNC Symbol;Acc:HGNC:1321]	single_cell
988	0.000578927269150227	-0.471816068660264	0.114	0.193	1	0	SETD2	SET domain containing 2, histone lysine methyltransferase [Source:HGNC Symbol;Acc:HGNC:18420]	single_cell
989	0.000579275541787958	0.419922742120044	0.178	0.105	1	0	UBA2	ubiquitin like modifier activating enzyme 2 [Source:HGNC Symbol;Acc:HGNC:30661]	single_cell
990	0.000610428975307634	0.420133225785368	0.178	0.101	1	0	ASF1A	anti-silencing function 1A histone chaperone [Source:HGNC Symbol;Acc:HGNC:20995]	single_cell
991	0.000614017505853901	-0.466244342741013	0.121	0.2	1	0	EEF1A1	eukaryotic translation elongation factor 1 alpha 1 [Source:HGNC Symbol;Acc:HGNC:3189]	single_cell
993	0.000629476130549876	0.405796370691195	0.116	0.057	1	0	CCNH	cyclin H [Source:HGNC Symbol;Acc:HGNC:1594]	single_cell
995	0.000663510203536227	0.448422862837834	0.18	0.108	1	0	SMIM20	small integral membrane protein 20 [Source:HGNC Symbol;Acc:HGNC:37260]	single_cell
996	0.00066572012396241	0.498041388983002	0.18	0.108	1	0	GMPS	guanine monophosphate synthase [Source:HGNC Symbol;Acc:HGNC:4378]	single_cell
997	0.000695793086322683	-0.409739174003953	0.059	0.121	1	0	GSTK1	glutathione S-transferase kappa 1 [Source:HGNC Symbol;Acc:HGNC:16906]	single_cell
998	0.000697694591424363	0.401135008869931	0.158	0.088	1	0	FEN1	flap structure-specific endonuclease 1 [Source:HGNC Symbol;Acc:HGNC:3650]	single_cell
999	0.000722600505902304	0.400655419547442	0.204	0.123	1	0	MCM9	minichromosome maintenance 9 homologous recombination repair factor [Source:HGNC Symbol;Acc:HGNC:21484]	single_cell
1000	0.000733138117174329	-0.44531040032427	0.053	0.114	1	0	CCDC18-AS1	CCDC18 antisense RNA 1 [Source:HGNC Symbol;Acc:HGNC:52262]	single_cell
1001	0.000744993162440766	0.414471433496754	0.289	0.208	1	0	HAUS1	HAUS augmin like complex subunit 1 [Source:HGNC Symbol;Acc:HGNC:25174]	single_cell
1002	0.000749411042722962	-0.499563563624752	0.055	0.114	1	0	TAGLN2	transgelin 2 [Source:HGNC Symbol;Acc:HGNC:11554]	single_cell
1003	0.000755131897621341	0.416714905730709	0.2	0.121	1	0	BOLA3	bolA family member 3 [Source:HGNC Symbol;Acc:HGNC:24415]	single_cell
1004	0.000766835489087096	0.439257790276092	0.129	0.068	1	0	EPHA1	EPH receptor A1 [Source:HGNC Symbol;Acc:HGNC:3385]	single_cell
1005	0.000793267699437118	-0.639553238918621	0.061	0.123	1	0	ANXA3	annexin A3 [Source:HGNC Symbol;Acc:HGNC:541]	single_cell
1006	0.000794444320136139	-0.602774197823159	0.081	0.149	1	0	SOX11	SRY-box transcription factor 11 [Source:HGNC Symbol;Acc:HGNC:11191]	single_cell
1007	0.00079646610227426	-0.451394607549503	0.07	0.136	1	0	PRKRIP1	PRKR interacting protein 1 [Source:HGNC Symbol;Acc:HGNC:21894]	single_cell
1008	0.000836290617027155	-0.464807555361321	0.066	0.129	1	0	NPEPPS	aminopeptidase puromycin sensitive [Source:HGNC Symbol;Acc:HGNC:7900]	single_cell
1009	0.00084342121060541	-0.50650060530286	0.105	0.178	1	0	PBX1	PBX homeobox 1 [Source:HGNC Symbol;Acc:HGNC:8632]	single_cell
1010	0.000858945217684046	-0.456653341442728	0.077	0.143	1	0	WNK1	WNK lysine deficient protein kinase 1 [Source:HGNC Symbol;Acc:HGNC:14540]	single_cell
1011	0.000867898320069803	0.401325336980629	0.39	0.303	1	0	NDUFV2-AS1	NDUFV2 antisense RNA 1 [Source:HGNC Symbol;Acc:HGNC:50826]	single_cell
1012	0.000868975179695512	-0.464922838997608	0.086	0.154	1	0	MEF2A	myocyte enhancer factor 2A [Source:HGNC Symbol;Acc:HGNC:6993]	single_cell
1013	0.000872638639975622	-0.402326003079953	0.116	0.193	1	0	TMED4	transmembrane p24 trafficking protein 4 [Source:HGNC Symbol;Acc:HGNC:22301]	single_cell
1014	0.000877428303611175	-0.508069738907003	0.092	0.16	1	0	CCNL2	cyclin L2 [Source:HGNC Symbol;Acc:HGNC:20570]	single_cell
1015	0.000894578658310587	0.403170817668691	0.342	0.252	1	0	GTF3C6	general transcription factor IIIC subunit 6 [Source:HGNC Symbol;Acc:HGNC:20872]	single_cell
1016	0.000940382427019006	-0.432353888681616	0.094	0.165	1	0	ST3GAL6	ST3 beta-galactoside alpha-2,3-sialyltransferase 6 [Source:HGNC Symbol;Acc:HGNC:18080]	single_cell
1017	0.000941641548677326	-0.437519541396328	0.107	0.18	1	0	BCLAF1	BCL2 associated transcription factor 1 [Source:HGNC Symbol;Acc:HGNC:16863]	single_cell
1018	0.000961504486264007	-0.447317806945015	0.088	0.156	1	0	ALDH2	aldehyde dehydrogenase 2 family member [Source:HGNC Symbol;Acc:HGNC:404]	single_cell
1019	0.000972375590115877	0.432703895077791	0.235	0.156	1	0	NCBP2	nuclear cap binding protein subunit 2 [Source:HGNC Symbol;Acc:HGNC:7659]	single_cell
1020	0.000975947747596848	0.431091194190042	0.191	0.116	1	0	NOL11	nucleolar protein 11 [Source:HGNC Symbol;Acc:HGNC:24557]	single_cell
1021	0.00104259187645517	-0.468207837193726	0.055	0.112	1	0	FGD6	FYVE, RhoGEF and PH domain containing 6 [Source:HGNC Symbol;Acc:HGNC:21740]	single_cell
1022	0.00110487282725652	-0.431753998838643	0.068	0.129	1	0	S100A13	S100 calcium binding protein A13 [Source:HGNC Symbol;Acc:HGNC:10490]	single_cell
1023	0.00112951586034177	-0.498005317605213	0.105	0.178	1	0	ASH1L	ASH1 like histone lysine methyltransferase [Source:HGNC Symbol;Acc:HGNC:19088]	single_cell
1024	0.00114315306559759	-0.419493583404439	0.05	0.107	1	0	NFAT5	nuclear factor of activated T cells 5 [Source:HGNC Symbol;Acc:HGNC:7774]	single_cell
1025	0.0011533081665792	0.404186585281662	0.184	0.112	1	0	ELOVL5	ELOVL fatty acid elongase 5 [Source:HGNC Symbol;Acc:HGNC:21308]	single_cell
1027	0.00117033834398891	-0.4512036435789	0.206	0.292	1	0	ARID4B	AT-rich interaction domain 4B [Source:HGNC Symbol;Acc:HGNC:15550]	single_cell
1028	0.00118786510924498	-0.413484329197931	0.05	0.107	1	0	CFL2	cofilin 2 [Source:HGNC Symbol;Acc:HGNC:1875]	single_cell
1029	0.00122947227097969	0.404049339850145	0.156	0.09	1	0	PYCR2	pyrroline-5-carboxylate reductase 2 [Source:HGNC Symbol;Acc:HGNC:30262]	single_cell
1030	0.00123456626531399	-0.457956757552712	0.186	0.268	1	0	AC004453.1	NA	single_cell
1031	0.00130342705115866	-0.425382503120119	0.298	0.395	1	0	CTNNB1	catenin beta 1 [Source:HGNC Symbol;Acc:HGNC:2514]	single_cell
1032	0.00130672293563873	0.4090937444852	0.123	0.066	1	0	IFRD1	interferon related developmental regulator 1 [Source:HGNC Symbol;Acc:HGNC:5456]	single_cell
1033	0.00138167735923295	-0.434505659202978	0.193	0.276	1	0	ACTN1	actinin alpha 1 [Source:HGNC Symbol;Acc:HGNC:163]	single_cell
1034	0.00151058856071109	0.41243557593033	0.467	0.384	1	0	NDUFB4	NADH:ubiquinone oxidoreductase subunit B4 [Source:HGNC Symbol;Acc:HGNC:7699]	single_cell
1035	0.00155845601039311	-0.428553209289927	0.05	0.105	1	0	KMT2C	lysine methyltransferase 2C [Source:HGNC Symbol;Acc:HGNC:13726]	single_cell
1036	0.00158171513261326	-0.440340515900845	0.116	0.188	1	0	PRMT2	protein arginine methyltransferase 2 [Source:HGNC Symbol;Acc:HGNC:5186]	single_cell
1037	0.00165700218578862	-0.441900143624051	0.07	0.132	1	0	ZIC3	Zic family member 3 [Source:HGNC Symbol;Acc:HGNC:12874]	single_cell
1038	0.00181848134914351	0.401591988296985	0.14	0.079	1	0	DESI2	desumoylating isopeptidase 2 [Source:HGNC Symbol;Acc:HGNC:24264]	single_cell
1039	0.00184167562603434	0.404402240678191	0.169	0.105	1	0	TRMT10C	tRNA methyltransferase 10C, mitochondrial RNase P subunit [Source:HGNC Symbol;Acc:HGNC:26022]	single_cell
1040	0.00189489086406788	-0.462629424429147	0.193	0.27	1	0	ANAPC16	anaphase promoting complex subunit 16 [Source:HGNC Symbol;Acc:HGNC:26976]	single_cell
1041	0.00189737159673662	-0.451974405072272	0.072	0.132	1	0	GATAD2B	GATA zinc finger domain containing 2B [Source:HGNC Symbol;Acc:HGNC:30778]	single_cell
1042	0.00189867006975447	-0.402028455736572	0.077	0.138	1	0	USP47	ubiquitin specific peptidase 47 [Source:HGNC Symbol;Acc:HGNC:20076]	single_cell
1043	0.0019045952634256	0.514588609948246	0.116	0.061	1	0	XACT	X active specific transcript [Source:HGNC Symbol;Acc:HGNC:45056]	single_cell
1044	0.002018480377574	-0.455120253176095	0.068	0.125	1	0	HIPK2	homeodomain interacting protein kinase 2 [Source:HGNC Symbol;Acc:HGNC:14402]	single_cell
1045	0.00211114738977531	-0.443202968570057	0.055	0.107	1	0	ARL4D	ADP ribosylation factor like GTPase 4D [Source:HGNC Symbol;Acc:HGNC:656]	single_cell
1046	0.00216608913863259	-0.504857349344775	0.09	0.151	1	0	CXXC5	CXXC finger protein 5 [Source:HGNC Symbol;Acc:HGNC:26943]	single_cell
1047	0.00217446822906132	-0.500352053231176	0.094	0.154	1	0	ETFB	electron transfer flavoprotein subunit beta [Source:HGNC Symbol;Acc:HGNC:3482]	single_cell
1048	0.00230797206344113	-0.431129469925304	0.081	0.142	1	0	SPEN	spen family transcriptional repressor [Source:HGNC Symbol;Acc:HGNC:17575]	single_cell
1049	0.00231527942545826	0.407047156347973	0.167	0.103	1	0	RNMT	RNA guanine-7 methyltransferase [Source:HGNC Symbol;Acc:HGNC:10075]	single_cell
1050	0.00231788102380064	-0.405883763758778	0.055	0.108	1	0	ZNF609	zinc finger protein 609 [Source:HGNC Symbol;Acc:HGNC:29003]	single_cell
1051	0.00234285238452652	-0.459714873540427	0.064	0.119	1	0	CA2	carbonic anhydrase 2 [Source:HGNC Symbol;Acc:HGNC:1373]	single_cell
1052	0.00235146857707167	-0.528107016493845	0.079	0.138	1	0	PDLIM5	PDZ and LIM domain 5 [Source:HGNC Symbol;Acc:HGNC:17468]	single_cell
1053	0.00245310071218068	-0.446304880227172	0.134	0.204	1	0	ARL6IP5	ADP ribosylation factor like GTPase 6 interacting protein 5 [Source:HGNC Symbol;Acc:HGNC:16937]	single_cell
1054	0.00248085719900132	-0.503187001277852	0.05	0.101	1	0	MID1	midline 1 [Source:HGNC Symbol;Acc:HGNC:7095]	single_cell
1055	0.00270113441983765	-0.611216518313848	0.259	0.333	1	0	SLC2A3	solute carrier family 2 member 3 [Source:HGNC Symbol;Acc:HGNC:11007]	single_cell
1056	0.00271267974405769	-0.451663248698917	0.055	0.107	1	0	RNF115	ring finger protein 115 [Source:HGNC Symbol;Acc:HGNC:18154]	single_cell
1057	0.00271704207699887	-0.514974913403726	0.068	0.123	1	0	PPFIBP1	PPFIA binding protein 1 [Source:HGNC Symbol;Acc:HGNC:9249]	single_cell
1058	0.0028004563905651	-0.465993684109943	0.11	0.175	1	0	CALM3	calmodulin 3 [Source:HGNC Symbol;Acc:HGNC:1449]	single_cell
1059	0.00286249940122912	-0.467558754552495	0.09	0.153	1	0	PDK1	pyruvate dehydrogenase kinase 1 [Source:HGNC Symbol;Acc:HGNC:8809]	single_cell
1060	0.002883279607401	-0.638845347276429	0.096	0.154	1	0	COL1A2	collagen type I alpha 2 chain [Source:HGNC Symbol;Acc:HGNC:2198]	single_cell
1061	0.0029678422945227	-0.432617592387661	0.112	0.178	1	0	MIA3	MIA SH3 domain ER export factor 3 [Source:HGNC Symbol;Acc:HGNC:24008]	single_cell
1062	0.00298596347257623	-0.40005610060023	0.175	0.25	1	0	FAM213A	NA	single_cell
1063	0.00315674189785792	-0.410678391858	0.075	0.132	1	0	CTCF	CCCTC-binding factor [Source:HGNC Symbol;Acc:HGNC:13723]	single_cell
1064	0.00321669106538013	-0.401402059273914	0.059	0.112	1	0	RIT1	Ras like without CAAX 1 [Source:HGNC Symbol;Acc:HGNC:10023]	single_cell
1065	0.00335005593553624	-0.453803129925895	0.169	0.241	1	0	SPTBN1	spectrin beta, non-erythrocytic 1 [Source:HGNC Symbol;Acc:HGNC:11275]	single_cell
1066	0.00359785541982757	0.401210098823696	0.206	0.14	1	0	PPP1CC	protein phosphatase 1 catalytic subunit gamma [Source:HGNC Symbol;Acc:HGNC:9283]	single_cell
1067	0.00375044298855858	-0.404080048022203	0.079	0.136	1	0	PAIP1	poly(A) binding protein interacting protein 1 [Source:HGNC Symbol;Acc:HGNC:16945]	single_cell
1068	0.00380576756332564	-0.454017536521186	0.254	0.327	1	0	SSR4	signal sequence receptor subunit 4 [Source:HGNC Symbol;Acc:HGNC:11326]	single_cell
1069	0.00398866752459043	0.405314078637515	0.263	0.193	1	0	DDX18	DEAD-box helicase 18 [Source:HGNC Symbol;Acc:HGNC:2741]	single_cell
1070	0.00416516811199501	-0.489227142056285	0.241	0.316	1	0	MAGED2	MAGE family member D2 [Source:HGNC Symbol;Acc:HGNC:16353]	single_cell
1071	0.00482774214753727	-0.413711724948968	0.092	0.149	1	0	PCMTD1	protein-L-isoaspartate (D-aspartate) O-methyltransferase domain containing 1 [Source:HGNC Symbol;Acc:HGNC:30483]	single_cell
1072	0.00508983890082682	-0.406784658501267	0.09	0.147	1	0	BST2	bone marrow stromal cell antigen 2 [Source:HGNC Symbol;Acc:HGNC:1119]	single_cell
1073	0.00518746007834714	0.525696750453827	0.531	0.471	1	0	MT-ND4L	mitochondrially encoded NADH:ubiquinone oxidoreductase core subunit 4L [Source:HGNC Symbol;Acc:HGNC:7460]	single_cell
1074	0.00581252561736271	-0.407866832148588	0.134	0.197	1	0	KMT2E	lysine methyltransferase 2E (inactive) [Source:HGNC Symbol;Acc:HGNC:18541]	single_cell
1075	0.00625510558350229	-0.410895511376133	0.175	0.243	1	0	RRBP1	ribosome binding protein 1 [Source:HGNC Symbol;Acc:HGNC:10448]	single_cell
1076	0.00680616714248637	-0.436619399303152	0.5	0.551	1	0	HNRNPH1	heterogeneous nuclear ribonucleoprotein H1 [Source:HGNC Symbol;Acc:HGNC:5041]	single_cell
1077	0.00726707545320197	-0.454256417148294	0.138	0.202	1	0	QKI	QKI, KH domain containing RNA binding [Source:HGNC Symbol;Acc:HGNC:21100]	single_cell
1078	0.00849138887945798	-0.401777161219465	0.121	0.175	1	0	LEPROT	leptin receptor overlapping transcript [Source:HGNC Symbol;Acc:HGNC:29477]	single_cell
1079	0.00916990024195773	-0.402514724207802	0.09	0.142	1	0	MDM4	MDM4 regulator of p53 [Source:HGNC Symbol;Acc:HGNC:6974]	single_cell
1080	0.00943639149377124	-0.421344419656578	0.195	0.265	1	0	POGZ	pogo transposable element derived with ZNF domain [Source:HGNC Symbol;Acc:HGNC:18801]	single_cell
1081	0.00946034538528459	-0.499414405597671	0.164	0.226	1	0	PLEKHA5	pleckstrin homology domain containing A5 [Source:HGNC Symbol;Acc:HGNC:30036]	single_cell
1082	7.83883605967103e-140	5.69780916007795	0.713	0.007	2.51783414236634e-135	1	SERPINA1	serpin family A member 1 [Source:HGNC Symbol;Acc:HGNC:8941]	single_cell
1083	3.71611519943182e-121	4.25469070577267	0.842	0.069	1.1936162020575e-116	1	AC087457.1	NA	single_cell
1084	3.90160158751986e-121	4.25233281663271	0.842	0.069	1.25319442991138e-116	1	ACTC1	actin alpha cardiac muscle 1 [Source:HGNC Symbol;Acc:HGNC:143]	single_cell
1085	1.79420331575136e-112	4.38932994552467	0.848	0.088	5.76298105019336e-108	1	MYL7	myosin light chain 7 [Source:HGNC Symbol;Acc:HGNC:21719]	single_cell
1086	4.49895182859667e-108	3.96902698464395	0.608	0.014	1.44506332734525e-103	1	IGF2	insulin like growth factor 2 [Source:HGNC Symbol;Acc:HGNC:5466]	single_cell
1087	3.78712836768892e-106	5.3188180842118	0.661	0.033	1.21642563170168e-101	1	APOA1	apolipoprotein A1 [Source:HGNC Symbol;Acc:HGNC:600]	single_cell
1088	4.47846545319903e-105	5.55045946668096	0.579	0.012	1.43848310356753e-100	1	AFP	alpha fetoprotein [Source:HGNC Symbol;Acc:HGNC:317]	single_cell
1089	4.50553476494548e-101	3.48831117595505	0.749	0.063	1.44717776650049e-96	1	TNNT2	troponin T2, cardiac type [Source:HGNC Symbol;Acc:HGNC:11949]	single_cell
1090	1.24573580648829e-96	3.74054319822016	0.567	0.018	4.00130341044038e-92	1	MYL3	myosin light chain 3 [Source:HGNC Symbol;Acc:HGNC:7584]	single_cell
1091	4.46344878546137e-72	2.69897199989719	0.93	0.349	1.43365974989019e-67	1	HSPB1	heat shock protein family B (small) member 1 [Source:HGNC Symbol;Acc:HGNC:5246]	single_cell
1092	8.42342603744307e-71	2.61953658660609	0.567	0.059	2.70560444322671e-66	1	MYL9	myosin light chain 9 [Source:HGNC Symbol;Acc:HGNC:15754]	single_cell
1093	1.37328622705946e-70	2.95459845836652	0.602	0.064	4.41099536131497e-66	1	TNNI1	troponin I1, slow skeletal type [Source:HGNC Symbol;Acc:HGNC:11945]	single_cell
1094	2.78884112519364e-69	3.21034938206018	0.567	0.058	8.95775769412196e-65	1	MYL4	myosin light chain 4 [Source:HGNC Symbol;Acc:HGNC:7585]	single_cell
1095	2.48382985854417e-67	2.53979438443034	0.45	0.023	7.97806150564387e-63	1	TNNC1	troponin C1, slow skeletal and cardiac type [Source:HGNC Symbol;Acc:HGNC:11943]	single_cell
1096	6.71746216212873e-67	2.43203194977797	0.398	0.011	2.15764884647575e-62	1	MYBPC3	myosin binding protein C3 [Source:HGNC Symbol;Acc:HGNC:7551]	single_cell
1097	9.16783065823588e-64	2.65925397830488	0.86	0.277	2.94470720742536e-59	1	TPM1	tropomyosin 1 [Source:HGNC Symbol;Acc:HGNC:12010]	single_cell
1098	1.99756622852227e-61	2.42344311479123	0.333	0.004	6.41618272601352e-57	1	VTN	vitronectin [Source:HGNC Symbol;Acc:HGNC:12724]	single_cell
1099	2.70941624585366e-60	2.18336218859145	0.532	0.054	8.70264498168197e-56	1	MYH6	myosin heavy chain 6 [Source:HGNC Symbol;Acc:HGNC:7576]	single_cell
1100	3.47644447259246e-60	2.39115140337568	0.327	0.004	1.1166339645967e-55	1	MYH7	myosin heavy chain 7 [Source:HGNC Symbol;Acc:HGNC:7577]	single_cell
1101	7.31539146794823e-60	2.4456587926314	0.392	0.018	2.34970373950497e-55	1	ACTN2	actinin alpha 2 [Source:HGNC Symbol;Acc:HGNC:164]	single_cell
1102	4.1464984506235e-59	2.16329322371655	0.327	0.005	1.33185530234027e-54	1	MASP1	mannan binding lectin serine peptidase 1 [Source:HGNC Symbol;Acc:HGNC:6901]	single_cell
1103	4.69903303902103e-59	3.19815513528142	0.339	0.007	1.50932941213356e-54	1	AMBP	alpha-1-microglobulin/bikunin precursor [Source:HGNC Symbol;Acc:HGNC:453]	single_cell
1104	5.55699358604699e-57	2.64517028592413	0.591	0.086	1.78490633983829e-52	1	ANKRD1	ankyrin repeat domain 1 [Source:HGNC Symbol;Acc:HGNC:15819]	single_cell
1105	1.01878466812018e-53	1.73156536198755	0.994	0.854	3.27233635400203e-49	1	MALAT1	metastasis associated lung adenocarcinoma transcript 1 [Source:HGNC Symbol;Acc:HGNC:29665]	single_cell
1106	3.76974930096048e-53	2.11696565157055	0.298	0.005	1.21084347546851e-48	1	SERPINA5	serpin family A member 5 [Source:HGNC Symbol;Acc:HGNC:8723]	single_cell
1107	1.68183883456669e-51	2.00325534374099	0.31	0.008	5.40206633662819e-47	1	SMPX	small muscle protein X-linked [Source:HGNC Symbol;Acc:HGNC:11122]	single_cell
1108	5.21701709597889e-50	2.25909447242456	0.608	0.136	1.67570589122842e-45	1	DLGAP4-AS1	DLGAP4 antisense RNA 1 [Source:HGNC Symbol;Acc:HGNC:51223]	single_cell
1109	2.96932503756311e-48	1.74542846440784	0.959	0.754	9.5374720206527e-44	1	MYL6	myosin light chain 6 [Source:HGNC Symbol;Acc:HGNC:7587]	single_cell
1110	3.55600623458103e-46	3.38706912597102	0.281	0.008	1.14218920254743e-41	1	ACTA1	actin alpha 1, skeletal muscle [Source:HGNC Symbol;Acc:HGNC:129]	single_cell
1112	6.33407387278776e-46	1.82180658306814	0.415	0.046	2.03450452793943e-41	1	PPIC	peptidylprolyl isomerase C [Source:HGNC Symbol;Acc:HGNC:9256]	single_cell
1114	1.67033630693804e-45	1.90880684078442	0.24	0.001	5.36512021788499e-41	1	TM4SF4	transmembrane 4 L six family member 4 [Source:HGNC Symbol;Acc:HGNC:11856]	single_cell
1115	6.62209696577399e-44	2.26392541095247	0.409	0.049	2.12701754540661e-39	1	ENO3	enolase 3 [Source:HGNC Symbol;Acc:HGNC:3354]	single_cell
1117	1.29005069316298e-43	2.15235230015744	0.649	0.186	4.14364282643949e-39	1	ANXA2	annexin A2 [Source:HGNC Symbol;Acc:HGNC:537]	single_cell
1118	1.42007521010186e-43	-1.10946042989537	0.936	0.993	4.56128157484716e-39	1	RPLP1	ribosomal protein lateral stalk subunit P1 [Source:HGNC Symbol;Acc:HGNC:10372]	single_cell
1119	2.11798904876059e-43	1.72694104795824	0.351	0.029	6.80298082461902e-39	1	COL2A1	collagen type II alpha 1 chain [Source:HGNC Symbol;Acc:HGNC:2200]	single_cell
1120	2.69233163537187e-42	2.986711787706	0.298	0.017	8.64776921281444e-38	1	NPPB	natriuretic peptide B [Source:HGNC Symbol;Acc:HGNC:7940]	single_cell
1121	9.01099236477187e-42	1.77474810748774	0.263	0.01	2.89433074756472e-37	1	MYOZ2	myozenin 2 [Source:HGNC Symbol;Acc:HGNC:1330]	single_cell
1122	1.78245260542441e-39	2.01415664697863	0.404	0.054	5.72523776862321e-35	1	EMC10	ER membrane protein complex subunit 10 [Source:HGNC Symbol;Acc:HGNC:27609]	single_cell
1123	3.57133183787372e-39	1.75846897181181	0.234	0.006	1.14711178632504e-34	1	PLN	phospholamban [Source:HGNC Symbol;Acc:HGNC:9080]	single_cell
1124	1.80163482152499e-38	1.70780967126012	0.316	0.028	5.78685104673826e-34	1	CRIP2	cysteine rich protein 2 [Source:HGNC Symbol;Acc:HGNC:2361]	single_cell
1126	3.31387483799981e-37	2.01361237463552	0.216	0.005	1.06441659796554e-32	1	SERPINF2	serpin family F member 2 [Source:HGNC Symbol;Acc:HGNC:9075]	single_cell
1127	5.56736565588841e-36	1.9414088139133	0.409	0.068	1.78823784867136e-31	1	NEXN	nexilin F-actin binding protein [Source:HGNC Symbol;Acc:HGNC:29557]	single_cell
1128	8.41232103106274e-36	1.49043507887097	0.234	0.01	2.70203751517735e-31	1	CNN1	calponin 1 [Source:HGNC Symbol;Acc:HGNC:2155]	single_cell
1130	1.58729713814912e-35	-1.65792768230989	0.444	0.84	5.09839840773498e-31	1	NCL	nucleolin [Source:HGNC Symbol;Acc:HGNC:7667]	single_cell
1131	5.96991637188881e-35	1.55191346128219	0.24	0.012	1.91753713865069e-30	1	LDB3	LIM domain binding 3 [Source:HGNC Symbol;Acc:HGNC:15710]	single_cell
1132	7.03878902840309e-35	2.05243251149655	0.205	0.005	2.26085903592307e-30	1	ITIH2	inter-alpha-trypsin inhibitor heavy chain 2 [Source:HGNC Symbol;Acc:HGNC:6167]	single_cell
1133	7.93469118429666e-35	1.41412445101261	0.199	0.004	2.54862280839609e-30	1	HSPB7	heat shock protein family B (small) member 7 [Source:HGNC Symbol;Acc:HGNC:5249]	single_cell
1134	8.47594606888662e-35	3.18284981972392	0.263	0.018	2.72247387732638e-30	1	NPPA	natriuretic peptide A [Source:HGNC Symbol;Acc:HGNC:7939]	single_cell
1135	1.06528217540853e-34	2.82159681876656	0.556	0.17	3.42168634741219e-30	1	GPC3	glypican 3 [Source:HGNC Symbol;Acc:HGNC:4451]	single_cell
1136	1.26869008707216e-34	-1.3690785430406	0.567	0.896	4.07503255967578e-30	1	ATG10	autophagy related 10 [Source:HGNC Symbol;Acc:HGNC:20315]	single_cell
1137	8.16433130856683e-34	1.77023470719035	0.228	0.011	2.62238321631167e-29	1	LINC01837	long intergenic non-protein coding RNA 1837 [Source:HGNC Symbol;Acc:HGNC:52653]	single_cell
1138	1.48737725346768e-33	-1.27699453129877	0.713	0.947	4.77745573813818e-29	1	PTMA	prothymosin alpha [Source:HGNC Symbol;Acc:HGNC:9623]	single_cell
1139	3.40522466406235e-33	3.32709118308394	0.263	0.021	1.09375816209683e-28	1	NPPA-AS1	NA	single_cell
1140	4.82653235101541e-33	1.64117544374596	0.684	0.27	1.55028219114615e-28	1	B2M	beta-2-microglobulin [Source:HGNC Symbol;Acc:HGNC:914]	single_cell
1141	6.63750576974873e-33	1.70208446899454	0.222	0.011	2.13196685324329e-28	1	ACTA2	actin alpha 2, smooth muscle [Source:HGNC Symbol;Acc:HGNC:130]	single_cell
1142	1.40577388730179e-32	1.38563289497983	0.193	0.005	4.51534572601336e-28	1	CKM	creatine kinase, M-type [Source:HGNC Symbol;Acc:HGNC:1994]	single_cell
1143	3.84644356621295e-32	1.81762822980299	0.386	0.072	1.2354776734676e-27	1	TNFRSF12A	TNF receptor superfamily member 12A [Source:HGNC Symbol;Acc:HGNC:18152]	single_cell
1145	1.12035213978696e-31	1.26056121636134	0.93	0.649	3.59857107299571e-27	1	MDK	midkine [Source:HGNC Symbol;Acc:HGNC:6972]	single_cell
1146	1.18797568129211e-31	1.62430303474673	0.444	0.095	3.81577788831025e-27	1	SNX24	sorting nexin 24 [Source:HGNC Symbol;Acc:HGNC:21533]	single_cell
1147	1.34031542661712e-31	1.57491351035917	0.175	0.002	4.3050931502942e-27	1	GC	GC vitamin D binding protein [Source:HGNC Symbol;Acc:HGNC:4187]	single_cell
1148	1.84971907815381e-31	2.18374437966734	0.211	0.01	5.94129767903003e-27	1	COL3A1	collagen type III alpha 1 chain [Source:HGNC Symbol;Acc:HGNC:2201]	single_cell
1150	2.70698009693693e-30	-2.88158135792155	0.006	0.499	8.69482007136142e-26	1	L1TD1	LINE1 type transposase domain containing 1 [Source:HGNC Symbol;Acc:HGNC:25595]	single_cell
1153	6.00878137948801e-30	1.8450760297428	0.152	0	1.93002057909155e-25	1	AHSG	alpha 2-HS glycoprotein [Source:HGNC Symbol;Acc:HGNC:349]	single_cell
1155	9.19787962196424e-30	1.49641948969707	0.462	0.11	2.95435893457491e-25	1	HACD1	3-hydroxyacyl-CoA dehydratase 1 [Source:HGNC Symbol;Acc:HGNC:9639]	single_cell
1156	1.39803658333416e-29	1.58926074780498	0.421	0.088	4.49049350566934e-25	1	NEBL	nebulette [Source:HGNC Symbol;Acc:HGNC:16932]	single_cell
1157	2.14486621127938e-29	-1.25206109920566	0.649	0.894	6.88931027062937e-25	1	AC135178.3	NA	single_cell
1160	1.50612343147916e-28	1.67915726395304	0.199	0.011	4.83766846191108e-24	1	CRYAB	crystallin alpha B [Source:HGNC Symbol;Acc:HGNC:2389]	single_cell
1161	1.64286668278325e-28	1.63234232223327	0.48	0.121	5.27688778509981e-24	1	RGS5	regulator of G protein signaling 5 [Source:HGNC Symbol;Acc:HGNC:10001]	single_cell
1162	1.64286668278325e-28	1.63234232223327	0.48	0.121	5.27688778509981e-24	1	RGS5	regulator of G protein signaling 5 [Source:NCBI gene (formerly Entrezgene);Acc:8490]	single_cell
1163	2.04825000407957e-28	-0.937873048458581	0.93	0.987	6.57897901310357e-24	1	HSP90AB1	heat shock protein 90 alpha family class B member 1 [Source:HGNC Symbol;Acc:HGNC:5258]	single_cell
1164	2.10276821315148e-28	1.54223043928524	0.754	0.413	6.75409150064257e-24	1	MTCO1P40	MT-CO1 pseudogene 40 [Source:HGNC Symbol;Acc:HGNC:52105]	single_cell
1165	2.12133050451257e-28	-1.32090846938321	0.626	0.9	6.81371358049437e-24	1	RPLP2	ribosomal protein lateral stalk subunit P2 [Source:HGNC Symbol;Acc:HGNC:10377]	single_cell
1166	2.39039836075635e-28	1.28188673441018	0.158	0.002	7.6779595347494e-24	1	POPDC2	popeye domain containing 2 [Source:HGNC Symbol;Acc:HGNC:17648]	single_cell
1167	3.66630119175272e-28	2.45583569783913	0.31	0.048	1.17761594279098e-23	1	APOA2	apolipoprotein A2 [Source:HGNC Symbol;Acc:HGNC:601]	single_cell
1169	6.26545695419849e-28	-1.03827203108706	0.854	0.982	2.01246477368856e-23	1	PABPC1	poly(A) binding protein cytoplasmic 1 [Source:HGNC Symbol;Acc:HGNC:8554]	single_cell
1170	8.28363432380362e-28	1.68079290680498	0.462	0.125	2.66070334480572e-23	1	MPC2	mitochondrial pyruvate carrier 2 [Source:HGNC Symbol;Acc:HGNC:24515]	single_cell
1171	1.38303961313052e-27	-1.7995003522061	0.158	0.638	4.44232323737523e-23	1	NASP	nuclear autoantigenic sperm protein [Source:HGNC Symbol;Acc:HGNC:7644]	single_cell
1173	1.58019931420758e-27	-1.54974062408542	0.339	0.764	5.07560019723473e-23	1	GAS5	growth arrest specific 5 [Source:HGNC Symbol;Acc:HGNC:16355]	single_cell
1175	4.65964421815787e-27	1.18889504629932	0.17	0.006	1.49667772287231e-22	1	GSTM3	glutathione S-transferase mu 3 [Source:HGNC Symbol;Acc:HGNC:4635]	single_cell
1176	5.64100256748325e-27	1.42709020234249	0.404	0.089	1.81189002467562e-22	1	TTN	titin [Source:HGNC Symbol;Acc:HGNC:12403]	single_cell
1177	7.53602354895658e-27	1.93895465507982	0.257	0.03	2.42057076392485e-22	1	CTGF	NA	single_cell
1178	8.49232055405152e-27	1.03939398543734	1	0.957	2.72773336196135e-22	1	MT-CO1	mitochondrially encoded cytochrome c oxidase I [Source:HGNC Symbol;Acc:HGNC:7419]	single_cell
1180	1.31546836776725e-26	1.85612129412423	0.135	0	4.22528439726841e-22	1	FGB	fibrinogen beta chain [Source:HGNC Symbol;Acc:HGNC:3662]	single_cell
1181	2.57715452813721e-26	1.58507290129494	0.246	0.028	8.27782034437673e-22	1	SERPINF1	serpin family F member 1 [Source:HGNC Symbol;Acc:HGNC:8824]	single_cell
1182	6.80582332845167e-26	-1.06336978396147	0.801	0.945	2.18603045309868e-21	1	PIN4	peptidylprolyl cis/trans isomerase, NIMA-interacting 4 [Source:HGNC Symbol;Acc:HGNC:8992]	single_cell
1185	2.00849370701688e-25	2.18450254933151	0.199	0.016	6.45128178693821e-21	1	MYLK	myosin light chain kinase [Source:HGNC Symbol;Acc:HGNC:7590]	single_cell
1186	2.16645936088756e-25	-0.959497363280304	0.801	0.952	6.95866746717086e-21	1	IQCG	IQ motif containing G [Source:HGNC Symbol;Acc:HGNC:25251]	single_cell
1187	2.19629118265692e-25	1.51139570997276	0.246	0.029	7.05448727869404e-21	1	SLC8A1	solute carrier family 8 member A1 [Source:HGNC Symbol;Acc:HGNC:11068]	single_cell
1189	5.95539218257211e-25	1.45116290784402	0.199	0.016	1.91287196904216e-20	1	PDLIM3	PDZ and LIM domain 3 [Source:HGNC Symbol;Acc:HGNC:20767]	single_cell
1190	1.09938222135284e-24	1.5328572299206	0.275	0.041	3.53121569498531e-20	1	SORBS2	sorbin and SH3 domain containing 2 [Source:HGNC Symbol;Acc:HGNC:24098]	single_cell
1191	1.34804462216095e-24	1.35408636943554	0.374	0.087	4.32991932638099e-20	1	IDH2	isocitrate dehydrogenase (NADP(+)) 2 [Source:HGNC Symbol;Acc:HGNC:5383]	single_cell
1193	1.01641646077693e-23	-1.12913543470954	0.591	0.872	3.26472967201551e-19	1	NAP1L1	nucleosome assembly protein 1 like 1 [Source:HGNC Symbol;Acc:HGNC:7637]	single_cell
1194	1.13734531236388e-23	0.956099675608977	0.14	0.004	3.65315314331279e-19	1	H19	H19 imprinted maternally expressed transcript [Source:HGNC Symbol;Acc:HGNC:4713]	single_cell
1195	1.41946343034463e-23	1.57364399001609	0.298	0.053	4.55931653826696e-19	1	ANXA3	annexin A3 [Source:HGNC Symbol;Acc:HGNC:541]	single_cell
1196	1.60181690780113e-23	1.29831527093437	0.795	0.521	5.14503590785724e-19	1	MTCO1P12	MT-CO1 pseudogene 12 [Source:HGNC Symbol;Acc:HGNC:52014]	single_cell
1197	1.89709066823931e-23	1.6677547048121	0.322	0.068	6.09345522638467e-19	1	CEP85L	centrosomal protein 85 like [Source:HGNC Symbol;Acc:HGNC:21638]	single_cell
1198	6.20291784003397e-23	2.14210860455823	0.193	0.018	1.99237721021891e-18	1	MYLK-AS1	MYLK antisense RNA 1 [Source:HGNC Symbol;Acc:HGNC:42440]	single_cell
1199	6.58044796274989e-23	1.48669249381548	0.333	0.072	2.11363988563526e-18	1	PKP2	plakophilin 2 [Source:HGNC Symbol;Acc:HGNC:9024]	single_cell
1200	7.15496543995143e-23	-0.939506726728288	0.813	0.947	2.2981748993124e-18	1	HSPD1	heat shock protein family D (Hsp60) member 1 [Source:HGNC Symbol;Acc:HGNC:5261]	single_cell
1201	1.14516282346113e-22	1.37606463495839	0.345	0.077	3.67826298895715e-18	1	TTN-AS1	TTN antisense RNA 1 [Source:HGNC Symbol;Acc:HGNC:44124]	single_cell
1202	2.76131709844175e-22	1.31778323696637	0.175	0.013	8.86935052019489e-18	1	TECRL	trans-2,3-enoyl-CoA reductase like [Source:HGNC Symbol;Acc:HGNC:27365]	single_cell
1203	3.15796337506665e-22	-2.13462765647887	0.164	0.565	1.01433783607141e-17	1	LARP7	La ribonucleoprotein 7, transcriptional regulator [Source:HGNC Symbol;Acc:HGNC:24912]	single_cell
1205	5.45844611074368e-22	1.5493419082246	0.456	0.156	1.75325289077087e-17	1	TPM2	tropomyosin 2 [Source:HGNC Symbol;Acc:HGNC:12011]	single_cell
1206	6.776289465953e-22	-2.15284529145751	0.094	0.487	2.1765441764641e-17	1	TUBB2B	tubulin beta 2B class IIb [Source:HGNC Symbol;Acc:HGNC:30829]	single_cell
1207	9.68891393944271e-22	1.18144604072901	0.152	0.008	3.112079157349e-17	1	AKR1D1	aldo-keto reductase family 1 member D1 [Source:HGNC Symbol;Acc:HGNC:388]	single_cell
1208	1.00178540472807e-21	-1.07546914671306	0.643	0.894	3.21773471998655e-17	1	LDHB	lactate dehydrogenase B [Source:HGNC Symbol;Acc:HGNC:6541]	single_cell
1209	1.14219730272972e-21	1.56077731161293	0.31	0.066	3.66873773636787e-17	1	PRSS23	serine protease 23 [Source:HGNC Symbol;Acc:HGNC:14370]	single_cell
1210	1.62602504437504e-21	-1.25642465676462	0.363	0.731	5.22279244253264e-17	1	HMGA1	high mobility group AT-hook 1 [Source:HGNC Symbol;Acc:HGNC:5010]	single_cell
1211	1.85346434359216e-21	0.939665706250774	0.129	0.004	5.95332747161801e-17	1	HABP2	hyaluronan binding protein 2 [Source:HGNC Symbol;Acc:HGNC:4798]	single_cell
1212	2.72574274004579e-21	1.2259493187281	0.193	0.021	8.75508568102708e-17	1	UNC45B	unc-45 myosin chaperone B [Source:HGNC Symbol;Acc:HGNC:14304]	single_cell
1213	3.13423173839392e-21	1.07533996317062	0.924	0.807	1.00671523437213e-16	1	AL669831.3	NA	single_cell
1214	4.93314050881301e-21	1.12556028603891	0.158	0.011	1.58452473143074e-16	1	FABP3	fatty acid binding protein 3 [Source:HGNC Symbol;Acc:HGNC:3557]	single_cell
1215	5.19803994182309e-21	-2.15389093301275	0.006	0.381	1.66961042931358e-16	1	DPPA4	developmental pluripotency associated 4 [Source:HGNC Symbol;Acc:HGNC:19200]	single_cell
1216	5.70094448703269e-21	1.41299095565091	0.579	0.258	1.8311433692349e-16	1	S100A10	S100 calcium binding protein A10 [Source:HGNC Symbol;Acc:HGNC:10487]	single_cell
1218	7.05893389559238e-21	1.11357284609679	0.702	0.381	2.26732956726427e-16	1	UBC	ubiquitin C [Source:HGNC Symbol;Acc:HGNC:12468]	single_cell
1219	8.13320314774757e-21	1.46929704818261	0.322	0.074	2.61238485105652e-16	1	CAMK2D	calcium/calmodulin dependent protein kinase II delta [Source:HGNC Symbol;Acc:HGNC:1462]	single_cell
1220	8.87221439359169e-21	1.21081708153081	0.111	0.001	2.84975526322165e-16	1	APOC3	apolipoprotein C3 [Source:HGNC Symbol;Acc:HGNC:610]	single_cell
1221	9.61771739157915e-21	1.59010355758376	0.509	0.2	3.08921082617522e-16	1	ID2	inhibitor of DNA binding 2 [Source:HGNC Symbol;Acc:HGNC:5361]	single_cell
1222	1.39476188037106e-20	1.23601958423082	0.129	0.005	4.47997515975185e-16	1	CMYA5	cardiomyopathy associated 5 [Source:HGNC Symbol;Acc:HGNC:14305]	single_cell
1223	1.55097024586931e-20	1.00947443124721	0.117	0.002	4.98171642973222e-16	1	A1CF	APOBEC1 complementation factor [Source:HGNC Symbol;Acc:HGNC:24086]	single_cell
1225	3.14840701597866e-20	1.32563570148298	0.251	0.043	1.01126833353234e-15	1	FILIP1	filamin A interacting protein 1 [Source:HGNC Symbol;Acc:HGNC:21015]	single_cell
1226	3.2159934114683e-20	-1.97776840243634	0.058	0.445	1.03297708376362e-15	1	CNTNAP2	contactin associated protein 2 [Source:HGNC Symbol;Acc:HGNC:13830]	single_cell
1227	3.38882050236025e-20	-1.09664034465605	0.591	0.842	1.08848914535811e-15	1	NUCKS1	nuclear casein kinase and cyclin dependent kinase substrate 1 [Source:HGNC Symbol;Acc:HGNC:29923]	single_cell
1228	3.39179396643491e-20	1.2566752157312	0.567	0.23	1.08944422201889e-15	1	KRT8	keratin 8 [Source:HGNC Symbol;Acc:HGNC:6446]	single_cell
1229	5.44924130909595e-20	1.21760010338305	0.152	0.011	1.75029630848162e-15	1	MYOM1	myomesin 1 [Source:HGNC Symbol;Acc:HGNC:7613]	single_cell
1230	5.73096795605065e-20	1.41213330380188	0.363	0.103	1.84078690748347e-15	1	PLD3	phospholipase D family member 3 [Source:HGNC Symbol;Acc:HGNC:17158]	single_cell
1231	7.61122377187682e-20	1.25990311718298	0.199	0.025	2.44472507552683e-15	1	TRIM55	tripartite motif containing 55 [Source:HGNC Symbol;Acc:HGNC:14215]	single_cell
1235	1.09605525281091e-19	1.67628191555503	0.164	0.014	3.52052947202865e-15	1	EDN1	endothelin 1 [Source:HGNC Symbol;Acc:HGNC:3176]	single_cell
1236	1.36575479946787e-19	1.28501033526399	0.14	0.008	4.3868044158908e-15	1	ANXA1	annexin A1 [Source:HGNC Symbol;Acc:HGNC:533]	single_cell
1237	1.51138130681951e-19	1.47305473428294	0.316	0.076	4.85455675750426e-15	1	PON2	paraoxonase 2 [Source:HGNC Symbol;Acc:HGNC:9205]	single_cell
1239	2.08322062855012e-19	1.18520631934782	0.257	0.048	6.69130465890297e-15	1	LBH	LBH regulator of WNT signaling pathway [Source:HGNC Symbol;Acc:HGNC:29532]	single_cell
1240	2.10909584164692e-19	1.05791968443584	0.135	0.007	6.77441584336991e-15	1	HPX	hemopexin [Source:HGNC Symbol;Acc:HGNC:5171]	single_cell
1241	4.15088441889839e-19	1.14464840914382	0.269	0.054	1.33326407535016e-14	1	SYNGR2	synaptogyrin 2 [Source:HGNC Symbol;Acc:HGNC:11499]	single_cell
1243	7.95723153996999e-19	1.06248021790218	0.14	0.01	2.55586277063836e-14	1	SYNPO2L	synaptopodin 2 like [Source:HGNC Symbol;Acc:HGNC:23532]	single_cell
1244	8.35182120623654e-19	1.33381307499727	0.269	0.057	2.68260497144318e-14	1	PALLD	palladin, cytoskeletal associated protein [Source:HGNC Symbol;Acc:HGNC:17068]	single_cell
1246	1.50520107026273e-18	1.03268494719685	0.152	0.013	4.83470583768389e-14	1	NKX2-5	NK2 homeobox 5 [Source:HGNC Symbol;Acc:HGNC:2488]	single_cell
1248	1.97420213028192e-18	-1.60175822571256	0.152	0.522	6.34113724246551e-14	1	PAICS	phosphoribosylaminoimidazole carboxylase and phosphoribosylaminoimidazolesuccinocarboxamide synthase [Source:HGNC Symbol;Acc:HGNC:8587]	single_cell
1249	1.98530910438286e-18	1.21322645605635	0.105	0.002	6.37681284327775e-14	1	CSRP3	cysteine and glycine rich protein 3 [Source:HGNC Symbol;Acc:HGNC:2472]	single_cell
1250	2.14426484038088e-18	1.30137545621961	0.298	0.072	6.88737866730339e-14	1	PDLIM5	PDZ and LIM domain 5 [Source:HGNC Symbol;Acc:HGNC:17468]	single_cell
1251	3.06790725098294e-18	0.946685528790793	0.164	0.017	9.85411809015719e-14	1	FLNC	filamin C [Source:HGNC Symbol;Acc:HGNC:3756]	single_cell
1252	3.06790725098294e-18	0.946685528790793	0.164	0.017	9.85411809015719e-14	1	FLNC-AS1	FLNC antisense RNA 1 [Source:HGNC Symbol;Acc:HGNC:53474]	single_cell
1253	3.10273395497919e-18	1.01509162331926	0.146	0.012	9.96598146339315e-14	1	MSRB3	methionine sulfoxide reductase B3 [Source:HGNC Symbol;Acc:HGNC:27375]	single_cell
1255	6.61188731712025e-18	0.9944529495387	0.766	0.47	2.12373820625903e-13	1	UBB	ubiquitin B [Source:HGNC Symbol;Acc:HGNC:12463]	single_cell
1256	2.46113955632483e-17	0.879536607872458	0.895	0.738	7.90518025491536e-13	1	PFN1	profilin 1 [Source:HGNC Symbol;Acc:HGNC:8881]	single_cell
1257	3.24254478960316e-17	0.807192775518361	0.111	0.005	1.04150538642053e-12	1	HSPB8	heat shock protein family B (small) member 8 [Source:HGNC Symbol;Acc:HGNC:30171]	single_cell
1258	4.22143431383133e-17	-1.88958990464401	0.023	0.346	1.35592470160262e-12	1	TDGF1	teratocarcinoma-derived growth factor 1 [Source:HGNC Symbol;Acc:HGNC:11701]	single_cell
1259	5.49745242372407e-17	1.44667898602348	0.737	0.495	1.76578171850017e-12	1	KRT18	keratin 18 [Source:HGNC Symbol;Acc:HGNC:6430]	single_cell
1260	5.91586480856911e-17	1.31448140737946	0.146	0.014	1.9001757765124e-12	1	APOA1-AS	APOA1 antisense RNA [Source:HGNC Symbol;Acc:HGNC:40079]	single_cell
1261	9.5640764846521e-17	0.965931023788344	0.257	0.054	3.07198136687025e-12	1	TMEM88	transmembrane protein 88 [Source:HGNC Symbol;Acc:HGNC:32371]	single_cell
1262	1.16865860014684e-16	1.24080873102904	0.316	0.09	3.75373142367164e-12	1	RTL8C	retrotransposon Gag like 8C [Source:HGNC Symbol;Acc:HGNC:2569]	single_cell
1263	1.67383229453911e-16	-1.11268325846441	0.485	0.76	5.37634933005961e-12	1	CALM1	calmodulin 1 [Source:HGNC Symbol;Acc:HGNC:1442]	single_cell
1264	1.75448482039793e-16	-1.01224564459102	0.439	0.765	5.63540524311816e-12	1	NPM1	nucleophosmin 1 [Source:HGNC Symbol;Acc:HGNC:7910]	single_cell
1265	1.81017733078342e-16	1.37601046421602	0.234	0.049	5.81428958647635e-12	1	AC079328.3	NA	single_cell
1267	4.68610696535152e-16	0.994454476472209	0.55	0.255	1.50517755727091e-11	1	PHPT1	phosphohistidine phosphatase 1 [Source:HGNC Symbol;Acc:HGNC:30033]	single_cell
1268	5.13348180492798e-16	-0.831850071196422	0.731	0.888	1.64887435574287e-11	1	HNRNPA2B1	heterogeneous nuclear ribonucleoprotein A2/B1 [Source:HGNC Symbol;Acc:HGNC:5033]	single_cell
1270	7.22635846447725e-16	-0.887226484707428	0.737	0.878	2.32110633879009e-11	1	RACK1	receptor for activated C kinase 1 [Source:HGNC Symbol;Acc:HGNC:4399]	single_cell
1271	7.97706484461462e-16	-0.88403219126269	0.643	0.846	2.56223322809022e-11	1	FAM69A	NA	single_cell
1272	8.02635304724964e-16	1.03998782892979	0.351	0.111	2.57806459877658e-11	1	LRPAP1	LDL receptor related protein associated protein 1 [Source:HGNC Symbol;Acc:HGNC:6701]	single_cell
1273	1.07421516526594e-15	0.760782965026284	0.123	0.01	3.45037911083419e-11	1	MAGI2-AS3	MAGI2 antisense RNA 3 [Source:HGNC Symbol;Acc:HGNC:40862]	single_cell
1275	1.43911878891718e-15	-1.53692901842358	0.07	0.385	4.62244955000197e-11	1	TKT	transketolase [Source:HGNC Symbol;Acc:HGNC:11834]	single_cell
1276	1.91735182799331e-15	-1.28558553732309	0.24	0.58	6.15853407151452e-11	1	SNRPD1	small nuclear ribonucleoprotein D1 polypeptide [Source:HGNC Symbol;Acc:HGNC:11158]	single_cell
1277	1.93059869608829e-15	-1.72770970321039	0	0.288	6.20108301183559e-11	1	SFRP2	secreted frizzled related protein 2 [Source:HGNC Symbol;Acc:HGNC:10777]	single_cell
1278	2.62716834593061e-15	-1.98216649799905	0.012	0.306	8.43846472712911e-11	1	AC022140.1	NA	single_cell
1280	3.34364544431356e-15	0.985584290035123	0.14	0.016	1.07397891671352e-10	1	ASGR1	asialoglycoprotein receptor 1 [Source:HGNC Symbol;Acc:HGNC:742]	single_cell
1281	4.86696787680312e-15	0.94549840407705	0.17	0.025	1.56327008202916e-10	1	BAMBI	BMP and activin membrane bound inhibitor [Source:HGNC Symbol;Acc:HGNC:30251]	single_cell
1282	5.01486169621988e-15	-1.8006209644829	0.006	0.292	1.61077357682582e-10	1	CRABP1	cellular retinoic acid binding protein 1 [Source:HGNC Symbol;Acc:HGNC:2338]	single_cell
1283	5.18612791512806e-15	0.457395728517015	0.994	0.983	1.66578428633913e-10	1	MT-CO3	mitochondrially encoded cytochrome c oxidase III [Source:HGNC Symbol;Acc:HGNC:7422]	single_cell
1284	5.78922322367748e-15	1.03276349193206	0.351	0.121	1.85949849944521e-10	1	CST3	cystatin C [Source:HGNC Symbol;Acc:HGNC:2475]	single_cell
1285	6.88534597614875e-15	1.28061659716246	0.193	0.036	2.21157312753898e-10	1	RYR2	ryanodine receptor 2 [Source:HGNC Symbol;Acc:HGNC:10484]	single_cell
1287	7.27178133451856e-15	0.994857295564978	0.193	0.036	2.33569616464736e-10	1	MAP3K20	mitogen-activated protein kinase kinase kinase 20 [Source:HGNC Symbol;Acc:HGNC:17797]	single_cell
1288	7.5304864695477e-15	1.51230668042517	0.591	0.345	2.41879225401872e-10	1	CALD1	caldesmon 1 [Source:HGNC Symbol;Acc:HGNC:1441]	single_cell
1290	7.61816556695691e-15	0.831344670778476	0.117	0.01	2.44695478010656e-10	1	IGFBP7	insulin like growth factor binding protein 7 [Source:HGNC Symbol;Acc:HGNC:5476]	single_cell
1291	8.48059568913317e-15	1.03204551392026	0.743	0.497	2.72396733534957e-10	1	AP005329.1	NA	single_cell
1292	8.49019574028168e-15	1.7135006104694	0.409	0.166	2.72705087177848e-10	1	FN1	fibronectin 1 [Source:HGNC Symbol;Acc:HGNC:3778]	single_cell
1293	1.0004945777158e-14	-0.749521258500589	0.813	0.917	3.21358858362314e-10	1	CAND2	cullin associated and neddylation dissociated 2 (putative) [Source:HGNC Symbol;Acc:HGNC:30689]	single_cell
1294	1.08759682961233e-14	1.24982774466823	0.374	0.141	3.4933610167148e-10	1	SLC25A4	solute carrier family 25 member 4 [Source:HGNC Symbol;Acc:HGNC:10990]	single_cell
1295	1.47896040366039e-14	0.759240286418383	0.111	0.008	4.75042081655718e-10	1	TGFB1I1	transforming growth factor beta 1 induced transcript 1 [Source:HGNC Symbol;Acc:HGNC:11767]	single_cell
1296	1.81388277297766e-14	0.950555705829901	0.158	0.023	5.82619146680425e-10	1	CDKN1A	cyclin dependent kinase inhibitor 1A [Source:HGNC Symbol;Acc:HGNC:1784]	single_cell
1297	2.10188744218975e-14	1.01680862767832	0.749	0.508	6.75126246431346e-10	1	MYL12A	myosin light chain 12A [Source:HGNC Symbol;Acc:HGNC:16701]	single_cell
1298	2.11068599798103e-14	0.813244473642327	0.105	0.007	6.77952342551505e-10	1	DYSF	dysferlin [Source:HGNC Symbol;Acc:HGNC:3097]	single_cell
1300	2.79207194904384e-14	0.824835156688775	0.146	0.019	8.96813510032881e-10	1	DNAJB9	DnaJ heat shock protein family (Hsp40) member B9 [Source:HGNC Symbol;Acc:HGNC:6968]	single_cell
1302	2.90418125468473e-14	1.01379472483291	0.433	0.177	9.32823019004735e-10	1	TRAPPC1	trafficking protein particle complex 1 [Source:HGNC Symbol;Acc:HGNC:19894]	single_cell
1303	4.68278684921739e-14	0.937405441478362	0.14	0.018	1.50411113596863e-09	1	HRC	histidine rich calcium binding protein [Source:HGNC Symbol;Acc:HGNC:5178]	single_cell
1305	5.12221711281604e-14	0.887243842031095	0.14	0.018	1.64525613663651e-09	1	RASSF4	Ras association domain family member 4 [Source:HGNC Symbol;Acc:HGNC:20793]	single_cell
1307	6.72574017854178e-14	0.938059974717911	0.146	0.021	2.16030774534762e-09	1	LMOD1	leiomodin 1 [Source:HGNC Symbol;Acc:HGNC:6647]	single_cell
1308	6.73457605184256e-14	1.04221533344062	0.222	0.053	2.16314582785183e-09	1	GAMT	guanidinoacetate N-methyltransferase [Source:HGNC Symbol;Acc:HGNC:4136]	single_cell
1309	7.19854162756753e-14	1.58857335586642	0.298	0.099	2.31217157077469e-09	1	CLU	clusterin [Source:HGNC Symbol;Acc:HGNC:2095]	single_cell
1310	7.49630087988624e-14	1.08972315534836	0.257	0.071	2.40781184261946e-09	1	PDLIM7	PDZ and LIM domain 7 [Source:HGNC Symbol;Acc:HGNC:22958]	single_cell
1311	8.021826233411e-14	1.01672674091358	0.415	0.162	2.57661058617161e-09	1	ECH1	enoyl-CoA hydratase 1 [Source:HGNC Symbol;Acc:HGNC:3149]	single_cell
1312	8.05774314282686e-14	-1.31872603124402	0.181	0.502	2.58814709747599e-09	1	SNRPF	small nuclear ribonucleoprotein polypeptide F [Source:HGNC Symbol;Acc:HGNC:11162]	single_cell
1313	8.19444567548622e-14	1.00769483676153	0.31	0.099	2.63205595096617e-09	1	RHOC	ras homolog family member C [Source:HGNC Symbol;Acc:HGNC:669]	single_cell
1314	9.08243650800585e-14	0.811836169775201	0.111	0.01	2.91727860637148e-09	1	PRSS35	serine protease 35 [Source:HGNC Symbol;Acc:HGNC:21387]	single_cell
1315	1.20484766278735e-13	-1.05025378013224	0.345	0.644	3.86997069287298e-09	1	SET	SET nuclear proto-oncogene [Source:HGNC Symbol;Acc:HGNC:10760]	single_cell
1316	1.39288844192256e-13	1.1028420106935	0.152	0.023	4.47395767545526e-09	1	GATM	glycine amidinotransferase [Source:HGNC Symbol;Acc:HGNC:4175]	single_cell
1317	1.45164750571109e-13	1.06385306623926	0.667	0.432	4.66269178834401e-09	1	MYL12B	myosin light chain 12B [Source:HGNC Symbol;Acc:HGNC:29827]	single_cell
1318	1.53286630893352e-13	0.989522072950899	0.263	0.074	4.92356658429447e-09	1	LMNA	lamin A/C [Source:HGNC Symbol;Acc:HGNC:6636]	single_cell
1319	1.69300884063541e-13	-1.33029745033569	0.117	0.411	5.43794439612095e-09	1	TOMM7	translocase of outer mitochondrial membrane 7 [Source:HGNC Symbol;Acc:HGNC:21648]	single_cell
1321	2.22556599505491e-13	0.870965411842288	0.164	0.028	7.14851797611637e-09	1	FLRT2	fibronectin leucine rich transmembrane protein 2 [Source:HGNC Symbol;Acc:HGNC:3761]	single_cell
1322	2.922352005383e-13	1.13881478658944	0.257	0.072	9.38659464129019e-09	1	CTNNA3	catenin alpha 3 [Source:HGNC Symbol;Acc:HGNC:2511]	single_cell
1323	3.66417452881528e-13	1.71878795893196	0.158	0.028	1.17693285865547e-08	1	SPP1	secreted phosphoprotein 1 [Source:HGNC Symbol;Acc:HGNC:11255]	single_cell
1324	3.94336338263053e-13	1.0659508518448	0.187	0.039	1.26660831850092e-08	1	KIAA0825	KIAA0825 [Source:HGNC Symbol;Acc:HGNC:28532]	single_cell
1325	4.79525581221537e-13	1.38946720876085	0.222	0.055	1.54023616688358e-08	1	CYR61	NA	single_cell
1326	4.94186765929242e-13	0.855041362615726	0.164	0.029	1.58732789216473e-08	1	TGFB2	transforming growth factor beta 2 [Source:HGNC Symbol;Acc:HGNC:11768]	single_cell
1327	7.69002059310282e-13	0.961458400083715	0.257	0.075	2.47003461450462e-08	1	NDUFA9	NADH:ubiquinone oxidoreductase subunit A9 [Source:HGNC Symbol;Acc:HGNC:7693]	single_cell
1328	7.7463427395296e-13	0.769167564685887	0.105	0.01	2.48812528793691e-08	1	ASAH2B	N-acylsphingosine amidohydrolase 2B [Source:HGNC Symbol;Acc:HGNC:23456]	single_cell
1329	7.78206776100666e-13	-1.31072984669334	0.076	0.368	2.49960016483534e-08	1	GJA1	gap junction protein alpha 1 [Source:HGNC Symbol;Acc:HGNC:4274]	single_cell
1330	8.05029369800785e-13	0.776389067885323	0.105	0.01	2.58575433580012e-08	1	RIN2	Ras and Rab interactor 2 [Source:HGNC Symbol;Acc:HGNC:18750]	single_cell
1331	9.03889295495533e-13	0.900901883992515	0.199	0.045	2.90329241713165e-08	1	KCNIP4	potassium voltage-gated channel interacting protein 4 [Source:HGNC Symbol;Acc:HGNC:30083]	single_cell
1332	9.36795879467489e-13	-2.03700951532523	0.088	0.359	3.00898836484958e-08	1	SAT1	spermidine/spermine N1-acetyltransferase 1 [Source:HGNC Symbol;Acc:HGNC:10540]	single_cell
1335	1.32679783320846e-12	1.2900623394536	0.187	0.041	4.26167464026557e-08	1	NRP1	neuropilin 1 [Source:HGNC Symbol;Acc:HGNC:8004]	single_cell
1336	1.42333227290634e-12	-1.35751745285267	0.035	0.299	4.57174326057515e-08	1	HELLS	helicase, lymphoid specific [Source:HGNC Symbol;Acc:HGNC:4861]	single_cell
1337	1.58488959121766e-12	1.14092583131539	0.339	0.129	5.09066536699113e-08	1	AC008750.4	NA	single_cell
1338	1.63295370297573e-12	1.24975739605585	0.111	0.012	5.24504729395804e-08	1	CADPS	calcium dependent secretion activator [Source:HGNC Symbol;Acc:HGNC:1426]	single_cell
1339	1.73309301123722e-12	0.951129451759039	0.281	0.086	5.56669475209394e-08	1	CTSB	cathepsin B [Source:HGNC Symbol;Acc:HGNC:2527]	single_cell
1340	1.87361787061714e-12	-1.26156572552447	0.216	0.496	6.01806060042225e-08	1	EIF3A	eukaryotic translation initiation factor 3 subunit A [Source:HGNC Symbol;Acc:HGNC:3271]	single_cell
1341	2.07685466540112e-12	0.848054574183685	0.164	0.031	6.67085718526838e-08	1	MAP3K20-AS1	MAP3K20 antisense RNA 1 [Source:HGNC Symbol;Acc:HGNC:27935]	single_cell
1342	2.52779532185235e-12	0.827853715983643	0.164	0.031	8.11927857378975e-08	1	AC017101.1	NA	single_cell
1343	2.53468605343887e-12	1.19844469394064	0.544	0.316	8.14141160364566e-08	1	TUBA1A	tubulin alpha 1a [Source:HGNC Symbol;Acc:HGNC:20766]	single_cell
1344	2.81515036935769e-12	-1.24207371275394	0.146	0.444	9.04226298637691e-08	1	CENPF	centromere protein F [Source:HGNC Symbol;Acc:HGNC:1857]	single_cell
1345	2.96800264688428e-12	1.06049787862869	0.667	0.468	9.53322450179231e-08	1	MDH1	malate dehydrogenase 1 [Source:HGNC Symbol;Acc:HGNC:6970]	single_cell
1347	3.77360850868152e-12	1.0072491934732	0.643	0.428	1.2120830529885e-07	1	MGST3	microsomal glutathione S-transferase 3 [Source:HGNC Symbol;Acc:HGNC:7064]	single_cell
1348	3.93066618430964e-12	1.08843736654978	0.269	0.087	1.26252997840026e-07	1	MLLT11	MLLT11 transcription factor 7 cofactor [Source:HGNC Symbol;Acc:HGNC:16997]	single_cell
1350	4.42859335836561e-12	1.07380657207292	0.205	0.049	1.42246418670703e-07	1	PPP1R12B	protein phosphatase 1 regulatory subunit 12B [Source:HGNC Symbol;Acc:HGNC:7619]	single_cell
1351	4.71163483375823e-12	1.06235383343987	0.345	0.136	1.51337710860314e-07	1	ARL6IP5	ADP ribosylation factor like GTPase 6 interacting protein 5 [Source:HGNC Symbol;Acc:HGNC:16937]	single_cell
1352	4.90728678918858e-12	-1.24295002282812	0.251	0.524	1.57622051668737e-07	1	MT-ND3	mitochondrially encoded NADH:ubiquinone oxidoreductase core subunit 3 [Source:HGNC Symbol;Acc:HGNC:7458]	single_cell
1353	5.25693758463396e-12	0.980633863411833	0.667	0.464	1.68852835218443e-07	1	SEPT7	NA	single_cell
1354	5.28850159123989e-12	1.11801129706621	0.187	0.043	1.69866671110625e-07	1	TRDN	triadin [Source:HGNC Symbol;Acc:HGNC:12261]	single_cell
1355	5.4701790031483e-12	1.12825924951444	0.281	0.095	1.75702149581123e-07	1	ETFB	electron transfer flavoprotein subunit beta [Source:HGNC Symbol;Acc:HGNC:3482]	single_cell
1356	5.73140075816902e-12	0.993263058772176	0.702	0.505	1.84092592352389e-07	1	WDPCP	WD repeat containing planar cell polarity effector [Source:HGNC Symbol;Acc:HGNC:28027]	single_cell
1357	6.91369233965582e-12	0.81346732589873	0.123	0.017	2.22067797949745e-07	1	TP53INP1	tumor protein p53 inducible nuclear protein 1 [Source:HGNC Symbol;Acc:HGNC:18022]	single_cell
1358	7.63919547426579e-12	0.800454451316211	0.111	0.013	2.45370958633417e-07	1	SLC8A1-AS1	SLC8A1 antisense RNA 1 [Source:HGNC Symbol;Acc:HGNC:44102]	single_cell
1359	8.18977615314468e-12	-1.21548216532037	0.199	0.464	2.63055610039007e-07	1	ZFAS1	ZNFX1 antisense RNA 1 [Source:HGNC Symbol;Acc:HGNC:33101]	single_cell
1360	8.82371139419702e-12	0.731888141880332	0.111	0.013	2.83417609981608e-07	1	MYOCD	myocardin [Source:HGNC Symbol;Acc:HGNC:16067]	single_cell
1361	9.12522896253079e-12	0.924984080906083	0.14	0.024	2.93102354276489e-07	1	LAMB2	laminin subunit beta 2 [Source:HGNC Symbol;Acc:HGNC:6487]	single_cell
1362	9.35806593414767e-12	1.01469101251892	0.211	0.055	3.00581077804823e-07	1	TMEM263	transmembrane protein 263 [Source:HGNC Symbol;Acc:HGNC:28281]	single_cell
1363	1.09287720855573e-11	0.803710719935145	0.573	0.314	3.510321593881e-07	1	PPDPF	pancreatic progenitor cell differentiation and proliferation factor [Source:HGNC Symbol;Acc:HGNC:16142]	single_cell
1364	1.29893832104533e-11	0.99344668407806	0.491	0.255	4.17218988719761e-07	1	DYNLT1	dynein light chain Tctex-type 1 [Source:HGNC Symbol;Acc:HGNC:11697]	single_cell
1365	1.39268796567442e-11	0.862522365516053	0.158	0.031	4.47331374574625e-07	1	SELENOM	selenoprotein M [Source:HGNC Symbol;Acc:HGNC:30397]	single_cell
1366	1.43303034995209e-11	-0.958639780508078	0.304	0.584	4.60289348404611e-07	1	HMGB2	high mobility group box 2 [Source:HGNC Symbol;Acc:HGNC:5000]	single_cell
1367	1.44772645437481e-11	0.860901326749295	0.164	0.034	4.65009737145189e-07	1	ANXA4	annexin A4 [Source:HGNC Symbol;Acc:HGNC:542]	single_cell
1369	1.90982501702485e-11	-0.996230449156749	0.439	0.672	6.13435795468382e-07	1	AL512791.1	NA	single_cell
1370	1.99893399174202e-11	-1.05821252398668	0.275	0.548	6.42057598147536e-07	1	DEK	DEK proto-oncogene [Source:HGNC Symbol;Acc:HGNC:2768]	single_cell
1371	2.03072332269781e-11	-1.37485372528938	0.047	0.294	6.52268331250536e-07	1	BCAT1	branched chain amino acid transaminase 1 [Source:HGNC Symbol;Acc:HGNC:976]	single_cell
1372	2.36845782318531e-11	1.0127583211976	0.281	0.097	7.60748652807123e-07	1	CD59	CD59 molecule (CD59 blood group) [Source:HGNC Symbol;Acc:HGNC:1689]	single_cell
1373	2.68221401521658e-11	-1.00867068355768	0.31	0.563	8.61527141687565e-07	1	MT-RNR1	mitochondrially encoded 12S rRNA [Source:HGNC Symbol;Acc:HGNC:7470]	single_cell
1374	2.74571027695105e-11	0.843781612563472	0.175	0.04	8.81922140956678e-07	1	YPEL5	yippee like 5 [Source:HGNC Symbol;Acc:HGNC:18329]	single_cell
1375	2.86573343924336e-11	0.972931018531564	0.251	0.08	9.20473580684968e-07	1	TMEM141	transmembrane protein 141 [Source:HGNC Symbol;Acc:HGNC:28211]	single_cell
1376	2.96303576867543e-11	1.16819179636359	0.456	0.244	9.51727088898549e-07	1	STARD4-AS1	STARD4 antisense RNA 1 [Source:HGNC Symbol;Acc:HGNC:44117]	single_cell
1377	3.25311754609754e-11	-1.35984214414571	0.053	0.297	1.04490135580653e-06	1	PMAIP1	phorbol-12-myristate-13-acetate-induced protein 1 [Source:HGNC Symbol;Acc:HGNC:9108]	single_cell
1378	3.25557887083658e-11	-1.23312549366686	0.111	0.38	1.04569193331271e-06	1	MSH2	mutS homolog 2 [Source:HGNC Symbol;Acc:HGNC:7325]	single_cell
1379	3.43362977735587e-11	0.904634784798647	0.14	0.025	1.10288188448671e-06	1	AC007389.1	NA	single_cell
1380	3.90141406974991e-11	0.64579442173086	0.959	0.911	1.25313419920367e-06	1	MT-CYB	mitochondrially encoded cytochrome b [Source:HGNC Symbol;Acc:HGNC:7427]	single_cell
1381	4.19981197396628e-11	0.960749710397697	0.526	0.291	1.34897960603797e-06	1	CDC42	cell division cycle 42 [Source:HGNC Symbol;Acc:HGNC:1736]	single_cell
1382	4.31257690335887e-11	-1.7228299654978	0	0.212	1.38519970135887e-06	1	MIXL1	Mix paired-like homeobox [Source:HGNC Symbol;Acc:HGNC:13363]	single_cell
1383	5.24177568505832e-11	-0.961759069853275	0.164	0.435	1.68365835004073e-06	1	UCHL1	ubiquitin C-terminal hydrolase L1 [Source:HGNC Symbol;Acc:HGNC:12513]	single_cell
1384	6.02603406042445e-11	0.855024570568496	0.538	0.317	1.93556214020833e-06	1	TMED9	transmembrane p24 trafficking protein 9 [Source:HGNC Symbol;Acc:HGNC:24878]	single_cell
1385	6.16178695216063e-11	0.867906744218739	0.415	0.191	1.97916596903399e-06	1	C4orf48	chromosome 4 open reading frame 48 [Source:HGNC Symbol;Acc:HGNC:34437]	single_cell
1386	7.70744201175943e-11	0.837080864425006	0.152	0.031	2.47563037417713e-06	1	FHL2	four and a half LIM domains 2 [Source:HGNC Symbol;Acc:HGNC:3703]	single_cell
1387	9.08526791330089e-11	-1.41806342809496	0	0.206	2.91818805375224e-06	1	CACNA2D3	calcium voltage-gated channel auxiliary subunit alpha2delta 3 [Source:HGNC Symbol;Acc:HGNC:15460]	single_cell
1388	9.86198612665845e-11	0.840430162092673	0.181	0.046	3.16766994388269e-06	1	TAX1BP3	Tax1 binding protein 3 [Source:HGNC Symbol;Acc:HGNC:30684]	single_cell
1389	1.01829599282074e-10	0.901481662835683	0.398	0.181	3.27076672894022e-06	1	PRKAR1A	protein kinase cAMP-dependent type I regulatory subunit alpha [Source:HGNC Symbol;Acc:HGNC:9388]	single_cell
1391	1.15471349137587e-10	0.633784728448574	0.111	0.016	3.70893973429931e-06	1	EDNRA	endothelin receptor type A [Source:HGNC Symbol;Acc:HGNC:3179]	single_cell
1393	1.23106161757743e-10	-0.839557396901573	0.398	0.638	3.9541699156587e-06	1	CCT6A	chaperonin containing TCP1 subunit 6A [Source:HGNC Symbol;Acc:HGNC:1620]	single_cell
1394	1.29435698696681e-10	-1.23268944963897	0.053	0.291	4.1574746421374e-06	1	LIN28A	lin-28 homolog A [Source:HGNC Symbol;Acc:HGNC:15986]	single_cell
1395	1.34758848911333e-10	-1.42604794198679	0.012	0.223	4.32845422703202e-06	1	PCDH11X	protocadherin 11 X-linked [Source:HGNC Symbol;Acc:HGNC:8656]	single_cell
1396	1.35373896054739e-10	0.816686294745854	0.117	0.018	4.34820954127823e-06	1	BTG1	BTG anti-proliferation factor 1 [Source:HGNC Symbol;Acc:HGNC:1130]	single_cell
1398	1.36054786539264e-10	-1.1764892864857	0.117	0.367	4.37007974364115e-06	1	AC100778.4	NA	single_cell
1399	1.3698774624297e-10	0.86602446919363	0.199	0.055	4.40004640932418e-06	1	C5orf24	chromosome 5 open reading frame 24 [Source:HGNC Symbol;Acc:HGNC:26746]	single_cell
1400	1.5280523647857e-10	0.805618381094998	0.678	0.462	4.90810419569165e-06	1	DSTN	destrin, actin depolymerizing factor [Source:HGNC Symbol;Acc:HGNC:15750]	single_cell
1401	1.97895223933325e-10	-0.670439574237815	0.655	0.83	6.35639459273839e-06	1	NACA	nascent polypeptide associated complex subunit alpha [Source:HGNC Symbol;Acc:HGNC:7629]	single_cell
1402	2.21575580294451e-10	-1.18071940468266	0.123	0.378	7.11700763905775e-06	1	ABRACL	ABRA C-terminal like [Source:HGNC Symbol;Acc:HGNC:21230]	single_cell
1403	2.21601116288934e-10	0.828397448061175	0.696	0.457	7.11782785520057e-06	1	ARPC2	actin related protein 2/3 complex subunit 2 [Source:HGNC Symbol;Acc:HGNC:705]	single_cell
1405	2.33438486934608e-10	-1.0063474070667	0.251	0.507	7.49804420033961e-06	1	RBM25	RNA binding motif protein 25 [Source:HGNC Symbol;Acc:HGNC:23244]	single_cell
1406	2.37465059322668e-10	0.609245777037089	0.105	0.014	7.62737770544408e-06	1	ROGDI	rogdi atypical leucine zipper [Source:HGNC Symbol;Acc:HGNC:29478]	single_cell
1407	2.40372416475483e-10	-0.780097905066632	0.62	0.752	7.72076201719253e-06	1	EEF2	eukaryotic translation elongation factor 2 [Source:HGNC Symbol;Acc:HGNC:3214]	single_cell
1408	2.75309840141134e-10	-1.03602063327307	0.14	0.399	8.84295206533322e-06	1	XRN2	5'-3' exoribonuclease 2 [Source:HGNC Symbol;Acc:HGNC:12836]	single_cell
1409	2.97085493652582e-10	-0.957171555093708	0.497	0.676	9.54238605612092e-06	1	TXN	thioredoxin [Source:HGNC Symbol;Acc:HGNC:12435]	single_cell
1410	3.07471580007136e-10	-1.4894396533154	0.363	0.597	9.87598714982921e-06	1	HIST1H4C	NA	single_cell
1411	3.1727210492759e-10	-0.698209953914354	0.579	0.786	1.01907800102742e-05	1	ENO1	enolase 1 [Source:HGNC Symbol;Acc:HGNC:3350]	single_cell
1412	3.63566105968642e-10	-0.901069837946209	0.257	0.532	1.16777433237128e-05	1	ILF3	interleukin enhancer binding factor 3 [Source:HGNC Symbol;Acc:HGNC:6038]	single_cell
1414	3.95040852807246e-10	-2.78809117987896	0	0.194	1.26887121921687e-05	1	DKK4	dickkopf WNT signaling pathway inhibitor 4 [Source:HGNC Symbol;Acc:HGNC:2894]	single_cell
1415	3.96338007779579e-10	-1.42482393142396	0.006	0.206	1.27303768098801e-05	1	LINC01356	long intergenic non-protein coding RNA 1356 [Source:HGNC Symbol;Acc:HGNC:50587]	single_cell
1416	4.18366497688497e-10	0.847648635635256	0.14	0.029	1.34379319057545e-05	1	JUN	Jun proto-oncogene, AP-1 transcription factor subunit [Source:HGNC Symbol;Acc:HGNC:6204]	single_cell
1417	4.57622408709687e-10	0.752626402704402	0.146	0.031	1.46988317677551e-05	1	DAPK3	death associated protein kinase 3 [Source:HGNC Symbol;Acc:HGNC:2676]	single_cell
1418	5.34704262464379e-10	-1.24102129563996	0.041	0.259	1.71747009103558e-05	1	SALL4	spalt like transcription factor 4 [Source:HGNC Symbol;Acc:HGNC:15924]	single_cell
1419	5.38005264943598e-10	1.1311323453343	0.444	0.25	1.72807291099884e-05	1	NREP	neuronal regeneration related protein [Source:HGNC Symbol;Acc:HGNC:16834]	single_cell
1420	5.62140312505214e-10	0.73657988107381	0.222	0.069	1.80559468376675e-05	1	RNH1	ribonuclease/angiogenin inhibitor 1 [Source:HGNC Symbol;Acc:HGNC:10074]	single_cell
1421	6.06695777351279e-10	-1.18715383143544	0.07	0.304	1.94870683685231e-05	1	PCLAF	PCNA clamp associated factor [Source:HGNC Symbol;Acc:HGNC:28961]	single_cell
1422	6.107415020755e-10	-1.3278455822407	0	0.191	1.9617017046665e-05	1	ESRG	embryonic stem cell related [Source:HGNC Symbol;Acc:HGNC:39079]	single_cell
1423	7.71908167979644e-10	0.880769998670315	0.614	0.431	2.47936903555062e-05	1	SELENOW	selenoprotein W [Source:HGNC Symbol;Acc:HGNC:10752]	single_cell
1424	8.1251310134393e-10	0.784543353207221	0.333	0.139	2.6097920815167e-05	1	GUK1	guanylate kinase 1 [Source:HGNC Symbol;Acc:HGNC:4693]	single_cell
1425	8.49787546070291e-10	0.489042607250982	0.211	0.059	2.72951759797778e-05	1	TTR	transthyretin [Source:HGNC Symbol;Acc:HGNC:12405]	single_cell
1426	8.84797294249529e-10	-1.26727634726026	0.006	0.197	2.84196890912949e-05	1	BUB1	BUB1 mitotic checkpoint serine/threonine kinase [Source:HGNC Symbol;Acc:HGNC:1148]	single_cell
1427	9.92403986923654e-10	0.917113633771105	0.404	0.201	3.18760160599878e-05	1	HIGD1A	HIG1 hypoxia inducible domain family member 1A [Source:HGNC Symbol;Acc:HGNC:29527]	single_cell
1428	1.03227379685642e-09	-0.944829750145343	0.339	0.579	3.31566343550282e-05	1	PARP1	poly(ADP-ribose) polymerase 1 [Source:HGNC Symbol;Acc:HGNC:270]	single_cell
1429	1.03817916468285e-09	0.782668104365751	0.474	0.258	3.3346314769613e-05	1	FAM96B	NA	single_cell
1430	1.0861903553306e-09	0.777773126330469	0.17	0.043	3.4888434213219e-05	1	ITGAV	integrin subunit alpha V [Source:HGNC Symbol;Acc:HGNC:6150]	single_cell
1431	1.1052636489904e-09	-0.716533974436464	0.556	0.741	3.55010684055716e-05	1	SNRPD2	small nuclear ribonucleoprotein D2 polypeptide [Source:HGNC Symbol;Acc:HGNC:11159]	single_cell
1432	1.17169069789739e-09	0.671795976540688	0.146	0.033	3.76347052164641e-05	1	COMMD3	COMM domain containing 3 [Source:HGNC Symbol;Acc:HGNC:23332]	single_cell
1433	1.18401035752946e-09	-1.30689407904667	0.006	0.194	3.80304126838462e-05	1	CD9	CD9 molecule [Source:HGNC Symbol;Acc:HGNC:1709]	single_cell
1434	1.23966551988757e-09	0.877948241878818	0.386	0.189	3.98180564987887e-05	1	ATP6V0B	ATPase H+ transporting V0 subunit b [Source:HGNC Symbol;Acc:HGNC:861]	single_cell
1435	1.27262253560619e-09	-1.00678327310359	0.152	0.408	4.08766358436709e-05	1	FBL	fibrillarin [Source:HGNC Symbol;Acc:HGNC:3599]	single_cell
1436	1.30653340543902e-09	1.24078434169165	0.193	0.06	4.19658529827014e-05	1	STAT1	signal transducer and activator of transcription 1 [Source:HGNC Symbol;Acc:HGNC:11362]	single_cell
1437	1.34574961099207e-09	0.905945091256329	0.246	0.089	4.32254775050652e-05	1	ACTN4	actinin alpha 4 [Source:HGNC Symbol;Acc:HGNC:166]	single_cell
1438	1.49438188788683e-09	-0.969773091926962	0.281	0.509	4.79995462389249e-05	1	PNN	pinin, desmosome associated protein [Source:HGNC Symbol;Acc:HGNC:9162]	single_cell
1439	1.73635097267372e-09	0.915834310406974	0.468	0.252	5.57715932422799e-05	1	CDH2	cadherin 2 [Source:HGNC Symbol;Acc:HGNC:1759]	single_cell
1440	1.81149233656862e-09	0.880832155324904	0.386	0.188	5.81851338505842e-05	1	ZFP36L1	ZFP36 ring finger protein like 1 [Source:HGNC Symbol;Acc:HGNC:1107]	single_cell
1441	1.98013311793478e-09	0.702990218460393	0.199	0.059	6.36018757480651e-05	1	CD151	CD151 molecule (Raph blood group) [Source:HGNC Symbol;Acc:HGNC:1630]	single_cell
1442	2.10963975209395e-09	-0.821102656526026	0.374	0.607	6.77616288372578e-05	1	SERBP1	SERPINE1 mRNA binding protein 1 [Source:HGNC Symbol;Acc:HGNC:17860]	single_cell
1443	2.39009312543062e-09	0.799269598855921	0.211	0.069	7.67697911888316e-05	1	ATP6AP1	ATPase H+ transporting accessory protein 1 [Source:HGNC Symbol;Acc:HGNC:868]	single_cell
1444	2.51637906892971e-09	0.724217837477481	0.123	0.024	8.08260956940222e-05	1	PRNP	prion protein [Source:HGNC Symbol;Acc:HGNC:9449]	single_cell
1445	2.61588298098141e-09	0.861324491131118	0.175	0.049	8.40221613491228e-05	1	TES	testin LIM domain protein [Source:HGNC Symbol;Acc:HGNC:14620]	single_cell
1446	2.62156129841541e-09	1.38844462682086	0.17	0.047	8.4204548905103e-05	1	COL1A1	collagen type I alpha 1 chain [Source:HGNC Symbol;Acc:HGNC:2197]	single_cell
1447	2.64098174660986e-09	-0.83139593259143	0.316	0.566	8.48283337011087e-05	1	ANP32E	acidic nuclear phosphoprotein 32 family member E [Source:HGNC Symbol;Acc:HGNC:16673]	single_cell
1448	2.81659531316292e-09	0.737541451567732	0.111	0.019	9.0469041458793e-05	1	GADD45B	growth arrest and DNA damage inducible beta [Source:HGNC Symbol;Acc:HGNC:4096]	single_cell
1449	2.89681807450629e-09	-0.922266224463174	0.327	0.571	9.3045796553142e-05	1	PRRC2C	proline rich coiled-coil 2C [Source:HGNC Symbol;Acc:HGNC:24903]	single_cell
1450	3.25427662481587e-09	1.06037234327626	0.339	0.157	0.000104527365189086	1	RBFOX2	RNA binding fox-1 homolog 2 [Source:HGNC Symbol;Acc:HGNC:9906]	single_cell
1451	3.688446823602e-09	0.991245545387668	0.433	0.228	0.000118472911974096	1	VIM	vimentin [Source:HGNC Symbol;Acc:HGNC:12692]	single_cell
1452	3.86741992954139e-09	-1.38335223828009	0.023	0.215	0.00012422152813687	1	SFRP1	secreted frizzled related protein 1 [Source:HGNC Symbol;Acc:HGNC:10776]	single_cell
1453	3.89386967138675e-09	0.891199401644737	0.556	0.364	0.000125071093844942	1	ARPC5	actin related protein 2/3 complex subunit 5 [Source:HGNC Symbol;Acc:HGNC:708]	single_cell
1454	3.92494803595726e-09	0.903116295966052	0.24	0.086	0.000126069330914947	1	SERINC1	serine incorporator 1 [Source:HGNC Symbol;Acc:HGNC:13464]	single_cell
1455	4.10513814428385e-09	-0.718286663911932	0.62	0.764	0.000131857037194397	1	RAN	RAN, member RAS oncogene family [Source:HGNC Symbol;Acc:HGNC:9846]	single_cell
1456	4.52214088970528e-09	-1.26434186578032	0	0.174	0.000145251165377333	1	LINC01194	long intergenic non-protein coding RNA 1194 [Source:HGNC Symbol;Acc:HGNC:37171]	single_cell
1458	4.5428774662346e-09	-1.27858288341501	0.006	0.183	0.000145917224215455	1	POLR3G	RNA polymerase III subunit G [Source:HGNC Symbol;Acc:HGNC:30075]	single_cell
1459	4.64409708476468e-09	-1.1685447695699	0.006	0.186	0.000149168398362642	1	C13orf42	chromosome 13 open reading frame 42 [Source:HGNC Symbol;Acc:HGNC:42693]	single_cell
1460	4.68102009040316e-09	-1.01809772426645	0.316	0.527	0.000150354365303749	1	HMGB1	high mobility group box 1 [Source:HGNC Symbol;Acc:HGNC:4983]	single_cell
1461	4.7034471553474e-09	-1.25838690910214	0.076	0.29	0.000151074722629758	1	MIS18BP1	MIS18 binding protein 1 [Source:HGNC Symbol;Acc:HGNC:20190]	single_cell
1462	5.0094725955515e-09	-1.34874611715419	0.006	0.183	0.000160904259769114	1	GAL	galanin and GMAP prepropeptide [Source:HGNC Symbol;Acc:HGNC:4114]	single_cell
1463	5.32838114858363e-09	0.8802017186131	0.164	0.045	0.000171147602492506	1	KIFAP3	kinesin associated protein 3 [Source:HGNC Symbol;Acc:HGNC:17060]	single_cell
1464	6.30618703700641e-09	-1.10427738403437	0.094	0.31	0.000202554727628646	1	DDX21	DExD-box helicase 21 [Source:HGNC Symbol;Acc:HGNC:2744]	single_cell
1465	6.58356756401265e-09	-1.04201200813425	0.31	0.537	0.000211464190156086	1	MT-ND4L	mitochondrially encoded NADH:ubiquinone oxidoreductase core subunit 4L [Source:HGNC Symbol;Acc:HGNC:7460]	single_cell
1466	6.99318012723647e-09	1.0225058022853	0.292	0.125	0.000224620945686835	1	PTP4A1	protein tyrosine phosphatase 4A1 [Source:HGNC Symbol;Acc:HGNC:9634]	single_cell
1467	7.22270313465434e-09	0.785237749245833	0.111	0.021	0.000231993224685097	1	ABCA1	ATP binding cassette subfamily A member 1 [Source:HGNC Symbol;Acc:HGNC:29]	single_cell
1468	7.69646351604612e-09	-1.24267277440267	0.047	0.242	0.000247210408135401	1	SNHG3	small nucleolar RNA host gene 3 [Source:HGNC Symbol;Acc:HGNC:10118]	single_cell
1469	8.41610058858744e-09	-0.925714895019098	0.129	0.362	0.000270325150905428	1	UBE2C	ubiquitin conjugating enzyme E2 C [Source:HGNC Symbol;Acc:HGNC:15937]	single_cell
1470	8.56051197279205e-09	0.688219154662207	0.146	0.036	0.000274963644566081	1	MTFR1L	mitochondrial fission regulator 1 like [Source:HGNC Symbol;Acc:HGNC:28836]	single_cell
1471	9.80733646090114e-09	0.955351875451945	0.52	0.328	0.000315011647124145	1	EZR	ezrin [Source:HGNC Symbol;Acc:HGNC:12691]	single_cell
1472	1.02171346617242e-08	-1.23074211472003	0.094	0.31	0.00032817436533458	1	HMGN2	high mobility group nucleosomal binding domain 2 [Source:HGNC Symbol;Acc:HGNC:4986]	single_cell
1473	1.12321947959934e-08	-1.20446830740408	0.047	0.244	0.000360778096847308	1	NR6A1	nuclear receptor subfamily 6 group A member 1 [Source:HGNC Symbol;Acc:HGNC:7985]	single_cell
1474	1.16866631334889e-08	-1.0550361516639	0.058	0.259	0.000375375619847663	1	HSD17B4	hydroxysteroid 17-beta dehydrogenase 4 [Source:HGNC Symbol;Acc:HGNC:5213]	single_cell
1475	1.23387856070319e-08	0.800158134728003	0.105	0.019	0.000396321793697863	1	HS3ST1	heparan sulfate-glucosamine 3-sulfotransferase 1 [Source:HGNC Symbol;Acc:HGNC:5194]	single_cell
1477	1.4254830470504e-08	0.732614407655528	0.263	0.105	0.00045786515471259	1	CAP2	cyclase associated actin cytoskeleton regulatory protein 2 [Source:HGNC Symbol;Acc:HGNC:20039]	single_cell
1478	1.44025987826542e-08	-0.791968538296721	0.275	0.517	0.000462611472898852	1	SUPT16H	SPT16 homolog, facilitates chromatin remodeling subunit [Source:HGNC Symbol;Acc:HGNC:11465]	single_cell
1479	1.46708139500809e-08	0.667956772907631	0.111	0.022	0.000471226544076599	1	MTMR6	myotubularin related protein 6 [Source:HGNC Symbol;Acc:HGNC:7453]	single_cell
1481	1.59219869619099e-08	-0.656074935776937	0.83	0.899	0.000511414221216545	1	HSP90AA1	heat shock protein 90 alpha family class A member 1 [Source:HGNC Symbol;Acc:HGNC:5253]	single_cell
1482	1.72874437533575e-08	0.85403584862926	0.234	0.087	0.000555272693357842	1	PDLIM1	PDZ and LIM domain 1 [Source:HGNC Symbol;Acc:HGNC:2067]	single_cell
1483	1.86602930246635e-08	1.01525913132859	0.193	0.063	0.00059936861195219	1	HHEX	hematopoietically expressed homeobox [Source:HGNC Symbol;Acc:HGNC:4901]	single_cell
1484	1.87825345421075e-08	0.922853454177711	0.228	0.086	0.000603295009492492	1	SBDS	SBDS ribosome maturation factor [Source:HGNC Symbol;Acc:HGNC:19440]	single_cell
1485	2.06579370042653e-08	0.918238570931993	0.439	0.25	0.000663532936577001	1	MAGED2	MAGE family member D2 [Source:HGNC Symbol;Acc:HGNC:16353]	single_cell
1486	2.10541329756898e-08	-1.29792202165102	0	0.16	0.000676258751179156	1	AL353747.4	NA	single_cell
1487	2.47393067623097e-08	0.929129229745981	0.193	0.065	0.000794626533205387	1	TAGLN2	transgelin 2 [Source:HGNC Symbol;Acc:HGNC:11554]	single_cell
1488	2.49851165462846e-08	1.04828236413443	0.322	0.153	0.000802521943466661	1	ID1	inhibitor of DNA binding 1, HLH protein [Source:HGNC Symbol;Acc:HGNC:5360]	single_cell
1489	2.56097383211288e-08	-0.786624491192609	0.368	0.609	0.000822584794874658	1	SSB	small RNA binding exonuclease protection factor La [Source:HGNC Symbol;Acc:HGNC:11316]	single_cell
1490	2.6073744012681e-08	0.908766329533479	0.111	0.023	0.000837488657687315	1	ONECUT1	one cut homeobox 1 [Source:HGNC Symbol;Acc:HGNC:8138]	single_cell
1491	2.69902060352484e-08	-0.928439355655562	0.216	0.445	0.00086692541785218	1	EIF5B	eukaryotic translation initiation factor 5B [Source:HGNC Symbol;Acc:HGNC:30793]	single_cell
1492	2.71828708017835e-08	0.927175460962181	0.17	0.052	0.000873113810153285	1	PPP1R15A	protein phosphatase 1 regulatory subunit 15A [Source:HGNC Symbol;Acc:HGNC:14375]	single_cell
1493	2.72503149433404e-08	-0.837435035184283	0.339	0.55	0.000875280115980094	1	HMGB3	high mobility group box 3 [Source:HGNC Symbol;Acc:HGNC:5004]	single_cell
1494	2.90462183432629e-08	0.827705263208449	0.345	0.165	0.000932964533185604	1	TUBB6	tubulin beta 6 class V [Source:HGNC Symbol;Acc:HGNC:20776]	single_cell
1496	2.92244054187251e-08	0.767511369807045	0.386	0.198	0.00093868790204945	1	NDUFS2	NADH:ubiquinone oxidoreductase core subunit S2 [Source:HGNC Symbol;Acc:HGNC:7708]	single_cell
1497	3.18619083303772e-08	-1.14366164746918	0	0.157	0.00102340449557171	1	SCG3	secretogranin III [Source:HGNC Symbol;Acc:HGNC:13707]	single_cell
1498	3.32618580830123e-08	-1.19523413681246	0.012	0.179	0.00106837088162635	1	FIRRE	firre intergenic repeating RNA element [Source:HGNC Symbol;Acc:HGNC:49627]	single_cell
1499	3.98103348085594e-08	0.828738891481536	0.643	0.473	0.00127870795405093	1	GNG5	G protein subunit gamma 5 [Source:HGNC Symbol;Acc:HGNC:4408]	single_cell
1500	3.98979201658032e-08	-0.933612080916308	0.123	0.34	0.0012815211957256	1	SMARCC1	SWI/SNF related, matrix associated, actin dependent regulator of chromatin subfamily c member 1 [Source:HGNC Symbol;Acc:HGNC:11104]	single_cell
1501	4.2789836762229e-08	-1.19214201979852	0.035	0.212	0.0013744095568028	1	GPC4	glypican 4 [Source:HGNC Symbol;Acc:HGNC:4452]	single_cell
1502	4.38568477204265e-08	0.806822967056182	0.193	0.066	0.0014086819487801	1	NDUFV2	NADH:ubiquinone oxidoreductase core subunit V2 [Source:HGNC Symbol;Acc:HGNC:7717]	single_cell
1504	4.52048108899311e-08	-0.71392123895631	0.468	0.684	0.00145197852578459	1	HNRNPU	heterogeneous nuclear ribonucleoprotein U [Source:HGNC Symbol;Acc:HGNC:5048]	single_cell
1505	4.61323063133092e-08	-0.886127537240115	0.579	0.726	0.00148176967878349	1	SLIRP	SRA stem-loop interacting RNA binding protein [Source:HGNC Symbol;Acc:HGNC:20495]	single_cell
1506	4.74547144652636e-08	0.866077431135687	0.228	0.089	0.00152424542862427	1	NPTN	neuroplastin [Source:HGNC Symbol;Acc:HGNC:17867]	single_cell
1507	4.77206531367127e-08	-1.06171636732301	0.012	0.176	0.00153278737875121	1	DLGAP1	DLG associated protein 1 [Source:HGNC Symbol;Acc:HGNC:2905]	single_cell
1508	5.03882047532484e-08	-0.984162021167054	0.123	0.328	0.00161846913667434	1	PRKDC	protein kinase, DNA-activated, catalytic subunit [Source:HGNC Symbol;Acc:HGNC:9413]	single_cell
1509	5.1320238524482e-08	0.921085157235694	0.31	0.145	0.00164840606140636	1	CDC42SE1	CDC42 small effector 1 [Source:HGNC Symbol;Acc:HGNC:17719]	single_cell
1510	5.37109472295396e-08	-1.17043920607625	0.064	0.255	0.00172519562501281	1	TERF1	telomeric repeat binding factor 1 [Source:HGNC Symbol;Acc:HGNC:11728]	single_cell
1511	5.45873005318822e-08	0.771673664342278	0.614	0.444	0.00175334409308406	1	HMGN3	high mobility group nucleosomal binding domain 3 [Source:HGNC Symbol;Acc:HGNC:12312]	single_cell
1512	5.82069771957758e-08	-1.1248866728466	0.006	0.163	0.00186960810752832	1	PTPRZ1	protein tyrosine phosphatase receptor type Z1 [Source:HGNC Symbol;Acc:HGNC:9685]	single_cell
1513	5.85722945001796e-08	0.870773727152544	0.287	0.128	0.00188134209934577	1	CD164	CD164 molecule [Source:HGNC Symbol;Acc:HGNC:1632]	single_cell
1514	6.01789300928008e-08	0.966856849533696	0.228	0.089	0.00193294723458076	1	CCDC50	coiled-coil domain containing 50 [Source:HGNC Symbol;Acc:HGNC:18111]	single_cell
1516	6.81318053642314e-08	-0.773852901629541	0.327	0.542	0.00218839358829911	1	CCT8	chaperonin containing TCP1 subunit 8 [Source:HGNC Symbol;Acc:HGNC:1623]	single_cell
1517	6.85362072414596e-08	0.795024980438497	0.228	0.088	0.00220138297659568	1	HADHB	hydroxyacyl-CoA dehydrogenase trifunctional multienzyme complex subunit beta [Source:HGNC Symbol;Acc:HGNC:4803]	single_cell
1518	7.288675024244e-08	0.763036998225225	0.216	0.081	0.00234112241778717	1	SELENOT	selenoprotein T [Source:HGNC Symbol;Acc:HGNC:18136]	single_cell
1519	8.37211853402245e-08	-0.9284222495317	0.199	0.419	0.00268912447312801	1	TOP2A	DNA topoisomerase II alpha [Source:HGNC Symbol;Acc:HGNC:11989]	single_cell
1520	8.51502198806422e-08	0.814510262822144	0.105	0.022	0.00273502506256623	1	PI4KA	phosphatidylinositol 4-kinase alpha [Source:HGNC Symbol;Acc:HGNC:8983]	single_cell
1521	8.62824926691298e-08	-0.941304145084331	0.199	0.417	0.00277139366453245	1	SFPQ	splicing factor proline and glutamine rich [Source:HGNC Symbol;Acc:HGNC:10774]	single_cell
1522	8.72245736066257e-08	0.630599649761388	0.754	0.583	0.00280165330424482	1	ATP5J	NA	single_cell
1523	8.75625215971568e-08	-1.01920397512914	0.088	0.282	0.00281250819370068	1	CTSC	cathepsin C [Source:HGNC Symbol;Acc:HGNC:2528]	single_cell
1524	8.9094463397447e-08	0.892542421754606	0.211	0.076	0.002861714164326	1	SVIL	supervillin [Source:HGNC Symbol;Acc:HGNC:11480]	single_cell
1525	8.94452952677639e-08	-0.630909503111796	0.596	0.79	0.00287298288400058	1	H2AFZ	NA	single_cell
1526	9.09008129736702e-08	0.865789479255604	0.404	0.214	0.00291973411271429	1	CSRP2	cysteine and glycine rich protein 2 [Source:HGNC Symbol;Acc:HGNC:2470]	single_cell
1527	9.24203157197711e-08	-1.0047074866441	0.047	0.23	0.00296854054091905	1	KIF20B	kinesin family member 20B [Source:HGNC Symbol;Acc:HGNC:7212]	single_cell
1528	9.27828688478012e-08	-0.584895021547502	0.637	0.813	0.00298018574739138	1	HNRNPA1	heterogeneous nuclear ribonucleoprotein A1 [Source:HGNC Symbol;Acc:HGNC:5031]	single_cell
1529	9.712188656631e-08	-0.839771923174239	0.31	0.524	0.00311955499650988	1	MGST1	microsomal glutathione S-transferase 1 [Source:HGNC Symbol;Acc:HGNC:7061]	single_cell
1530	9.80622179253183e-08	-1.0959015913539	0.076	0.265	0.00314975843976122	1	DLGAP5	DLG associated protein 5 [Source:HGNC Symbol;Acc:HGNC:16864]	single_cell
1531	1.00015099819303e-07	-1.02283322714736	0.07	0.263	0.00321248500619602	1	ESF1	ESF1 nucleolar pre-rRNA processing protein homolog [Source:HGNC Symbol;Acc:HGNC:15898]	single_cell
1532	1.02796342398632e-07	0.574611984918977	0.819	0.696	0.00330181851784406	1	SRP14	signal recognition particle 14 [Source:HGNC Symbol;Acc:HGNC:11299]	single_cell
1533	1.08338108695244e-07	-1.02405719278007	0.064	0.252	0.00347982005129124	1	TUBB2A	tubulin beta 2A class IIa [Source:HGNC Symbol;Acc:HGNC:12412]	single_cell
1534	1.23904257180564e-07	-0.992522164220151	0.129	0.329	0.0039798047406397	1	PSIP1	PC4 and SFRS1 interacting protein 1 [Source:HGNC Symbol;Acc:HGNC:9527]	single_cell
1535	1.24825329996153e-07	-1.19698679002672	0	0.145	0.00400938959947643	1	AL354821.1	NA	single_cell
1536	1.25200850964415e-07	-1.1212002333401	0.041	0.214	0.004021451332977	1	CENPE	centromere protein E [Source:HGNC Symbol;Acc:HGNC:1856]	single_cell
1537	1.26570752448218e-07	0.695237716875161	0.608	0.432	0.00406545256863677	1	CD63	CD63 molecule [Source:HGNC Symbol;Acc:HGNC:1692]	single_cell
1538	1.37992892592726e-07	-1.08930700916376	0.012	0.165	0.00443233171007835	1	BDNF-AS	BDNF antisense RNA [Source:HGNC Symbol;Acc:HGNC:20608]	single_cell
1539	1.38431057464545e-07	-1.09605506701182	0.076	0.258	0.00444640556576118	1	DKC1	dyskerin pseudouridine synthase 1 [Source:HGNC Symbol;Acc:HGNC:2890]	single_cell
1540	1.39144455249023e-07	0.609527454399709	0.129	0.033	0.00446931990259863	1	OXNAD1	oxidoreductase NAD binding domain containing 1 [Source:HGNC Symbol;Acc:HGNC:25128]	single_cell
1541	1.40733303510425e-07	0.782998188346131	0.357	0.186	0.00452035370875484	1	TMEM59	transmembrane protein 59 [Source:HGNC Symbol;Acc:HGNC:1239]	single_cell
1542	1.48323704038419e-07	-0.71554651129598	0.38	0.592	0.00476415737371402	1	HDAC2	histone deacetylase 2 [Source:HGNC Symbol;Acc:HGNC:4853]	single_cell
1543	1.52648179119483e-07	0.774299728086767	0.181	0.06	0.0049030595133178	1	CFL2	cofilin 2 [Source:HGNC Symbol;Acc:HGNC:1875]	single_cell
1544	1.53290260384081e-07	-1.06305672724114	0.006	0.154	0.00492368316353667	1	LIN28B	lin-28 homolog B [Source:HGNC Symbol;Acc:HGNC:32207]	single_cell
1545	1.57714164247381e-07	-1.11535411534331	0.018	0.171	0.00506577895562589	1	DNMT3B	DNA methyltransferase 3 beta [Source:HGNC Symbol;Acc:HGNC:2979]	single_cell
1546	1.57853176787235e-07	-1.08916586436602	0.053	0.223	0.00507024403840598	1	CBR1	carbonyl reductase 1 [Source:HGNC Symbol;Acc:HGNC:1548]	single_cell
1547	1.57960595411103e-07	-0.877089157729807	0.152	0.349	0.00507369432460464	1	DUT	deoxyuridine triphosphatase [Source:HGNC Symbol;Acc:HGNC:3078]	single_cell
1548	1.7790202678133e-07	-1.02087491701613	0.035	0.199	0.00571421310021633	1	VRK1	VRK serine/threonine kinase 1 [Source:HGNC Symbol;Acc:HGNC:12718]	single_cell
1549	1.87636233997069e-07	0.696666544114136	0.158	0.048	0.00602687583598585	1	NCAM1	neural cell adhesion molecule 1 [Source:HGNC Symbol;Acc:HGNC:7656]	single_cell
1550	1.90213345816733e-07	0.688966660681722	0.17	0.054	0.00610965266763348	1	SEC23A	SEC23 homolog A, COPII coat complex component [Source:HGNC Symbol;Acc:HGNC:10701]	single_cell
1551	1.92441890290225e-07	0.692998855452244	0.556	0.358	0.00618123351612203	1	PRDX5	peroxiredoxin 5 [Source:HGNC Symbol;Acc:HGNC:9355]	single_cell
1552	1.94320602809295e-07	0.770862288687445	0.246	0.106	0.00624157776223455	1	TIMM17B	translocase of inner mitochondrial membrane 17B [Source:HGNC Symbol;Acc:HGNC:17310]	single_cell
1553	1.98911415139751e-07	-1.02451124022795	0.105	0.293	0.00638903465428881	1	SNHG6	small nucleolar RNA host gene 6 [Source:HGNC Symbol;Acc:HGNC:32965]	single_cell
1554	2.01272953961857e-07	-0.786068887265526	0.368	0.567	0.00646488728125485	1	RSL1D1	ribosomal L1 domain containing 1 [Source:HGNC Symbol;Acc:HGNC:24534]	single_cell
1555	2.24864687364354e-07	0.866316795762935	0.123	0.031	0.00722265375814306	1	FHL1	four and a half LIM domains 1 [Source:HGNC Symbol;Acc:HGNC:3702]	single_cell
1556	2.44898247573187e-07	0.862052965882657	0.187	0.069	0.00786613171205076	1	SERPING1	serpin family G member 1 [Source:HGNC Symbol;Acc:HGNC:1228]	single_cell
1557	2.53116147951599e-07	-0.972197679299355	0.053	0.226	0.00813009067220537	1	SNHG8	small nucleolar RNA host gene 8 [Source:HGNC Symbol;Acc:HGNC:33098]	single_cell
1558	2.55443969019046e-07	-0.684968087704673	0.544	0.701	0.00820486028489174	1	HSPE1	heat shock protein family E (Hsp10) member 1 [Source:HGNC Symbol;Acc:HGNC:5269]	single_cell
1559	2.63894281383542e-07	-0.933943945848448	0.187	0.381	0.00847628431803936	1	TOMM20	translocase of outer mitochondrial membrane 20 [Source:HGNC Symbol;Acc:HGNC:20947]	single_cell
1560	2.67730630047584e-07	0.73406835138767	0.14	0.04	0.0085995078371284	1	C3orf58	NA	single_cell
1561	2.73908132453171e-07	-0.984989264108279	0.047	0.216	0.00879792921439586	1	EIF4B	eukaryotic translation initiation factor 4B [Source:HGNC Symbol;Acc:HGNC:3285]	single_cell
1562	2.775982872051e-07	-0.995063333905699	0.041	0.205	0.00891645698502781	1	TMSB15A	thymosin beta 15A [Source:HGNC Symbol;Acc:HGNC:30744]	single_cell
1563	2.84490478138563e-07	0.767366566243543	0.386	0.211	0.00913783415781063	1	ATP6V0E1	ATPase H+ transporting V0 subunit e1 [Source:HGNC Symbol;Acc:HGNC:863]	single_cell
1564	2.85646189779447e-07	-1.26806953854271	0.006	0.148	0.00917495561571583	1	APLNR	apelin receptor [Source:HGNC Symbol;Acc:HGNC:339]	single_cell
1565	3.01442993184524e-07	-0.798183471300697	0.228	0.45	0.0096823489410869	1	HNRNPD	heterogeneous nuclear ribonucleoprotein D [Source:HGNC Symbol;Acc:HGNC:5036]	single_cell
1566	3.03278191325635e-07	-0.909218356413244	0.216	0.421	0.00974129550537938	1	CKS2	CDC28 protein kinase regulatory subunit 2 [Source:HGNC Symbol;Acc:HGNC:2000]	single_cell
1567	3.04812309588214e-07	0.699516952640639	0.181	0.065	0.00979057138397345	1	ATP5D	NA	single_cell
1568	3.06606668382998e-07	0.709356637823285	0.193	0.069	0.00984820618846189	1	KIF26B	kinesin family member 26B [Source:HGNC Symbol;Acc:HGNC:25484]	single_cell
1569	3.13128285901862e-07	-1.01024096959425	0.07	0.248	0.0100576805431678	1	STAG2	stromal antigen 2 [Source:HGNC Symbol;Acc:HGNC:11355]	single_cell
1570	3.13550611762182e-07	-1.00422933890243	0.07	0.246	0.0100712456498013	1	ELOVL6	ELOVL fatty acid elongase 6 [Source:HGNC Symbol;Acc:HGNC:15829]	single_cell
1571	3.45113566917946e-07	-1.08753360750823	0.146	0.334	0.0110850477694044	1	AC106864.1	NA	single_cell
1572	3.46612558439221e-07	-0.913142435366299	0.123	0.315	0.0111331953770678	1	TMPO	thymopoietin [Source:HGNC Symbol;Acc:HGNC:11875]	single_cell
1573	3.48345212186337e-07	0.617872836721001	0.532	0.345	0.0111888482154252	1	NDUFC2	NADH:ubiquinone oxidoreductase subunit C2 [Source:HGNC Symbol;Acc:HGNC:7706]	single_cell
1574	3.52517976037766e-07	0.630082418093713	0.567	0.379	0.011322877390333	1	NDUFB9	NADH:ubiquinone oxidoreductase subunit B9 [Source:HGNC Symbol;Acc:HGNC:7704]	single_cell
1575	3.82543792512644e-07	0.631623262336581	0.152	0.047	0.0122873066155061	1	MYADM	myeloid associated differentiation marker [Source:HGNC Symbol;Acc:HGNC:7544]	single_cell
1576	4.09661581873559e-07	0.879782129398855	0.187	0.069	0.0131583300097787	1	SLC20A2	solute carrier family 20 member 2 [Source:HGNC Symbol;Acc:HGNC:10947]	single_cell
1577	4.18233583946721e-07	-1.39181737565548	0	0.134	0.0134336627163687	1	EGFLAM	EGF like, fibronectin type III and laminin G domains [Source:HGNC Symbol;Acc:HGNC:26810]	single_cell
1578	4.18957177908464e-07	0.649748959186232	0.427	0.239	0.0134569045544199	1	NDUFB11	NADH:ubiquinone oxidoreductase subunit B11 [Source:HGNC Symbol;Acc:HGNC:20372]	single_cell
1579	4.4936230064114e-07	-0.858713685591388	0.035	0.198	0.0144335170965934	1	SEMA6A	semaphorin 6A [Source:HGNC Symbol;Acc:HGNC:10738]	single_cell
1580	4.50622490295479e-07	0.924565801811467	0.164	0.055	0.0144739943882908	1	NAV2	neuron navigator 2 [Source:HGNC Symbol;Acc:HGNC:15997]	single_cell
1581	4.51681501007644e-07	-0.961322198053584	0.123	0.315	0.0145080098123655	1	IMPDH2	inosine monophosphate dehydrogenase 2 [Source:HGNC Symbol;Acc:HGNC:6053]	single_cell
1582	4.51695531267553e-07	-0.701592095084461	0.409	0.608	0.0145084604643138	1	TPM3	tropomyosin 3 [Source:HGNC Symbol;Acc:HGNC:12012]	single_cell
1585	4.89173114882621e-07	0.723153685419785	0.146	0.045	0.0157122404500298	1	PHYH	phytanoyl-CoA 2-hydroxylase [Source:HGNC Symbol;Acc:HGNC:8940]	single_cell
1586	5.00285208093955e-07	-0.768093163359086	0.187	0.41	0.0160691608839778	1	CBX5	chromobox 5 [Source:HGNC Symbol;Acc:HGNC:1555]	single_cell
1587	5.07692103055358e-07	-1.00175493266115	0.07	0.244	0.0163070703501381	1	MDN1	midasin AAA ATPase 1 [Source:HGNC Symbol;Acc:HGNC:18302]	single_cell
1588	5.23333126350753e-07	0.56594120129539	0.123	0.033	0.0168094600183862	1	PBXIP1	PBX homeobox interacting protein 1 [Source:HGNC Symbol;Acc:HGNC:21199]	single_cell
1589	5.66840582575525e-07	0.842305338969889	0.251	0.113	0.0182069195123259	1	ASAH1	N-acylsphingosine amidohydrolase 1 [Source:HGNC Symbol;Acc:HGNC:735]	single_cell
1590	5.78355165567432e-07	-0.987971593032046	0.041	0.201	0.0185767679180259	1	CENPW	centromere protein W [Source:HGNC Symbol;Acc:HGNC:21488]	single_cell
1591	6.24753829845462e-07	-0.808672222681997	0.216	0.421	0.0200670930146362	1	NOP56	NOP56 ribonucleoprotein [Source:HGNC Symbol;Acc:HGNC:15911]	single_cell
1592	6.41247682351499e-07	-1.01680327498848	0.006	0.141	0.0205968755571302	1	WDHD1	WD repeat and HMG-box DNA binding protein 1 [Source:HGNC Symbol;Acc:HGNC:23170]	single_cell
1593	6.59957165878295e-07	-0.973979417384976	0.064	0.23	0.0211978241680108	1	SPART	spartin [Source:HGNC Symbol;Acc:HGNC:18514]	single_cell
1594	6.75738063702677e-07	0.693144161815108	0.205	0.081	0.02170470660613	1	SMDT1	single-pass membrane protein with aspartate rich tail 1 [Source:HGNC Symbol;Acc:HGNC:25055]	single_cell
1595	6.78637093745411e-07	0.577505364138766	0.111	0.028	0.0217978234511026	1	TIPARP	TCDD inducible poly(ADP-ribose) polymerase [Source:HGNC Symbol;Acc:HGNC:23696]	single_cell
1596	6.89183981658541e-07	-0.9304759292789	0.181	0.363	0.0221365894908723	1	ACIN1	apoptotic chromatin condensation inducer 1 [Source:HGNC Symbol;Acc:HGNC:17066]	single_cell
1597	6.99180604256453e-07	-0.913214515426042	0.117	0.297	0.0224576810087173	1	MAD2L1	mitotic arrest deficient 2 like 1 [Source:HGNC Symbol;Acc:HGNC:6763]	single_cell
1598	7.29086762550057e-07	0.606741480302602	0.456	0.263	0.0234182668131078	1	PCBP2	poly(rC) binding protein 2 [Source:HGNC Symbol;Acc:HGNC:8648]	single_cell
1599	7.54418851493682e-07	0.69961423720174	0.251	0.11	0.0242319335099771	1	NDFIP1	Nedd4 family interacting protein 1 [Source:HGNC Symbol;Acc:HGNC:17592]	single_cell
1600	7.72740212533334e-07	0.63339391617689	0.363	0.192	0.0248204156265707	1	ARF4	ADP ribosylation factor 4 [Source:HGNC Symbol;Acc:HGNC:655]	single_cell
1601	7.89614745899959e-07	-0.813473931391861	0.158	0.366	0.0253624256383067	1	GNL3	G protein nucleolar 3 [Source:HGNC Symbol;Acc:HGNC:29931]	single_cell
1602	8.51180451256749e-07	-0.845859044864101	0.181	0.373	0.0273399160943668	1	DDX46	DEAD-box helicase 46 [Source:HGNC Symbol;Acc:HGNC:18681]	single_cell
1603	8.60553792751707e-07	0.727632465844001	0.222	0.093	0.0276409878231848	1	ACADVL	acyl-CoA dehydrogenase very long chain [Source:HGNC Symbol;Acc:HGNC:92]	single_cell
1604	9.04545902684829e-07	0.616206388804095	0.327	0.17	0.0290540143942367	1	MYDGF	myeloid derived growth factor [Source:HGNC Symbol;Acc:HGNC:16948]	single_cell
1605	9.22430739498505e-07	-1.63906294625179	0.041	0.192	0.029628475352692	1	DKK1	dickkopf WNT signaling pathway inhibitor 1 [Source:HGNC Symbol;Acc:HGNC:2891]	single_cell
1606	9.27108861195261e-07	-1.1310501082161	0	0.127	0.0297787366215918	1	AC025465.1	NA	single_cell
1607	9.70013741689192e-07	-0.954536811543109	0.012	0.148	0.0311568413830569	1	USP44	ubiquitin specific peptidase 44 [Source:HGNC Symbol;Acc:HGNC:20064]	single_cell
1608	9.7590929214835e-07	-0.93849993774433	0.006	0.138	0.031346206463805	1	VRTN	vertebrae development associated [Source:HGNC Symbol;Acc:HGNC:20223]	single_cell
1609	9.8041510427118e-07	0.841917963632089	0.17	0.06	0.0314909331491903	1	LMO7	LIM domain 7 [Source:HGNC Symbol;Acc:HGNC:6646]	single_cell
1610	9.93044660774166e-07	-0.695877525071684	0.602	0.726	0.0318965945040662	1	TPT1	tumor protein, translationally-controlled 1 [Source:HGNC Symbol;Acc:HGNC:12022]	single_cell
1611	1.00987089599171e-06	0.609002710596526	0.123	0.034	0.0324370531792537	1	PROX1	prospero homeobox 1 [Source:HGNC Symbol;Acc:HGNC:9459]	single_cell
1612	1.02494560915864e-06	0.709426118573346	0.357	0.191	0.0329212529661755	1	TMEM266	transmembrane protein 266 [Source:HGNC Symbol;Acc:HGNC:26763]	single_cell
1613	1.05098169416767e-06	-0.546316593829571	0.532	0.715	0.0337575320166657	1	XRCC5	X-ray repair cross complementing 5 [Source:HGNC Symbol;Acc:HGNC:12833]	single_cell
1614	1.05783757419584e-06	-1.05033365479781	0	0.125	0.0339777428831703	1	ZIC3	Zic family member 3 [Source:HGNC Symbol;Acc:HGNC:12874]	single_cell
1615	1.09093399278788e-06	0.570101548335444	0.135	0.04	0.0350407998483466	1	AC008440.2	NA	single_cell
1616	1.09887022390421e-06	0.759634615210176	0.123	0.035	0.0352957115918031	1	FRMD4B	FERM domain containing 4B [Source:HGNC Symbol;Acc:HGNC:24886]	single_cell
1617	1.12268157700412e-06	0.619211670704476	0.123	0.035	0.0360605322533724	1	UBE2J1	ubiquitin conjugating enzyme E2 J1 [Source:HGNC Symbol;Acc:HGNC:17598]	single_cell
1618	1.14285985603776e-06	0.667610501021353	0.152	0.049	0.0367086585759328	1	ATP2B4	ATPase plasma membrane Ca2+ transporting 4 [Source:HGNC Symbol;Acc:HGNC:817]	single_cell
1619	1.189065954599e-06	0.753269154635665	0.263	0.124	0.0381927984617198	1	COPE	COPI coat complex subunit epsilon [Source:HGNC Symbol;Acc:HGNC:2234]	single_cell
1620	1.21938821348688e-06	-0.758153866700765	0.31	0.509	0.0391667494171985	1	PFDN4	prefoldin subunit 4 [Source:HGNC Symbol;Acc:HGNC:8868]	single_cell
1621	1.25131028494463e-06	-0.733953083064948	0.292	0.487	0.0401920863524215	1	ANP32B	acidic nuclear phosphoprotein 32 family member B [Source:HGNC Symbol;Acc:HGNC:16677]	single_cell
1622	1.25551462888053e-06	0.701136046364285	0.117	0.031	0.0403271298796428	1	MEF2C	myocyte enhancer factor 2C [Source:HGNC Symbol;Acc:HGNC:6996]	single_cell
1623	1.28526854785191e-06	0.577963612655209	0.439	0.264	0.0412828257570032	1	SSR4	signal sequence receptor subunit 4 [Source:HGNC Symbol;Acc:HGNC:11326]	single_cell
1624	1.29840325315365e-06	0.649594478398596	0.228	0.097	0.0417047124912952	1	CLIC1	chloride intracellular channel 1 [Source:HGNC Symbol;Acc:HGNC:2062]	single_cell
1625	1.34492078405627e-06	0.647993534303883	0.234	0.101	0.0431988555838875	1	PCDH7	protocadherin 7 [Source:HGNC Symbol;Acc:HGNC:8659]	single_cell
1626	1.36914403391899e-06	0.611816749850957	0.111	0.029	0.0439769063694778	1	FAM114A1	family with sequence similarity 114 member A1 [Source:HGNC Symbol;Acc:HGNC:25087]	single_cell
1627	1.39512243376109e-06	-0.754952945937242	0.175	0.384	0.0448113325724063	1	METAP2	methionyl aminopeptidase 2 [Source:HGNC Symbol;Acc:HGNC:16672]	single_cell
1628	1.40734351609437e-06	-0.951355245771651	0.041	0.194	0.0452038737369513	1	JARID2	jumonji and AT-rich interaction domain containing 2 [Source:HGNC Symbol;Acc:HGNC:6196]	single_cell
1629	1.42055287303109e-06	0.755079512561161	0.251	0.116	0.0456281582817587	1	ERGIC3	ERGIC and golgi 3 [Source:HGNC Symbol;Acc:HGNC:15927]	single_cell
1630	1.56573352581875e-06	0.674361608840122	0.222	0.097	0.0502913608492984	1	PCBD1	pterin-4 alpha-carbinolamine dehydratase 1 [Source:HGNC Symbol;Acc:HGNC:8646]	single_cell
1631	1.5693784110015e-06	-0.879169445793559	0	0.122	0.0504084345613683	1	ZFP42	ZFP42 zinc finger protein [Source:HGNC Symbol;Acc:HGNC:30949]	single_cell
1632	1.60592530294254e-06	0.590150365631767	0.509	0.333	0.0515823207305144	1	POLR2L	RNA polymerase II, I and III subunit L [Source:HGNC Symbol;Acc:HGNC:9199]	single_cell
1633	1.66865085284078e-06	0.724621492025888	0.368	0.211	0.0535970653932458	1	SELENOK	selenoprotein K [Source:HGNC Symbol;Acc:HGNC:30394]	single_cell
1634	1.67348422586009e-06	-1.0674206866844	0.012	0.142	0.0537523133346261	1	FAM159B	NA	single_cell
1635	1.69663570439051e-06	-1.06517515139728	0.023	0.163	0.054495938825023	1	NTS	neurotensin [Source:HGNC Symbol;Acc:HGNC:8038]	single_cell
1636	1.76809868038376e-06	-0.895532179476995	0.058	0.215	0.0567913296139262	1	STK26	serine/threonine kinase 26 [Source:HGNC Symbol;Acc:HGNC:18174]	single_cell
1637	1.76811586165905e-06	0.642818543857756	0.135	0.041	0.0567918814764888	1	CCDC80	coiled-coil domain containing 80 [Source:HGNC Symbol;Acc:HGNC:30649]	single_cell
1638	1.7727544392238e-06	0.769101228947995	0.175	0.066	0.0569408725878684	1	HERPUD1	homocysteine inducible ER protein with ubiquitin like domain 1 [Source:HGNC Symbol;Acc:HGNC:13744]	single_cell
1639	1.7891513849634e-06	-1.24491240840678	0	0.121	0.0574675424850245	1	LHX1	LIM homeobox 1 [Source:HGNC Symbol;Acc:HGNC:6593]	single_cell
1640	1.8421126186032e-06	0.709727394180696	0.187	0.074	0.0591686573095349	1	AC073342.1	NA	single_cell
1641	1.85302112449428e-06	0.618710228353526	0.105	0.027	0.0595190385187564	1	LMCD1-AS1	LMCD1 antisense RNA 1 [Source:HGNC Symbol;Acc:HGNC:44477]	single_cell
1642	1.90105981059888e-06	0.708601689321928	0.187	0.074	0.0610620411164359	1	GSTK1	glutathione S-transferase kappa 1 [Source:HGNC Symbol;Acc:HGNC:16906]	single_cell
1643	2.02225447659957e-06	0.912594518400253	0.193	0.078	0.0649548137883782	1	CSPP1	centrosome and spindle pole associated protein 1 [Source:HGNC Symbol;Acc:HGNC:26193]	single_cell
1644	2.04038667282873e-06	-0.816225903154975	0.251	0.438	0.0655372199312589	1	CACYBP	calcyclin binding protein [Source:HGNC Symbol;Acc:HGNC:30423]	single_cell
1645	2.07076216091497e-06	0.561094325936681	0.111	0.03	0.0665128806085887	1	ADAM9	ADAM metallopeptidase domain 9 [Source:HGNC Symbol;Acc:HGNC:216]	single_cell
1646	2.18079118538663e-06	-0.800687421761278	0.275	0.462	0.0700470128746187	1	RANBP1	RAN binding protein 1 [Source:HGNC Symbol;Acc:HGNC:9847]	single_cell
1647	2.35272140132554e-06	0.542455900211448	0.754	0.579	0.0755694114105762	1	DYNLL1	dynein light chain LC8-type 1 [Source:HGNC Symbol;Acc:HGNC:15476]	single_cell
1648	2.41768680298997e-06	0.519173571498819	0.643	0.48	0.0776561001120379	1	AC073611.1	NA	single_cell
1649	2.50244408720308e-06	-0.663982280535401	0.357	0.548	0.0803785040809628	1	ANP32A	acidic nuclear phosphoprotein 32 family member A [Source:HGNC Symbol;Acc:HGNC:13233]	single_cell
1650	2.64325969038265e-06	0.730911709107159	0.222	0.1	0.0849015012550906	1	RNF5	ring finger protein 5 [Source:HGNC Symbol;Acc:HGNC:10068]	single_cell
1651	2.66515462968751e-06	-1.07021733571996	0.018	0.148	0.0856047667055628	1	MT-TS2	mitochondrially encoded tRNA-Ser (AGU/C) 2 [Source:HGNC Symbol;Acc:HGNC:7498]	single_cell
1653	2.6935603593748e-06	-0.915633211627068	0.029	0.168	0.0865171587431186	1	AC011447.3	NA	single_cell
1654	2.72680382975828e-06	-0.857695395217466	0.058	0.212	0.0875849390118358	1	AC068888.1	NA	single_cell
1655	2.74407514782734e-06	0.601930734061136	0.228	0.098	0.0881396937482142	1	NDUFAF3	NADH:ubiquinone oxidoreductase complex assembly factor 3 [Source:HGNC Symbol;Acc:HGNC:29918]	single_cell
1656	2.91047048279963e-06	-0.883525729637511	0.035	0.181	0.0934843119075241	1	MCM6	minichromosome maintenance complex component 6 [Source:HGNC Symbol;Acc:HGNC:6949]	single_cell
1657	2.92732250678447e-06	-0.876702103239944	0.117	0.283	0.0940255989179173	1	DCAF13	DDB1 and CUL4 associated factor 13 [Source:HGNC Symbol;Acc:HGNC:24535]	single_cell
1658	2.95013431323757e-06	0.474062742407373	0.661	0.504	0.0947583141411907	1	COX6A1	cytochrome c oxidase subunit 6A1 [Source:HGNC Symbol;Acc:HGNC:2277]	single_cell
1659	3.01593611539348e-06	-0.929040679296224	0	0.116	0.0968718680264386	1	LRAT	lecithin retinol acyltransferase [Source:HGNC Symbol;Acc:HGNC:6685]	single_cell
1660	3.15107847426582e-06	-0.882014753678586	0.029	0.166	0.101212640593418	1	CLSPN	claspin [Source:HGNC Symbol;Acc:HGNC:19715]	single_cell
1661	3.24479360622819e-06	0.726314055990007	0.205	0.089	0.104222770632049	1	CREM	cAMP responsive element modulator [Source:HGNC Symbol;Acc:HGNC:2352]	single_cell
1662	3.39887234409864e-06	0.623386684192923	0.135	0.043	0.109171779692448	1	DLK1	delta like non-canonical Notch ligand 1 [Source:HGNC Symbol;Acc:HGNC:2907]	single_cell
1663	3.61202915447379e-06	0.640279366578583	0.175	0.066	0.116018376441698	1	PEA15	proliferation and apoptosis adaptor protein 15 [Source:HGNC Symbol;Acc:HGNC:8822]	single_cell
1664	3.63174001497072e-06	-0.761342814301106	0.129	0.311	0.116651489280859	1	SMC4	structural maintenance of chromosomes 4 [Source:HGNC Symbol;Acc:HGNC:14013]	single_cell
1665	3.83919381969153e-06	0.513131897447062	0.117	0.034	0.123314905488492	1	AC023055.1	NA	single_cell
1666	3.84347521087401e-06	-0.760210376771198	0.146	0.331	0.123452423773273	1	TAF1D	TATA-box binding protein associated factor, RNA polymerase I subunit D [Source:HGNC Symbol;Acc:HGNC:28759]	single_cell
1667	3.91089631229134e-06	-0.876702441559209	0	0.113	0.125617989550798	1	LINC00678	long intergenic non-protein coding RNA 678 [Source:HGNC Symbol;Acc:HGNC:44413]	single_cell
1668	4.10955490057864e-06	-0.90967247333299	0.164	0.329	0.131998903406586	1	PCNA	proliferating cell nuclear antigen [Source:HGNC Symbol;Acc:HGNC:8729]	single_cell
1669	4.16286944834083e-06	-0.938567167446391	0.304	0.462	0.133711366680707	1	MT-ATP8	mitochondrially encoded ATP synthase membrane subunit 8 [Source:HGNC Symbol;Acc:HGNC:7415]	single_cell
1670	4.23094889925631e-06	0.60979587459753	0.45	0.285	0.135898078644113	1	ATP5F1	NA	single_cell
1671	4.33170695863683e-06	-0.681008033675838	0.117	0.299	0.139134427511415	1	SYNCRIP	synaptotagmin binding cytoplasmic RNA interacting protein [Source:HGNC Symbol;Acc:HGNC:16918]	single_cell
1672	4.38181529195547e-06	-0.947083865236032	0.047	0.187	0.14074390717761	1	ZNF730	zinc finger protein 730 [Source:HGNC Symbol;Acc:HGNC:32470]	single_cell
1673	4.39171353944896e-06	-0.841850827490922	0.076	0.228	0.141061838887101	1	ATIC	5-aminoimidazole-4-carboxamide ribonucleotide formyltransferase/IMP cyclohydrolase [Source:HGNC Symbol;Acc:HGNC:794]	single_cell
1674	4.51493532431966e-06	-0.83204023397789	0.035	0.175	0.145019722617148	1	MKI67	marker of proliferation Ki-67 [Source:HGNC Symbol;Acc:HGNC:7107]	single_cell
1675	4.54504418575519e-06	-0.731452188351971	0.181	0.361	0.145986819246457	1	CCNG1	cyclin G1 [Source:HGNC Symbol;Acc:HGNC:1592]	single_cell
1676	4.68428041239107e-06	-0.880570163633699	0.029	0.164	0.150459086846001	1	RIF1	replication timing regulatory factor 1 [Source:HGNC Symbol;Acc:HGNC:23207]	single_cell
1677	5.06735977838562e-06	-0.79828543105031	0	0.111	0.162763596081746	1	POU5F1	POU class 5 homeobox 1 [Source:HGNC Symbol;Acc:HGNC:9221]	single_cell
1678	5.1395260677122e-06	-0.711561661128304	0.14	0.32	0.165081577294916	1	NOLC1	nucleolar and coiled-body phosphoprotein 1 [Source:HGNC Symbol;Acc:HGNC:15608]	single_cell
1679	5.15540340739924e-06	-0.673780496004357	0.292	0.468	0.165591557445664	1	PRDX4	peroxiredoxin 4 [Source:HGNC Symbol;Acc:HGNC:17169]	single_cell
1680	5.24111742160786e-06	-0.866156659165266	0.041	0.182	0.168344691582044	1	RRM2	ribonucleotide reductase regulatory subunit M2 [Source:HGNC Symbol;Acc:HGNC:10452]	single_cell
1681	5.2877041675772e-06	0.510615846213636	0.573	0.385	0.16984105786258	1	UQCRQ	ubiquinol-cytochrome c reductase complex III subunit VII [Source:HGNC Symbol;Acc:HGNC:29594]	single_cell
1682	5.40752196235351e-06	-0.528195222206814	0.216	0.423	0.173689605430795	1	PTTG1	PTTG1 regulator of sister chromatid separation, securin [Source:HGNC Symbol;Acc:HGNC:9690]	single_cell
1683	5.42315958568729e-06	-0.769221061367432	0.064	0.211	0.174191885892276	1	MARCKSL1	MARCKS like 1 [Source:HGNC Symbol;Acc:HGNC:7142]	single_cell
1684	5.44620063423484e-06	0.428595706946256	0.813	0.642	0.174931964371623	1	SERF2	small EDRK-rich factor 2 [Source:HGNC Symbol;Acc:HGNC:10757]	single_cell
1685	5.50679254937983e-06	-0.680792900193057	0.228	0.405	0.17687817668608	1	LARS	NA	single_cell
1686	5.51929952743123e-06	-0.876932742616818	0.041	0.181	0.177279900821091	1	RAD51AP1	RAD51 associated protein 1 [Source:HGNC Symbol;Acc:HGNC:16956]	single_cell
1687	5.76640287998976e-06	-1.06147014126021	0	0.11	0.185216860505271	1	T	NA	single_cell
1688	5.78031870248968e-06	0.830439267208545	0.345	0.198	0.185663836723969	1	BEX1	brain expressed X-linked 1 [Source:HGNC Symbol;Acc:HGNC:1036]	single_cell
1689	5.81877028862481e-06	-0.887324246924774	0.146	0.309	0.186898901670629	1	UBE2T	ubiquitin conjugating enzyme E2 T [Source:HGNC Symbol;Acc:HGNC:25009]	single_cell
1690	5.928560031013e-06	0.488678618336832	0.105	0.029	0.190425348196138	1	GSTM4	glutathione S-transferase mu 4 [Source:HGNC Symbol;Acc:HGNC:4636]	single_cell
1691	5.9853172961552e-06	-0.882171129871691	0.006	0.121	0.192248391552505	1	AL589740.1	NA	single_cell
1692	6.06372032157453e-06	-0.798181371491201	0.006	0.122	0.194766696728974	1	LRRTM4	leucine rich repeat transmembrane neuronal 4 [Source:HGNC Symbol;Acc:HGNC:19411]	single_cell
1693	6.36118875200852e-06	0.905950074268984	0.725	0.7	0.204321382714514	1	ACTB	actin beta [Source:HGNC Symbol;Acc:HGNC:132]	single_cell
1694	6.4091037343116e-06	0.79891215023385	0.269	0.138	0.205860411946089	1	C6orf62	chromosome 6 open reading frame 62 [Source:HGNC Symbol;Acc:HGNC:20998]	single_cell
1695	6.54672425177458e-06	-0.889771152919537	0.058	0.205	0.210280782967	1	ASPM	assembly factor for spindle microtubules [Source:HGNC Symbol;Acc:HGNC:19048]	single_cell
1696	6.56058483746548e-06	-0.864399546218815	0	0.109	0.210725984979391	1	ZIC2	Zic family member 2 [Source:HGNC Symbol;Acc:HGNC:12873]	single_cell
1697	7.01591939619219e-06	-0.644145193238811	0.234	0.433	0.225351331005693	1	ENSA	endosulfine alpha [Source:HGNC Symbol;Acc:HGNC:3360]	single_cell
1698	7.15092150094672e-06	0.648486850114589	0.187	0.078	0.229687598610409	1	CYB5R3	cytochrome b5 reductase 3 [Source:HGNC Symbol;Acc:HGNC:2873]	single_cell
1699	7.3483794482971e-06	0.507098341428739	0.111	0.033	0.236029947879303	1	RHBDD2	rhomboid domain containing 2 [Source:HGNC Symbol;Acc:HGNC:23082]	single_cell
1700	7.46119860785961e-06	0.524463733667347	0.567	0.404	0.239653699284451	1	CNN3	calponin 3 [Source:HGNC Symbol;Acc:HGNC:2157]	single_cell
1701	7.46269506914757e-06	-0.902072226282067	0	0.107	0.23970176562102	1	EOMES	eomesodermin [Source:HGNC Symbol;Acc:HGNC:3372]	single_cell
1702	7.46270277456456e-06	-0.846736725631057	0	0.107	0.239702013119014	1	AL117378.1	NA	single_cell
1703	7.59575996225707e-06	0.543198590707911	0.152	0.055	0.243975809987697	1	C1orf198	chromosome 1 open reading frame 198 [Source:HGNC Symbol;Acc:HGNC:25900]	single_cell
1704	7.7187192842834e-06	0.594158622826375	0.129	0.042	0.247925263411183	1	TMEM106C	transmembrane protein 106C [Source:HGNC Symbol;Acc:HGNC:28775]	single_cell
1705	8.24006203164251e-06	0.624205840230056	0.175	0.071	0.264670792456357	1	ARMCX3	armadillo repeat containing X-linked 3 [Source:HGNC Symbol;Acc:HGNC:24065]	single_cell
1706	8.25956751156333e-06	-0.841639375066527	0.006	0.117	0.265297308471414	1	CDC6	cell division cycle 6 [Source:HGNC Symbol;Acc:HGNC:1744]	single_cell
1707	8.40179779874742e-06	-0.777924368444118	0.094	0.252	0.269865745295767	1	GART	phosphoribosylglycinamide formyltransferase, phosphoribosylglycinamide synthetase, phosphoribosylaminoimidazole synthetase [Source:HGNC Symbol;Acc:HGNC:4163]	single_cell
1708	8.48721493654157e-06	-1.13374105533368	0	0.106	0.272609343761715	1	CYP26A1	cytochrome P450 family 26 subfamily A member 1 [Source:HGNC Symbol;Acc:HGNC:2603]	single_cell
1709	8.49025174776038e-06	-0.564528614958085	0.626	0.72	0.272706886138063	1	UBA52	ubiquitin A-52 residue ribosomal protein fusion product 1 [Source:HGNC Symbol;Acc:HGNC:12458]	single_cell
1710	8.49702404709884e-06	0.586417607753163	0.152	0.055	0.272924412392815	1	IFI27L2	interferon alpha inducible protein 27 like 2 [Source:HGNC Symbol;Acc:HGNC:19753]	single_cell
1711	8.57055251251016e-06	-0.82311148476552	0.012	0.129	0.275286146701826	1	NHP2	NHP2 ribonucleoprotein [Source:HGNC Symbol;Acc:HGNC:14377]	single_cell
1712	8.82681173754807e-06	-0.596394981606319	0.363	0.544	0.283517193010044	1	UQCRB	ubiquinol-cytochrome c reductase binding protein [Source:HGNC Symbol;Acc:HGNC:12582]	single_cell
1713	9.22077643708901e-06	0.668209176785698	0.14	0.049	0.296171339159299	1	LRRC41	leucine rich repeat containing 41 [Source:HGNC Symbol;Acc:HGNC:16917]	single_cell
1714	9.55019437750765e-06	0.62360432234411	0.427	0.279	0.306752243405546	1	AP2M1	adaptor related protein complex 2 subunit mu 1 [Source:HGNC Symbol;Acc:HGNC:564]	single_cell
1715	9.62290999928301e-06	0.649278830908191	0.24	0.117	0.30908786917697	1	AC145207.3	NA	single_cell
1716	9.66190260633017e-06	0.744600499164658	0.257	0.131	0.310340311715325	1	ARPC4	actin related protein 2/3 complex subunit 4 [Source:HGNC Symbol;Acc:HGNC:707]	single_cell
1717	1.01061699988032e-05	1.16295412884055	0.409	0.275	0.324610180361558	1	SPARC	secreted protein acidic and cysteine rich [Source:HGNC Symbol;Acc:HGNC:11219]	single_cell
1718	1.02764191767893e-05	0.836654697052895	0.251	0.129	0.330078583958472	1	UBE2B	ubiquitin conjugating enzyme E2 B [Source:HGNC Symbol;Acc:HGNC:12473]	single_cell
1719	1.04209189460772e-05	-0.849335128660218	0.012	0.125	0.334719916547998	1	SLC7A8	solute carrier family 7 member 8 [Source:HGNC Symbol;Acc:HGNC:11066]	single_cell
1720	1.08024361481991e-05	0.611713456511946	0.269	0.141	0.346974249080155	1	TMEM98	transmembrane protein 98 [Source:HGNC Symbol;Acc:HGNC:24529]	single_cell
1721	1.09712190734065e-05	-1.12817652391185	0	0.104	0.352395556637815	1	XACT	X active specific transcript [Source:HGNC Symbol;Acc:HGNC:45056]	single_cell
1722	1.09765200613136e-05	0.841559684584953	0.345	0.21	0.352565824369394	1	CLDN6	claudin 6 [Source:HGNC Symbol;Acc:HGNC:2048]	single_cell
1723	1.10781951203679e-05	0.578765764854875	0.123	0.04	0.355831627266216	1	AL591895.1	NA	single_cell
1724	1.1186840438169e-05	-0.747084439126818	0.117	0.279	0.359321314873988	1	LRPPRC	leucine rich pentatricopeptide repeat containing [Source:HGNC Symbol;Acc:HGNC:15714]	single_cell
1725	1.1294314995141e-05	0.727659724247304	0.135	0.047	0.362773397643928	1	ZNF622	zinc finger protein 622 [Source:HGNC Symbol;Acc:HGNC:30958]	single_cell
1726	1.15985786834139e-05	-0.832834075031196	0.041	0.171	0.372546347311255	1	UTP18	UTP18 small subunit processome component [Source:HGNC Symbol;Acc:HGNC:24274]	single_cell
1727	1.20732486309157e-05	0.448182440714585	0.661	0.522	0.387792746025011	1	PFDN5	prefoldin subunit 5 [Source:HGNC Symbol;Acc:HGNC:8869]	single_cell
1728	1.20814365664321e-05	0.421586331168332	0.801	0.645	0.388055742513798	1	AC018512.1	NA	single_cell
1729	1.24564178355569e-05	0.602753148350549	0.111	0.034	0.400100140878088	1	OPTN	optineurin [Source:HGNC Symbol;Acc:HGNC:17142]	single_cell
1730	1.24869779597817e-05	0.678204086854645	0.251	0.129	0.401081732068188	1	LEPROT	leptin receptor overlapping transcript [Source:HGNC Symbol;Acc:HGNC:29477]	single_cell
1731	1.26479151940352e-05	-0.777249454609686	0.117	0.281	0.406251036032412	1	AC068587.6	NA	single_cell
1732	1.28775351425684e-05	0.625042559270302	0.117	0.037	0.413626428779296	1	TOB1	transducer of ERBB2, 1 [Source:HGNC Symbol;Acc:HGNC:11979]	single_cell
1733	1.29453614027488e-05	-0.678624617555801	0.234	0.404	0.41580500825629	1	SNRPD3	small nuclear ribonucleoprotein D3 polypeptide [Source:HGNC Symbol;Acc:HGNC:11160]	single_cell
1734	1.29625445706204e-05	-0.678453505573296	0.251	0.427	0.416356931608328	1	NOP58	NOP58 ribonucleoprotein [Source:HGNC Symbol;Acc:HGNC:29926]	single_cell
1735	1.31256508551397e-05	-0.789933154949694	0.199	0.364	0.421595905467086	1	LSM3	LSM3 homolog, U6 small nuclear RNA and mRNA degradation associated [Source:HGNC Symbol;Acc:HGNC:17874]	single_cell
1736	1.33611041348553e-05	-0.874939475662719	0.117	0.271	0.429158664811552	1	HAUS1	HAUS augmin like complex subunit 1 [Source:HGNC Symbol;Acc:HGNC:25174]	single_cell
1737	1.35085673120413e-05	-0.712533140458403	0.082	0.228	0.433895182062765	1	NUP107	nucleoporin 107 [Source:HGNC Symbol;Acc:HGNC:29914]	single_cell
1738	1.3868893682684e-05	-0.518959619489591	0.573	0.7	0.445468865087809	1	HNRNPC	heterogeneous nuclear ribonucleoprotein C [Source:HGNC Symbol;Acc:HGNC:5035]	single_cell
1739	1.41041145559067e-05	-0.791319170442751	0.047	0.183	0.453024159535725	1	MYO10	myosin X [Source:HGNC Symbol;Acc:HGNC:7593]	single_cell
1740	1.41715337902903e-05	-0.856240672414462	0	0.101	0.455189665344124	1	AC009055.2	NA	single_cell
1741	1.41715446807521e-05	-1.50254883068435	0	0.101	0.455190015145759	1	CER1	cerberus 1, DAN family BMP antagonist [Source:HGNC Symbol;Acc:HGNC:1862]	single_cell
1742	1.43927824004021e-05	0.623038372864913	0.281	0.15	0.462296170700914	1	DDAH2	dimethylarginine dimethylaminohydrolase 2 [Source:HGNC Symbol;Acc:HGNC:2716]	single_cell
1743	1.44681201373567e-05	0.579175306846589	0.263	0.136	0.464716018811898	1	TMED4	transmembrane p24 trafficking protein 4 [Source:HGNC Symbol;Acc:HGNC:22301]	single_cell
1744	1.47336611766226e-05	-0.875507558477591	0.058	0.194	0.473245196993117	1	C12orf45	chromosome 12 open reading frame 45 [Source:HGNC Symbol;Acc:HGNC:28628]	single_cell
1745	1.50415617907832e-05	-0.594729874764643	0.17	0.353	0.483134964719955	1	FADS2	fatty acid desaturase 2 [Source:HGNC Symbol;Acc:HGNC:3575]	single_cell
1746	1.54358281395755e-05	0.671931115432732	0.228	0.109	0.495798799843166	1	FLNA	filamin A [Source:HGNC Symbol;Acc:HGNC:3754]	single_cell
1747	1.55922810662833e-05	-0.746736664222467	0.135	0.303	0.50082406784902	1	AC079594.2	NA	single_cell
1748	1.60396265648135e-05	1.00800419458866	0.135	0.047	0.515192805261811	1	IGFBP3	insulin like growth factor binding protein 3 [Source:HGNC Symbol;Acc:HGNC:5472]	single_cell
1749	1.62540755398429e-05	-0.717200316097798	0.123	0.287	0.522080906339754	1	IDH1	isocitrate dehydrogenase (NADP(+)) 1 [Source:HGNC Symbol;Acc:HGNC:5382]	single_cell
1750	1.69313498367585e-05	-0.770930030306908	0.058	0.198	0.543834956756683	1	CCDC138	coiled-coil domain containing 138 [Source:HGNC Symbol;Acc:HGNC:26531]	single_cell
1751	1.74056232911195e-05	0.516909024241595	0.117	0.037	0.559068620110759	1	GALNT2	polypeptide N-acetylgalactosaminyltransferase 2 [Source:HGNC Symbol;Acc:HGNC:4124]	single_cell
1752	1.74220844706139e-05	0.669770740731589	0.234	0.116	0.559597353196117	1	PNKD	PNKD metallo-beta-lactamase domain containing [Source:HGNC Symbol;Acc:HGNC:9153]	single_cell
1753	1.79504303852922e-05	0.692944561466874	0.117	0.039	0.576567823975587	1	SEL1L	SEL1L adaptor subunit of ERAD E3 ubiquitin ligase [Source:HGNC Symbol;Acc:HGNC:10717]	single_cell
1754	1.81150182619077e-05	0.655956394945885	0.392	0.246	0.581854386572474	1	VAPA	VAMP associated protein A [Source:HGNC Symbol;Acc:HGNC:12648]	single_cell
1755	1.84652715017663e-05	0.619751761744424	0.216	0.103	0.593104520636735	1	UTP4	UTP4 small subunit processome component [Source:HGNC Symbol;Acc:HGNC:1983]	single_cell
1756	1.89759464094856e-05	-0.937686328716826	0.047	0.177	0.609507398672676	1	PRTG	protogenin [Source:HGNC Symbol;Acc:HGNC:26373]	single_cell
1757	1.92901979891607e-05	-0.778338837689453	0.023	0.141	0.619601159411842	1	PRIM1	DNA primase subunit 1 [Source:HGNC Symbol;Acc:HGNC:9369]	single_cell
1758	2.02678276340524e-05	0.82854639180413	0.696	0.614	0.651002623605763	1	ID3	inhibitor of DNA binding 3, HLH protein [Source:HGNC Symbol;Acc:HGNC:5362]	single_cell
1759	2.03358410241314e-05	-0.463218735353116	0.24	0.431	0.653187213695101	1	EPCAM	epithelial cell adhesion molecule [Source:HGNC Symbol;Acc:HGNC:11529]	single_cell
1760	2.08744228677854e-05	-0.673109077865634	0.14	0.312	0.670486462513266	1	CCNB1	cyclin B1 [Source:HGNC Symbol;Acc:HGNC:1579]	single_cell
1761	2.1496932244214e-05	0.626096869614148	0.181	0.08	0.690481463684155	1	ITGB1BP1	integrin subunit beta 1 binding protein 1 [Source:HGNC Symbol;Acc:HGNC:23927]	single_cell
1762	2.16465083604274e-05	0.545364956094579	0.164	0.065	0.695285848536927	1	HK1	hexokinase 1 [Source:HGNC Symbol;Acc:HGNC:4922]	single_cell
1763	2.1953685217212e-05	-0.761622126044164	0.029	0.148	0.70515236917685	1	LYAR	Ly1 antibody reactive [Source:HGNC Symbol;Acc:HGNC:26021]	single_cell
1764	2.32794501701715e-05	-0.405661000909876	0.737	0.835	0.747735939465908	1	HSP90B1	heat shock protein 90 beta family member 1 [Source:HGNC Symbol;Acc:HGNC:12028]	single_cell
1765	2.3299576810674e-05	0.594146392152895	0.509	0.363	0.74838240715885	1	TAX1BP1	Tax1 binding protein 1 [Source:HGNC Symbol;Acc:HGNC:11575]	single_cell
1766	2.38988365559435e-05	0.611122661636903	0.129	0.046	0.767630630176905	1	GINM1	glycoprotein integral membrane 1 [Source:HGNC Symbol;Acc:HGNC:21074]	single_cell
1767	2.4012090732602e-05	0.638554970899086	0.205	0.095	0.771268354331177	1	P4HB	prolyl 4-hydroxylase subunit beta [Source:HGNC Symbol;Acc:HGNC:8548]	single_cell
1768	2.45817381742726e-05	-0.682248509293395	0.053	0.188	0.789565430157636	1	MYSM1	Myb like, SWIRM and MPN domains 1 [Source:HGNC Symbol;Acc:HGNC:29401]	single_cell
1769	2.53886534503871e-05	-0.692017189468536	0.398	0.55	0.815483548826433	1	SNRPE	small nuclear ribonucleoprotein polypeptide E [Source:HGNC Symbol;Acc:HGNC:11161]	single_cell
1770	2.55217054069056e-05	-0.724192448968852	0.082	0.226	0.819757177669808	1	EXOSC9	exosome component 9 [Source:HGNC Symbol;Acc:HGNC:9137]	single_cell
1771	2.64634965098374e-05	0.423536826220866	0.743	0.668	0.850007507895977	1	EIF1	eukaryotic translation initiation factor 1 [Source:HGNC Symbol;Acc:HGNC:3249]	single_cell
1772	2.681967492857e-05	-0.814696622426426	0.047	0.174	0.861447958705669	1	SNHG1	small nucleolar RNA host gene 1 [Source:HGNC Symbol;Acc:HGNC:32688]	single_cell
1773	2.78286580757874e-05	0.557107037427787	0.105	0.033	0.893856497394291	1	MYLK3	myosin light chain kinase 3 [Source:HGNC Symbol;Acc:HGNC:29826]	single_cell
1774	2.89159969918087e-05	-0.692141718759606	0.158	0.321	0.928781823376897	1	XPO1	exportin 1 [Source:HGNC Symbol;Acc:HGNC:12825]	single_cell
1775	2.8920618787043e-05	0.700681143178531	0.129	0.047	0.92893027543982	1	DENND5B	DENN domain containing 5B [Source:HGNC Symbol;Acc:HGNC:28338]	single_cell
1776	2.91191868967925e-05	-0.834970597573939	0.047	0.171	0.935308283124975	1	PAK1	p21 (RAC1) activated kinase 1 [Source:HGNC Symbol;Acc:HGNC:8590]	single_cell
1777	2.97790231156935e-05	-0.755800899359571	0.029	0.148	0.956502222476077	1	NUDT15	nudix hydrolase 15 [Source:HGNC Symbol;Acc:HGNC:23063]	single_cell
1778	3.01565416206905e-05	-0.676934225671245	0.234	0.397	0.96862811685658	1	HNRNPF	heterogeneous nuclear ribonucleoprotein F [Source:HGNC Symbol;Acc:HGNC:5039]	single_cell
1779	3.015897372665e-05	-0.848487276707575	0.012	0.116	0.968706236099998	1	OTX2	orthodenticle homeobox 2 [Source:HGNC Symbol;Acc:HGNC:8522]	single_cell
1780	3.05276634529494e-05	0.471105199621529	0.105	0.033	0.980548550108735	1	HAGH	hydroxyacylglutathione hydrolase [Source:HGNC Symbol;Acc:HGNC:4805]	single_cell
1781	3.14662615170282e-05	0.569773191643295	0.719	0.633	1	1	MT-ND6	mitochondrially encoded NADH:ubiquinone oxidoreductase core subunit 6 [Source:HGNC Symbol;Acc:HGNC:7462]	single_cell
1782	3.189307577958e-05	0.434129703354813	0.503	0.341	1	1	NDUFA6	NADH:ubiquinone oxidoreductase subunit A6 [Source:HGNC Symbol;Acc:HGNC:7690]	single_cell
1783	3.19258877566671e-05	0.826672017842623	0.205	0.1	1	1	UACA	uveal autoantigen with coiled-coil domains and ankyrin repeats [Source:HGNC Symbol;Acc:HGNC:15947]	single_cell
1784	3.2514233410875e-05	-0.863861528658639	0.035	0.151	1	1	SKIV2L2	NA	single_cell
1785	3.26244577628791e-05	-0.80222984575995	0.053	0.18	1	1	CENPH	centromere protein H [Source:HGNC Symbol;Acc:HGNC:17268]	single_cell
1786	3.29498313511896e-05	-0.827568968331082	0.158	0.306	1	1	AC016739.1	NA	single_cell
1787	3.32878696559939e-05	-0.74016440131432	0.152	0.304	1	1	ZC3H15	zinc finger CCCH-type containing 15 [Source:HGNC Symbol;Acc:HGNC:29528]	single_cell
1788	3.39914491176555e-05	-0.773756608213429	0.053	0.182	1	1	AMD1	adenosylmethionine decarboxylase 1 [Source:HGNC Symbol;Acc:HGNC:457]	single_cell
1789	3.40709832919473e-05	0.458979750419291	0.105	0.033	1	1	POLR3GL	RNA polymerase III subunit GL [Source:HGNC Symbol;Acc:HGNC:28466]	single_cell
1790	3.4552542760395e-05	-0.628403869660437	0.275	0.444	1	1	LSM5	LSM5 homolog, U6 small nuclear RNA and mRNA degradation associated [Source:HGNC Symbol;Acc:HGNC:17162]	single_cell
1791	3.48602664620128e-05	-0.77504336722704	0.006	0.105	1	1	GABRB3	gamma-aminobutyric acid type A receptor subunit beta3 [Source:HGNC Symbol;Acc:HGNC:4083]	single_cell
1792	3.5109268175393e-05	0.535180122579062	0.579	0.429	1	1	OSTC	oligosaccharyltransferase complex non-catalytic subunit [Source:HGNC Symbol;Acc:HGNC:24448]	single_cell
1793	3.51974938105167e-05	-0.830002687435244	0.018	0.124	1	1	ODC1	ornithine decarboxylase 1 [Source:HGNC Symbol;Acc:HGNC:8109]	single_cell
1794	3.54686435780238e-05	-0.858941558338197	0.058	0.188	1	1	HMMR	hyaluronan mediated motility receptor [Source:HGNC Symbol;Acc:HGNC:5012]	single_cell
1795	3.55957108708257e-05	-0.846113988476868	0.012	0.115	1	1	GRID2	glutamate ionotropic receptor delta type subunit 2 [Source:HGNC Symbol;Acc:HGNC:4576]	single_cell
1796	3.61074707138038e-05	0.73819361362903	0.193	0.089	1	1	NDUFAF6	NADH:ubiquinone oxidoreductase complex assembly factor 6 [Source:HGNC Symbol;Acc:HGNC:28625]	single_cell
1797	3.68507258347456e-05	0.762112860575926	0.14	0.054	1	1	SDC4	syndecan 4 [Source:HGNC Symbol;Acc:HGNC:10661]	single_cell
1798	3.688569314873e-05	-0.715373627803075	0.035	0.152	1	1	CDCA7L	cell division cycle associated 7 like [Source:HGNC Symbol;Acc:HGNC:30777]	single_cell
1799	3.72550973949052e-05	0.70215862723597	0.175	0.076	1	1	PAM	peptidylglycine alpha-amidating monooxygenase [Source:HGNC Symbol;Acc:HGNC:8596]	single_cell
1800	3.77763799575708e-05	0.535409744234298	0.164	0.066	1	1	MIEN1	migration and invasion enhancer 1 [Source:HGNC Symbol;Acc:HGNC:28230]	single_cell
1801	3.79872193580496e-05	0.50451160636309	0.117	0.04	1	1	AAAS	aladin WD repeat nucleoporin [Source:HGNC Symbol;Acc:HGNC:13666]	single_cell
1802	3.88846117505698e-05	0.611098564431103	0.269	0.141	1	1	CETN2	centrin 2 [Source:HGNC Symbol;Acc:HGNC:1867]	single_cell
1803	3.94407472276319e-05	-0.748359400727086	0.099	0.246	1	1	NPM1P27	nucleophosmin 1 pseudogene 27 [Source:HGNC Symbol;Acc:HGNC:45206]	single_cell
1804	3.97741216306437e-05	-0.688801623599819	0.199	0.359	1	1	ZRANB2	zinc finger RANBP2-type containing 2 [Source:HGNC Symbol;Acc:HGNC:13058]	single_cell
1805	4.02553712836198e-05	0.535452124428562	0.135	0.049	1	1	LLPH	LLP homolog, long-term synaptic facilitation factor [Source:HGNC Symbol;Acc:HGNC:28229]	single_cell
1806	4.06356691768859e-05	-0.763657332742925	0.029	0.142	1	1	RFC3	replication factor C subunit 3 [Source:HGNC Symbol;Acc:HGNC:9971]	single_cell
1807	4.07020491738048e-05	0.597631487456553	0.216	0.106	1	1	MGST2	microsomal glutathione S-transferase 2 [Source:HGNC Symbol;Acc:HGNC:7063]	single_cell
1808	4.19986969169076e-05	-0.70842206562223	0.14	0.291	1	1	PSAT1	phosphoserine aminotransferase 1 [Source:HGNC Symbol;Acc:HGNC:19129]	single_cell
1809	4.20654940703808e-05	-0.816356125882118	0.029	0.14	1	1	POU2F1	POU class 2 homeobox 1 [Source:HGNC Symbol;Acc:HGNC:9212]	single_cell
1810	4.27024262122507e-05	-0.766392582763592	0.041	0.162	1	1	AC002550.1	NA	single_cell
1811	4.35004832479548e-05	-0.734707148941432	0.123	0.27	1	1	LSM6	LSM6 homolog, U6 small nuclear RNA and mRNA degradation associated [Source:HGNC Symbol;Acc:HGNC:17017]	single_cell
1812	4.43140990852001e-05	-0.619310274286024	0.392	0.542	1	1	SEM1	SEM1 26S proteasome complex subunit [Source:HGNC Symbol;Acc:HGNC:10845]	single_cell
1813	4.45935343334585e-05	0.545094726964047	0.199	0.092	1	1	USP47	ubiquitin specific peptidase 47 [Source:HGNC Symbol;Acc:HGNC:20076]	single_cell
1814	4.84827168913352e-05	0.572306234307123	0.31	0.18	1	1	CAPZA2	capping actin protein of muscle Z-line subunit alpha 2 [Source:HGNC Symbol;Acc:HGNC:1490]	single_cell
1815	4.84842088497928e-05	-0.786957103574965	0.006	0.1	1	1	D21S2088E	D21S2088E [Source:NCBI gene (formerly Entrezgene);Acc:266917]	single_cell
1816	4.95368253712601e-05	-0.755282015926861	0.047	0.169	1	1	ACAP2	ArfGAP with coiled-coil, ankyrin repeat and PH domains 2 [Source:HGNC Symbol;Acc:HGNC:16469]	single_cell
1817	4.95669365408239e-05	0.56405758944451	0.31	0.179	1	1	PDHA1	pyruvate dehydrogenase E1 subunit alpha 1 [Source:HGNC Symbol;Acc:HGNC:8806]	single_cell
1818	5.12483730678841e-05	0.589884221549447	0.146	0.059	1	1	AUNIP	aurora kinase A and ninein interacting protein [Source:HGNC Symbol;Acc:HGNC:28363]	single_cell
1819	5.17642786076583e-05	-0.82117570446466	0.035	0.148	1	1	SNHG25	small nucleolar RNA host gene 25 [Source:HGNC Symbol;Acc:HGNC:51534]	single_cell
1820	5.22718873309138e-05	-0.734667424418294	0.041	0.158	1	1	PPAT	phosphoribosyl pyrophosphate amidotransferase [Source:HGNC Symbol;Acc:HGNC:9238]	single_cell
1821	5.28979664407805e-05	-0.680232353854907	0.029	0.14	1	1	HDAC2-AS2	HDAC2 and HS3ST5 antisense RNA 2 [Source:HGNC Symbol;Acc:HGNC:43590]	single_cell
1822	5.29931194932361e-05	-0.756310945219296	0.035	0.151	1	1	ARMC9	armadillo repeat containing 9 [Source:HGNC Symbol;Acc:HGNC:20730]	single_cell
1823	5.4001882560365e-05	-0.745336026360067	0.041	0.159	1	1	KNOP1	lysine rich nucleolar protein 1 [Source:HGNC Symbol;Acc:HGNC:34404]	single_cell
1824	5.42247694454494e-05	-0.680698238228137	0.029	0.141	1	1	ENOPH1	enolase-phosphatase 1 [Source:HGNC Symbol;Acc:HGNC:24599]	single_cell
1825	5.46811317382202e-05	-0.797475185526359	0.117	0.258	1	1	DNMT1	DNA methyltransferase 1 [Source:HGNC Symbol;Acc:HGNC:2976]	single_cell
1826	5.4706463965782e-05	0.611919677408416	0.351	0.215	1	1	ACTN1	actinin alpha 1 [Source:HGNC Symbol;Acc:HGNC:163]	single_cell
1827	5.52626306919702e-05	0.590865800889888	0.14	0.057	1	1	HM13-AS1	HM13 antisense RNA 1 [Source:HGNC Symbol;Acc:HGNC:41940]	single_cell
1828	5.56327420749771e-05	0.568444210132102	0.152	0.063	1	1	HAND1	heart and neural crest derivatives expressed 1 [Source:HGNC Symbol;Acc:HGNC:4807]	single_cell
1829	5.62797000323949e-05	-0.794861250591585	0.012	0.111	1	1	TGS1	trimethylguanosine synthase 1 [Source:HGNC Symbol;Acc:HGNC:17843]	single_cell
1830	5.68441283730392e-05	0.539118997865194	0.199	0.092	1	1	DPYSL3	dihydropyrimidinase like 3 [Source:HGNC Symbol;Acc:HGNC:3015]	single_cell
1831	5.73578846167497e-05	0.661616204805585	0.158	0.068	1	1	IL6ST	interleukin 6 signal transducer [Source:HGNC Symbol;Acc:HGNC:6021]	single_cell
1832	5.83439776486704e-05	-0.68596717056147	0.275	0.449	1	1	TPR	translocated promoter region, nuclear basket protein [Source:HGNC Symbol;Acc:HGNC:12017]	single_cell
1833	5.88583938997314e-05	-0.775925816308613	0.041	0.158	1	1	SEPHS1	selenophosphate synthetase 1 [Source:HGNC Symbol;Acc:HGNC:19685]	single_cell
1834	5.93103597612803e-05	-0.681422304034589	0.146	0.291	1	1	CCT5	chaperonin containing TCP1 subunit 5 [Source:HGNC Symbol;Acc:HGNC:1618]	single_cell
1835	5.94209004810107e-05	0.439313787382095	0.801	0.696	1	1	PSMA7	proteasome 20S subunit alpha 7 [Source:HGNC Symbol;Acc:HGNC:9536]	single_cell
1836	6.11297155125004e-05	0.509121183021456	0.152	0.063	1	1	RRAGA	Ras related GTP binding A [Source:HGNC Symbol;Acc:HGNC:16963]	single_cell
1837	6.3930807397837e-05	0.635258978996638	0.211	0.105	1	1	MEF2A	myocyte enhancer factor 2A [Source:HGNC Symbol;Acc:HGNC:6993]	single_cell
1838	6.41097354418128e-05	0.532959163658654	0.152	0.063	1	1	AC018462.1	NA	single_cell
1839	6.64640851470917e-05	-0.761660434525232	0.023	0.128	1	1	PODXL	podocalyxin like [Source:HGNC Symbol;Acc:HGNC:9171]	single_cell
1840	6.71620423117192e-05	0.577884047594448	0.398	0.27	1	1	TMEM50A	transmembrane protein 50A [Source:HGNC Symbol;Acc:HGNC:30590]	single_cell
1841	6.79216717418018e-05	-0.597370424219759	0.222	0.394	1	1	EPRS	NA	single_cell
1842	6.82704340360969e-05	-0.727721401430918	0.047	0.165	1	1	ELOVL5	ELOVL fatty acid elongase 5 [Source:HGNC Symbol;Acc:HGNC:21308]	single_cell
1843	6.96229759331954e-05	-0.734132448126178	0.041	0.158	1	1	RFC4	replication factor C subunit 4 [Source:HGNC Symbol;Acc:HGNC:9972]	single_cell
1844	7.0046792955625e-05	-0.663162010065304	0.07	0.201	1	1	PTBP1	polypyrimidine tract binding protein 1 [Source:HGNC Symbol;Acc:HGNC:9583]	single_cell
1845	7.21221205116909e-05	-0.680309784997521	0.047	0.165	1	1	KIAA1551	NA	single_cell
1846	7.22577155608261e-05	0.600035729365689	0.14	0.055	1	1	LPGAT1	lysophosphatidylglycerol acyltransferase 1 [Source:HGNC Symbol;Acc:HGNC:28985]	single_cell
1847	7.27283652138285e-05	0.601926958792369	0.298	0.172	1	1	HIGD2A	HIG1 hypoxia inducible domain family member 2A [Source:HGNC Symbol;Acc:HGNC:28311]	single_cell
1848	7.38976845925958e-05	0.59627655205749	0.129	0.049	1	1	DAG1	dystroglycan 1 [Source:HGNC Symbol;Acc:HGNC:2666]	single_cell
1849	7.48747577006632e-05	-0.726007864617318	0.129	0.271	1	1	MCM4	minichromosome maintenance complex component 4 [Source:HGNC Symbol;Acc:HGNC:6947]	single_cell
1850	7.58483524276761e-05	-0.634461989642461	0.234	0.392	1	1	LAPTM4B	lysosomal protein transmembrane 4 beta [Source:HGNC Symbol;Acc:HGNC:13646]	single_cell
1851	7.5917394644158e-05	-0.582129547504347	0.129	0.279	1	1	FADS1	fatty acid desaturase 1 [Source:HGNC Symbol;Acc:HGNC:3574]	single_cell
1852	7.75419209979187e-05	0.710548629817278	0.123	0.046	1	1	STC2	stanniocalcin 2 [Source:HGNC Symbol;Acc:HGNC:11374]	single_cell
1853	8.04724716798351e-05	0.527970729389791	0.468	0.332	1	1	NDUFB8	NADH:ubiquinone oxidoreductase subunit B8 [Source:HGNC Symbol;Acc:HGNC:7703]	single_cell
1854	8.18555265871171e-05	-0.737288502408668	0.076	0.204	1	1	FGFR1	fibroblast growth factor receptor 1 [Source:HGNC Symbol;Acc:HGNC:3688]	single_cell
1855	8.22233069453265e-05	-0.609315925178911	0.222	0.379	1	1	CBX1	chromobox 1 [Source:HGNC Symbol;Acc:HGNC:1551]	single_cell
1856	8.23976056088716e-05	0.558699596175831	0.269	0.147	1	1	SUCLG1	succinate-CoA ligase GDP/ADP-forming subunit alpha [Source:HGNC Symbol;Acc:HGNC:11449]	single_cell
1857	8.24959816623734e-05	0.503303116330528	0.304	0.174	1	1	OTUB1	OTU deubiquitinase, ubiquitin aldehyde binding 1 [Source:HGNC Symbol;Acc:HGNC:23077]	single_cell
1858	8.30738213424412e-05	0.591111957727666	0.421	0.271	1	1	KRT19	keratin 19 [Source:HGNC Symbol;Acc:HGNC:6436]	single_cell
1859	8.3237787816094e-05	-0.618227777380659	0.181	0.339	1	1	PHGDH	phosphoglycerate dehydrogenase [Source:HGNC Symbol;Acc:HGNC:8923]	single_cell
1860	8.77123249803786e-05	0.607149066126354	0.129	0.049	1	1	GLIPR2	GLI pathogenesis related 2 [Source:HGNC Symbol;Acc:HGNC:18007]	single_cell
1861	8.83910207235104e-05	-0.670612468032698	0.053	0.17	1	1	NUP54	nucleoporin 54 [Source:HGNC Symbol;Acc:HGNC:17359]	single_cell
1862	8.94529017997216e-05	-0.871926664089309	0.082	0.215	1	1	HAS2	hyaluronan synthase 2 [Source:HGNC Symbol;Acc:HGNC:4819]	single_cell
1863	8.99182250658166e-05	0.518653666982231	0.503	0.372	1	1	SAP18	Sin3A associated protein 18 [Source:HGNC Symbol;Acc:HGNC:10530]	single_cell
1864	9.00316808503674e-05	-0.610181458292967	0.135	0.281	1	1	ZNF638	zinc finger protein 638 [Source:HGNC Symbol;Acc:HGNC:17894]	single_cell
1865	9.12493236785254e-05	0.568646293091893	0.363	0.226	1	1	ETFA	electron transfer flavoprotein subunit alpha [Source:HGNC Symbol;Acc:HGNC:3481]	single_cell
1866	9.30556204335012e-05	-0.742817055020209	0.023	0.127	1	1	ZNF826P	zinc finger protein 826, pseudogene [Source:HGNC Symbol;Acc:HGNC:33875]	single_cell
1867	9.54821211306061e-05	-0.767909397011375	0.304	0.439	1	1	SON	SON DNA and RNA binding protein [Source:HGNC Symbol;Acc:HGNC:11183]	single_cell
1868	9.57208989281996e-05	0.511262953960511	0.561	0.413	1	1	NEDD8	NEDD8 ubiquitin like modifier [Source:HGNC Symbol;Acc:HGNC:7732]	single_cell
1869	9.61719265229186e-05	0.643035950899698	0.164	0.072	1	1	RIT1	Ras like without CAAX 1 [Source:HGNC Symbol;Acc:HGNC:10023]	single_cell
1870	9.82377780776555e-05	0.654717525388869	0.123	0.046	1	1	SLIT2	slit guidance ligand 2 [Source:HGNC Symbol;Acc:HGNC:11086]	single_cell
1871	0.00010095398079236	-0.641308079876119	0.123	0.263	1	1	SMC1A	structural maintenance of chromosomes 1A [Source:HGNC Symbol;Acc:HGNC:11111]	single_cell
1872	0.000101659503648116	-0.653541669587146	0.105	0.238	1	1	RPA3	replication protein A3 [Source:HGNC Symbol;Acc:HGNC:10291]	single_cell
1873	0.000102255967604049	0.605058015635965	0.175	0.081	1	1	STARD3NL	STARD3 N-terminal like [Source:HGNC Symbol;Acc:HGNC:19169]	single_cell
1874	0.000106177746015531	-0.774196710604113	0.041	0.151	1	1	FZD7	frizzled class receptor 7 [Source:HGNC Symbol;Acc:HGNC:4045]	single_cell
1875	0.000106507942730368	-0.754557275184329	0.064	0.183	1	1	ADSS	NA	single_cell
1876	0.000107748530609047	-0.724525161344473	0.053	0.17	1	1	HMGN5	high mobility group nucleosome binding domain 5 [Source:HGNC Symbol;Acc:HGNC:8013]	single_cell
1877	0.000109700004970263	-0.599660707881912	0.053	0.168	1	1	CRTAP	cartilage associated protein [Source:HGNC Symbol;Acc:HGNC:2379]	single_cell
1878	0.000111507916250095	0.559911293751036	0.263	0.148	1	1	ITGAE	integrin subunit alpha E [Source:HGNC Symbol;Acc:HGNC:6147]	single_cell
1879	0.000114084850023516	-0.718696533969683	0.047	0.157	1	1	UBA2	ubiquitin like modifier activating enzyme 2 [Source:HGNC Symbol;Acc:HGNC:30661]	single_cell
1880	0.000114663216252266	-0.798329373406286	0.041	0.15	1	1	PDCD11	programmed cell death 11 [Source:HGNC Symbol;Acc:HGNC:13408]	single_cell
1881	0.000115376253729246	-0.612639515124977	0.181	0.328	1	1	SRP72	signal recognition particle 72 [Source:HGNC Symbol;Acc:HGNC:11303]	single_cell
1882	0.000116565302309893	-0.69672212528532	0.076	0.199	1	1	UCHL5	ubiquitin C-terminal hydrolase L5 [Source:HGNC Symbol;Acc:HGNC:19678]	single_cell
1883	0.000116984891868328	-0.667651728800771	0.018	0.115	1	1	CHEK2	checkpoint kinase 2 [Source:HGNC Symbol;Acc:HGNC:16627]	single_cell
1885	0.000119724288253802	0.472659713886006	0.439	0.306	1	1	NPC2	NPC intracellular cholesterol transporter 2 [Source:HGNC Symbol;Acc:HGNC:14537]	single_cell
1886	0.000120138480614077	0.648620997473578	0.14	0.058	1	1	GDI1	GDP dissociation inhibitor 1 [Source:HGNC Symbol;Acc:HGNC:4226]	single_cell
1887	0.000125751928205916	-0.436453726004854	0.111	0.251	1	1	FBXO11	F-box protein 11 [Source:HGNC Symbol;Acc:HGNC:13590]	single_cell
1888	0.000126135707974695	-0.757571145967739	0.123	0.253	1	1	AC004453.1	NA	single_cell
1889	0.000126405676676088	-0.602467898307725	0.018	0.113	1	1	PRR11	proline rich 11 [Source:HGNC Symbol;Acc:HGNC:25619]	single_cell
1890	0.000126490179539471	-0.6236137224529	0.018	0.115	1	1	TCF19	transcription factor 19 [Source:HGNC Symbol;Acc:HGNC:11629]	single_cell
1891	0.000127171218342485	-0.559061102320134	0.316	0.461	1	1	PRPF40A	pre-mRNA processing factor 40 homolog A [Source:HGNC Symbol;Acc:HGNC:16463]	single_cell
1892	0.000128462007949751	-0.758399066023791	0.064	0.185	1	1	EEF1A1	eukaryotic translation elongation factor 1 alpha 1 [Source:HGNC Symbol;Acc:HGNC:3189]	single_cell
1893	0.000129019099516548	0.637277436085889	0.316	0.192	1	1	BANF1	BAF nuclear assembly factor 1 [Source:HGNC Symbol;Acc:HGNC:17397]	single_cell
1894	0.000132337892877045	1.2179231063688	0.275	0.157	1	1	AC068631.1	NA	single_cell
1895	0.000134338529847055	-0.586074784006432	0.234	0.384	1	1	FUBP1	far upstream element binding protein 1 [Source:HGNC Symbol;Acc:HGNC:4004]	single_cell
1896	0.000137720267838742	0.577602806987189	0.117	0.043	1	1	PALB2	partner and localizer of BRCA2 [Source:HGNC Symbol;Acc:HGNC:26144]	single_cell
1897	0.000141882801748172	-0.693845114824216	0.041	0.148	1	1	TOP2B	DNA topoisomerase II beta [Source:HGNC Symbol;Acc:HGNC:11990]	single_cell
1898	0.000143160467989586	-0.60170124657607	0.129	0.267	1	1	CXADR	CXADR Ig-like cell adhesion molecule [Source:HGNC Symbol;Acc:HGNC:2559]	single_cell
1899	0.000145597886438554	0.687835459767602	0.263	0.158	1	1	MAGED1	MAGE family member D1 [Source:HGNC Symbol;Acc:HGNC:6813]	single_cell
1900	0.000145854830295106	-0.655469127093001	0.012	0.1	1	1	AP1M2	adaptor related protein complex 1 subunit mu 2 [Source:HGNC Symbol;Acc:HGNC:558]	single_cell
1901	0.00014621336593657	-0.751881095050684	0.076	0.199	1	1	NLN	neurolysin [Source:HGNC Symbol;Acc:HGNC:16058]	single_cell
1902	0.000147109691401924	-0.677283959392071	0.088	0.215	1	1	CENPU	centromere protein U [Source:HGNC Symbol;Acc:HGNC:21348]	single_cell
1903	0.000147364183737094	-0.60391928420912	0.099	0.23	1	1	CKAP2	cytoskeleton associated protein 2 [Source:HGNC Symbol;Acc:HGNC:1990]	single_cell
1904	0.000147508083579502	0.422022780556093	0.129	0.049	1	1	SYNGR1	synaptogyrin 1 [Source:HGNC Symbol;Acc:HGNC:11498]	single_cell
1905	0.000148029961118538	0.705980085819406	0.164	0.077	1	1	ANXA6	annexin A6 [Source:HGNC Symbol;Acc:HGNC:544]	single_cell
1906	0.000150833035599187	0.602641332846077	0.17	0.077	1	1	PSPH	phosphoserine phosphatase [Source:HGNC Symbol;Acc:HGNC:9577]	single_cell
1907	0.000151478286781938	-0.632023521832496	0.24	0.404	1	1	EIF3E	eukaryotic translation initiation factor 3 subunit E [Source:HGNC Symbol;Acc:HGNC:3277]	single_cell
1908	0.000153490984984684	0.506005354586946	0.105	0.037	1	1	SMYD2	SET and MYND domain containing 2 [Source:HGNC Symbol;Acc:HGNC:20982]	single_cell
1909	0.000155267623225726	-0.709516562893578	0.117	0.255	1	1	PTPRG	protein tyrosine phosphatase receptor type G [Source:HGNC Symbol;Acc:HGNC:9671]	single_cell
1910	0.00015639573772524	0.447862155769114	0.105	0.037	1	1	COQ9	coenzyme Q9 [Source:HGNC Symbol;Acc:HGNC:25302]	single_cell
1911	0.000157201608234409	-0.700785777079854	0.064	0.183	1	1	CHD7	chromodomain helicase DNA binding protein 7 [Source:HGNC Symbol;Acc:HGNC:20626]	single_cell
1912	0.000157568635299322	-0.732517243186062	0.158	0.291	1	1	NUDCD3	NudC domain containing 3 [Source:HGNC Symbol;Acc:HGNC:22208]	single_cell
1913	0.000157727996199428	0.543276145185861	0.111	0.041	1	1	TMEM14A	transmembrane protein 14A [Source:HGNC Symbol;Acc:HGNC:21076]	single_cell
1914	0.00015805337467041	-0.432168484537399	0.468	0.626	1	1	CCT3	chaperonin containing TCP1 subunit 3 [Source:HGNC Symbol;Acc:HGNC:1616]	single_cell
1915	0.00016068040587552	-0.679838818734686	0.029	0.129	1	1	YBX3	Y-box binding protein 3 [Source:HGNC Symbol;Acc:HGNC:2428]	single_cell
1916	0.000162811917737397	-0.712324417921128	0.012	0.1	1	1	DTL	denticleless E3 ubiquitin protein ligase homolog [Source:HGNC Symbol;Acc:HGNC:30288]	single_cell
1917	0.000163065944671027	-0.668929443552124	0.041	0.148	1	1	PABPC4	poly(A) binding protein cytoplasmic 4 [Source:HGNC Symbol;Acc:HGNC:8557]	single_cell
1918	0.00016431548322481	0.582931985780565	0.322	0.198	1	1	DLD	dihydrolipoamide dehydrogenase [Source:HGNC Symbol;Acc:HGNC:2898]	single_cell
1919	0.00016621138777869	-0.6403746086655	0.041	0.15	1	1	NUDCD1	NudC domain containing 1 [Source:HGNC Symbol;Acc:HGNC:24306]	single_cell
1920	0.000167619038441074	-0.672675660312984	0.029	0.13	1	1	TSR1	TSR1 ribosome maturation factor [Source:HGNC Symbol;Acc:HGNC:25542]	single_cell
1921	0.000170506769686535	-0.622419775308251	0.275	0.437	1	1	G3BP1	G3BP stress granule assembly factor 1 [Source:HGNC Symbol;Acc:HGNC:30292]	single_cell
1922	0.00017162053460953	-0.608735532970815	0.14	0.285	1	1	KHDRBS1	KH RNA binding domain containing, signal transduction associated 1 [Source:HGNC Symbol;Acc:HGNC:18116]	single_cell
1923	0.000175538244780306	-0.543016526430474	0.48	0.618	1	1	HNRNPDL	heterogeneous nuclear ribonucleoprotein D like [Source:HGNC Symbol;Acc:HGNC:5037]	single_cell
1924	0.000175562242210631	-0.74636189227981	0.105	0.233	1	1	RPF2	ribosome production factor 2 homolog [Source:HGNC Symbol;Acc:HGNC:20870]	single_cell
1925	0.000175970876217364	0.568514356464959	0.24	0.13	1	1	DECR1	2,4-dienoyl-CoA reductase 1 [Source:HGNC Symbol;Acc:HGNC:2753]	single_cell
1926	0.000178593877563737	-0.715765367346739	0.047	0.154	1	1	CHEK1	checkpoint kinase 1 [Source:HGNC Symbol;Acc:HGNC:1925]	single_cell
1927	0.00018073713597972	-0.447731550886869	0.971	0.993	1	1	MT-RNR2	mitochondrially encoded 16S rRNA [Source:HGNC Symbol;Acc:HGNC:7471]	single_cell
1928	0.000183883251348614	-0.612242468061554	0.076	0.197	1	1	MIS18A	MIS18 kinetochore protein A [Source:HGNC Symbol;Acc:HGNC:1286]	single_cell
1929	0.000188216370355713	-0.72240295610142	0.035	0.138	1	1	CDCA7	cell division cycle associated 7 [Source:HGNC Symbol;Acc:HGNC:14628]	single_cell
1930	0.00018856502224428	0.551358213639588	0.158	0.071	1	1	SCCPDH	saccharopine dehydrogenase (putative) [Source:HGNC Symbol;Acc:HGNC:24275]	single_cell
1931	0.000191074288881171	-0.640614616886312	0.018	0.109	1	1	ARHGAP11A	Rho GTPase activating protein 11A [Source:HGNC Symbol;Acc:HGNC:15783]	single_cell
1932	0.00019139703143075	-0.702096651798488	0.251	0.391	1	1	NME1	NME/NM23 nucleoside diphosphate kinase 1 [Source:HGNC Symbol;Acc:HGNC:7849]	single_cell
1933	0.000191554642170773	0.573479767846115	0.199	0.1	1	1	VPS28	VPS28 subunit of ESCRT-I [Source:HGNC Symbol;Acc:HGNC:18178]	single_cell
1935	0.000193902268609577	-0.550992870881219	0.053	0.168	1	1	TMEM97	transmembrane protein 97 [Source:HGNC Symbol;Acc:HGNC:28106]	single_cell
1936	0.000193921673805591	-0.657194233610699	0.199	0.338	1	1	IVNS1ABP	influenza virus NS1A binding protein [Source:HGNC Symbol;Acc:HGNC:16951]	single_cell
1937	0.000200761910383049	0.604850471536745	0.292	0.177	1	1	MLF2	myeloid leukemia factor 2 [Source:HGNC Symbol;Acc:HGNC:7126]	single_cell
1938	0.000201762403153957	-0.746688070385538	0.099	0.217	1	1	TCOF1	treacle ribosome biogenesis factor 1 [Source:HGNC Symbol;Acc:HGNC:11654]	single_cell
1939	0.000201845139310746	-0.612289244989197	0.023	0.119	1	1	ESRP1	epithelial splicing regulatory protein 1 [Source:HGNC Symbol;Acc:HGNC:25966]	single_cell
1940	0.000202802986298005	-0.719998557122197	0.023	0.118	1	1	GPM6B	glycoprotein M6B [Source:HGNC Symbol;Acc:HGNC:4461]	single_cell
1941	0.000203411629036981	-0.46606996089408	0.696	0.756	1	1	CRLF1	cytokine receptor like factor 1 [Source:HGNC Symbol;Acc:HGNC:2364]	single_cell
1942	0.000205908016020588	-0.469210785740199	0.38	0.52	1	1	FUS	FUS RNA binding protein [Source:HGNC Symbol;Acc:HGNC:4010]	single_cell
1943	0.000208963918105248	-0.504949733061687	0.17	0.322	1	1	BUB3	BUB3 mitotic checkpoint protein [Source:HGNC Symbol;Acc:HGNC:1151]	single_cell
1944	0.000213575600597425	-0.604236257919134	0.257	0.402	1	1	SMARCA5	SWI/SNF related, matrix associated, actin dependent regulator of chromatin, subfamily a, member 5 [Source:HGNC Symbol;Acc:HGNC:11101]	single_cell
1945	0.000223444416692149	-0.557256430395243	0.135	0.275	1	1	WDR43	WD repeat domain 43 [Source:HGNC Symbol;Acc:HGNC:28945]	single_cell
1946	0.000225605875168292	-0.649230047189575	0.035	0.138	1	1	DNAH14	dynein axonemal heavy chain 14 [Source:HGNC Symbol;Acc:HGNC:2945]	single_cell
1947	0.000225785679158276	-0.653859476947129	0.117	0.246	1	1	OIP5-AS1	OIP5 antisense RNA 1 [Source:HGNC Symbol;Acc:HGNC:43563]	single_cell
1948	0.000226410548544222	0.564695803895505	0.333	0.221	1	1	PPP2R1A	protein phosphatase 2 scaffold subunit Aalpha [Source:HGNC Symbol;Acc:HGNC:9302]	single_cell
1949	0.000228582198205118	-0.693163424174252	0.111	0.233	1	1	RRBP1	ribosome binding protein 1 [Source:HGNC Symbol;Acc:HGNC:10448]	single_cell
1950	0.000237912585700766	0.578554933266196	0.327	0.217	1	1	AC010320.2	NA	single_cell
1951	0.000238173405497363	-0.501062138769665	0.339	0.476	1	1	CCT2	chaperonin containing TCP1 subunit 2 [Source:HGNC Symbol;Acc:HGNC:1615]	single_cell
1952	0.000241085195835492	0.67595612674975	0.199	0.1	1	1	FOXP1	forkhead box P1 [Source:HGNC Symbol;Acc:HGNC:3823]	single_cell
1953	0.000243048699979209	-0.66793830495237	0.018	0.105	1	1	GAD1	glutamate decarboxylase 1 [Source:HGNC Symbol;Acc:HGNC:4092]	single_cell
1954	0.000244096172857225	-0.661292545063722	0.199	0.334	1	1	DANCR	differentiation antagonizing non-protein coding RNA [Source:HGNC Symbol;Acc:HGNC:28964]	single_cell
1955	0.000253202204466259	-0.715894286550116	0.047	0.15	1	1	DCP2	decapping mRNA 2 [Source:HGNC Symbol;Acc:HGNC:24452]	single_cell
1956	0.000255075130341537	-0.586199402101924	0.064	0.177	1	1	GALNT7	polypeptide N-acetylgalactosaminyltransferase 7 [Source:HGNC Symbol;Acc:HGNC:4129]	single_cell
1957	0.000268068540729591	-0.58551715322652	0.029	0.127	1	1	FANCI	FA complementation group I [Source:HGNC Symbol;Acc:HGNC:25568]	single_cell
1958	0.000273061490020578	-0.665903161060968	0.094	0.212	1	1	TMA16	translation machinery associated 16 homolog [Source:HGNC Symbol;Acc:HGNC:25638]	single_cell
1959	0.00027318899362697	-0.626347307489033	0.018	0.106	1	1	LDB2	LIM domain binding 2 [Source:HGNC Symbol;Acc:HGNC:6533]	single_cell
1960	0.000275800759739464	-0.621908750355325	0.041	0.142	1	1	METTL12	NA	single_cell
1961	0.000279722168972403	-0.710314532815954	0.035	0.133	1	1	NOP53	NOP53 ribosome biogenesis factor [Source:HGNC Symbol;Acc:HGNC:4333]	single_cell
1962	0.000279816278648401	0.591406186382611	0.105	0.04	1	1	TMX4	thioredoxin related transmembrane protein 4 [Source:HGNC Symbol;Acc:HGNC:25237]	single_cell
1963	0.000284214319605183	0.442652566123205	0.749	0.649	1	1	SKP1	S-phase kinase associated protein 1 [Source:HGNC Symbol;Acc:HGNC:10899]	single_cell
1964	0.000289166114257966	0.567492068640402	0.181	0.089	1	1	PSENEN	presenilin enhancer, gamma-secretase subunit [Source:HGNC Symbol;Acc:HGNC:30100]	single_cell
1965	0.000289704771387352	0.459001466532238	0.573	0.432	1	1	ARF1	ADP ribosylation factor 1 [Source:HGNC Symbol;Acc:HGNC:652]	single_cell
1966	0.00029042714367783	0.513216731779836	0.52	0.407	1	1	NDUFB2	NADH:ubiquinone oxidoreductase subunit B2 [Source:HGNC Symbol;Acc:HGNC:7697]	single_cell
1967	0.000291345784924422	-0.697362122118069	0.088	0.206	1	1	GPN3	GPN-loop GTPase 3 [Source:HGNC Symbol;Acc:HGNC:30186]	single_cell
1968	0.000291371150742633	-0.62782548701346	0.029	0.124	1	1	NUDT1	nudix hydrolase 1 [Source:HGNC Symbol;Acc:HGNC:8048]	single_cell
1969	0.000292602151708764	-0.733385904523982	0.041	0.139	1	1	CD2AP	CD2 associated protein [Source:HGNC Symbol;Acc:HGNC:14258]	single_cell
1970	0.00029438510417314	0.45214929857097	0.193	0.095	1	1	FIS1	fission, mitochondrial 1 [Source:HGNC Symbol;Acc:HGNC:21689]	single_cell
1971	0.000298669892901685	0.463005325280084	0.135	0.058	1	1	GPAA1	glycosylphosphatidylinositol anchor attachment 1 [Source:HGNC Symbol;Acc:HGNC:4446]	single_cell
1972	0.000300025426199178	0.468942072821637	0.152	0.069	1	1	TMEM134	transmembrane protein 134 [Source:HGNC Symbol;Acc:HGNC:26142]	single_cell
1973	0.000302677421509097	-0.640622627600521	0.111	0.232	1	1	USP14	ubiquitin specific peptidase 14 [Source:HGNC Symbol;Acc:HGNC:12612]	single_cell
1974	0.000304726742514358	-0.70393010250929	0.064	0.174	1	1	SMARCAD1	SWI/SNF-related, matrix-associated actin-dependent regulator of chromatin, subfamily a, containing DEAD/H box 1 [Source:HGNC Symbol;Acc:HGNC:18398]	single_cell
1975	0.000306291471336666	-0.631992631307778	0.058	0.168	1	1	TNRC6A	trinucleotide repeat containing adaptor 6A [Source:HGNC Symbol;Acc:HGNC:11969]	single_cell
1976	0.000310285363418593	0.466281249632121	0.216	0.112	1	1	COPS5	COP9 signalosome subunit 5 [Source:HGNC Symbol;Acc:HGNC:2240]	single_cell
1977	0.000313551073463088	0.450633840883668	0.135	0.057	1	1	DDA1	DET1 and DDB1 associated 1 [Source:HGNC Symbol;Acc:HGNC:28360]	single_cell
1978	0.0003154096493054	0.58614515630298	0.193	0.097	1	1	NAA20	N-alpha-acetyltransferase 20, NatB catalytic subunit [Source:HGNC Symbol;Acc:HGNC:15908]	single_cell
1979	0.000316915308350147	-0.600224493618022	0.135	0.263	1	1	HDGF	heparin binding growth factor [Source:HGNC Symbol;Acc:HGNC:4856]	single_cell
1980	0.000320579256705147	-0.550357754259023	0.053	0.159	1	1	CCNB2	cyclin B2 [Source:HGNC Symbol;Acc:HGNC:1580]	single_cell
1981	0.000321446037130969	-0.555857226826683	0.129	0.259	1	1	FNBP1L	formin binding protein 1 like [Source:HGNC Symbol;Acc:HGNC:20851]	single_cell
1982	0.000322954206200005	0.48843795948209	0.158	0.074	1	1	RIOK3	RIO kinase 3 [Source:HGNC Symbol;Acc:HGNC:11451]	single_cell
1983	0.000323915466214076	-0.601969320157816	0.053	0.156	1	1	ADNP	activity dependent neuroprotector homeobox [Source:HGNC Symbol;Acc:HGNC:15766]	single_cell
1984	0.000326905706786807	0.557863673430817	0.462	0.334	1	1	DAD1	defender against cell death 1 [Source:HGNC Symbol;Acc:HGNC:2664]	single_cell
1985	0.000329498744852725	-0.619236225632756	0.175	0.316	1	1	BPTF	bromodomain PHD finger transcription factor [Source:HGNC Symbol;Acc:HGNC:3581]	single_cell
1986	0.000332474224871893	-0.490449347493081	0.292	0.439	1	1	EIF2S2	eukaryotic translation initiation factor 2 subunit beta [Source:HGNC Symbol;Acc:HGNC:3266]	single_cell
1987	0.000335767723979736	-0.579679931601265	0.199	0.337	1	1	HSPA4	heat shock protein family A (Hsp70) member 4 [Source:HGNC Symbol;Acc:HGNC:5237]	single_cell
1988	0.000336337326708467	0.532800438250867	0.193	0.099	1	1	SRA1	steroid receptor RNA activator 1 [Source:HGNC Symbol;Acc:HGNC:11281]	single_cell
1989	0.0003374466500888	-0.625360219519927	0.082	0.199	1	1	PAK1IP1	PAK1 interacting protein 1 [Source:HGNC Symbol;Acc:HGNC:20882]	single_cell
1990	0.000340415355497144	0.528371141963436	0.228	0.127	1	1	PTS	6-pyruvoyltetrahydropterin synthase [Source:HGNC Symbol;Acc:HGNC:9689]	single_cell
1991	0.00034064994336109	-0.653201074517516	0.018	0.103	1	1	BRD7	bromodomain containing 7 [Source:HGNC Symbol;Acc:HGNC:14310]	single_cell
1992	0.000342389219213216	-0.603342947261859	0.088	0.205	1	1	LBHD1	LBH domain containing 1 [Source:HGNC Symbol;Acc:HGNC:28351]	single_cell
1993	0.000343835461974358	0.691619497375985	0.287	0.18	1	1	SARAF	store-operated calcium entry associated regulatory factor [Source:HGNC Symbol;Acc:HGNC:28789]	single_cell
1994	0.000350860036733173	-0.710735620369552	0.058	0.166	1	1	LINC00467	long intergenic non-protein coding RNA 467 [Source:HGNC Symbol;Acc:HGNC:28227]	single_cell
1995	0.00035314928821545	0.446582416429398	0.146	0.064	1	1	GADD45A	growth arrest and DNA damage inducible alpha [Source:HGNC Symbol;Acc:HGNC:4095]	single_cell
1996	0.000355177308745039	0.567283841295731	0.363	0.236	1	1	UQCRFS1	ubiquinol-cytochrome c reductase, Rieske iron-sulfur polypeptide 1 [Source:HGNC Symbol;Acc:HGNC:12587]	single_cell
1997	0.000356343084260643	0.568607470360033	0.257	0.15	1	1	COPZ1	COPI coat complex subunit zeta 1 [Source:HGNC Symbol;Acc:HGNC:2243]	single_cell
1998	0.000362081933413155	-0.653261089911109	0.053	0.156	1	1	LEO1	LEO1 homolog, Paf1/RNA polymerase II complex component [Source:HGNC Symbol;Acc:HGNC:30401]	single_cell
1999	0.000364343147913683	0.452621139162309	0.105	0.04	1	1	ARFGAP3	ADP ribosylation factor GTPase activating protein 3 [Source:HGNC Symbol;Acc:HGNC:661]	single_cell
2000	0.000371463262856807	0.553607849413075	0.246	0.139	1	1	FBXL12	F-box and leucine rich repeat protein 12 [Source:HGNC Symbol;Acc:HGNC:13611]	single_cell
2001	0.000372672093084157	0.426776234292896	0.123	0.051	1	1	MMP14	matrix metallopeptidase 14 [Source:HGNC Symbol;Acc:HGNC:7160]	single_cell
2002	0.000377235801880471	-0.623384313298373	0.041	0.139	1	1	CENPK	centromere protein K [Source:HGNC Symbol;Acc:HGNC:29479]	single_cell
2003	0.000385704602111116	-0.624385268829174	0.029	0.122	1	1	POLA1	DNA polymerase alpha 1, catalytic subunit [Source:HGNC Symbol;Acc:HGNC:9173]	single_cell
2004	0.000386747315489867	-0.550099812171431	0.088	0.206	1	1	CDK1	cyclin dependent kinase 1 [Source:HGNC Symbol;Acc:HGNC:1722]	single_cell
2005	0.000387542428523826	-0.617345262448557	0.181	0.316	1	1	MCM3	minichromosome maintenance complex component 3 [Source:HGNC Symbol;Acc:HGNC:6945]	single_cell
2006	0.000389261319975069	0.48987676842198	0.526	0.407	1	1	EID1	EP300 interacting inhibitor of differentiation 1 [Source:HGNC Symbol;Acc:HGNC:1191]	single_cell
2007	0.000403263538539099	-0.619078687510388	0.263	0.394	1	1	SNHG5	small nucleolar RNA host gene 5 [Source:HGNC Symbol;Acc:HGNC:21026]	single_cell
2008	0.000405703922035775	-0.648195398841139	0.251	0.375	1	1	APRT	adenine phosphoribosyltransferase [Source:HGNC Symbol;Acc:HGNC:626]	single_cell
2009	0.000406126922690284	-0.610914820800291	0.029	0.122	1	1	CDCA8	cell division cycle associated 8 [Source:HGNC Symbol;Acc:HGNC:14629]	single_cell
2010	0.000406184654173305	0.493776833352939	0.357	0.233	1	1	TMEM14C	transmembrane protein 14C [Source:HGNC Symbol;Acc:HGNC:20952]	single_cell
2011	0.000409167564848477	-0.567228833678123	0.351	0.48	1	1	EIF3K	eukaryotic translation initiation factor 3 subunit K [Source:HGNC Symbol;Acc:HGNC:24656]	single_cell
2012	0.000409640753638504	0.53750971176764	0.333	0.217	1	1	CAPZA1	capping actin protein of muscle Z-line subunit alpha 1 [Source:HGNC Symbol;Acc:HGNC:1488]	single_cell
2013	0.000416457520072244	0.532877841000441	0.14	0.063	1	1	DCAF6	DDB1 and CUL4 associated factor 6 [Source:HGNC Symbol;Acc:HGNC:30002]	single_cell
2014	0.000420331898857437	-0.679352103978534	0.035	0.128	1	1	CPSF2	cleavage and polyadenylation specific factor 2 [Source:HGNC Symbol;Acc:HGNC:2325]	single_cell
2015	0.000423773509112104	-0.41718274568984	0.491	0.634	1	1	UQCRH	ubiquinol-cytochrome c reductase hinge protein [Source:HGNC Symbol;Acc:HGNC:12590]	single_cell
2016	0.000426440102354068	0.699921991788691	0.257	0.152	1	1	LRRFIP1	LRR binding FLII interacting protein 1 [Source:HGNC Symbol;Acc:HGNC:6702]	single_cell
2017	0.000436289676765581	-0.432903507576461	0.053	0.159	1	1	ANKRD17	ankyrin repeat domain 17 [Source:HGNC Symbol;Acc:HGNC:23575]	single_cell
2018	0.000440728673719111	0.47153271701025	0.193	0.1	1	1	TMA7	translation machinery associated 7 homolog [Source:HGNC Symbol;Acc:HGNC:26932]	single_cell
2019	0.000457198436809001	0.47187078342483	0.152	0.069	1	1	COMMD7	COMM domain containing 7 [Source:HGNC Symbol;Acc:HGNC:16223]	single_cell
2020	0.000457676372391273	-0.660059411085067	0.099	0.212	1	1	BAZ1B	bromodomain adjacent to zinc finger domain 1B [Source:HGNC Symbol;Acc:HGNC:961]	single_cell
2021	0.000462194154174989	0.584398171656995	0.123	0.052	1	1	AP002954.1	NA	single_cell
2022	0.000462991491774683	-0.540284828665609	0.175	0.311	1	1	TRMT112	tRNA methyltransferase subunit 11-2 [Source:HGNC Symbol;Acc:HGNC:26940]	single_cell
2023	0.000466212543679603	-0.755672346671438	0.023	0.109	1	1	IRX3	iroquois homeobox 3 [Source:HGNC Symbol;Acc:HGNC:14360]	single_cell
2024	0.00046879385923861	0.474949720023478	0.813	0.773	1	1	CALM2	calmodulin 2 [Source:HGNC Symbol;Acc:HGNC:1445]	single_cell
2025	0.000469909510475045	0.562471034969382	0.175	0.087	1	1	COMMD1	copper metabolism domain containing 1 [Source:HGNC Symbol;Acc:HGNC:23024]	single_cell
2026	0.000474458635281781	-0.715296307618599	0.053	0.152	1	1	DIAPH2	diaphanous related formin 2 [Source:HGNC Symbol;Acc:HGNC:2877]	single_cell
2027	0.000480897191703059	-0.546791063970839	0.257	0.405	1	1	SMC3	structural maintenance of chromosomes 3 [Source:HGNC Symbol;Acc:HGNC:2468]	single_cell
2028	0.000488077082599485	0.479117385998108	0.526	0.408	1	1	SHC4	SHC adaptor protein 4 [Source:HGNC Symbol;Acc:HGNC:16743]	single_cell
2029	0.000494393660263783	0.502669439620565	0.158	0.076	1	1	ADRM1	adhesion regulating molecule 1 [Source:HGNC Symbol;Acc:HGNC:15759]	single_cell
2030	0.000499217409612155	-0.497585965711563	0.023	0.111	1	1	ATAD5	ATPase family AAA domain containing 5 [Source:HGNC Symbol;Acc:HGNC:25752]	single_cell
2031	0.000501387712272483	-0.610787740348602	0.146	0.271	1	1	DHX9	DExH-box helicase 9 [Source:HGNC Symbol;Acc:HGNC:2750]	single_cell
2032	0.000506847876114413	0.426861996471943	0.111	0.043	1	1	ENTPD4	ectonucleoside triphosphate diphosphohydrolase 4 [Source:HGNC Symbol;Acc:HGNC:14573]	single_cell
2033	0.000511656893487605	0.489476376443267	0.573	0.455	1	1	TMBIM6	transmembrane BAX inhibitor motif containing 6 [Source:HGNC Symbol;Acc:HGNC:11723]	single_cell
2034	0.000512503408204614	0.556746353783918	0.485	0.368	1	1	PSAP	prosaposin [Source:HGNC Symbol;Acc:HGNC:9498]	single_cell
2035	0.000519420061663664	0.455405306504141	0.175	0.086	1	1	ERBB2	erb-b2 receptor tyrosine kinase 2 [Source:HGNC Symbol;Acc:HGNC:3430]	single_cell
2036	0.000522728650229539	-0.610525404610311	0.327	0.449	1	1	PTGES3	prostaglandin E synthase 3 [Source:HGNC Symbol;Acc:HGNC:16049]	single_cell
2037	0.000538113917760988	-0.645894446052409	0.053	0.153	1	1	GGCT	gamma-glutamylcyclotransferase [Source:HGNC Symbol;Acc:HGNC:21705]	single_cell
2038	0.00054267352232023	0.417765917778731	0.865	0.803	1	1	H3F3B	NA	single_cell
2039	0.0005427075903316	0.614386110124949	0.117	0.048	1	1	BCAT2	branched chain amino acid transaminase 2 [Source:HGNC Symbol;Acc:HGNC:977]	single_cell
2040	0.000543256099414491	-0.530245476338264	0.047	0.144	1	1	TCF7L1	transcription factor 7 like 1 [Source:HGNC Symbol;Acc:HGNC:11640]	single_cell
2041	0.000552542961968956	-0.521159257634892	0.17	0.293	1	1	CCT4	chaperonin containing TCP1 subunit 4 [Source:HGNC Symbol;Acc:HGNC:1617]	single_cell
2042	0.000555621900504723	0.537471469619151	0.228	0.127	1	1	GRN	granulin precursor [Source:HGNC Symbol;Acc:HGNC:4601]	single_cell
2043	0.000560265821731645	-0.568424523522512	0.029	0.118	1	1	PLXNA2	plexin A2 [Source:HGNC Symbol;Acc:HGNC:9100]	single_cell
2044	0.000561913065159391	0.503203654004702	0.146	0.068	1	1	TMEM50B	transmembrane protein 50B [Source:HGNC Symbol;Acc:HGNC:1280]	single_cell
2045	0.00057192981404565	-0.663641503585568	0.064	0.165	1	1	ITGB3BP	integrin subunit beta 3 binding protein [Source:HGNC Symbol;Acc:HGNC:6157]	single_cell
2046	0.000580070047271295	0.551211990543892	0.164	0.081	1	1	YIPF5	Yip1 domain family member 5 [Source:HGNC Symbol;Acc:HGNC:24877]	single_cell
2047	0.000580168021701556	0.455000582625468	0.608	0.473	1	1	COX5A	cytochrome c oxidase subunit 5A [Source:HGNC Symbol;Acc:HGNC:2267]	single_cell
2048	0.000599771110341726	0.743842920249645	0.146	0.07	1	1	EMP2	epithelial membrane protein 2 [Source:HGNC Symbol;Acc:HGNC:3334]	single_cell
2049	0.000600830442080025	-0.658432024197344	0.035	0.123	1	1	AK4	adenylate kinase 4 [Source:HGNC Symbol;Acc:HGNC:363]	single_cell
2050	0.000612463322396139	-0.609970195743605	0.058	0.159	1	1	FBXO5	F-box protein 5 [Source:HGNC Symbol;Acc:HGNC:13584]	single_cell
2051	0.000614637848776694	0.569219276327359	0.175	0.088	1	1	NFKBIA	NFKB inhibitor alpha [Source:HGNC Symbol;Acc:HGNC:7797]	single_cell
2052	0.000616424674495421	0.484138167992812	0.275	0.168	1	1	AC006064.4	NA	single_cell
2053	0.000617177690613019	-0.600417392586134	0.047	0.142	1	1	AC007969.1	NA	single_cell
2054	0.000617347309210823	-0.577946178240638	0.076	0.185	1	1	NSL1	NSL1 component of MIS12 kinetochore complex [Source:HGNC Symbol;Acc:HGNC:24548]	single_cell
2055	0.000617580193488623	-0.73704586605927	0.082	0.186	1	1	RFC1	replication factor C subunit 1 [Source:HGNC Symbol;Acc:HGNC:9969]	single_cell
2056	0.00062046626597366	0.480309190841054	0.193	0.101	1	1	AC069218.1	NA	single_cell
2057	0.00063763966598336	-0.574841728962014	0.117	0.239	1	1	BIRC5	baculoviral IAP repeat containing 5 [Source:HGNC Symbol;Acc:HGNC:593]	single_cell
2058	0.000641756779903635	0.489076857795587	0.339	0.224	1	1	NDUFA8	NADH:ubiquinone oxidoreductase subunit A8 [Source:HGNC Symbol;Acc:HGNC:7692]	single_cell
2059	0.0006429853613573	-0.600352114045802	0.023	0.107	1	1	NOB1	NIN1 (RPN12) binding protein 1 homolog [Source:HGNC Symbol;Acc:HGNC:29540]	single_cell
2060	0.000643224234628518	-0.662840681842705	0.07	0.172	1	1	SOX6	SRY-box transcription factor 6 [Source:HGNC Symbol;Acc:HGNC:16421]	single_cell
2061	0.0006572068889418	-0.570916668005046	0.088	0.2	1	1	EXOSC7	exosome component 7 [Source:HGNC Symbol;Acc:HGNC:28112]	single_cell
2062	0.000660504505116173	0.566116176678132	0.17	0.087	1	1	RTL8A	retrotransposon Gag like 8A [Source:HGNC Symbol;Acc:HGNC:24514]	single_cell
2063	0.000662336943775674	-0.582798144779116	0.058	0.159	1	1	G2E3	G2/M-phase specific E3 ubiquitin protein ligase [Source:HGNC Symbol;Acc:HGNC:20338]	single_cell
2064	0.000668620807870623	0.532220632959557	0.333	0.226	1	1	NDUFB5	NADH:ubiquinone oxidoreductase subunit B5 [Source:HGNC Symbol;Acc:HGNC:7700]	single_cell
2065	0.000676785347450718	-0.524503716637361	0.053	0.152	1	1	PIK3C2A	phosphatidylinositol-4-phosphate 3-kinase catalytic subunit type 2 alpha [Source:HGNC Symbol;Acc:HGNC:8971]	single_cell
2066	0.000677355846558813	0.45285987428424	0.193	0.103	1	1	PKIG	cAMP-dependent protein kinase inhibitor gamma [Source:HGNC Symbol;Acc:HGNC:9019]	single_cell
2067	0.000678840044830859	0.4698404710863	0.392	0.276	1	1	QPRT	quinolinate phosphoribosyltransferase [Source:HGNC Symbol;Acc:HGNC:9755]	single_cell
2068	0.000686413737443769	-0.557342834205199	0.105	0.224	1	1	PPA1	inorganic pyrophosphatase 1 [Source:HGNC Symbol;Acc:HGNC:9226]	single_cell
2069	0.000692209125753883	-0.627294969509406	0.035	0.123	1	1	SGO2	shugoshin 2 [Source:HGNC Symbol;Acc:HGNC:30812]	single_cell
2070	0.000696743909618819	-0.530557948272229	0.047	0.144	1	1	TXLNG	taxilin gamma [Source:HGNC Symbol;Acc:HGNC:18578]	single_cell
2071	0.000704445691713783	-0.660933581522093	0.053	0.148	1	1	AURKB	aurora kinase B [Source:HGNC Symbol;Acc:HGNC:11390]	single_cell
2072	0.000710426765225997	0.468543604053856	0.14	0.065	1	1	SLC16A3	solute carrier family 16 member 3 [Source:HGNC Symbol;Acc:HGNC:10924]	single_cell
2073	0.000710913731773812	-0.469160839206834	0.129	0.253	1	1	KIF2A	kinesin family member 2A [Source:HGNC Symbol;Acc:HGNC:6318]	single_cell
2074	0.000710979604728573	-0.670835351743382	0.035	0.121	1	1	MND1	meiotic nuclear divisions 1 [Source:HGNC Symbol;Acc:HGNC:24839]	single_cell
2075	0.000723825461724366	-0.589345536734207	0.023	0.105	1	1	UNG	uracil DNA glycosylase [Source:HGNC Symbol;Acc:HGNC:12572]	single_cell
2076	0.000726453497851716	-0.560972944162827	0.105	0.226	1	1	SQLE	squalene epoxidase [Source:HGNC Symbol;Acc:HGNC:11279]	single_cell
2077	0.000727157413861777	0.413700367647309	0.17	0.083	1	1	EFCAB2	EF-hand calcium binding domain 2 [Source:HGNC Symbol;Acc:HGNC:28166]	single_cell
2078	0.00073345944548412	-0.62934534119287	0.076	0.181	1	1	NUFIP2	nuclear FMR1 interacting protein 2 [Source:HGNC Symbol;Acc:HGNC:17634]	single_cell
2079	0.000737933186093249	0.497364710239184	0.357	0.238	1	1	C4orf3	chromosome 4 open reading frame 3 [Source:HGNC Symbol;Acc:HGNC:19225]	single_cell
2080	0.000738459792682203	0.485753518534142	0.117	0.049	1	1	NIPSNAP3A	nipsnap homolog 3A [Source:HGNC Symbol;Acc:HGNC:23619]	single_cell
2081	0.000743362370706234	-0.629386557271872	0.047	0.141	1	1	CEP78	centrosomal protein 78 [Source:HGNC Symbol;Acc:HGNC:25740]	single_cell
2082	0.000745504904120507	-0.691766989454153	0.129	0.239	1	1	SNRPG	small nuclear ribonucleoprotein polypeptide G [Source:HGNC Symbol;Acc:HGNC:11163]	single_cell
2083	0.000745656806014658	0.478761608319597	0.105	0.042	1	1	TSC22D2	TSC22 domain family member 2 [Source:HGNC Symbol;Acc:HGNC:29095]	single_cell
2084	0.000758653370730659	-0.581243199041334	0.041	0.131	1	1	LTV1	LTV1 ribosome biogenesis factor [Source:HGNC Symbol;Acc:HGNC:21173]	single_cell
2085	0.000760614184677289	-0.606044991660599	0.053	0.15	1	1	GULP1	GULP PTB domain containing engulfment adaptor 1 [Source:HGNC Symbol;Acc:HGNC:18649]	single_cell
2086	0.000764087031867977	-0.575740889209138	0.053	0.151	1	1	CCDC25	coiled-coil domain containing 25 [Source:HGNC Symbol;Acc:HGNC:25591]	single_cell
2087	0.000767237063052382	0.405385774693438	0.105	0.042	1	1	BTG2	BTG anti-proliferation factor 2 [Source:HGNC Symbol;Acc:HGNC:1131]	single_cell
2088	0.00077370534003258	0.413552429270137	0.556	0.439	1	1	ATP5B	NA	single_cell
2089	0.000788424481160153	-0.518903019790885	0.117	0.242	1	1	GMNN	geminin DNA replication inhibitor [Source:HGNC Symbol;Acc:HGNC:17493]	single_cell
2090	0.000788901674011759	0.452651390482004	0.117	0.049	1	1	CLK3	CDC like kinase 3 [Source:HGNC Symbol;Acc:HGNC:2071]	single_cell
2091	0.00079145645793949	0.464400146269426	0.146	0.069	1	1	GOT1	glutamic-oxaloacetic transaminase 1 [Source:HGNC Symbol;Acc:HGNC:4432]	single_cell
2092	0.000798120386448179	0.510914941808233	0.152	0.074	1	1	IFNGR2	interferon gamma receptor 2 [Source:HGNC Symbol;Acc:HGNC:5440]	single_cell
2093	0.000805849372696368	0.583866929778886	0.234	0.136	1	1	SPAG7	sperm associated antigen 7 [Source:HGNC Symbol;Acc:HGNC:11216]	single_cell
2094	0.000808088521520038	-0.496888515936258	0.158	0.29	1	1	NUSAP1	nucleolar and spindle associated protein 1 [Source:HGNC Symbol;Acc:HGNC:18538]	single_cell
2095	0.00082079391514511	-0.631946417025827	0.076	0.179	1	1	PAWR	pro-apoptotic WT1 regulator [Source:HGNC Symbol;Acc:HGNC:8614]	single_cell
2096	0.000827533585338081	-0.668138030216882	0.117	0.228	1	1	IARS	NA	single_cell
2097	0.000831874059758384	-0.557898847204559	0.368	0.483	1	1	TMEM258	transmembrane protein 258 [Source:HGNC Symbol;Acc:HGNC:1164]	single_cell
2098	0.000833549189462427	-0.614731785499671	0.076	0.18	1	1	AZIN1	antizyme inhibitor 1 [Source:HGNC Symbol;Acc:HGNC:16432]	single_cell
2099	0.000834770366681957	0.542194722923147	0.263	0.16	1	1	PUF60	poly(U) binding splicing factor 60 [Source:HGNC Symbol;Acc:HGNC:17042]	single_cell
2100	0.000834867859141154	-0.595878523336817	0.058	0.158	1	1	YES1	YES proto-oncogene 1, Src family tyrosine kinase [Source:HGNC Symbol;Acc:HGNC:12841]	single_cell
2101	0.000836096120785433	-0.58134170139946	0.035	0.123	1	1	NOL8	nucleolar protein 8 [Source:HGNC Symbol;Acc:HGNC:23387]	single_cell
2102	0.000841757899982325	0.507882760713496	0.164	0.083	1	1	ARHGAP5	Rho GTPase activating protein 5 [Source:HGNC Symbol;Acc:HGNC:675]	single_cell
2103	0.00084531616805796	-0.568183063871894	0.023	0.103	1	1	PRPS1	phosphoribosyl pyrophosphate synthetase 1 [Source:HGNC Symbol;Acc:HGNC:9462]	single_cell
2104	0.000871197515199674	-0.592912948127754	0.023	0.104	1	1	AP001324.1	NA	single_cell
2105	0.0008724412285743	-0.650909026559661	0.082	0.182	1	1	CSE1L	chromosome segregation 1 like [Source:HGNC Symbol;Acc:HGNC:2431]	single_cell
2106	0.000883175940186143	0.451450641617637	0.111	0.046	1	1	ALKBH5	alkB homolog 5, RNA demethylase [Source:HGNC Symbol;Acc:HGNC:25996]	single_cell
2107	0.000896022412792196	0.647880325126062	0.281	0.176	1	1	CBR4	carbonyl reductase 4 [Source:HGNC Symbol;Acc:HGNC:25891]	single_cell
[truncated: 11,417 more rows]
