# Supplementary material for: Gene length is a pivotal feature to explain disparities in transcript capture between single transcriptome techniques
Source: Front Bioinform. 2023 Apr 12;3:1144266. doi: 10.3389/fbinf.2023.1144266 (PMC10132733; doi:10.3389/fbinf.2023.1144266)
Supplement: Supplementary file 15 [file DataSheet8.CSV]

gene	id_ncbi	description	p_val	avg_log2FC	pct.1	pct.2	p_val_adj	Technique	exons	seqlen	gi_nuccore
Ugt2b38	100559	UDP glucuronosyltransferase 2 family, polypeptide B38	8.90218235857886E-133	1.1259486307594	0.635	0.11	1.65019754380976E-128	single_cell	6	1894	NA
Chchd10	103172	coiled-coil-helix-coiled-coil-helix domain containing 10	3.14509278347245E-112	1.05992672931994	0.665	0.051	5.83005849272288E-108	single_cell	6	1498	1143076974
Cyb5a	109672	cytochrome b5 type A (microsomal)	6.20286479749813E-238	1.64898542682854	0.842	0.136	1.14982504751223E-233	single_cell	6	833	1143076960
Cox6b1	110323	cytochrome c oxidase, subunit 6B1	1.2705804481604E-142	1.12385109274246	0.717	0.097	2.35527497675493E-138	single_cell	4	487	1398331589
Nr3c2	110784	nuclear receptor subfamily 3, group C, member 2	1.49179041030333E-51	0.773349744660395	0.376	0.016	2.76533188357928E-47	single_nuc	13	4576	1907186574
Etfb	110826	electron transferring flavoprotein, beta polypeptide	1.77176459357559E-107	0.885171914217962	0.619	0.097	3.28432002711106E-103	single_cell	6	919	451770425
Acadm	11364	acyl-Coenzyme A dehydrogenase, medium chain	2.51031820936837E-125	1.01220413958713	0.673	0.193	4.65337686470616E-121	single_cell	12	2062	NA
Macf1	11426	microtubule-actin crosslinking factor 1	7.01301238054306E-111	0.942545727436106	0.603	0.101	1.30000210498127E-106	single_nuc	108	17790	1907153880
Ank3	11735	ankyrin 3, epithelial	3.42316983996663E-215	1.5741325675204	0.784	0.192	6.34552993234614E-211	single_nuc	57	45258	1907073095
Slc25a5	11740	solute carrier family 25 (mitochondrial carrier, adenine nucleotide translocator), member 5	8.35323651349443E-228	1.46564321700683	0.85	0.175	1.54843945250646E-223	single_cell	4	1317	NA
Prdx5	11758	peroxiredoxin 6	1.16592322190259E-206	1.43727032149314	0.845	0.125	2.16127187644083E-202	single_cell	6	2378	742068534
Gm26917	119086081	predicted gene, 26917	3.56933632706737E-86	4.06781675204574	0.268	0.009	6.61647874948479E-82	single_nuc	NA	5792	NA
Atp1b1	11931	ATPase, Na+/K+ transporting, beta 1 polypeptide	1.6763640754967E-165	1.23866198090424	0.916	0.584	3.10747608674823E-161	single_cell	6	2590	NA
Fxyd2	11936	FXYD domain-containing ion transport regulator 2	0	2.13640650062591	0.979	0.344	0	single_cell	9	1076	2222564993
Atp5a1	11946	ATP synthase, H+ transporting, mitochondrial F1 complex, alpha subunit 1	1.5633772897518E-117	0.911699324996601	0.672	0.195	2.89803248201292E-113	single_cell	12	2443	NA
Atp5b	11947	ATP synthase, H+ transporting mitochondrial F1 complex, beta subunit	4.83035828979668E-139	0.988107255182302	0.742	0.223	8.95403516179611E-135	single_cell	10	1879	NA
Atp5c1	11949	ATP synthase, H+ transporting, mitochondrial F1 complex, gamma polypeptide 1	1.1441757289724E-164	1.13761155437943	0.771	0.176	2.12095854879614E-160	single_cell	10	1051	1757649810
Atp5f1	11950	ATP synthase peripheral stalk-membrane subunit b	2.04589984398048E-175	1.21053697543395	0.788	0.16	3.79248454078662E-171	single_cell	8	1302	1828872723
Atp5j	11957	ATP synthase, H+ transporting, mitochondrial F0 complex, subunit F	9.21706299511093E-164	1.29211546969774	0.781	0.089	1.70856696740371E-159	single_cell	7	592	1284806252
Cacnb4	12298	calcium channel, voltage-dependent, beta 4 subunit	2.91126353959452E-70	0.949592030577497	0.332	0.053	5.39660922334636E-66	single_nuc	19	8032	2172663903
Cd63	12512	CD63 antigen	9.42734260734584E-187	1.24490131507382	0.808	0.224	1.7475464991237E-182	single_cell	12	1024	1720360239
Abcc2	12780	ATP-binding cassette, sub-family C (CFTR/MRP), member 2	1.5951774988255E-73	0.89006597296716	0.506	0.211	2.95698052957283E-69	single_nuc	33	5433	1720394475
Col19a1	12823	collagen, type XIX, alpha 1	4.01183247626906E-73	1.20446545195281	0.68	0.013	7.43673386125995E-69	single_cell	51	11315	1907067158
Col4a3	12828	collagen, type IV, alpha 3	3.54870985763495E-117	1.02607168525065	0.627	0.129	6.57824346309791E-113	single_nuc	53	8342	2327921597
Cox6a1	12861	cytochrome c oxidase subunit 6A1	9.81995086512114E-155	1.17486840306112	0.746	0.113	1.8203242918675E-150	single_cell	3	538	NA
Cox6c	12864	cytochrome c oxidase subunit 6C	2.45599796118483E-255	1.64671690110586	0.885	0.155	4.55268342064831E-251	single_cell	4	527	NA
Cox7a2	12866	cytochrome c oxidase subunit 7A2	2.95281729465188E-152	1.20084107822501	0.757	0.091	5.47363741909618E-148	single_cell	4	754	NA
Cox7c	12867	cytochrome c oxidase subunit 7C	2.13410440201203E-204	1.3002470471462	0.845	0.195	3.9559893300097E-200	single_cell	3	449	NA
Cox8a	12868	cytochrome c oxidase subunit 8A	1.31467634893566E-140	1.02602792926025	0.721	0.156	2.43701554802204E-136	single_cell	2	545	NA
Ctsl	13039	cathepsin L	6.15388072492685E-107	0.923824432687365	0.591	0.09	1.14074486997969E-102	single_cell	9	3509	915410614
Cyp2e1	13106	cytochrome P450, family 2, subfamily e, polypeptide 1	1.62710122554269E-151	1.3426793723753	0.656	0.092	3.01615754178848E-147	single_cell	9	1762	NA
Cyp4b1	13120	cytochrome P450, family 4, subfamily b, polypeptide 1	1.8971748871499E-66	1.0478637903294	0.801	0.274	3.51679308830978E-62	single_cell	12	1917	NA
Dab2	13132	disabled 2, mitogen-responsive phosphoprotein	1.66480885346548E-63	0.914040853817751	0.618	0.463	3.08605617166896E-59	single_nuc	18	4761	1907109900
Dach1	13134	dachshund family transcription factor 1	8.57503444804253E-68	0.956419366440936	0.441	0.024	1.58955413563364E-63	single_nuc	12	5466	546231401
Dbi	13167	diazepam binding inhibitor	6.37255485459155E-226	1.62720706089918	0.863	0.116	1.18128049339564E-221	single_cell	5	587	291167739
Dnase1	13419	deoxyribonuclease I	8.31966613054486E-141	1.24813106829978	0.636	0.096	1.5422165106191E-136	single_cell	10	1281	1268743657
Dst	13518	dystonin	2.85514800398379E-78	0.778432211461591	0.509	0.129	5.29258785498476E-74	single_nuc	113	28085	1907067206
Eef1a1	13627	eukaryotic translation elongation factor 1 alpha 1	5.44467364741564E-172	1.23654874775881	0.761	0.133	1.00927915402144E-167	single_cell	8	1790	NA
Egf	13645	epidermal growth factor	2.04490440959335E-46	1.3391562044402	0.453	0.14	3.7906393040632E-42	single_nuc	25	4611	1907148914
Erbb4	13869	erb-b2 receptor tyrosine kinase 4	5.19832557308278E-128	1.85788550616166	0.529	0.038	9.63613611482355E-124	single_nuc	33	12905	1907067254
Mecom	14013	MDS1 and EVI1 complex locus	1.46650351415296E-128	1.44994577031934	0.507	0.073	2.71845756418534E-124	single_nuc	21	5702	1907148940
Atp6v0a4	140494	ATPase, H+ transporting, lysosomal V0 subunit A4	2.98900555200652E-90	0.843719269219437	0.586	0.227	5.5407195917545E-86	single_nuc	21	3300	NA
Fgfr2	14183	fibroblast growth factor receptor 2	1.77498000733287E-154	1.06629167870918	0.833	0.416	3.29028043959294E-150	single_nuc	19	4881	116089354
Fhit	14198	fragile histidine triad gene	9.77573994244318E-145	1.15949252752299	0.674	0.147	1.81212891313069E-140	single_nuc	14	1068	1335348711
Fbp1	14275	folate receptor 1 (adult)	5.49495643776351E-93	0.884287182834152	0.724	0.312	1.01860007486822E-88	single_cell	10	1225	2311615322
Fth1	14319	ferritin heavy polypeptide 1	0	2.93916288111941	0.998	0.295	0	single_cell	5	1511	407027882
Ftl1	14325	ferritin light polypeptide 1	4.36515045905993E-248	1.50654185952593	0.876	0.24	8.0916794059594E-244	single_cell	4	986	NA
Fut9	14348	fucosyltransferase 9	4.88043262603871E-101	1.21170981002964	0.715	0.545	9.04685795888796E-97	single_nuc	3	11990	NA
Gng12	14701	guanine nucleotide binding protein (G protein), gamma 12	6.91212078438861E-160	1.19484895272018	0.754	0.296	1.28129982980212E-155	single_nuc	6	4247	294774561
Gpx1	14775	glutathione peroxidase 1	0	2.39840487268346	0.949	0.153	0	single_cell	2	962	1043678443
Gpx3	14778	glutathione peroxidase 3	0	2.70654516481555	0.955	0.55	0	single_cell	6	1541	1049329529
Magi1	14924	membrane associated guanylate kinase, WW and PDZ domain containing 1	7.61584720062361E-77	0.882148737908108	0.467	0.038	1.4117495955796E-72	single_nuc	28	6976	1907171012
Hint1	15254	histidine triad nucleotide binding protein 1	7.0545898614277E-94	0.856957774126572	0.564	0.065	1.30770932261285E-89	single_cell	3	655	NA
Rida	15473	reactive intermediate imine deaminase A homolog	2.28882786258906E-209	1.36334802226734	0.826	0.195	4.24280020888134E-205	single_cell	6	1011	NA
Hspd1	15510	heat shock protein 1 (chaperonin)	4.72298886563015E-103	0.878445097687288	0.588	0.097	8.7550044602186E-99	single_cell	13	2347	183396770
Hsp90ab1	15516	heat shock protein 90 alpha (cytosolic), class B member 1	1.39016995538505E-100	0.845740746929998	0.694	0.263	2.57695804629727E-96	single_cell	11	2507	NA
Igf1r	16001	insulin-like growth factor I receptor	7.00605316067781E-95	0.856446096390768	0.545	0.117	1.29871207439485E-90	single_nuc	24	11582	1907177628
Itm2b	16432	integral membrane protein 2B	1.89315154685487E-140	1.08289870742275	0.727	0.231	3.50933502240487E-136	single_cell	6	1796	NA
Itpr1	16438	inositol 1,4,5-trisphosphate receptor 1	3.01170262899392E-120	0.976838365414824	0.649	0.155	5.58279316336602E-116	single_nuc	65	9831	568940853
Itpr2	16439	inositol 1,4,5-triphosphate receptor 2	8.28959246218305E-73	0.726871203591092	0.441	0.07	1.53664175471487E-68	single_nuc	58	11839	408358001
Kap	16483	kidney androgen regulated protein	0	3.78110216496587	0.976	0.532	0	single_cell	4	608	NA
Kcnq1	16535	potassium voltage-gated channel, subfamily Q, member 1	1.09718679199954E-89	0.957758250725919	0.488	0.046	2.03385515632955E-85	single_nuc	19	1737	1907177762
Ldhb	16832	lactate dehydrogenase B	4.6835460301188E-128	0.975842681405304	0.742	0.265	8.68188927603122E-124	single_cell	8	1214	718551068
Oxr1	170719	oxidation resistance 1	1.4380106593486E-93	0.878624861411958	0.513	0.084	2.6656403592345E-89	single_nuc	25	2529	194328703
Mdh1	17436	malic enzyme 1, NADP(+)-dependent, cytosolic	1.23293699556564E-155	1.10321785786577	0.754	0.174	2.28549530868003E-151	single_cell	16	3257	162139826
Ltn1	17840	major urinary protein 1	7.03373869214782E-67	0.976013319635232	0.331	0.029	1.30384414136344E-62	single_nuc	7	927	244792752
Myo7a	17921	myosin VIIA	4.90657324701721E-181	1.30967742652605	0.778	0.124	9.09531482799581E-177	single_cell	53	7196	367460067
Ndufa4	17992	Ndufa4, mitochondrial complex associated	2.77141693587544E-240	1.63320111925133	0.902	0.13	5.13737557403229E-236	single_cell	4	513	NA
Nfia	18027	nuclear factor I/A	1.73188952149343E-94	0.86439851349444	0.531	0.118	3.21040360599237E-90	single_nuc	14	9528	171846257
Nme2	18103	NME/NM23 nucleoside diphosphate kinase 2	2.9078964111534E-129	1.08139945535504	0.69	0.083	5.39036757735506E-125	single_cell	5	1027	550544162
Nrg3	18183	neuregulin 3	1.79051967147606E-84	1.04073925030159	0.645	0.027	3.31908631501517E-80	single_cell	10	8736	1907099893
Prdx1	18477	peroxiredoxin 1	4.96472170138725E-161	1.33535350827195	0.777	0.078	9.20310461786155E-157	single_cell	6	1416	2260108749
Pbx1	18514	pre B cell leukemia homeobox 1	2.86015304469509E-75	0.893084796083488	0.474	0.035	5.30186569895129E-71	single_nuc	11	7163	614458203
Phkg1	18682	phosphorylase kinase gamma 1	1.20220858867037E-215	1.40896298486916	0.846	0.149	2.22853406081827E-211	single_cell	9	2259	1907161007
Pitpna	18738	phosphatidylinositol transfer protein, alpha	3.70792244273301E-169	1.11902608147074	0.816	0.253	6.87337583209418E-165	single_cell	12	3796	927928782
Plcb1	18795	phospholipase C, beta 1	9.86787885337184E-129	1.14444872642717	0.605	0.132	1.82920870304954E-124	single_nuc	35	6998	224967069
Ppargc1a	19017	peroxisome proliferative activated receptor, gamma, coactivator 1 alpha	1.53455212862856E-76	0.761004605733824	0.464	0.085	2.84459928083876E-72	single_nuc	19	10815	2211517393
Luc7l2	192196	LUC7-like 2 (S. cerevisiae)	2.64378636451376E-84	0.73010180364817	0.591	0.18	4.90078678389915E-80	single_nuc	18	8319	1907171580
Ttc36	192653	tetratricopeptide repeat domain 36	4.75662365677831E-127	1.17814891625943	0.683	0.054	8.81735327256995E-123	single_cell	3	789	NA
Ptprd	19266	protein tyrosine phosphatase, receptor type, D	9.37330757136565E-181	1.34924086861947	0.767	0.236	1.73753002450405E-176	single_nuc	50	12515	1907154973
Ptprk	19272	protein tyrosine phosphatase, receptor type, K	1.12024080153139E-88	0.807718367088091	0.516	0.118	2.07659037379874E-84	single_nuc	37	3248	1907074110
Nhs	195727	NHS actin remodeling regulator	6.51138953718129E-114	1.16888852936138	0.53	0.069	1.2070162785073E-109	single_nuc	12	8301	1907203061
Rora	19883	RAR-related orphan receptor alpha	1.5508051886383E-79	0.840349739598122	0.502	0.165	2.87472757817883E-75	single_nuc	20	10878	583966092
Trim30a	20128	tripartite motif-containing 30A	1.00543085745348E-41	0.985616081837344	0.55	0.008	1.86376718046152E-37	single_nuc	9	3809	1271360276
Atxn1	20238	ataxin 1	2.49716747471817E-149	1.21101763147179	0.684	0.118	4.62899934788508E-145	single_nuc	17	9020	1907093200
Exoc4	20336	exocyst complex component 4	1.68866223986523E-73	0.721508985197991	0.48	0.047	3.13027319403817E-69	single_nuc	20	2516	755516378
Selenop	20363	selenoprotein P	3.50925785228748E-247	1.74768101189486	0.84	0.133	6.5051112807853E-243	single_cell	6	2052	1145991164
Slc12a1	20495	solute carrier family 12, member 1	7.32877978216048E-69	1.98366340830199	0.496	0.101	1.35853590821909E-64	single_nuc	29	4831	1720397929
Slc12a3	20497	solute carrier family 12, member 3	1.30541881493703E-31	1.5012222457438	0.282	0.091	2.41985485724877E-27	single_nuc	25	3297	247301364
Slc8a1	20541	solute carrier family 8 (sodium/calcium exchanger), member 1	2.2593884445873E-137	2.21692820553955	0.477	0.033	4.18822835973148E-133	single_nuc	14	19292	1720389459
Slit2	20563	slit guidance ligand 2	2.91593811664164E-63	0.800561995591341	0.359	0.029	5.4052744868186E-59	single_nuc	39	9915	927028936
Acat1	20652	sterol O-acyltransferase 1	6.16419220530147E-182	1.258613968626	0.785	0.199	1.14265630909673E-177	single_cell	16	4785	112363102
Sox6	20679	SRY (sex determining region Y)-box 6	9.93905018736959E-80	0.754054664620768	0.469	0.08	1.8424017332327E-75	single_nuc	34	6150	1907178754
Spink1	20730	serine peptidase inhibitor, Kazal type 1	7.77595657954997E-251	1.58572989171845	0.847	0.196	1.44142907115118E-246	single_cell	4	422	NA
Phldb2	208177	pleckstrin homology like domain, family B, member 2	9.04852996359239E-144	1.08303958467072	0.716	0.199	1.67732599935112E-139	single_nuc	26	5608	1720386683
Btbd2	208198	BTB (POZ) domain containing 2	2.38380320724904E-46	0.908975826304603	0.252	0.014	4.41885600527755E-42	single_nuc	9	2443	1822620893
Cpeb3	208922	cytoplasmic polyadenylation element binding protein 3	5.84974126974021E-91	0.853059216227388	0.624	0.217	1.08436653917174E-86	single_nuc	16	5802	1907132049
Syn3	20970	syndecan 3	4.74255570174277E-77	0.786948191309341	0.469	0.094	8.79127550432058E-73	single_nuc	8	5102	1907155262
P3h2	210530	prolyl 3-hydroxylase 2	2.63627391707308E-105	1.08754327921088	0.589	0.044	4.88686096007837E-101	single_nuc	15	3316	NA
Rab11fip3	215445	RAB11 family interacting protein 3 (class II)	1.67942739795182E-60	0.734650378051889	0.55	0.269	3.11315456758329E-56	single_nuc	19	5356	1691739920
Inmt	21743	indolethylamine N-methyltransferase	1.27326627412374E-130	1.19022633731597	0.652	0.063	2.36025369234317E-126	single_cell	3	1023	NA
Slc25a21	217593	solute carrier family 25 (mitochondrial oxodicarboxylate carrier), member 21	1.65937385658301E-72	0.757229578878526	0.431	0.097	3.07598131794793E-68	single_nuc	12	2609	269784686
Phactr1	218194	phosphatase and actin regulator 1	1.61631587649311E-74	1.07612466086941	0.334	0.039	2.99616474025527E-70	single_nuc	20	17175	1907093492
Arl15	218639	ADP-ribosylation factor-like 15	5.48567364453355E-102	1.06052293263823	0.534	0.054	1.01687932348718E-97	single_nuc	8	3376	156231050
Tpt1	22070	tumor protein, translationally-controlled 1	3.03924506549734E-100	0.917299436925408	0.599	0.062	5.63384857791241E-96	single_cell	6	956	270483731
Txn1	22166	thioredoxin 1	3.78810252101923E-94	0.826174586798764	0.558	0.079	7.02200564321334E-90	single_cell	5	1051	NA
Ubb	22190	ubiquitin C	2.89830621388458E-165	1.38491751090251	0.785	0.079	5.37259022867784E-161	single_cell	2	2424	NA
Uqcrb	22272	ubiquinol-cytochrome c reductase, complex III subunit VII	1.77665202289052E-101	0.920234466837792	0.608	0.062	3.29337985483217E-97	single_cell	2	1525	1031698820
Uqcrq	22272	ubiquinol-cytochrome c reductase, complex III subunit VII	1.80902863608733E-127	1.05630428314594	0.686	0.081	3.35339638271508E-123	single_cell	2	1525	1031698820
Atrx	22589	ATRX, chromatin remodeler	6.24260081899212E-74	0.720789446663708	0.483	0.119	1.15719091381657E-69	single_nuc	35	10244	NA
Glis3	226075	GLIS family zinc finger 3	6.94813523886272E-112	1.09391501214123	0.609	0.06	1.28797582922798E-107	single_nuc	16	7052	1907132278
Ybx1	22608	Y box protein 1	1.12399006703321E-159	1.16549615670286	0.75	0.135	2.08354038725947E-155	single_cell	8	3211	1720408169
Plcl1	227120	phospholipase C-like 1	4.89178240343279E-97	0.897513022915483	0.532	0.087	9.06789704124336E-93	single_nuc	8	6555	167900457
Dennd1a	227801	DENN/MADD domain containing 1A	2.26268059199514E-88	0.805653741989149	0.52	0.08	4.19433101338138E-84	single_nuc	27	4448	1907138267
Pkp4	227937	plakophilin 4	1.01421823440938E-78	0.715515234294832	0.531	0.159	1.88005634112466E-74	single_nuc	26	4431	1907138362
Atp5g3	228033	ATP synthase, H+ transporting, mitochondrial F0 complex, subunit C3 (subunit 9)	1.0035535381494E-149	1.06534523857857	0.744	0.16	1.86028719366755E-145	single_cell	6	1382	1907138462
4930402H24Rik	228602	dynein axonemal assembly factor 9	1.88666697445017E-88	0.775293712825306	0.547	0.119	3.49731457053828E-84	single_nuc	39	6745	902763372
Aldob	230163	aldolase B, fructose-bisphosphate	0	2.15510780717926	0.928	0.345	0	single_cell	9	2018	NA
Wnk1	232341	WNK lysine deficient protein kinase 1	1.23871357430012E-50	0.92817051759785	0.48	0.139	2.29620335268013E-46	single_nuc	34	10116	1720417783
Yjefn3	234365	YjeF N-terminal domain containing 3	2.60290040151595E-99	0.837182488714161	0.59	0.088	4.82499647429012E-95	single_cell	6	793	NA
Gramd1b	235283	GRAM domain containing 1B	1.74171121937111E-83	0.938543197852144	0.439	0.102	3.22861008734823E-79	single_nuc	34	7289	1274095850
Trhde	237553	TRH-degrading enzyme	7.16834743998263E-140	2.17568862369674	0.916	0.027	1.32879656494958E-135	single_cell	19	6655	NA
Pde4d	238871	phosphodiesterase 4D, cAMP specific	0	2.11199263638797	0.895	0.267	0	single_nuc	24	7476	2211362121
Pkhd1	241035	polycystic kidney and hepatic disease 1	2.06698747997272E-295	1.98626139721607	0.871	0.15	3.83157469162543E-291	single_nuc	70	12928	126157465
Slc5a12	241612	solute carrier family 5 (sodium/glucose cotransporter), member 12	1.65982417953346E-48	1.08425280868469	0.455	0.286	3.07681608160117E-44	single_nuc	17	5104	294979184
Podn	242608	podocan	1.93540175502857E-114	0.889817082249577	0.721	0.235	3.58765423329646E-110	single_cell	14	4085	1907156063
Zfp568	243905	zinc finger protein 568	1.01580346848458E-26	0.742124223169877	0.254	0.005	1.88299488952987E-22	single_nuc	11	7199	268607557
Esrrg	26381	estrogen-related receptor gamma	0	2.31736099456677	0.898	0.113	0	single_nuc	19	5457	1907069050
Slc27a2	26458	solute carrier family 27 (fatty acid transporter), member 2	3.25724274075487E-94	1.02893177505676	0.779	0.447	6.0379508685373E-90	single_cell	10	2309	NA
Abca13	268379	ATP-binding cassette, sub-family A (ABC1), member 13	1.68781826236056E-75	1.02318962737189	0.362	0.055	3.12870871293777E-71	single_nuc	62	16011	116292743
Gphn	268566	gephyrin	1.91390290494485E-146	1.14520419018679	0.712	0.176	3.54780181489626E-142	single_nuc	29	3892	1907087746
Epb41	269587	erythrocyte membrane protein band 4.1	4.31969199477786E-84	0.756379781712551	0.549	0.141	8.00741305071972E-80	single_nuc	26	5298	1907156223
Rabgap1l	29809	RAB GTPase activating protein 1-like	2.09672238871673E-86	0.767209731558227	0.52	0.099	3.8866942919642E-82	single_nuc	30	8319	1720355649
Syne2	319565	spectrin repeat containing, nuclear envelope 2	1.94747417834852E-115	0.960920680758067	0.623	0.134	3.61003288440465E-111	single_nuc	116	21718	NA
Cobll1	319876	Cobl-like 1	1.49934069114845E-86	0.804502805726612	0.502	0.081	2.77932783918188E-82	single_nuc	21	5022	1720399529
Auts2	319974	autism susceptibility candidate 2	8.23944361091744E-87	0.88075744870477	0.465	0.098	1.52734566215577E-82	single_nuc	19	7291	NA
Mast4	328329	microtubule associated serine/threonine kinase family member 4	2.80792966135287E-70	0.74603140260455	0.429	0.044	5.20505921324982E-66	single_nuc	38	10082	1907093926
Nox4	50490	NADPH oxidase 4	1.50587439988891E-70	1.09177694869438	0.556	0.354	2.79143937507408E-66	single_nuc	21	5969	1720423310
Magi2	50791	membrane associated guanylate kinase, WW and PDZ domain containing 2	1.97973506126656E-203	2.12748334366763	0.705	0.092	3.66983488306982E-199	single_nuc	28	7048	1907164618
Park2	50873	parkin RBR E3 ubiquitin protein ligase	2.14526554252966E-58	0.715168354623887	0.413	0.026	3.97667873618724E-54	single_nuc	20	8462	1907125254
Cisd1	52637	CDGSH iron sulfur domain 1	2.2416232618087E-100	0.853953961866642	0.585	0.082	4.15529704041479E-96	single_cell	3	965	NA
Sult1d1	53315	sulfotransferase family 1D, member 1	7.25234971737654E-129	1.01135750874016	0.662	0.163	1.34436806711009E-124	single_cell	8	2410	NA
Vti1a	53611	vesicle transport through interaction with t-SNAREs 1A	1.09863879246492E-75	0.722953503793482	0.464	0.065	2.03654672959222E-71	single_nuc	16	1411	1907132617
Arl6ip1	54208	ADP-ribosylation factor-like 6 interacting protein 1	5.76814539673933E-189	1.28839201360925	0.792	0.174	1.06924111219357E-184	single_cell	6	2154	NA
Ccdc141	545428	coiled-coil domain containing 141	3.24952950810663E-85	0.824678015045382	0.483	0.073	6.02365284917726E-81	single_nuc	28	4075	1907141620
Zbtb20	56490	zinc finger and BTB domain containing 20	2.52064712797287E-208	1.3432983042965	0.94	0.704	4.67252358112331E-204	single_nuc	24	26492	1978059001
Miox	56727	myo-inositol oxygenase	5.9934372898756E-123	1.04917111224872	0.774	0.259	1.11100347042424E-118	single_cell	10	1074	NA
Tmem27	57394	collectrin, amino acid transport regulator	4.05006937426699E-196	1.4269103626033	0.757	0.168	7.50761359907873E-192	single_cell	7	1019	922960026
Atp5j2	57423	ATP synthase, H+ transporting, mitochondrial F0 complex, subunit F2	1.93471155955551E-113	0.935750643066057	0.636	0.083	3.58637481794804E-109	single_cell	4	428	NA
Akr1a1	58810	aldo-keto reductase family 1, member A1 (aldehyde reductase)	2.8490042822408E-201	1.30259098375169	0.827	0.276	5.28119923798977E-197	single_cell	9	1435	NA
Ghr	58991	ghrelin	1.08448300548786E-166	1.661740475275	0.783	0.46	2.01030614727285E-162	single_nuc	6	516	1823752941
Cndp2	66054	CNDP dipeptidase 2 (metallopeptidase M20 family)	8.96687179872262E-111	1.01633133854178	0.565	0.08	1.66218902532921E-106	single_cell	13	2169	575501695
Cox7b	66142	cytochrome c oxidase subunit 7B	7.79537001680743E-129	1.00816681280854	0.68	0.12	1.44502774001559E-124	single_cell	3	1176	NA
Uqcr10	66152	ubiquinol-cytochrome c reductase, complex III subunit X	5.32724738586908E-131	1.1045519117049	0.702	0.082	9.87511847918552E-127	single_cell	3	497	1385123369
Acer3	66190	alkaline ceramidase 3	7.10951845329364E-113	1.30745649551071	0.637	0.038	1.31789143568704E-108	single_nuc	13	3870	1341269614
Ndufb9	66218	NADH:ubiquinone oxidoreductase subunit B9	1.74815571622536E-98	0.876641306593834	0.57	0.077	3.24055625116696E-94	single_cell	4	725	1423310275
Ndufc1	66377	NADH:ubiquinone oxidoreductase subunit C1	2.52411662765318E-97	0.899071091149219	0.56	0.061	4.67895499268071E-93	single_cell	5	694	1907151792
Uqcrh	66576	ubiquinol-cytochrome c reductase hinge protein	1.83219379578005E-103	0.852975400667767	0.599	0.111	3.39633763923748E-99	single_cell	4	562	NA
Pnisr	66625	PNN interacting serine/arginine-rich	1.3002017288355E-117	1.03604274992553	0.682	0.231	2.41018394474237E-113	single_nuc	11	3105	1907156870
Myo3a	667663	myosin IIIA	0	4.08301813771958	1	0.071	0	single_cell	34	5082	NA
Tns1	66824	PYD and CARD domain containing	2.55877817877197E-103	0.933536839820782	0.625	0.212	4.7432071099896E-99	single_nuc	3	2135	NA
Neat1	66961	nuclear paraspeckle assembly transcript 1 (non-protein coding)	2.1516570989491E-177	1.40618540109459	0.787	0.255	3.98852676432194E-173	single_nuc	1	20771	802084043
Ndufa6	67130	NADH:ubiquinone oxidoreductase subunit A6	2.31933091231704E-128	1.00961159478429	0.674	0.105	4.2993437121621E-124	single_cell	3	560	NA
Plxdc2	67448	plexin domain containing 2	4.80280275085659E-73	0.712450220231647	0.509	0.152	8.90295545926286E-69	single_nuc	14	6963	594150353
Ndufa5	68202	NADH:ubiquinone oxidoreductase subunit A5	1.64218989014358E-83	0.83496157168956	0.532	0.043	3.04412739935915E-79	single_cell	5	578	1351837000
Kansl1l	68691	KAT8 regulatory NSL complex subunit 1-like	2.51498718788767E-80	0.741369982195974	0.487	0.097	4.66203175018737E-76	single_nuc	21	4592	1907070190
Rere	68703	arginine glutamic acid dipeptide (RE) repeats	7.51124316394954E-119	0.979966734646381	0.621	0.114	1.39235914530133E-114	single_nuc	28	11233	1907157145
Ubr3	68795	ubiquitin protein ligase E3 component n-recognin 3	3.90497710687029E-85	0.870881214945573	0.449	0.09	7.23865606300545E-81	single_nuc	42	5543	1907143146
Mpc2	70456	mitochondrial pyruvate carrier 2	3.40613047870081E-145	1.02386552716835	0.758	0.207	6.3139440683677E-141	single_cell	5	806	NA
Atp5h	71679	ATP synthase, H+ transporting, mitochondrial F0 complex, subunit D	3.96782507659156E-104	0.890949051739497	0.611	0.074	7.35515734447778E-100	single_cell	7	652	1907083183
Pitpnc1	71795	phosphatidylinositol transfer protein, cytoplasmic 1	5.00386987306737E-94	0.888968687611256	0.531	0.136	9.27567358370498E-90	single_nuc	11	5609	1907083194
Malat1	72289	metastasis associated lung adenocarcinoma transcript 1 (non-coding RNA)	0	3.34018725017332	0.999	0.909	0	single_nuc	1	6983	NA
Zfp839	72805	zinc finger protein 839	2.30222549150566E-100	0.833770304986992	0.587	0.104	4.26763539360405E-96	single_cell	9	3730	315139012
Pard3b	72823	par-3 family cell polarity regulator beta	1.64340884452765E-79	0.802767652561952	0.468	0.07	3.0463869751009E-75	single_nuc	26	8382	2318375390
Snx29	74478	sorting nexin 29	1.89418179622321E-132	1.19160089809382	0.613	0.104	3.51124479565896E-128	single_nuc	25	6340	1720387925
Srrm2	75956	serine/arginine repetitive matrix 2	3.76971484117404E-84	0.786704213693159	0.653	0.248	6.98792040108431E-80	single_nuc	20	9703	1720391395
Msi2	76626	musashi RNA-binding protein 2	2.22279778103247E-81	0.770475487633248	0.51	0.137	4.1204002466999E-77	single_nuc	21	6498	1388591289
Lrmda	76633	leucine rich melanocyte differentiation associated	1.97735642723539E-128	1.10828368194073	0.617	0.113	3.66542560916625E-124	single_nuc	11	861	1907105950
Tanc2	77097	tetratricopeptide repeat, ankyrin repeat and coiled-coil containing 2	1.34132556734862E-103	0.906975783234588	0.571	0.107	2.48641520419413E-99	single_nuc	29	12466	1720367960
Akr1c21	77337	aldo-keto reductase family 1, member C21	3.37828762498906E-273	1.58959967507612	0.885	0.225	6.26233177044222E-269	single_cell	9	1222	NA
Wwox	80707	WW domain-containing oxidoreductase	4.45266904951443E-94	0.989804232894112	0.49	0.058	8.2539126170849E-90	single_nuc	20	1706	1907191886
Lrba	80877	LPS-responsive beige-like anchor	3.75516301043149E-71	0.724617201738561	0.432	0.052	6.96094567243685E-67	single_nuc	59	11168	1720405629
Bicc1	83675	BicC family RNA binding protein 1	2.62591319230628E-83	0.767482613463839	0.505	0.116	4.86765528457815E-79	single_nuc	22	5507	1103360257
Nedd4l	83814	neural precursor cell expressed, developmentally down-regulated gene 4-like	6.40254653497855E-103	0.96979593015631	0.548	0.077	1.18684005118897E-98	single_nuc	39	11484	1907130901
Trps1	83925	transcriptional repressor GATA binding 1	2.29427527526398E-85	0.792767385834558	0.509	0.119	4.25289807775685E-81	single_nuc	12	10467	1907114476
