# Supplementary material for: Gene length is a pivotal feature to explain disparities in transcript capture between single transcriptome techniques
Source: Front Bioinform. 2023 Apr 12;3:1144266. doi: 10.3389/fbinf.2023.1144266 (PMC10132733; doi:10.3389/fbinf.2023.1144266)
Supplement: Supplementary file 16 [file DataSheet9.CSV]

X	gene	p_val	avg_log2FC	pct.1	pct.2	p_val_adj	Technique	description	id_ncbi	exons	seqlen	gi_nuccore
1	Junb	0	4.09530996054248	0.949	0.043	0	single_cell	jun B proto-oncogene [Source:MGI Symbol;Acc:MGI:96647]	16477	1	1840	NA
2	Gm42418	1.52207941357004E-286	1.99125183450102	0.999	0.954	3.36029472133858E-282	single_cell	NA	110183	NA	NA	NA
3	Actb	1.5457159904591E-279	2.5921595884731	0.997	0.777	3.41247719213656E-275	single_cell	actin, beta [Source:MGI Symbol;Acc:MGI:87904]	11461	6	1935	NA
4	Fau	5.15462596630413E-262	2.96367509013716	0.948	0.354	1.13798677458096E-257	single_cell	Finkel-Biskis-Reilly murine sarcoma virus (FBR-MuSV) ubiquitously expressed (fox derived) [Source:MGI Symbol;Acc:MGI:102547]	14109	5	512	1587660414
5	Tmsb4x	1.36358180087536E-256	2.58510568182078	0.996	0.836	3.01037954179254E-252	single_cell	thymosin, beta 4, X chromosome [Source:MGI Symbol;Acc:MGI:99510]	19241	4	947	569011810
6	Tpt1	2.13291125704227E-241	2.23347399271658	0.973	0.563	4.70882818217221E-237	single_cell	tumor protein, translationally-controlled 1 [Source:MGI Symbol;Acc:MGI:104890]	22070	6	1001	1907100846
7	B2m	3.62608833407801E-222	2.36226442482953	0.894	0.283	8.00531521514402E-218	single_cell	beta-2 microglobulin [Source:MGI Symbol;Acc:MGI:88127]	12010	4	858	NA
8	Dgkg	1.34369317752723E-211	2.41555302576589	0.801	0.094	2.96647142802687E-207	single_cell	diacylglycerol kinase, gamma [Source:MGI Symbol;Acc:MGI:105060]	110197	27	5452	1907115707
9	Uba52	2.09672090423277E-195	2.38556947821826	0.84	0.239	4.62893074027468E-191	single_cell	ubiquitin A-52 residue ribosomal protein fusion product 1 [Source:MGI Symbol;Acc:MGI:98887]	22190	2	2424	NA
10	Rimklb	3.06802322491817E-189	2.39317795205536	0.798	0.175	6.77327487365184E-185	single_cell	ribosomal modification protein rimK-like family member B [Source:MGI Symbol;Acc:MGI:1918325]	108653	12	4260	1907169749
11	Fos	1.10210721730682E-178	2.80449721222799	0.607	0.008	2.43312210364826E-174	single_cell	FBJ osteosarcoma oncogene [Source:MGI Symbol;Acc:MGI:95574]	14281	4	2109	NA
12	Dusp1	5.49186064798691E-178	2.59507153984356	0.679	0.068	1.21243807525607E-173	single_cell	dual specificity phosphatase 1 [Source:MGI Symbol;Acc:MGI:105120]	19252	4	1952	NA
13	Eef1a1	2.12371485352131E-177	1.88712989829416	0.901	0.434	4.688525282119E-173	single_cell	eukaryotic translation elongation factor 1 alpha 1 [Source:MGI Symbol;Acc:MGI:1096881]	13627	8	1790	NA
14	Fth1	1.35962222668173E-175	2.29832773564763	0.914	0.514	3.00163798984525E-171	single_cell	ferritin heavy polypeptide 1 [Source:MGI Symbol;Acc:MGI:95588]	14319	5	1511	407027882
15	Rack1	2.47784865320595E-175	2.25258744211404	0.794	0.214	5.47034647168279E-171	single_cell	receptor for activated C kinase 1 [Source:MGI Symbol;Acc:MGI:101849]	14694	8	1254	NA
16	H2-K1	4.38281465641466E-174	1.82919185641655	0.913	0.493	9.67593991696665E-170	single_cell	histocompatibility 2, K1, K region [Source:MGI Symbol;Acc:MGI:95904]	14972	8	1612	2213906001
17	Egr1	2.16336176009354E-173	3.26074649220885	0.604	0.016	4.77605375775851E-169	single_cell	early growth response 1 [Source:MGI Symbol;Acc:MGI:95295]	13653	2	3072	NA
18	Gm11808	1.52030134697088E-170	2.30365757783961	0.736	0.135	3.35636928370761E-166	single_cell	predicted gene 11808 [Source:MGI Symbol;Acc:MGI:3649356]	666586	NA	NA	NA
19	Hsp90ab1	8.78100865260372E-148	1.7717715455735	0.834	0.328	1.93858328023532E-143	single_cell	heat shock protein 90 alpha (cytosolic), class B member 1 [Source:MGI Symbol;Acc:MGI:96247]	15516	11	NA	NA
20	Fosb	1.57711307893636E-145	2.54560941414878	0.507	0	3.48179254436779E-141	single_cell	FBJ osteosarcoma oncogene B [Source:MGI Symbol;Acc:MGI:95575]	14282	4	3652	1109456538
21	Myo3a	3.69416317388418E-140	1.98155819430196	0.742	0.215	8.1556040389841E-136	single_cell	myosin IIIA [Source:MGI Symbol;Acc:MGI:2183924]	667663	34	5082	NA
22	Srgn	7.53892793675684E-140	2.46354533855453	0.628	0.098	1.66436912059781E-135	single_cell	serglycin [Source:MGI Symbol;Acc:MGI:97756]	19073	9	1206	1907074016
23	Ly6e	1.45298075259818E-133	1.89818770667691	0.767	0.279	3.20774560751101E-129	single_cell	lymphocyte antigen 6 complex, locus E [Source:MGI Symbol;Acc:MGI:106651]	17069	4	2132	1907110500
24	Gm2000	2.0079623378168E-127	1.91257757217356	0.629	0.12	4.43297845319816E-123	single_cell	predicted gene 2000 [Source:MGI Symbol;Acc:MGI:3780170]	100038991	NA	NA	NA
25	Rplp0	2.74697949549825E-126	1.90968436948193	0.701	0.203	6.06450663221149E-122	single_cell	ribosomal protein, large, P0 [Source:MGI Symbol;Acc:MGI:1927636]	11837	7	1360	NA
26	Tmsb10	3.85068114065098E-125	2.01138379155269	0.69	0.204	8.50114875421516E-121	single_cell	thymosin, beta 10 [Source:MGI Symbol;Acc:MGI:109146]	19240	4	528	2271940141
27	Btg1	1.11110869772593E-123	2.07935705764169	0.603	0.11	2.45299467196953E-119	single_cell	BTG anti-proliferation factor 1 [Source:MGI Symbol;Acc:MGI:88215]	12226	2	5010	NA
28	H2-D1	4.43076386670659E-122	1.63761023453703	0.763	0.279	9.78179738852814E-118	single_cell	histocompatibility 2, D region locus 1 [Source:MGI Symbol;Acc:MGI:95896]	14972	8	1612	2213906001
29	Eif1	5.14117979111932E-121	1.63644965260708	0.76	0.273	1.13501826248541E-116	single_cell	eukaryotic translation initiation factor 1 [Source:MGI Symbol;Acc:MGI:105125]	20918	4	1279	NA
30	Eef2	1.4977299846858E-120	1.69711502359794	0.711	0.23	3.30653848719083E-116	single_cell	eukaryotic translation elongation factor 2 [Source:MGI Symbol;Acc:MGI:95288]	13629	14	3126	NA
31	Ifitm3	8.55215423306912E-120	2.37648937228091	0.619	0.143	1.88805909003467E-115	single_cell	interferon induced transmembrane protein 3 [Source:MGI Symbol;Acc:MGI:1913391]	66141	2	648	NA
32	Jun	9.53377406367919E-120	2.29243564164835	0.565	0.092	2.10477130003845E-115	single_cell	jun proto-oncogene [Source:MGI Symbol;Acc:MGI:96646]	16476	1	3187	NA
33	Hspa8	1.23975975701925E-119	1.77391902273125	0.678	0.182	2.7370176155714E-115	single_cell	heat shock protein 8 [Source:MGI Symbol;Acc:MGI:105384]	15481	9	2119	1405457326
34	Cst3	5.86597876076621E-119	2.19731581165508	0.701	0.232	1.29503213101436E-114	single_cell	cystatin C [Source:MGI Symbol;Acc:MGI:102519]	13010	3	813	NA
35	Laptm5	6.1012038645926E-116	2.2772168485523	0.567	0.102	1.34696277718611E-111	single_cell	lysosomal-associated protein transmembrane 5 [Source:MGI Symbol;Acc:MGI:108046]	16792	8	2416	NA
36	Cd52	1.06496805422951E-115	2.2501669389049	0.498	0.045	2.35112997332249E-111	single_cell	CD52 antigen [Source:MGI Symbol;Acc:MGI:1346088]	23833	2	531	NA
37	H3f3b	5.53303873346817E-114	1.51323816387637	0.774	0.331	1.22152896118777E-109	single_cell	H3.3 histone B [Source:MGI Symbol;Acc:MGI:1101768]	15081	6	2388	1907080061
38	Adgrd1	8.44589580588038E-112	1.7625256297172	0.63	0.152	1.86460041706421E-107	single_cell	adhesion G protein-coupled receptor D1 [Source:MGI Symbol;Acc:MGI:3041203]	243277	27	2920	1907163472
39	Ptma	8.41067181643673E-111	1.54875914037656	0.748	0.292	1.85682401691474E-106	single_cell	prothymosin alpha [Source:MGI Symbol;Acc:MGI:97803]	19231	5	1125	2266444372
40	Gnai2	2.2176688823036E-104	1.65716202669803	0.634	0.183	4.89594759146166E-100	single_cell	guanine nucleotide binding protein (G protein), alpha inhibiting 2 [Source:MGI Symbol;Acc:MGI:95772]	14678	9	1808	2278221558
41	Ubc	4.49965439698677E-104	1.57953194955276	0.682	0.24	9.93388701222769E-100	single_cell	ubiquitin C [Source:MGI Symbol;Acc:MGI:98889]	22190	2	2424	NA
42	Fam221b	9.70404269676223E-104	1.73349922017724	0.574	0.12	2.1423615061642E-99	single_cell	family with sequence similarity 221, member B [Source:MGI Symbol;Acc:MGI:2441678]	242408	7	1763	NA
43	Ier2	1.37847978562668E-99	1.72993344955094	0.433	0.032	3.04326982272802E-95	single_cell	immediate early response 2 [Source:MGI Symbol;Acc:MGI:104815]	15936	1	1541	NA
44	Cd74	5.15372669580872E-99	2.28315725734976	0.759	0.407	1.13778824263369E-94	single_cell	CD74 antigen (invariant polypeptide of major histocompatibility complex, class II antigen-associated) [Source:MGI Symbol;Acc:MGI:96534]	16149	9	1239	110624778
45	Jund	7.13250439450598E-99	1.6433442742576	0.563	0.122	1.57464299517509E-94	single_cell	jun D proto-oncogene [Source:MGI Symbol;Acc:MGI:96648]	16478	1	2894	558611365
46	Eef1b2	8.06866382644442E-97	1.63630498452343	0.531	0.1	1.78131891296413E-92	single_cell	eukaryotic translation elongation factor 1 beta 2 [Source:MGI Symbol;Acc:MGI:1929520]	55949	6	1933	NA
47	Gm5148	8.48997205408149E-97	1.68311740878494	0.534	0.106	1.87433113037957E-92	single_cell	predicted gene 5148 [Source:MGI Symbol;Acc:MGI:3646006]	381438	3	1215	NA
48	Col19a1	1.0635475342585E-95	1.67441929950827	0.367	0.004	2.34799389138249E-91	single_cell	collagen, type XIX, alpha 1 [Source:MGI Symbol;Acc:MGI:1095415]	12823	51	11312	1907067159
49	Uqcrh	1.28008031784919E-93	1.57570387819143	0.568	0.141	2.82603331771566E-89	single_cell	ubiquinol-cytochrome c reductase hinge protein [Source:MGI Symbol;Acc:MGI:1913826]	66576	4	562	NA
50	Pim1	3.64433687318997E-93	1.93705799925103	0.463	0.066	8.0456025149415E-89	single_cell	proviral integration site 1 [Source:MGI Symbol;Acc:MGI:97584]	18712	7	1749	1426138759
51	Cpeb1	2.22323594571932E-87	1.57306785122194	0.547	0.138	4.90823799736454E-83	single_cell	cytoplasmic polyadenylation element binding protein 1 [Source:MGI Symbol;Acc:MGI:108442]	12877	16	3234	2310179103
52	Stk17b	1.92890577469248E-85	1.71063506531259	0.481	0.094	4.25844527878859E-81	single_cell	serine/threonine kinase 17b (apoptosis-inducing) [Source:MGI Symbol;Acc:MGI:2138162]	98267	8	3064	1907070860
53	Tyrobp	2.98667391672673E-85	2.42639238307589	0.392	0.039	6.59368000595759E-81	single_cell	TYRO protein tyrosine kinase binding protein [Source:MGI Symbol;Acc:MGI:1277211]	22177	5	592	NA
54	Vim	4.18784090337675E-85	1.64009874601855	0.641	0.244	9.24549636238485E-81	single_cell	vimentin [Source:MGI Symbol;Acc:MGI:98932]	22352	9	1834	NA
55	Klf4	1.73462730611648E-84	1.68013829676736	0.456	0.071	3.82953670371335E-80	single_cell	Kruppel-like factor 4 (gut) [Source:MGI Symbol;Acc:MGI:1342287]	16600	5	7426	1907154448
56	Atf4	2.91820487048645E-83	1.48398288842406	0.472	0.088	6.44252089257294E-79	single_cell	activating transcription factor 4 [Source:MGI Symbol;Acc:MGI:88096]	11911	4	NA	NA
57	Ftl1	9.07943045430996E-83	1.70636049590672	0.731	0.398	2.00446586139801E-78	single_cell	ferritin light polypeptide 1 [Source:MGI Symbol;Acc:MGI:95589]	14325	4	986	NA
58	Cd53	2.39007718995839E-82	1.61586564525133	0.462	0.082	5.27657341227114E-78	single_cell	CD53 antigen [Source:MGI Symbol;Acc:MGI:88341]	12508	8	2802	NA
59	Ccl5	7.08098775075121E-82	2.65102580606708	0.378	0.032	1.56326966573334E-77	single_cell	chemokine (C-C motif) ligand 5 [Source:MGI Symbol;Acc:MGI:98262]	20304	3	NA	NA
60	Actg1	1.42089826765674E-81	1.53574829366411	0.575	0.182	3.13691710550577E-77	single_cell	actin, gamma, cytoplasmic 1 [Source:MGI Symbol;Acc:MGI:87906]	11465	7	1965	927028890
61	Zfp36	1.99902515502493E-81	1.60972115507655	0.368	0.028	4.41324783474854E-77	single_cell	zinc finger protein 36 [Source:MGI Symbol;Acc:MGI:99180]	22695	2	1765	NA
62	Klf2	5.63136862965923E-77	1.48669109839432	0.539	0.163	1.24323725236987E-72	single_cell	Kruppel-like factor 2 (lung) [Source:MGI Symbol;Acc:MGI:1342772]	16598	3	1816	NA
63	Rel	2.54192287913582E-76	1.95277610863261	0.483	0.12	5.61180314026814E-72	single_cell	reticuloendotheliosis oncogene [Source:MGI Symbol;Acc:MGI:97897]	19696	10	7465	NA
64	Cdkn1a	7.317350614848E-76	1.65252427621856	0.378	0.042	1.61545149523999E-71	single_cell	cyclin-dependent kinase inhibitor 1A (P21) [Source:MGI Symbol;Acc:MGI:104556]	12575	4	1943	930425325
65	Cyba	1.77612141661387E-75	1.56997947987187	0.394	0.052	3.92114325145844E-71	single_cell	cytochrome b-245, alpha polypeptide [Source:MGI Symbol;Acc:MGI:1316658]	13057	6	692	669633288
66	Btg2	3.82244734711495E-75	1.53226186084313	0.453	0.094	8.43881700822566E-71	single_cell	BTG anti-proliferation factor 2 [Source:MGI Symbol;Acc:MGI:108384]	12227	2	3083	NA
67	Coro1a	9.00930053477903E-75	1.67215941811447	0.424	0.076	1.98898327906317E-70	single_cell	coronin, actin binding protein 1A [Source:MGI Symbol;Acc:MGI:1345961]	12721	12	1525	2309512063
68	Ly6a	8.60793291454974E-74	1.84206082732057	0.468	0.118	1.90037334954515E-69	single_cell	lymphocyte antigen 6 complex, locus A [Source:MGI Symbol;Acc:MGI:107527]	110454	4	982	406855430
69	Ifrd1	1.27406977695618E-73	1.64231194809705	0.562	0.197	2.81276384658617E-69	single_cell	interferon-related developmental regulator 1 [Source:MGI Symbol;Acc:MGI:1316717]	15982	12	1810	2314712723
70	Cytip	4.05851002693443E-73	1.78672719989058	0.551	0.192	8.95997258646315E-69	single_cell	cytohesin 1 interacting protein [Source:MGI Symbol;Acc:MGI:2183535]	19157	18	5767	1907080481
71	Fcer1g	4.48346671903315E-71	1.97682191881433	0.342	0.035	9.8981494756095E-67	single_cell	Fc receptor, IgE, high affinity I, gamma polypeptide [Source:MGI Symbol;Acc:MGI:95496]	14127	5	683	NA
72	Fxyd5	4.53567786788505E-71	1.50639944853055	0.414	0.075	1.00134160289298E-66	single_cell	FXYD domain-containing ion transport regulator 5 [Source:MGI Symbol;Acc:MGI:1201785]	18301	9	1113	1907178187
73	Vps37b	7.10114593159043E-71	2.01981330349855	0.402	0.071	1.56771998731722E-66	single_cell	vacuolar protein sorting 37B [Source:MGI Symbol;Acc:MGI:1916724]	330192	4	2512	NA
74	Gm49369	1.08819611967945E-69	1.97165067870022	0.48	0.13	2.40241057341633E-65	single_cell	predicted gene, 49369 [Source:MGI Symbol;Acc:MGI:6121585]	NA	NA	NA	NA
75	Tnfaip3	5.93806045552991E-69	1.64258977318552	0.299	0.014	1.31094560676734E-64	single_cell	tumor necrosis factor, alpha-induced protein 3 [Source:MGI Symbol;Acc:MGI:1196377]	21929	10	NA	NA
76	AW112010	3.30726819267783E-67	1.58445975305646	0.356	0.048	7.30145598897484E-63	single_cell	expressed sequence AW112010 [Source:MGI Symbol;Acc:MGI:2147706]	107350	3	790	NA
77	Gpr132	6.57390442658064E-66	1.56109355368395	0.314	0.026	1.45132088025621E-61	single_cell	G protein-coupled receptor 132 [Source:MGI Symbol;Acc:MGI:1890220]	56696	5	2680	1907088572
78	Tcof1	5.41004552717329E-62	1.82639258127468	0.335	0.047	1.19437575103405E-57	single_cell	treacle ribosome biogenesis factor 1 [Source:MGI Symbol;Acc:MGI:892003]	21453	26	4397	1907129338
79	Ier3	1.10491238276078E-61	1.60810744676079	0.424	0.107	2.43931506742098E-57	single_cell	immediate early response 3 [Source:MGI Symbol;Acc:MGI:104814]	15937	2	1090	NA
80	Satb1	1.13629236826817E-61	1.53401867194398	0.442	0.11	2.50859266142564E-57	single_cell	special AT-rich sequence binding protein 1 [Source:MGI Symbol;Acc:MGI:105084]	20230	15	4162	1907123255
81	Cybb	3.1886046661098E-61	2.12705298495412	0.385	0.087	7.03948252137061E-57	single_cell	cytochrome b-245, beta polypeptide [Source:MGI Symbol;Acc:MGI:88574]	13058	14	4544	1907202547
82	Gm42674	8.59243059354199E-61	1.97726279790001	0.304	0.032	1.89695090213626E-56	single_cell	predicted gene 42674 [Source:MGI Symbol;Acc:MGI:5662811]	NA	NA	NA	NA
83	Nr4a3	8.75951828621676E-61	1.48730784408576	0.264	0.01	1.93383885204807E-56	single_cell	nuclear receptor subfamily 4, group A, member 3 [Source:MGI Symbol;Acc:MGI:1352457]	18124	12	5317	1907154742
84	Plek	6.67456420078164E-60	1.74282629082336	0.354	0.064	1.47354353860656E-55	single_cell	pleckstrin [Source:MGI Symbol;Acc:MGI:1860485]	56193	10	4117	NA
85	Gpx1	1.93520724398841E-59	1.62976453748793	0.425	0.116	4.27235703255322E-55	single_cell	glutathione peroxidase 1 [Source:MGI Symbol;Acc:MGI:104887]	14775	2	962	1043678443
86	Thbd	8.70242968121816E-57	1.53110204244481	0.433	0.131	1.92123540072253E-52	single_cell	thrombomodulin [Source:MGI Symbol;Acc:MGI:98736]	21824	1	3718	NA
87	Ccl6	1.49124201610738E-56	2.13589897843843	0.318	0.05	3.29221499896026E-52	single_cell	chemokine (C-C motif) ligand 6 [Source:MGI Symbol;Acc:MGI:98263]	20305	4	1436	NA
88	Cldn5	9.85834956638297E-56	1.75288634748812	0.469	0.17	2.17642783377037E-51	single_cell	claudin 5 [Source:MGI Symbol;Acc:MGI:1276112]	12741	1	1420	NA
89	Crip1	1.00201017778685E-54	1.46608498711931	0.618	0.321	2.21213786950003E-50	single_cell	cysteine-rich protein 1 (intestinal) [Source:MGI Symbol;Acc:MGI:88501]	12925	5	NA	NA
90	Ighm	1.2595846978171E-52	1.4626077029846	0.439	0.138	2.7807851373708E-48	single_cell	immunoglobulin heavy constant mu [Source:MGI Symbol;Acc:MGI:96448]	16019	NA	NA	NA
91	Itk	1.95665583556342E-47	1.45456903774614	0.315	0.06	4.31970908817336E-43	single_cell	IL2 inducible T cell kinase [Source:MGI Symbol;Acc:MGI:96621]	16428	18	4271	530354653
92	Plac8	3.96333094007938E-41	1.58618997438283	0.267	0.052	8.74984571641325E-37	single_cell	placenta-specific 8 [Source:MGI Symbol;Acc:MGI:2445289]	231507	8	2862	1907162901
93	Lgals3	4.20481781980075E-41	1.62825505704247	0.347	0.11	9.28297630077412E-37	single_cell	lectin, galactose binding, soluble 3 [Source:MGI Symbol;Acc:MGI:96778]	16854	6	1379	225543164
94	H2-Aa	6.04237671508853E-40	1.52583362563935	0.421	0.171	1.3339755073901E-35	single_cell	histocompatibility 2, class II antigen A, alpha [Source:MGI Symbol;Acc:MGI:95895]	14960	5	1128	NA
95	Emb	1.22571871080976E-38	1.58484318564848	0.462	0.213	2.7060191978547E-34	single_cell	embigin [Source:MGI Symbol;Acc:MGI:95321]	13723	9	2622	NA
96	Cd44	1.76381720901754E-38	1.63296022629662	0.527	0.284	3.89397925234803E-34	single_cell	CD44 antigen [Source:MGI Symbol;Acc:MGI:88338]	12505	20	4938	755498611
97	Apoe	8.42471340325912E-32	1.5298228484216	0.351	0.146	1.85992397803752E-27	single_cell	apolipoprotein E [Source:MGI Symbol;Acc:MGI:88057]	11816	7	2101	1907176757
98	Chil3	4.86356042058831E-26	2.36722805498891	0.344	0.157	1.07372823405328E-21	single_cell	chitinase-like 3 [Source:MGI Symbol;Acc:MGI:1330860]	12655	11	1511	2313939921
99	Iigp1	4.00946493423375E-25	1.68995482078856	0.254	0.088	8.85169573530785E-21	single_cell	interferon inducible GTPase 1 [Source:MGI Symbol;Acc:MGI:1926259]	60440	5	3160	1907130575
100	Lyz2	3.87312459496207E-08	2.12380690584685	0.607	0.625	8.55069716829776E-04	single_cell	lysozyme 2 [Source:MGI Symbol;Acc:MGI:96897]	17105	4	1057	NA
101	Scgb1a1	0	3.74375876811669	1	0.874	0	single_nuc	secretoglobin, family 1A, member 1 (uteroglobin) [Source:MGI Symbol;Acc:MGI:98919]	22287	3	468	NA
102	Cbr2	8.53160534959275E-228	2.71299160092204	0.818	0.097	1.88352251302959E-223	single_nuc	carbonyl reductase 2 [Source:MGI Symbol;Acc:MGI:107200]	12409	8	836	755537221
103	Cyp2f2	2.50520891082087E-191	2.64758848733166	0.682	0.037	5.53074971241923E-187	single_nuc	cytochrome P450, family 2, subfamily f, polypeptide 2 [Source:MGI Symbol;Acc:MGI:88608]	13107	10	1842	NA
104	Mecom	3.76422923918677E-185	3.30950954848626	0.782	0.141	8.31028889135264E-181	single_nuc	MDS1 and EVI1 complex locus [Source:MGI Symbol;Acc:MGI:95457]	14013	21	4078	1907148953
105	Ank3	3.02519517125672E-183	3.65918066060717	0.723	0.077	6.67872337958346E-179	single_nuc	ankyrin 3, epithelial [Source:MGI Symbol;Acc:MGI:88026]	11735	57	11037	1907073123
106	Catsperd	5.26376433068459E-158	2.40460756673242	0.573	0.021	1.16208125128524E-153	single_nuc	cation channel sperm associated auxiliary subunit delta [Source:MGI Symbol;Acc:MGI:2147030]	106757	26	3064	1907121776
107	Sftpb	3.71640402278723E-149	2.29106055905685	0.687	0.12	8.20470516110737E-145	single_nuc	surfactant associated protein B [Source:MGI Symbol;Acc:MGI:109516]	20388	11	1564	608601803
108	Gm15218	1.50616833311741E-142	2.24203818911045	0.52	0.012	3.3251678290233E-138	single_nuc	predicted gene 15218 [Source:MGI Symbol;Acc:MGI:3705128]	NA	NA	NA	NA
109	Scgb3a2	1.73913297921574E-129	1.8149648472016	0.656	0.135	3.83948387821459E-125	single_nuc	secretoglobin, family 3A, member 2 [Source:MGI Symbol;Acc:MGI:2153470]	117158	3	572	1907128491
110	Zfp568	8.9987590584384E-112	1.90339619338231	0.493	0.047	1.98665603733145E-107	single_nuc	zinc finger protein 568 [Source:MGI Symbol;Acc:MGI:2142347]	243905	11	7015	1907181140
111	Slc34a2	8.22968816510284E-107	2.29585884631942	0.505	0.062	1.81686825620975E-102	single_nuc	solute carrier family 34 (sodium phosphate), member 2 [Source:MGI Symbol;Acc:MGI:1342284]	20531	13	4185	NA
112	Gm26917	1.07348092156574E-103	1.4791221897725	0.853	0.518	2.36992383054068E-99	single_nuc	NA	119086081	NA	5792	NA
113	Pde4d	2.10452757256668E-100	1.97892410575031	0.838	0.508	4.64616552195547E-96	single_nuc	phosphodiesterase 4D, cAMP specific [Source:MGI Symbol;Acc:MGI:99555]	238871	24	6628	2211362329
114	Alcam	2.64634291605947E-100	1.76736815034985	0.801	0.39	5.8423312557845E-96	single_nuc	activated leukocyte cell adhesion molecule [Source:MGI Symbol;Acc:MGI:1313266]	11658	16	5063	1062594063
115	Magi1	1.14774785904205E-92	1.90618439098587	0.614	0.181	2.53388294840713E-88	single_nuc	membrane associated guanylate kinase, WW and PDZ domain containing 1 [Source:MGI Symbol;Acc:MGI:1203522]	14924	28	6993	2277726988
116	Ppp1r14c	3.48461779581969E-90	2.56904290739597	0.432	0.05	7.69299070783113E-86	single_nuc	protein phosphatase 1, regulatory inhibitor subunit 14C [Source:MGI Symbol;Acc:MGI:1923392]	76142	8	6729	1907078555
117	Thsd4	5.3525065645796E-88	2.50546334225304	0.427	0.054	1.18167287426224E-83	single_nuc	thrombospondin, type I, domain containing 4 [Source:MGI Symbol;Acc:MGI:2672033]	207596	20	8775	1907196006
118	Uty	1.01062779981624E-85	1.67198161907672	0.333	0.003	2.23116299365432E-81	single_nuc	ubiquitously transcribed tetratricopeptide repeat containing, Y-linked [Source:MGI Symbol;Acc:MGI:894810]	22290	33	5186	1907207635
119	Rbms3	3.6423355467186E-85	1.86201685829685	0.623	0.211	8.04118418649064E-81	single_nuc	RNA binding motif, single stranded interacting protein [Source:MGI Symbol;Acc:MGI:2444477]	207181	30	7383	1907196000
120	Atp8a1	1.30048471271866E-79	1.80257055650356	0.78	0.449	2.87108010026899E-75	single_nuc	ATPase, aminophospholipid transporter (APLT), class I, type 8A, member 1 [Source:MGI Symbol;Acc:MGI:1330848]	11980	39	6933	1907160065
121	Igfbp5	4.24936117535073E-79	1.33699170766235	0.392	0.04	9.38131466682181E-75	single_nuc	insulin-like growth factor binding protein 5 [Source:MGI Symbol;Acc:MGI:96440]	16011	4	5854	NA
122	Hc	4.90372194568872E-79	2.22244995208956	0.363	0.029	1.0825946939497E-74	single_nuc	hemolytic complement [Source:MGI Symbol;Acc:MGI:96031]	15139	43	5477	1720397307
123	Gm47283	4.54872123195014E-77	1.66496065877645	0.463	0.102	1.00422118637763E-72	single_nuc	predicted gene, 47283 [Source:MGI Symbol;Acc:MGI:6096131]	NA	NA	NA	NA
124	Wfdc2	7.34947652438687E-77	1.35086625414638	0.488	0.107	1.62254393228889E-72	single_nuc	WAP four-disulfide core domain 2 [Source:MGI Symbol;Acc:MGI:1914951]	67701	5	557	1758362503
125	Nav2	2.51156855854295E-74	1.70101616119923	0.611	0.228	5.54478990669527E-70	single_nuc	neuron navigator 2 [Source:MGI Symbol;Acc:MGI:2183691]	20272	25	7333	NA
126	Pbx1	1.69009171217676E-73	1.33084460590702	0.833	0.532	3.73121547297263E-69	single_nuc	pre B cell leukemia homeobox 1 [Source:MGI Symbol;Acc:MGI:97495]	18514	11	3509	1907067749
127	Pard3	4.85824501302138E-73	1.51155737403314	0.651	0.298	1.07255475152473E-68	single_nuc	par-3 family cell polarity regulator [Source:MGI Symbol;Acc:MGI:2135608]	93742	28	6133	1907191946
128	Ppp1r9a	4.56930912972027E-72	1.81075451325288	0.383	0.055	1.00876637656834E-67	single_nuc	protein phosphatase 1, regulatory subunit 9A [Source:MGI Symbol;Acc:MGI:2442401]	243725	25	10156	2194136077
129	Lamp3	1.39437275981543E-70	1.86358691111153	0.335	0.029	3.07835674184452E-66	single_nuc	lysosomal-associated membrane protein 3 [Source:MGI Symbol;Acc:MGI:2441659]	239739	6	3343	NA
130	Arhgef38	5.19430639929778E-70	1.87537925450457	0.33	0.028	1.14674702377297E-65	single_nuc	Rho guanine nucleotide exchange factor (GEF) 38 [Source:MGI Symbol;Acc:MGI:1924919]	77669	14	6601	1579876439
131	Wwc1	2.83815416770536E-69	1.70866670360438	0.365	0.049	6.26579295604313E-65	single_nuc	WW, C2 and coiled-coil domain containing 1 [Source:MGI Symbol;Acc:MGI:2388637]	211652	24	4059	1720365031
132	Abca3	3.11249487805605E-68	1.79381883143353	0.464	0.125	6.87145494228435E-64	single_nuc	ATP-binding cassette, sub-family A (ABC1), member 3 [Source:MGI Symbol;Acc:MGI:1351617]	27410	34	5816	1907124659
133	Tcf7l1	3.70827421437557E-67	1.69427986708057	0.414	0.086	8.18675698307695E-63	single_nuc	transcription factor 7 like 1 (T cell specific, HMG box) [Source:MGI Symbol;Acc:MGI:1202876]	21415	14	9836	1907172028
134	Myo1d	2.09791823442265E-66	1.32224561161126	0.654	0.305	4.63157408613488E-62	single_nuc	myosin ID [Source:MGI Symbol;Acc:MGI:107728]	338367	25	3670	1907082187
135	Ccser1	4.5265436364146E-65	1.48295888274545	0.484	0.136	9.99325038611251E-61	single_nuc	coiled-coil serine rich 1 [Source:MGI Symbol;Acc:MGI:3045354]	232035	15	3423	1907172163
136	Sec14l3	6.89459782197568E-65	1.28574346510146	0.346	0.042	1.52212036115757E-60	single_nuc	SEC14-like lipid binding 3 [Source:MGI Symbol;Acc:MGI:3617848]	380683	13	3716	1039737539
137	Aox3	2.78181298168142E-64	1.70751325434008	0.297	0.021	6.14140851965806E-60	single_nuc	aldehyde oxidase 3 [Source:MGI Symbol;Acc:MGI:1918974]	71724	37	5655	1907070400
138	Nfia	1.15674198251185E-63	1.20255399273645	0.754	0.453	2.5537392747914E-59	single_nuc	nuclear factor I/A [Source:MGI Symbol;Acc:MGI:108056]	18027	14	9528	1907154702
139	Nckap5	1.5372789140936E-63	1.2785738318	0.846	0.516	3.39385065864444E-59	single_nuc	NCK-associated protein 5 [Source:MGI Symbol;Acc:MGI:2686394]	210356	28	8029	1907068039
140	Arhgap44	1.43886361529135E-62	1.56689572997284	0.282	0.016	3.17657920347871E-58	single_nuc	Rho GTPase activating protein 44 [Source:MGI Symbol;Acc:MGI:2144423]	216831	24	4066	2252660187
141	Maml3	6.52530504676964E-62	1.39742561029122	0.699	0.419	1.44059159517533E-57	single_nuc	mastermind like transcriptional coactivator 3 [Source:MGI Symbol;Acc:MGI:2389461]	433586	5	6499	2313939846
142	Acoxl	3.68858252338127E-61	2.58980960209634	0.324	0.043	8.14328363686884E-57	single_nuc	acyl-Coenzyme A oxidase-like [Source:MGI Symbol;Acc:MGI:1921371]	74121	21	4317	755500676
143	Wwox	4.05491210231738E-61	1.64517902504633	0.676	0.38	8.95202944828608E-57	single_nuc	WW domain-containing oxidoreductase [Source:MGI Symbol;Acc:MGI:1931237]	80707	20	819	1907191889
144	Trpm6	8.96487337627825E-61	1.49764109831966	0.281	0.018	1.97917509528095E-56	single_nuc	transient receptor potential cation channel, subfamily M, member 6 [Source:MGI Symbol;Acc:MGI:2675603]	225997	44	1052	1907132237
145	Cdc42bpa	5.32592062598996E-60	1.33313643156536	0.513	0.18	1.1758034965998E-55	single_nuc	CDC42 binding protein kinase alpha [Source:MGI Symbol;Acc:MGI:2441841]	226751	43	9360	1907068479
146	9530026P05Rik	1.63415447281817E-59	1.34964661138876	0.649	0.336	3.60772282964068E-55	single_nuc	RIKEN cDNA 9530026P05 gene [Source:MGI Symbol;Acc:MGI:1924659]	330385	3	995	NA
147	9030622O22Rik	2.71710152719784E-59	1.56678660442251	0.257	0.01	5.99854504159467E-55	single_nuc	RIKEN cDNA 9030622O22 gene [Source:MGI Symbol;Acc:MGI:1918820]	100043820	26	1165	1720402096
148	Ccdc141	3.21718744999039E-59	1.55471363416425	0.323	0.044	7.10258473334377E-55	single_nuc	coiled-coil domain containing 141 [Source:MGI Symbol;Acc:MGI:1919735]	545428	28	2884	1907141653
149	Cdh1	5.39689296398295E-59	1.35763736230131	0.324	0.045	1.19147205965852E-54	single_nuc	cadherin 1 [Source:MGI Symbol;Acc:MGI:88354]	12550	16	4447	NA
150	Osbpl6	7.34699060939542E-59	1.6061603120625	0.319	0.042	1.62199511683623E-54	single_nuc	oxysterol binding protein-like 6 [Source:MGI Symbol;Acc:MGI:2139014]	99031	32	6346	1907144119
151	Adk	3.16271336365823E-58	1.37777610606459	0.688	0.386	6.98232229294827E-54	single_nuc	adenosine kinase [Source:MGI Symbol;Acc:MGI:87930]	11534	14	3514	1907098890
152	Kctd8	4.9833815081438E-58	1.54564780798177	0.268	0.017	1.10018113555291E-53	single_nuc	potassium channel tetramerisation domain containing 8 [Source:MGI Symbol;Acc:MGI:2443804]	243043	2	2889	NA
153	Ptprf	5.76308584536917E-58	1.37542711900218	0.28	0.023	1.27231646208215E-53	single_nuc	protein tyrosine phosphatase, receptor type, F [Source:MGI Symbol;Acc:MGI:102695]	19268	37	8962	1907155098
154	Etv5	6.32622368620424E-58	2.18290658016457	0.33	0.053	1.39664040320331E-53	single_nuc	ets variant 5 [Source:MGI Symbol;Acc:MGI:1096867]	104156	14	4865	1284804745
155	Prkn	2.22808897324619E-57	1.49845402973925	0.49	0.17	4.91895202623562E-53	single_nuc	parkin RBR E3 ubiquitin protein ligase [Source:MGI Symbol;Acc:MGI:1355296]	50873	20	3216	2214415061
156	Thrb	2.68905581088757E-56	1.53542199038793	0.353	0.068	5.93662851369648E-52	single_nuc	thyroid hormone receptor beta [Source:MGI Symbol;Acc:MGI:98743]	21834	18	8557	1907100333
157	Sftpd	1.22823683475743E-55	1.25476244507499	0.323	0.05	2.71157846009397E-51	single_nuc	surfactant associated protein D [Source:MGI Symbol;Acc:MGI:109515]	20390	8	1326	NA
158	Myo5b	2.72872346544191E-55	1.4030751797345	0.266	0.02	6.0242027946561E-51	single_nuc	myosin VB [Source:MGI Symbol;Acc:MGI:106598]	17919	42	5072	1907129049
159	Grip1	3.57088534824346E-55	2.12098463885259	0.256	0.016	7.88344358331709E-51	single_nuc	glutamate receptor interacting protein 1 [Source:MGI Symbol;Acc:MGI:1921303]	17978	34	8033	1907067713
160	Cobl	3.42667438531509E-53	1.44679211635846	0.267	0.025	7.56506904046013E-49	single_nuc	cordon-bleu WH2 repeat [Source:MGI Symbol;Acc:MGI:105056]	12808	20	1520	2187310809
161	Sh3d19	7.23733524586708E-53	1.26041586326941	0.502	0.19	1.59778650223008E-48	single_nuc	SH3 domain protein D19 [Source:MGI Symbol;Acc:MGI:1350923]	27059	27	7208	2220917003
162	Car8	3.54658853955855E-52	1.53036346134764	0.296	0.042	7.82980351878342E-48	single_nuc	carbonic anhydrase 8 [Source:MGI Symbol;Acc:MGI:88253]	12319	10	1683	1907153938
163	Tanc2	1.94932276817255E-51	1.34672149339031	0.481	0.182	4.30351987529454E-47	single_nuc	tetratricopeptide repeat, ankyrin repeat and coiled-coil containing 2 [Source:MGI Symbol;Acc:MGI:2444121]	77097	29	12335	1907083603
164	Adam19	5.04301697152867E-50	1.73806426294667	0.344	0.083	1.11334685680438E-45	single_nuc	a disintegrin and metallopeptidase domain 19 (meltrin beta) [Source:MGI Symbol;Acc:MGI:105377]	11492	26	5546	1907079654
165	Nedd4l	1.20523868591674E-49	1.2454600968268	0.636	0.36	2.66080544689839E-45	single_nuc	neural precursor cell expressed, developmentally down-regulated gene 4-like [Source:MGI Symbol;Acc:MGI:1933754]	83814	39	7413	2219518138
166	Grb14	1.30286583905762E-48	1.5672508757494	0.359	0.092	2.87633691288752E-44	single_nuc	growth factor receptor bound protein 14 [Source:MGI Symbol;Acc:MGI:1355324]	50915	16	1909	2313620122
167	Foxp2	2.32929692725593E-48	1.23429495305439	0.263	0.031	5.14238882630291E-44	single_nuc	forkhead box P2 [Source:MGI Symbol;Acc:MGI:2148705]	114142	22	NA	NA
168	Junos	4.0082815410386E-48	1.45278395960113	0.302	0.058	8.84908315815091E-44	single_nuc	jun proto-oncogene, opposite strand [Source:MGI Symbol;Acc:MGI:2652837]	230451	25	12225	1907158239
169	Ptpn13	4.02258100723035E-48	1.31659809092508	0.313	0.06	8.88065208966244E-44	single_nuc	protein tyrosine phosphatase, non-receptor type 13 [Source:MGI Symbol;Acc:MGI:103293]	19249	48	8298	NA
170	Snx25	4.06220629885148E-48	1.62866466940475	0.394	0.122	8.96813284597441E-44	single_nuc	sorting nexin 25 [Source:MGI Symbol;Acc:MGI:2142610]	102141	20	NA	NA
171	Rai14	6.94306973116193E-48	1.41078031397257	0.395	0.121	1.53282150454862E-43	single_nuc	retinoic acid induced 14 [Source:MGI Symbol;Acc:MGI:1922896]	75646	22	4773	2173616041
172	Tead1	1.34323403533779E-47	1.26887517620472	0.419	0.136	2.96545777981525E-43	single_nuc	TEA domain family member 1 [Source:MGI Symbol;Acc:MGI:101876]	21676	14	9830	1669402931
173	Nebl	1.66022783830521E-47	1.36955888236477	0.494	0.181	3.66528499862641E-43	single_nuc	nebulette [Source:MGI Symbol;Acc:MGI:1921353]	74103	36	16143	1907143654
174	Ube2e2	4.00271583236751E-46	1.3246762128246	0.42	0.148	8.83679574311775E-42	single_nuc	ubiquitin-conjugating enzyme E2E 2 [Source:MGI Symbol;Acc:MGI:2384997]	218793	9	1706	1907100459
175	Ror1	1.20412241899686E-45	1.61106381302584	0.29	0.056	2.65834106441937E-41	single_nuc	receptor tyrosine kinase-like orphan receptor 1 [Source:MGI Symbol;Acc:MGI:1347520]	19883	20	1720	1907195785
176	Pi4k2b	1.16867162867904E-44	1.32335044618421	0.301	0.063	2.58007635463472E-40	single_nuc	phosphatidylinositol 4-kinase type 2 beta [Source:MGI Symbol;Acc:MGI:1914323]	67073	11	3015	1039772375
177	Dram1	2.3663234690349E-44	1.52138871647157	0.324	0.084	5.22413232258835E-40	single_nuc	DNA-damage regulated autophagy modulator 1 [Source:MGI Symbol;Acc:MGI:1918962]	71712	11	1163	1907078155
178	Adamtsl1	2.8289716701949E-44	1.80138545471984	0.262	0.04	6.24552075628929E-40	single_nuc	ADAMTS-like 1 [Source:MGI Symbol;Acc:MGI:1924989]	77739	33	NA	NA
179	Rtkn2	9.66194844547919E-44	1.31093382036023	0.274	0.045	2.13306835830844E-39	single_nuc	rhotekin 2 [Source:MGI Symbol;Acc:MGI:2158417]	170799	15	7793	1907073725
180	Mtcl1	2.56071592543407E-43	1.30019737125855	0.264	0.043	5.65329254858079E-39	single_nuc	microtubule crosslinking factor 1 [Source:MGI Symbol;Acc:MGI:1915867]	68617	17	9671	1907125910
181	Tmem243	4.61171379297971E-43	1.23303398577015	0.467	0.198	1.01812805407613E-38	single_nuc	transmembrane protein 243, mitochondrial [Source:MGI Symbol;Acc:MGI:3606159]	652925	5	988	NA
182	Plxna4	1.58801279862339E-42	1.24102259836896	0.427	0.16	3.50585585552086E-38	single_nuc	plexin A4 [Source:MGI Symbol;Acc:MGI:2179061]	243743	32	12602	NA
183	Sh3rf1	1.42206363982869E-41	1.29346198972151	0.441	0.185	3.13948989764979E-37	single_nuc	SH3 domain containing ring finger 1 [Source:MGI Symbol;Acc:MGI:1913066]	59009	14	5084	2293762113
184	Eps8	4.34155882565319E-41	1.21162421418203	0.309	0.076	9.58485941939454E-37	single_nuc	epidermal growth factor receptor pathway substrate 8 [Source:MGI Symbol;Acc:MGI:104684]	13860	26	1459	2274795925
185	Acaca	1.14653649796039E-40	1.31682762887908	0.375	0.128	2.53120862654716E-36	single_nuc	acetyl-Coenzyme A carboxylase alpha [Source:MGI Symbol;Acc:MGI:108451]	107476	60	9175	2215162839
186	Rbm47	1.49109396525538E-40	1.28228229277488	0.403	0.151	3.2918881470943E-36	single_nuc	RNA binding motif protein 47 [Source:MGI Symbol;Acc:MGI:2384294]	245945	10	4987	1720413573
187	Bmp1	7.44656752107463E-40	1.50825981431178	0.258	0.049	1.64397871162765E-35	single_nuc	bone morphogenetic protein 1 [Source:MGI Symbol;Acc:MGI:88176]	12153	21	4415	1907098994
188	Rad51b	8.57766363665974E-40	1.52549225990075	0.298	0.07	1.89369080106537E-35	single_nuc	RAD51 paralog B [Source:MGI Symbol;Acc:MGI:1099436]	19363	22	1138	1907086554
189	Col23a1	1.73313293160335E-39	1.55901840042878	0.253	0.046	3.82623757310071E-35	single_nuc	collagen, type XXIII, alpha 1 [Source:MGI Symbol;Acc:MGI:2653243]	237759	31	1271	1907081609
190	Etl4	9.78151860165535E-36	1.24400503932039	0.526	0.283	2.15946586168745E-31	single_nuc	enhancer trap locus 4 [Source:MGI Symbol;Acc:MGI:95454]	208618	32	4769	1907137239
191	Mob3b	1.13760768004469E-34	1.27136214226178	0.457	0.233	2.51149647523467E-30	single_nuc	MOB kinase activator 3B [Source:MGI Symbol;Acc:MGI:2664539]	214944	9	4854	1907155343
192	Pip5k1b	2.63855677700416E-34	1.2353739816289	0.379	0.153	5.82514179659209E-30	single_nuc	phosphatidylinositol-4-phosphate 5-kinase, type 1 beta [Source:MGI Symbol;Acc:MGI:107930]	18719	16	2637	1907131896
193	Lpcat1	2.14630712609356E-33	1.22343581224674	0.326	0.114	4.73840224227675E-29	single_nuc	lysophosphatidylcholine acyltransferase 1 [Source:MGI Symbol;Acc:MGI:2384812]	210992	14	3876	1907093297
194	Cacna1c	2.54125395727294E-32	1.30609144356362	0.386	0.161	5.61032636147148E-28	single_nuc	calcium channel, voltage-dependent, L type, alpha 1C subunit [Source:MGI Symbol;Acc:MGI:103013]	12288	53	11560	1907170517
195	Auts2	6.05905314043686E-32	1.38542536963454	0.426	0.202	1.33765716181425E-27	single_nuc	autism susceptibility candidate 2 [Source:MGI Symbol;Acc:MGI:1919847]	319974	19	7291	NA
196	Gm15581	1.72453823970987E-29	1.2510883592738	0.283	0.094	3.80726307180748E-25	single_nuc	predicted gene 15581 [Source:MGI Symbol;Acc:MGI:3783029]	102631779	NA	NA	NA
197	Tmem163	2.47413875514587E-22	1.28668340768071	0.308	0.141	5.46215612973553E-18	single_nuc	transmembrane protein 163 [Source:MGI Symbol;Acc:MGI:1919410]	72160	8	2517	NA
198	Pde8b	5.69898190608711E-20	1.27079624362217	0.255	0.106	1.25816423540685E-15	single_nuc	phosphodiesterase 8B [Source:MGI Symbol;Acc:MGI:2443999]	218461	26	4312	2222724967
199	Ccnd3	1.88710892294611E-16	1.26212087804563	0.49	0.359	4.16617036918813E-12	single_nuc	cyclin D3 [Source:MGI Symbol;Acc:MGI:88315]	12445	9	NA	NA
200	Prkg1	9.07994658252174E-15	1.50571035077405	0.499	0.352	2.00457980702333E-10	single_nuc	protein kinase, cGMP-dependent, type I [Source:MGI Symbol;Acc:MGI:108174]	19091	20	7049	2288874255
