# Supplementary material for: Gene length is a pivotal feature to explain disparities in transcript capture between single transcriptome techniques
Source: Front Bioinform. 2023 Apr 12;3:1144266. doi: 10.3389/fbinf.2023.1144266 (PMC10132733; doi:10.3389/fbinf.2023.1144266)
Supplement: Supplementary file 17 [file DataSheet14.CSV]

Enrichment FDR	nGenes	Pathway Genes	Fold Enrichment	Pathway	URL	Genes
0.00244755253930126	9	357	5.74711134453782	PI3K-Akt signaling pathway	http://www.genome.jp/kegg-bin/show_pathway?mmu04151	Igf1r Egf Fgfr2 Gng12 Magi2 Magi1 Ghr Erbb4 Col4a3
0.00244755253930126	6	136	10.0574448529412	Apelin signaling pathway	http://www.genome.jp/kegg-bin/show_pathway?mmu04371	Ppargc1a Itpr1 Itpr2 Gng12 Plcb1 Slc8a1
0.00455063082022253	7	240	6.64908854166667	Calcium signaling pathway	http://www.genome.jp/kegg-bin/show_pathway?mmu04020	Egf Itpr1 Itpr2 Fgfr2 Plcb1 Slc8a1 Erbb4
0.00455063082022253	5	112	10.1771763392857	Cholinergic synapse	http://www.genome.jp/kegg-bin/show_pathway?mmu04725	Kcnq1 Itpr1 Itpr2 Gng12 Plcb1
0.00455063082022253	4	60	15.1979166666667	Long-term depression	http://www.genome.jp/kegg-bin/show_pathway?mmu04730	Igf1r Itpr1 Itpr2 Plcb1
0.00639705866297163	7	294	5.42782738095238	MAPK signaling pathway	http://www.genome.jp/kegg-bin/show_pathway?mmu04010	Igf1r Cacnb4 Mecom Egf Fgfr2 Gng12 Erbb4
0.00639705866297163	6	214	6.39164719626168	Rap1 signaling pathway	http://www.genome.jp/kegg-bin/show_pathway?mmu04015	Igf1r Egf Fgfr2 Magi2 Magi1 Plcb1
0.00639705866297163	4	72	12.6649305555556	Cortisol synthesis and secretion	http://www.genome.jp/kegg-bin/show_pathway?mmu04927	Itpr1 Itpr2 Plcb1 Pbx1
0.00639705866297163	4	75	12.1583333333333	Gastric acid secretion	http://www.genome.jp/kegg-bin/show_pathway?mmu04971	Kcnq1 Itpr1 Itpr2 Plcb1
0.00639705866297163	5	141	8.08399822695035	Spinocerebellar ataxia	http://www.genome.jp/kegg-bin/show_pathway?mmu05017	Itpr1 Itpr2 Rora Atxn1 Plcb1
0.00825755654141116	4	86	10.6031976744186	Gap junction	http://www.genome.jp/kegg-bin/show_pathway?mmu04540	Egf Itpr1 Itpr2 Plcb1
0.0154347666315404	4	104	8.76802884615385	Glucagon signaling pathway	http://www.genome.jp/kegg-bin/show_pathway?mmu04922	Ppargc1a Itpr1 Itpr2 Plcb1
0.016385524092154	4	108	8.44328703703704	Parathyroid hormone synthesis, secretion and action	http://www.genome.jp/kegg-bin/show_pathway?mmu04928	Pde4d Itpr1 Itpr2 Plcb1
0.0167799407973107	4	113	8.06969026548673	Glutamatergic synapse	http://www.genome.jp/kegg-bin/show_pathway?mmu04724	Itpr1 Itpr2 Gng12 Plcb1
0.0167799407973107	4	112	8.14174107142857	Pancreatic secretion	http://www.genome.jp/kegg-bin/show_pathway?mmu04972	Kcnq1 Itpr1 Itpr2 Plcb1
0.0173201593091283	4	116	7.86099137931034	Growth hormone synthesis, secretion and action	http://www.genome.jp/kegg-bin/show_pathway?mmu04935	Itpr1 Itpr2 Plcb1 Ghr
0.0174291536445921	4	120	7.59895833333333	Oocyte meiosis	http://www.genome.jp/kegg-bin/show_pathway?mmu04114	Igf1r Itpr1 Itpr2 Cpeb3
0.0174291536445921	5	201	5.6708644278607	Proteoglycans in cancer	http://www.genome.jp/kegg-bin/show_pathway?mmu05205	Igf1r Itpr1 Itpr2 Erbb4 Ank3
0.021114863652358	4	131	6.96087786259542	Serotonergic synapse	http://www.genome.jp/kegg-bin/show_pathway?mmu04726	Itpr1 Itpr2 Gng12 Plcb1
0.021114863652358	4	132	6.90814393939394	Dopaminergic synapse	http://www.genome.jp/kegg-bin/show_pathway?mmu04728	Itpr1 Itpr2 Gng12 Plcb1
0.021114863652358	3	63	10.8556547619048	GnRH secretion	http://www.genome.jp/kegg-bin/show_pathway?mmu04929	Itpr1 Itpr2 Plcb1
0.0225661770542868	3	66	10.3622159090909	Long-term potentiation	http://www.genome.jp/kegg-bin/show_pathway?mmu04720	Itpr1 Itpr2 Plcb1
0.0271861234410833	4	149	6.11996644295302	Adrenergic signaling in cardiomyocytes	http://www.genome.jp/kegg-bin/show_pathway?mmu04261	Kcnq1 Cacnb4 Plcb1 Slc8a1
0.0271861234410833	4	146	6.24571917808219	Retrograde endocannabinoid signaling	http://www.genome.jp/kegg-bin/show_pathway?mmu04723	Itpr1 Itpr2 Gng12 Plcb1
0.0271861234410833	3	74	9.24197635135135	Thyroid hormone synthesis	http://www.genome.jp/kegg-bin/show_pathway?mmu04918	Itpr1 Itpr2 Plcb1
0.0271861234410833	4	152	5.99917763157895	Oxytocin signaling pathway	http://www.genome.jp/kegg-bin/show_pathway?mmu04921	Cacnb4 Itpr1 Itpr2 Plcb1
0.0271861234410833	3	75	9.11875	Renin secretion	http://www.genome.jp/kegg-bin/show_pathway?mmu04924	Itpr1 Itpr2 Plcb1
0.0294103887776877	3	79	8.65704113924051	EGFR tyrosine kinase inhibitor resistance	http://www.genome.jp/kegg-bin/show_pathway?mmu01521	Igf1r Egf Fgfr2
0.0316731715875428	4	162	5.62885802469136	Cushing syndrome	http://www.genome.jp/kegg-bin/show_pathway?mmu04934	Itpr1 Itpr2 Plcb1 Pbx1
0.0325583245735927	5	264	4.31758996212121	Endocytosis	http://www.genome.jp/kegg-bin/show_pathway?mmu04144	Igf1r Dab2 Nedd4l Fgfr2 Rab11fip3
0.0325583245735927	3	85	8.04595588235294	Salivary secretion	http://www.genome.jp/kegg-bin/show_pathway?mmu04970	Itpr1 Itpr2 Plcb1
0.0346573026368802	4	171	5.33260233918129	CGMP-PKG signaling pathway	http://www.genome.jp/kegg-bin/show_pathway?mmu04022	Itpr1 Itpr2 Plcb1 Slc8a1
0.0347268026787269	3	89	7.68433988764045	GABAergic synapse	http://www.genome.jp/kegg-bin/show_pathway?mmu04727	Gng12 Plcl1 Gphn
0.0347583050249032	3	90	7.59895833333333	GnRH signaling pathway	http://www.genome.jp/kegg-bin/show_pathway?mmu04912	Itpr1 Itpr2 Plcb1
0.0402991299578516	3	96	7.1240234375	Phosphatidylinositol signaling system	http://www.genome.jp/kegg-bin/show_pathway?mmu04070	Itpr1 Itpr2 Plcb1
0.0414459997117499	3	98	6.97863520408163	Circadian entrainment	http://www.genome.jp/kegg-bin/show_pathway?mmu04713	Itpr1 Gng12 Plcb1
0.0414557990456027	3	99	6.90814393939394	Prostate cancer	http://www.genome.jp/kegg-bin/show_pathway?mmu05215	Igf1r Egf Fgfr2
0.0415262436471185	3	101	6.77134900990099	AGE-RAGE signaling pathway in diabetic complications	http://www.genome.jp/kegg-bin/show_pathway?mmu04933	Nox4 Plcb1 Col4a3
0.0415262436471185	7	542	2.94424584870849	Pathways in cancer	http://www.genome.jp/kegg-bin/show_pathway?mmu05200	Igf1r Mecom Egf Fgfr2 Gng12 Plcb1 Col4a3
0.0415844522281723	3	102	6.70496323529412	Aldosterone synthesis and secretion	http://www.genome.jp/kegg-bin/show_pathway?mmu04925	Itpr1 Itpr2 Plcb1
0.0465975277595323	2	38	11.9983552631579	Aldosterone-regulated sodium reabsorption	http://www.genome.jp/kegg-bin/show_pathway?mmu04960	Nedd4l Nr3c2
0.0465975277595323	3	108	6.33246527777778	Protein digestion and absorption	http://www.genome.jp/kegg-bin/show_pathway?mmu04974	Kcnq1 Slc8a1 Col4a3
0.0638451592764484	3	123	5.56021341463415	Platelet activation	http://www.genome.jp/kegg-bin/show_pathway?mmu04611	Itpr1 Itpr2 Plcb1
0.0664860959772945	3	126	5.42782738095238	Inflammatory mediator regulation of TRP channels	http://www.genome.jp/kegg-bin/show_pathway?mmu04750	Itpr1 Itpr2 Plcb1
0.0676494827563068	4	231	3.94751082251082	Ras signaling pathway	http://www.genome.jp/kegg-bin/show_pathway?mmu04014	Igf1r Egf Fgfr2 Gng12
0.0676494827563068	3	129	5.3015988372093	Relaxin signaling pathway	http://www.genome.jp/kegg-bin/show_pathway?mmu04926	Gng12 Plcb1 Col4a3
0.0701381532080214	2	50	9.11875	ABC transporters	http://www.genome.jp/kegg-bin/show_pathway?mmu02010	Abca13 Abcc2
0.0716049465898634	3	134	5.10377798507463	Estrogen signaling pathway	http://www.genome.jp/kegg-bin/show_pathway?mmu04915	Itpr1 Itpr2 Plcb1
0.0775768242111154	4	247	3.6918016194332	Human cytomegalovirus infection	http://www.genome.jp/kegg-bin/show_pathway?mmu05163	Itpr1 Itpr2 Gng12 Plcb1
0.0798932170373511	3	142	4.8162411971831	Vascular smooth muscle contraction	http://www.genome.jp/kegg-bin/show_pathway?mmu04270	Itpr1 Itpr2 Plcb1
0.0936133519678111	2	61	7.47438524590164	Endocrine and other factor-regulated calcium reabsorption	http://www.genome.jp/kegg-bin/show_pathway?mmu04961	Plcb1 Slc8a1
0.121992717512858	2	72	6.33246527777778	Melanoma	http://www.genome.jp/kegg-bin/show_pathway?mmu05218	Igf1r Egf
0.121992717512858	2	72	6.33246527777778	Non-small cell lung cancer	http://www.genome.jp/kegg-bin/show_pathway?mmu05223	Egf Fhit
0.125819362161566	2	74	6.16131756756757	Glioma	http://www.genome.jp/kegg-bin/show_pathway?mmu05214	Igf1r Egf
0.132703717346223	2	77	5.92126623376623	Arrhythmogenic right ventricular cardiomyopathy	http://www.genome.jp/kegg-bin/show_pathway?mmu05412	Cacnb4 Slc8a1
0.152272109060977	2	84	5.42782738095238	ErbB signaling pathway	http://www.genome.jp/kegg-bin/show_pathway?mmu04012	Egf Erbb4
0.155928327014321	2	90	5.06597222222222	Longevity regulating pathway	http://www.genome.jp/kegg-bin/show_pathway?mmu04211	Igf1r Ppargc1a
0.155928327014321	2	87	5.24066091954023	Cardiac muscle contraction	http://www.genome.jp/kegg-bin/show_pathway?mmu04260	Cacnb4 Slc8a1
0.155928327014321	3	200	3.41953125	Focal adhesion	http://www.genome.jp/kegg-bin/show_pathway?mmu04510	Igf1r Egf Col4a3
0.155928327014321	3	202	3.3856745049505	NOD-like receptor signaling pathway	http://www.genome.jp/kegg-bin/show_pathway?mmu04621	Itpr1 Itpr2 Plcb1
0.155928327014321	5	469	2.43037046908316	Pathways of neurodegeneration	http://www.genome.jp/kegg-bin/show_pathway?mmu05022	Itpr1 Itpr2 Nox4 Atxn1 Plcb1
0.155928327014321	2	91	5.0103021978022	Morphine addiction	http://www.genome.jp/kegg-bin/show_pathway?mmu05032	Pde4d Gng12
0.155928327014321	2	91	5.0103021978022	Hypertrophic cardiomyopathy	http://www.genome.jp/kegg-bin/show_pathway?mmu05410	Cacnb4 Slc8a1
0.156466992590169	2	92	4.95584239130435	Progesterone-mediated oocyte maturation	http://www.genome.jp/kegg-bin/show_pathway?mmu04914	Igf1r Cpeb3
0.157008499960088	2	93	4.90255376344086	Small cell lung cancer	http://www.genome.jp/kegg-bin/show_pathway?mmu05222	Fhit Col4a3
0.157552500740399	2	94	4.85039893617021	Dilated cardiomyopathy	http://www.genome.jp/kegg-bin/show_pathway?mmu05414	Cacnb4 Slc8a1
0.161599944336147	1	16	14.248046875	Glycosphingolipid biosynthesis	http://www.genome.jp/kegg-bin/show_pathway?mmu00603	Fut9
0.161599944336147	4	349	2.6128223495702	Human papillomavirus infection	http://www.genome.jp/kegg-bin/show_pathway?mmu05165	Egf Atp6v0a4 Magi1 Col4a3
0.161599944336147	3	215	3.18095930232558	Kaposi sarcoma-associated herpesvirus infection	http://www.genome.jp/kegg-bin/show_pathway?mmu05167	Itpr1 Itpr2 Gng12
0.166344365701256	3	219	3.1228595890411	Regulation of actin cytoskeleton	http://www.genome.jp/kegg-bin/show_pathway?mmu04810	Egf Fgfr2 Gng12
0.17744795420732	2	105	4.3422619047619	Amoebiasis	http://www.genome.jp/kegg-bin/show_pathway?mmu05146	Plcb1 Col4a3
0.183096353659037	3	231	2.96063311688312	Human immunodeficiency virus 1 infection	http://www.genome.jp/kegg-bin/show_pathway?mmu05170	Itpr1 Itpr2 Gng12
0.188622022628403	2	111	4.10754504504505	C-type lectin receptor signaling pathway	http://www.genome.jp/kegg-bin/show_pathway?mmu04625	Itpr1 Itpr2
0.188622022628403	4	380	2.39967105263158	Alzheimer disease	http://www.genome.jp/kegg-bin/show_pathway?mmu05010	Itpr1 Itpr2 Nox4 Plcb1
0.190430927110101	2	113	4.03484513274336	HIF-1 signaling pathway	http://www.genome.jp/kegg-bin/show_pathway?mmu04066	Igf1r Egf
