# Supplementary material for: Gene length is a pivotal feature to explain disparities in transcript capture between single transcriptome techniques
Source: Front Bioinform. 2023 Apr 12;3:1144266. doi: 10.3389/fbinf.2023.1144266 (PMC10132733; doi:10.3389/fbinf.2023.1144266)
Supplement: Supplementary file 18 [file DataSheet7.CSV]

gene	p_val	avg_log2FC	pct.1	pct.2	p_val_adj	cluster	description	id_ncbi	exons	gi_nuccore	seqlen
CCSER1	4.29029088717011E-74	0.899792450707351	0.544	0.225	1.37804143295904E-69	single_cell	coiled-coil serine rich protein 1 [Source:HGNC Symbol;Acc:HGNC:29349]	401145	32	2217350638	1996
SEM1	2.16577451752955E-74	0.703585233995167	0.516	0.127	6.95646775030492E-70	single_cell	SEM1 26S proteasome complex subunit [Source:HGNC Symbol;Acc:HGNC:10845]	7979	19	2217368530	25749
CAND2	3.64058585825686E-248	1.42533482906269	0.899	0.375	1.1693561776721E-243	single_cell	cullin associated and neddylation dissociated 2 (putative) [Source:HGNC Symbol;Acc:HGNC:30689]	23066	17	2217342718	4695
IQCG	4.09452716730201E-233	1.29023972056717	0.926	0.514	1.31516212613741E-228	single_cell	IQ motif containing G [Source:HGNC Symbol;Acc:HGNC:25251]	84223	16	2217346441	1265
ATG10	2.73755220282975E-127	0.977848432541996	0.84	0.467	8.79301767548914E-123	single_cell	autophagy related 10 [Source:HGNC Symbol;Acc:HGNC:20315]	83734	15	2217357577	3110
NKIRAS1	7.94897298550398E-279	1.40528885058698	0.938	0.506	2.55321012294388E-274	single_cell	NFKB inhibitor interacting Ras like 1 [Source:HGNC Symbol;Acc:HGNC:17899]	28512	13	2217343440	4696
SNX32	2.23031663735662E-102	0.807193772094757	0.672	0.225	7.16377703918946E-98	single_cell	sorting nexin 32 [Source:HGNC Symbol;Acc:HGNC:26423]	254122	13	1519313568	1681
NACA	1.13213648693851E-149	1.04273897449344	0.8	0.347	3.63642239604649E-145	single_cell	nascent polypeptide associated complex subunit alpha [Source:HGNC Symbol;Acc:HGNC:7629]	4666	11	1677537403	1099
PSMA4	1.16777896487994E-84	0.753085259529483	0.602	0.188	3.75090603519436E-80	single_cell	proteasome 20S subunit alpha 4 [Source:HGNC Symbol;Acc:HGNC:9533]	5685	10	1890321417	4285
CRLF1	4.49532881168205E-123	0.911423538438952	0.746	0.299	1.44389961431227E-118	single_cell	cytokine receptor like factor 1 [Source:HGNC Symbol;Acc:HGNC:2364]	9244	9	NA	1741
CALM1	1.20859587249545E-109	0.955527224938416	0.713	0.295	3.88200994245538E-105	single_cell	calmodulin 1 [Source:HGNC Symbol;Acc:HGNC:1442]	801	8	1890284595	4919
CALM2	2.90728050889021E-108	0.938559830109852	0.78	0.375	9.33818499455535E-104	single_cell	calmodulin 2 [Source:HGNC Symbol;Acc:HGNC:1445]	805	8	1890341664	1227
KRT18	5.4321595189464E-66	0.776595387057164	0.536	0.238	1.74480963748558E-61	single_cell	keratin 18 [Source:HGNC Symbol;Acc:HGNC:6430]	3875	8	1890267284	1442
LDHB	9.04223556541449E-122	1.00921362391298	0.851	0.466	2.90436606361113E-117	single_cell	lactate dehydrogenase B [Source:HGNC Symbol;Acc:HGNC:6541]	3945	8	2329567233	1168
MIR4300HG	1.55040120223074E-88	0.757105065181407	0.622	0.207	4.97988866156512E-84	single_cell	MIR4300 host gene [Source:HGNC Symbol;Acc:HGNC:52003]	101928989	8	NA	1400
RACK1	4.88545653859411E-137	1.02910606885384	0.854	0.475	1.56920864019643E-132	single_cell	receptor for activated C kinase 1 [Source:HGNC Symbol;Acc:HGNC:4399]	10399	8	NA	1140
STMN1	3.93226949041325E-127	0.969884274447092	0.747	0.325	1.26304496032074E-122	single_cell	stathmin 1 [Source:HGNC Symbol;Acc:HGNC:6510]	3925	8	1890274719	1606
TRABD2A	4.34166164062265E-236	1.44979384613937	0.869	0.298	1.39454171896799E-231	single_cell	TraB domain containing 2A [Source:HGNC Symbol;Acc:HGNC:27013]	129293	8	2217325481	2849
ACTG1	5.80508246517271E-90	0.840608883928239	0.818	0.528	1.86459248781347E-85	single_cell	actin gamma 1 [Source:HGNC Symbol;Acc:HGNC:144]	71	7	1890273663	2038
ATP5O	2.18833583124526E-101	0.824285318007482	0.615	0.156	7.02893468995979E-97	single_cell	NA	539	7	NA	756
COX7A2	2.960174844405E-80	0.688809556011554	0.562	0.16	9.50808160022888E-76	single_cell	cytochrome c oxidase subunit 7A2 [Source:HGNC Symbol;Acc:HGNC:2288]	1347	7	2217359614	683
GSTP1	6.2349489424119E-218	1.40708359046796	0.865	0.347	2.0026656003027E-213	single_cell	glutathione S-transferase pi 1 [Source:HGNC Symbol;Acc:HGNC:4638]	2950	7	NA	741
MYL12A	9.92828286483441E-92	0.819302406163922	0.549	0.134	3.18896445618481E-87	single_cell	myosin light chain 12A [Source:HGNC Symbol;Acc:HGNC:16701]	10627	7	2217316064	3806
MYL6	6.10979516827163E-125	1.16685995925408	0.789	0.378	1.96246620804885E-120	single_cell	myosin light chain 6 [Source:HGNC Symbol;Acc:HGNC:7587]	4637	7	1677501969	708
PSMA7	7.37952511857761E-97	0.845248260730161	0.714	0.256	2.37030346808713E-92	single_cell	proteasome 20S subunit alpha 7 [Source:HGNC Symbol;Acc:HGNC:9536]	5688	7	NA	962
RAN	9.12563656261916E-100	0.846460022330133	0.739	0.319	2.93115446391327E-95	single_cell	RAN, member RAS oncogene family [Source:HGNC Symbol;Acc:HGNC:9846]	5901	7	1890343361	2428
UBA52	1.56140722575919E-135	1.00476530587139	0.704	0.175	5.01524000913852E-131	single_cell	ubiquitin A-52 residue ribosomal protein fusion product 1 [Source:HGNC Symbol;Acc:HGNC:12458]	7311	7	2217322726	1321
YWHAE	1.29490640913393E-71	0.706008781615761	0.723	0.4	4.15923938613817E-67	single_cell	tyrosine 3-monooxygenase/tryptophan 5-monooxygenase activation protein epsilon [Source:HGNC Symbol;Acc:HGNC:12851]	7531	7	1890430087	2085
ATP5J	4.68005162240968E-102	0.866578332296675	0.612	0.156	1.50323258111799E-97	single_cell	NA	522	6	1887789777	641
BTF3	1.40196601892636E-139	0.994286348805606	0.755	0.21	4.50311485279146E-135	single_cell	basic transcription factor 3 [Source:HGNC Symbol;Acc:HGNC:1125]	689	6	1993776396	1219
COX4I1	2.51518714632748E-112	0.87846753171534	0.717	0.271	8.07878111400386E-108	single_cell	cytochrome c oxidase subunit 4I1 [Source:HGNC Symbol;Acc:HGNC:2265]	1327	6	2217304667	751
HMGA1	4.37690849696352E-85	0.751493955777258	0.668	0.307	1.40586300922468E-80	single_cell	high mobility group AT-hook 1 [Source:HGNC Symbol;Acc:HGNC:5010]	3159	6	1890283281	2160
MDK	5.49296611422806E-82	0.859207656343534	0.697	0.388	1.76434071589005E-77	single_cell	midkine [Source:HGNC Symbol;Acc:HGNC:6972]	4192	6	1890508323	753
SERF2	2.39260699023109E-110	0.861178082692656	0.671	0.212	7.68505365262227E-106	single_cell	small EDRK-rich factor 2 [Source:HGNC Symbol;Acc:HGNC:10757]	10169	6	1677531725	3429
SNRPD2	4.25345492784063E-134	1.00363552071651	0.709	0.152	1.36620972282241E-129	single_cell	small nuclear ribonucleoprotein D2 polypeptide [Source:HGNC Symbol;Acc:HGNC:11159]	6633	6	1890212255	515
SNRPE	3.94022419107725E-75	0.6847185003325	0.524	0.139	1.26560001017401E-70	single_cell	small nuclear ribonucleoprotein polypeptide E [Source:HGNC Symbol;Acc:HGNC:11161]	6635	6	1701244245	1563
SRP14	6.90855572560194E-136	1.02400909486722	0.717	0.243	2.21902809906334E-131	single_cell	signal recognition particle 14 [Source:HGNC Symbol;Acc:HGNC:11299]	6727	6	1653962249	1119
TPT1	1.5954514723417E-92	0.821010783382776	0.705	0.307	5.12459012916153E-88	single_cell	tumor protein, translationally-controlled 1 [Source:HGNC Symbol;Acc:HGNC:12022]	7178	6	1890269413	4713
ATP5G3	1.92886246476905E-116	0.919289337551318	0.676	0.211	6.19550623683818E-112	single_cell	NA	518	5	1677500634	2587
CRABP2	2.79841215659654E-57	0.680601253019335	0.45	0.164	8.98849984698808E-53	single_cell	cellular retinoic acid binding protein 2 [Source:HGNC Symbol;Acc:HGNC:2339]	1382	5	1890342648	1013
ELOB	3.09901107352408E-85	0.736187651283571	0.539	0.098	9.95402356815934E-81	single_cell	elongin B [Source:HGNC Symbol;Acc:HGNC:11619]	6923	5	1677538583	974
FAU	2.1518640894018E-121	0.926943822511649	0.71	0.225	6.91178745515859E-117	single_cell	FAU ubiquitin like and ribosomal protein S30 fusion [Source:HGNC Symbol;Acc:HGNC:3597]	2197	5	NA	506
H2AFZ	6.04640024207908E-124	1.02384674195437	0.757	0.343	1.9421037577558E-119	single_cell	NA	3015	5	NA	866
HINT1	5.56285203846391E-92	0.767455961387928	0.615	0.195	1.78678807475461E-87	single_cell	histidine triad nucleotide binding protein 1 [Source:HGNC Symbol;Acc:HGNC:4912]	3094	5	2217355675	1542
OAZ1	1.01671716523129E-96	0.79842384547786	0.642	0.211	3.26569553472291E-92	single_cell	ornithine decarboxylase antizyme 1 [Source:HGNC Symbol;Acc:HGNC:8095]	4946	5	666335632	1189
PTMA	4.35283465736281E-130	1.01511025889017	0.907	0.602	1.39813049194493E-125	single_cell	prothymosin alpha [Source:HGNC Symbol;Acc:HGNC:9623]	5757	5	1843978475	1215
SKP1	4.62840782309932E-101	0.80312938438966	0.666	0.213	1.4866445927795E-96	single_cell	S-phase kinase associated protein 1 [Source:HGNC Symbol;Acc:HGNC:10899]	6500	5	1890335703	2616
SLIRP	1.07078039003855E-100	0.917048272026993	0.701	0.285	3.43934661280381E-96	single_cell	SRA stem-loop interacting RNA binding protein [Source:HGNC Symbol;Acc:HGNC:20495]	81892	5	1709983907	376
TXN	1.31164487014466E-116	1.03419280650764	0.645	0.166	4.21300332290465E-112	single_cell	thioredoxin [Source:HGNC Symbol;Acc:HGNC:12435]	7295	5	1676319559	677
UQCRH	3.47265611740868E-87	0.738833463067216	0.61	0.182	1.11541714491167E-82	single_cell	ubiquinol-cytochrome c reductase hinge protein [Source:HGNC Symbol;Acc:HGNC:12590]	7388	5	1676441514	510
ATP5L	2.74480913775409E-95	0.788432352555143	0.601	0.164	8.81632695046613E-91	single_cell	NA	10632	4	1890528362	1174
CFL1	5.88186000702814E-101	0.802538977758325	0.673	0.228	1.88925343425744E-96	single_cell	cofilin 1 [Source:HGNC Symbol;Acc:HGNC:1874]	1072	4	NA	1245
COX6B1	1.76775412823036E-76	0.677599741782981	0.531	0.115	5.67802625987593E-72	single_cell	cytochrome c oxidase subunit 6B1 [Source:HGNC Symbol;Acc:HGNC:2280]	1340	4	NA	488
COX6C	1.76965483231757E-96	0.842709882622764	0.615	0.158	5.68413132140402E-92	single_cell	cytochrome c oxidase subunit 6C [Source:HGNC Symbol;Acc:HGNC:2285]	1345	4	2217370753	940
DYNLL1	2.83590656882793E-98	0.827935322087758	0.609	0.184	9.10893189907531E-94	single_cell	dynein light chain LC8-type 1 [Source:HGNC Symbol;Acc:HGNC:15476]	8655	4	1676440623	822
EIF1	3.81381553615048E-82	0.708322455711264	0.681	0.309	1.22499755021153E-77	single_cell	eukaryotic translation initiation factor 1 [Source:HGNC Symbol;Acc:HGNC:3249]	10209	4	NA	2338
FTL	2.23334626810018E-284	1.76577161293017	0.889	0.296	7.17350821313778E-280	single_cell	ferritin light chain [Source:HGNC Symbol;Acc:HGNC:3999]	2512	4	NA	871
GNG5	7.62383174567931E-76	0.694431147854488	0.502	0.111	2.4487747567122E-71	single_cell	G protein subunit gamma 5 [Source:HGNC Symbol;Acc:HGNC:4408]	2787	4	NA	806
H3F3B	2.53033987987533E-136	1.01892972853485	0.814	0.406	8.12745169415957E-132	single_cell	NA	3021	4	NA	2705
HSBP1	1.52890234983364E-84	0.701498082618834	0.565	0.141	4.91083434766566E-80	single_cell	heat shock factor binding protein 1 [Source:HGNC Symbol;Acc:HGNC:5203]	3281	4	NA	8649
HSPE1	4.81742547765161E-110	0.909059556134511	0.674	0.229	1.5473570634217E-105	single_cell	heat shock protein family E (Hsp10) member 1 [Source:HGNC Symbol;Acc:HGNC:5269]	3336	4	NA	557
NDUFA4	8.669216801494E-168	1.23205167727653	0.782	0.249	2.78455243663987E-163	single_cell	NDUFA4 mitochondrial complex associated [Source:HGNC Symbol;Acc:HGNC:7687]	4697	4	NA	2035
PEBP1	1.36082320547524E-75	0.700608109742204	0.622	0.247	4.37096413598648E-71	single_cell	phosphatidylethanolamine binding protein 1 [Source:HGNC Symbol;Acc:HGNC:8630]	5037	4	NA	1431
SLC25A5	1.16772261859443E-85	0.744263466400134	0.606	0.203	3.7507250509253E-81	single_cell	solute carrier family 25 member 5 [Source:HGNC Symbol;Acc:HGNC:10991]	292	4	NA	1307
ATP6V1G1	1.10420841556251E-78	0.678396507440678	0.518	0.097	3.54671743078678E-74	single_cell	ATPase H+ transporting V1 subunit G1 [Source:HGNC Symbol;Acc:HGNC:864]	9550	3	NA	1563
BEX3	1.49728968795926E-173	1.1445033457008	0.852	0.355	4.80929447772514E-169	single_cell	brain expressed X-linked 3 [Source:HGNC Symbol;Acc:HGNC:13388]	27018	3	1890321543	857
COX7C	2.69031641144268E-115	0.898120385980786	0.695	0.2	8.64129631355389E-111	single_cell	cytochrome c oxidase subunit 7C [Source:HGNC Symbol;Acc:HGNC:2292]	1350	3	NA	629
HSPB1	1.3189948773098E-80	0.965993391825411	0.448	0.131	4.23661154591908E-76	single_cell	heat shock protein family B (small) member 1 [Source:HGNC Symbol;Acc:HGNC:5246]	3315	3	NA	777
ID3	6.04683665911313E-74	0.781284979911191	0.628	0.295	1.94224393490714E-69	single_cell	inhibitor of DNA binding 3, HLH protein [Source:HGNC Symbol;Acc:HGNC:5362]	3399	3	NA	950
NDUFS5	6.05408135572877E-101	0.821565324333403	0.612	0.142	1.94457093146008E-96	single_cell	NADH:ubiquinone oxidoreductase subunit S5 [Source:HGNC Symbol;Acc:HGNC:7712]	4725	3	1890275053	491
PFN1	7.01868174148731E-160	1.17923967771885	0.765	0.249	2.25440057536572E-155	single_cell	profilin 1 [Source:HGNC Symbol;Acc:HGNC:8881]	5216	3	1773401155	1437
TMSB10	1.4098168529098E-207	1.36093960826648	0.824	0.247	4.52833173154629E-203	single_cell	thymosin beta 10 [Source:HGNC Symbol;Acc:HGNC:11879]	9168	3	NA	461
TMSB4X	1.13392798315428E-245	1.89886677689674	0.89	0.414	3.64217668189156E-241	single_cell	thymosin beta 4 X-linked [Source:HGNC Symbol;Acc:HGNC:11881]	7114	3	NA	622
UQCR10	1.5451662865402E-92	0.784975638631172	0.573	0.101	4.96307411236712E-88	single_cell	ubiquinol-cytochrome c reductase, complex III subunit X [Source:HGNC Symbol;Acc:HGNC:30863]	29796	2	1890335851	975
HIST1H4C	1.45062837018313E-56	0.91293457194251	0.557	0.368	4.65941832502821E-52	single_cell	NA	8364	1	NA	405
SNHG14	2.49898879465315E-69	0.731576652315398	0.657	0.344	8.02675200842591E-65	single_nuc	small nucleolar RNA host gene 14 [Source:HGNC Symbol;Acc:HGNC:37462]	104472715	148	NA	19263
DST	1.54006506591517E-63	0.683068387658282	0.462	0.154	4.94668899171953E-59	single_nuc	dystonin [Source:HGNC Symbol;Acc:HGNC:1090]	667	109	1894499258	8971
RYR2	1.03003353345835E-49	0.837082988934283	0.269	0.063	3.30846770946822E-45	single_nuc	ryanodine receptor 2 [Source:HGNC Symbol;Acc:HGNC:10484]	6262	107	2217269868	16544
MACF1	2.25506214375128E-68	0.710161048823474	0.505	0.157	7.24325960572912E-64	single_nuc	microtubule actin crosslinking factor 1 [Source:HGNC Symbol;Acc:HGNC:13664]	23499	104	2148331770	13085
MDN1	1.55594050337513E-38	0.505906941972432	0.429	0.214	4.99768089684092E-34	single_nuc	midasin AAA ATPase 1 [Source:HGNC Symbol;Acc:HGNC:18302]	23195	102	1519246088	18485
DNAH14	1.88511941124586E-44	0.533002122557874	0.385	0.12	6.05500354892169E-40	single_nuc	dynein axonemal heavy chain 14 [Source:HGNC Symbol;Acc:HGNC:2945]	127602	90	2217264011	7542
USP34	2.04123716884112E-57	0.591440711161252	0.399	0.091	6.55645378631769E-53	single_nuc	ubiquitin specific peptidase 34 [Source:HGNC Symbol;Acc:HGNC:20066]	9736	80	NA	11675
BIRC6	2.17989978615779E-59	0.598308525968894	0.381	0.066	7.00183811313883E-55	single_nuc	baculoviral IAP repeat containing 6 [Source:HGNC Symbol;Acc:HGNC:13516]	57448	75	2217329843	15898
FBN2	5.70589971083581E-36	0.718207535878846	0.373	0.194	1.83273498712046E-31	single_nuc	fibrillin 2 [Source:HGNC Symbol;Acc:HGNC:3604]	2201	65	2217355077	10774
ANK2	1.99501599406718E-45	0.526142139835582	0.321	0.077	6.40799137294377E-41	single_nuc	ankyrin 2 [Source:HGNC Symbol;Acc:HGNC:493]	287	61	1889921381	8273
LRBA	6.9472298191012E-54	0.556339364538116	0.353	0.061	2.2314502178953E-49	single_nuc	LPS responsive beige-like anchor protein [Source:HGNC Symbol;Acc:HGNC:1742]	987	61	2217352806	3599
COL4A5	8.70498892983064E-44	0.598863317537418	0.392	0.149	2.7960424442616E-39	single_nuc	collagen type IV alpha 5 chain [Source:HGNC Symbol;Acc:HGNC:2207]	1287	57	2217390982	4665
CHD9	1.08277437004382E-52	0.574309208614272	0.435	0.143	3.47787127658076E-48	single_nuc	chromodomain helicase DNA binding protein 9 [Source:HGNC Symbol;Acc:HGNC:25701]	80205	56	2217307641	9455
AKAP9	5.35519071647129E-59	0.684449817670116	0.549	0.224	1.72008725813058E-54	single_nuc	A-kinase anchoring protein 9 [Source:HGNC Symbol;Acc:HGNC:379]	10142	51	1825597414	7474
PATJ	2.71590381590021E-46	0.539620590871445	0.379	0.106	8.72348305667147E-42	single_nuc	PATJ crumbs cell polarity complex component [Source:HGNC Symbol;Acc:HGNC:28881]	10207	51	2217263031	3021
TPR	2.30695208098857E-32	0.504387249952193	0.604	0.419	7.40993008413528E-28	single_nuc	translocated promoter region, nuclear basket protein [Source:HGNC Symbol;Acc:HGNC:12017]	7175	51	NA	9636
CENPE	7.60410511257157E-42	0.626105725574761	0.428	0.184	2.44243856215799E-37	single_nuc	centromere protein E [Source:HGNC Symbol;Acc:HGNC:1856]	1062	49	2217348662	8016
PTPN13	4.05249010808215E-50	0.662780253160047	0.437	0.16	1.30165982271599E-45	single_nuc	protein tyrosine phosphatase non-receptor type 13 [Source:HGNC Symbol;Acc:HGNC:9646]	5783	49	2217351704	7414
CLASP2	1.10181545941539E-52	0.559522207381401	0.357	0.069	3.53903125564225E-48	single_nuc	cytoplasmic linker associated protein 2 [Source:HGNC Symbol;Acc:HGNC:17078]	23122	47	2217342763	6335
DLG2	1.20669628685179E-43	0.532446103689851	0.311	0.068	3.87590847336794E-39	single_nuc	discs large MAGUK scaffold protein 2 [Source:HGNC Symbol;Acc:HGNC:2901]	1740	47	2217281536	6082
KTN1	6.40040567693022E-64	0.758991900496205	0.7	0.445	2.05581030342999E-59	single_nuc	kinectin 1 [Source:HGNC Symbol;Acc:HGNC:6467]	3895	47	2229487663	4613
PLEKHA5	4.54064498812375E-88	0.879288188309473	0.595	0.198	1.45845517018535E-83	single_nuc	pleckstrin homology domain containing A5 [Source:HGNC Symbol;Acc:HGNC:30036]	54477	46	2217289643	312
RABGAP1L	1.68349769768486E-55	0.62456012036425	0.39	0.1	5.40739460496377E-51	single_nuc	RAB GTPase activating protein 1 like [Source:HGNC Symbol;Acc:HGNC:24663]	9910	42	2217272833	6249
RIMS2	5.6140769786299E-65	0.700237560915106	0.397	0.079	1.80324152553592E-60	single_nuc	regulating synaptic membrane exocytosis 2 [Source:HGNC Symbol;Acc:HGNC:17283]	9699	42	2217373936	5316
BDP1	8.28263740181222E-47	0.543388287867614	0.374	0.125	2.66038313346208E-42	single_nuc	B double prime 1, subunit of RNA polymerase III transcription initiation factor IIIB [Source:HGNC Symbol;Acc:HGNC:13652]	55814	41	2217423997	6864
EIF4G3	1.56487322784175E-71	0.70626879694329	0.5	0.146	5.0263728078277E-67	single_nuc	eukaryotic translation initiation factor 4 gamma 3 [Source:HGNC Symbol;Acc:HGNC:3298]	8672	41	2217271936	5573
PHIP	2.28913102071863E-54	0.591400578263128	0.51	0.2	7.35268883854823E-50	single_nuc	pleckstrin homology domain interacting protein [Source:HGNC Symbol;Acc:HGNC:15673]	55023	41	2217361985	3266
MTHFD1L	7.78512554208036E-48	0.516133405542268	0.359	0.089	2.50058232411621E-43	single_nuc	methylenetetrahydrofolate dehydrogenase (NADP+ dependent) 1 like [Source:HGNC Symbol;Acc:HGNC:21055]	25902	40	2217360960	16131
TENM3	1.64061926582768E-44	0.511741582046596	0.298	0.06	5.26966908183852E-40	single_nuc	teneurin transmembrane protein 3 [Source:HGNC Symbol;Acc:HGNC:29944]	55714	40	2217351413	10327
ZMYM2	5.98485213869279E-44	0.504339600693023	0.457	0.207	1.92233450694812E-39	single_nuc	zinc finger MYM-type containing 2 [Source:HGNC Symbol;Acc:HGNC:12989]	7750	38	2217295010	1620
ATRX	8.15288889004749E-74	0.774249769336191	0.621	0.279	2.61870791148326E-69	single_nuc	ATRX chromatin remodeler [Source:HGNC Symbol;Acc:HGNC:886]	546	37	2217392828	6044
PRRC2C	1.59962869737159E-54	0.647585221933548	0.74	0.529	5.13800737595756E-50	single_nuc	proline rich coiled-coil 2C [Source:HGNC Symbol;Acc:HGNC:24903]	23215	36	2217265517	8610
ASH1L	7.730074457259E-68	0.738165340631097	0.492	0.145	2.48289991567159E-63	single_nuc	ASH1 like histone lysine methyltransferase [Source:HGNC Symbol;Acc:HGNC:19088]	55870	35	2217269194	6265
KCNT2	5.08996668671662E-73	0.74887236085038	0.432	0.066	1.63489729977338E-68	single_nuc	potassium sodium-activated channel subfamily T member 2 [Source:HGNC Symbol;Acc:HGNC:18866]	343450	35	2217267100	7569
TBC1D5	1.70958325773857E-73	0.769736773724528	0.505	0.156	5.4911814238563E-69	single_nuc	TBC1 domain family member 5 [Source:HGNC Symbol;Acc:HGNC:19166]	9779	35	2217347198	2912
BPTF	5.0404791146414E-70	0.750678761822388	0.632	0.292	1.61900189162282E-65	single_nuc	bromodomain PHD finger transcription factor [Source:HGNC Symbol;Acc:HGNC:3581]	2186	34	2217310711	10643
CCDC88A	3.30477366435147E-41	0.508662902208704	0.423	0.178	1.06149330098969E-36	single_nuc	coiled-coil domain containing 88A [Source:HGNC Symbol;Acc:HGNC:25523]	55704	34	1675178738	9667
CUX1	4.10440408782897E-39	0.504057944395435	0.394	0.149	1.31833459301066E-34	single_nuc	cut like homeobox 1 [Source:HGNC Symbol;Acc:HGNC:2557]	1523	34	2217365707	2886
PTPRG	1.54785427719563E-67	0.750924051756126	0.539	0.231	4.97170793835235E-63	single_nuc	protein tyrosine phosphatase receptor type G [Source:HGNC Symbol;Acc:HGNC:9671]	5793	34	2217345294	9112
ROBO2	1.96965149509579E-71	0.839842774806508	0.389	0.085	6.32652060224767E-67	single_nuc	roundabout guidance receptor 2 [Source:HGNC Symbol;Acc:HGNC:10250]	6092	34	2217345377	8724
TCERG1	6.11141335908922E-43	0.543419424106648	0.502	0.246	1.96298597093946E-38	single_nuc	transcription elongation regulator 1 [Source:HGNC Symbol;Acc:HGNC:15630]	10915	34	2217354236	3053
ADGRL3	7.76973402206911E-39	0.5135897405893	0.363	0.134	2.4956385678886E-34	single_nuc	adhesion G protein-coupled receptor L3 [Source:HGNC Symbol;Acc:HGNC:20974]	23284	33	2217349839	4443
DLG1	1.16959858017086E-44	0.516113965116713	0.345	0.108	3.75675063950881E-40	single_nuc	discs large MAGUK scaffold protein 1 [Source:HGNC Symbol;Acc:HGNC:2900]	1739	33	2217342280	1773
JMJD1C	2.82520426846074E-93	0.849583157446902	0.637	0.228	9.07455611029591E-89	single_nuc	jumonji domain containing 1C [Source:HGNC Symbol;Acc:HGNC:12313]	221037	33	2217276000	7323
ZCCHC11	7.01733827172164E-38	0.5075687850327	0.535	0.287	2.25396905287699E-33	single_nuc	NA	23318	33	2217265790	4833
SETD5	2.29969542048809E-68	0.69039383200401	0.579	0.22	7.38662169060773E-64	single_nuc	SET domain containing 5 [Source:HGNC Symbol;Acc:HGNC:25566]	55209	31	2217344882	7735
SMYD3	6.18535958353445E-58	0.692402925822119	0.429	0.136	1.98673749823126E-53	single_nuc	SET and MYND domain containing 3 [Source:HGNC Symbol;Acc:HGNC:15513]	64754	30	2217270137	1128
BOD1L1	1.55968342204103E-46	0.559383594323805	0.404	0.129	5.00970315159577E-42	single_nuc	biorientation of chromosomes in cell division 1 like 1 [Source:HGNC Symbol;Acc:HGNC:31792]	259282	29	2217350073	10129
EXOC6B	5.91049419319528E-47	0.527193663552879	0.345	0.086	1.89845073485432E-42	single_nuc	exocyst complex component 6B [Source:HGNC Symbol;Acc:HGNC:17085]	23233	29	2217326456	5206
GOLGA4	1.03402980531106E-59	0.702295502039667	0.477	0.192	3.32130373465913E-55	single_nuc	golgin A4 [Source:HGNC Symbol;Acc:HGNC:4427]	2803	29	2286439430	7809
LARGE1	4.79538280253023E-49	0.516216333646211	0.324	0.045	1.54027695617271E-44	single_nuc	LARGE xylosyl- and glucuronyltransferase 1 [Source:HGNC Symbol;Acc:HGNC:6511]	9215	29	2217340525	2744
TTC17	5.00282414311516E-56	0.648896806475254	0.508	0.215	1.60690711476859E-51	single_nuc	tetratricopeptide repeat domain 17 [Source:HGNC Symbol;Acc:HGNC:25596]	55761	29	2217283739	3288
POGZ	2.31730749479392E-37	0.50907299445267	0.466	0.233	7.44319167327807E-33	single_nuc	pogo transposable element derived with ZNF domain [Source:HGNC Symbol;Acc:HGNC:18801]	4864	28	2217316901	5065
ZNF638	1.56663271650389E-43	0.55613646600463	0.513	0.256	5.0320242854105E-39	single_nuc	zinc finger protein 638 [Source:HGNC Symbol;Acc:HGNC:17894]	27332	28	1890284090	6424
GRID2	4.30011906647644E-103	1.22477416491271	0.457	0.097	1.38119824415223E-98	single_nuc	glutamate ionotropic receptor delta type subunit 2 [Source:HGNC Symbol;Acc:HGNC:4576]	2895	27	2217350375	8115
TCF12	7.40930263522382E-43	0.516015147003665	0.406	0.169	2.37986800643389E-38	single_nuc	transcription factor 12 [Source:HGNC Symbol;Acc:HGNC:11623]	6938	27	2217302427	5221
PARD3	1.3733976748998E-44	0.505673590916517	0.354	0.099	4.41135333177816E-40	single_nuc	par-3 family cell polarity regulator [Source:HGNC Symbol;Acc:HGNC:16051]	56288	26	1890343405	3487
RBM6	1.98494981531979E-56	0.634122743148683	0.512	0.215	6.37565880680716E-52	single_nuc	RNA binding motif protein 6 [Source:HGNC Symbol;Acc:HGNC:9903]	10180	26	2217341215	2118
AUTS2	6.01781940451278E-59	0.633872101202102	0.384	0.086	1.9329235927295E-54	single_nuc	activator of transcription and developmental regulator AUTS2 [Source:HGNC Symbol;Acc:HGNC:14262]	26053	25	2217366476	6312
CCAR1	4.74637875027249E-38	0.50435208643979	0.505	0.279	1.52453685458753E-33	single_nuc	cell division cycle and apoptosis regulator 1 [Source:HGNC Symbol;Acc:HGNC:24236]	55749	25	1701952563	4453
MAGI1	3.05789931399726E-78	0.824078279648731	0.446	0.091	9.82197259655919E-74	single_nuc	membrane associated guanylate kinase, WW and PDZ domain containing 1 [Source:HGNC Symbol;Acc:HGNC:946]	9223	25	1677537406	8030
RASAL2	1.44562213048966E-47	0.533456198800887	0.335	0.078	4.64333828313279E-43	single_nuc	RAS protein activator like 2 [Source:HGNC Symbol;Acc:HGNC:9874]	9462	25	2217272430	9155
RERE	1.11089316420282E-75	0.768306359076938	0.508	0.152	3.56818884341947E-71	single_nuc	arginine-glutamic acid dipeptide repeats [Source:HGNC Symbol;Acc:HGNC:9965]	473	25	1676319657	6453
SCMH1	8.67895583184844E-43	0.513910626301058	0.303	0.073	2.78768061318972E-38	single_nuc	Scm polycomb group protein homolog 1 [Source:HGNC Symbol;Acc:HGNC:19003]	22955	24	2217265279	1939
CECR2	1.9656092461062E-44	0.529370174757839	0.383	0.132	6.3135368984931E-40	single_nuc	CECR2 histone acetyl-lysine reader [Source:HGNC Symbol;Acc:HGNC:1840]	27443	22	2217339621	1809
KAZN	1.33817548923773E-40	0.50535464280038	0.309	0.072	4.29821967143159E-36	single_nuc	kazrin, periplakin interacting protein [Source:HGNC Symbol;Acc:HGNC:29173]	23254	22	2217265550	3812
TTN-AS1	1.82143093303091E-42	1.02915789641424	0.32	0.123	5.85043615689528E-38	single_nuc	TTN antisense RNA 1 [Source:HGNC Symbol;Acc:HGNC:44124]	100506866	22	333805640	4607
CENPF	7.9117072874768E-50	0.789336063155974	0.656	0.393	2.54124038073755E-45	single_nuc	centromere protein F [Source:HGNC Symbol;Acc:HGNC:1857]	1063	21	2217263270	10113
DLGAP1	2.48176933840767E-49	0.619843863191217	0.4	0.148	7.97144311496542E-45	single_nuc	DLG associated protein 1 [Source:HGNC Symbol;Acc:HGNC:2905]	9229	21	2217318048	2310
UNC5D	1.40852033493413E-63	0.739085646040575	0.369	0.073	4.52416731580841E-59	single_nuc	unc-5 netrin receptor D [Source:HGNC Symbol;Acc:HGNC:18634]	137970	21	2287478716	8948
NKTR	1.78785776942618E-49	0.539258890539301	0.476	0.194	5.74259915539689E-45	single_nuc	natural killer cell triggering receptor [Source:HGNC Symbol;Acc:HGNC:7833]	4820	20	2217344047	1065
RBM25	1.97840538897377E-59	0.68833734693242	0.725	0.463	6.35463810938374E-55	single_nuc	RNA binding motif protein 25 [Source:HGNC Symbol;Acc:HGNC:23244]	58517	20	2217298182	2695
FNBP4	5.88931562836792E-46	0.516541774146176	0.476	0.192	1.89164817983177E-41	single_nuc	formin binding protein 4 [Source:HGNC Symbol;Acc:HGNC:19752]	23360	19	2217281961	2616
KHDRBS2	1.20878021570947E-44	0.548470844623721	0.297	0.062	3.88260205285883E-40	single_nuc	KH RNA binding domain containing, signal transduction associated 2 [Source:HGNC Symbol;Acc:HGNC:18114]	202559	19	1890391733	1795
ANKRD18CP	1.03593681192375E-43	0.538133877501086	0.284	0.057	3.32742903989908E-39	single_nuc	ankyrin repeat domain 18C, pseudogene [Source:HGNC Symbol;Acc:HGNC:43601]	101926917	18	NA	3920
CCDC14	8.52436889974392E-45	0.522287512906974	0.463	0.169	2.73802729059775E-40	single_nuc	coiled-coil domain containing 14 [Source:HGNC Symbol;Acc:HGNC:25766]	64770	17	2217345589	14435
FHIT	1.46806123636335E-47	0.536194625771135	0.296	0.049	4.71541269119909E-43	single_nuc	fragile histidine triad diadenosine triphosphatase [Source:HGNC Symbol;Acc:HGNC:3701]	2272	17	1890395128	676
KCNQ1	4.16280566012034E-44	0.574539340590778	0.271	0.047	1.33709317803065E-39	single_nuc	potassium voltage-gated channel subfamily Q member 1 [Source:HGNC Symbol;Acc:HGNC:6294]	3784	17	2241237054	3021
PTBP2	3.7623480248046E-48	0.561569113589879	0.436	0.151	1.20846618556724E-43	single_nuc	polypyrimidine tract binding protein 2 [Source:HGNC Symbol;Acc:HGNC:17662]	58155	16	2287254622	3345
KIF26B	6.49408974149249E-39	0.672450486763976	0.269	0.09	2.08590162496739E-34	single_nuc	kinesin family member 26B [Source:HGNC Symbol;Acc:HGNC:25484]	55083	15	2217404967	14142
VCAN	4.79679048595323E-39	0.566725029352961	0.566	0.314	1.54072910408818E-34	single_nuc	versican [Source:HGNC Symbol;Acc:HGNC:2464]	1462	15	1890346113	9384
FIRRE	1.51825904442004E-66	0.761345712813157	0.463	0.15	4.87664805067716E-62	single_nuc	firre intergenic repeating RNA element [Source:HGNC Symbol;Acc:HGNC:49627]	286467	14	1317840857	2550
PNISR	3.01795777340468E-66	0.709260485671824	0.746	0.448	9.69368036817585E-62	single_nuc	PNN interacting serine and arginine rich protein [Source:HGNC Symbol;Acc:HGNC:21222]	25957	14	2217360964	4797
LUC7L3	6.64893671303732E-81	0.796365636950913	0.743	0.463	2.13563847222759E-76	single_nuc	LUC7 like 3 pre-mRNA splicing factor [Source:HGNC Symbol;Acc:HGNC:24309]	51747	13	2217312395	6677
BICD1	1.46019583289056E-51	0.590024593777417	0.396	0.102	4.69014901524448E-47	single_nuc	BICD cargo adaptor 1 [Source:HGNC Symbol;Acc:HGNC:1049]	636	12	2321695078	3230
CASC15	2.93050623249135E-80	0.828963339601675	0.463	0.107	9.41278601876222E-76	single_nuc	cancer susceptibility 15 [Source:HGNC Symbol;Acc:HGNC:28245]	401237	12	NA	3353
GPC6	5.04868175890072E-118	1.2081081953302	0.61	0.192	1.62163658095891E-113	single_nuc	glypican 6 [Source:HGNC Symbol;Acc:HGNC:4454]	10082	12	2217293324	11024
EXT1	1.12098698486074E-41	0.58796766927875	0.313	0.08	3.6006101953727E-37	single_nuc	exostosin glycosyltransferase 1 [Source:HGNC Symbol;Acc:HGNC:3512]	2131	11	NA	8243
WWOX	4.35785538742824E-49	0.597086059803646	0.336	0.084	1.39974315044195E-44	single_nuc	WW domain containing oxidoreductase [Source:HGNC Symbol;Acc:HGNC:12799]	51741	10	1890608838	851
PNN	1.73084716228921E-71	0.721610527447746	0.742	0.47	5.55948108527293E-67	single_nuc	pinin, desmosome associated protein [Source:HGNC Symbol;Acc:HGNC:9162]	5411	9	NA	3537
PAN3	2.22327398609794E-39	0.500386287641576	0.364	0.124	7.14115604334659E-35	single_nuc	poly(A) specific ribonuclease subunit PAN3 [Source:HGNC Symbol;Acc:HGNC:29991]	171389	8	2217281487	2518
FTX	2.36775065922132E-100	0.957720196507436	0.669	0.262	7.60521511741888E-96	single_nuc	FTX transcript, XIST regulator [Source:HGNC Symbol;Acc:HGNC:37190]	100302692	7	NA	2356
MAML3	5.38160515733138E-49	0.626018447492449	0.312	0.075	1.72857157653484E-44	single_nuc	mastermind like transcriptional coactivator 3 [Source:HGNC Symbol;Acc:HGNC:16272]	55534	6	2217351348	3440
DANT2	6.99301050773965E-44	0.533920587032552	0.292	0.055	2.24615497508598E-39	single_nuc	DXZ4 associated non-coding transcript 2, distal [Source:HGNC Symbol;Acc:HGNC:50862]	642776	4	902763405	336
LINC01876	4.7820542362367E-54	0.629926388784932	0.33	0.057	1.53599582067923E-49	single_nuc	long intergenic non-protein coding RNA 1876 [Source:HGNC Symbol;Acc:HGNC:52695]	101929378	4	669033320	1773
LRRTM4	3.81411944819439E-64	0.771042643112611	0.397	0.102	1.22509516676004E-59	single_nuc	leucine rich repeat transmembrane neuronal 4 [Source:HGNC Symbol;Acc:HGNC:19411]	80059	4	1890527350	1500
PCDH7	3.90479499188856E-44	0.844487354762197	0.306	0.124	1.25422015139461E-39	single_nuc	protocadherin 7 [Source:HGNC Symbol;Acc:HGNC:8659]	5099	4	2066301305	4946
TTN	3.2226254728407E-49	1.20773124082071	0.362	0.143	1.03510730187643E-44	single_nuc	titin [Source:HGNC Symbol;Acc:HGNC:12403]	7276	4	NA	616
MALAT1	1.6821092883859E-73	1.12492690740992	1	0.878	5.40293503429551E-69	single_nuc	metastasis associated lung adenocarcinoma transcript 1 [Source:HGNC Symbol;Acc:HGNC:29665]	378938	2	1108847773	8302
XACT	3.96217692447707E-95	1.2885986907705	0.455	0.086	1.27265122814204E-90	single_nuc	X active specific transcript [Source:HGNC Symbol;Acc:HGNC:45056]	105463123	2	NA	509
KCNQ1OT1	3.21620042705919E-43	0.556992644069333	0.265	0.042	1.03304357717141E-38	single_nuc	KCNQ1 opposite strand/antisense transcript 1 [Source:HGNC Symbol;Acc:HGNC:6295]	10984	1	NA	91671
