# Supplementary material for: Gene length is a pivotal feature to explain disparities in transcript capture between single transcriptome techniques
Source: Front Bioinform. 2023 Apr 12;3:1144266. doi: 10.3389/fbinf.2023.1144266 (PMC10132733; doi:10.3389/fbinf.2023.1144266)
Supplement: Supplementary file 19 [file DataSheet5.CSV]

gene,p_val,avg_log2FC,pct.1,pct.2,p_val_adj,cluster,description
Chil3,0,4.36324952251005,0.992,0.306,0,0,chitinase-like 3 [Source:MGI Symbol	Acc:MGI:1330860]
Kcnip4,0,4.22996038317764,0.991,0.14,0,0,Kv channel interacting protein 4 [Source:MGI Symbol	Acc:MGI:1933131]
Lpl,0,3.35749203268606,0.96,0.172,0,0,lipoprotein lipase [Source:MGI Symbol	Acc:MGI:96820]
Ccl6,0,3.27745784553514,0.989,0.278,0,0,chemokine (C-C motif) ligand 6 [Source:MGI Symbol	Acc:MGI:98263]
Abcg1,0,3.23441211537665,0.987,0.277,0,0,ATP binding cassette subfamily G member 1 [Source:MGI Symbol	Acc:MGI:107704]
Ear2,0,3.22840008234953,0.937,0.113,0,0,"eosinophil-associated, ribonuclease A family, member 2 [Source:MGI Symbol	Acc:MGI:108020]"
Gm49369,0,3.21194102359218,0.994,0.487,0,0,"predicted gene, 49369 [Source:MGI Symbol	Acc:MGI:6121585]"
Mrc1,0,3.08664285536326,0.936,0.084,0,0,"mannose receptor, C type 1 [Source:MGI Symbol	Acc:MGI:97142]"
Plet1,0,2.94321264716159,0.892,0.056,0,0,placenta expressed transcript 1 [Source:MGI Symbol	Acc:MGI:1923759]
Cd9,0,2.88478400068211,0.997,0.504,0,0,CD9 antigen [Source:MGI Symbol	Acc:MGI:88348]
Plin2,0,2.86012243263714,0.965,0.227,0,0,perilipin 2 [Source:MGI Symbol	Acc:MGI:87920]
Ear1,0,2.82137038142661,0.788,0.038,0,0,"eosinophil-associated, ribonuclease A family, member 1 [Source:MGI Symbol	Acc:MGI:108021]"
Nceh1,0,2.74789330337535,0.923,0.143,0,0,neutral cholesterol ester hydrolase 1 [Source:MGI Symbol	Acc:MGI:2443191]
Htr2c,0,2.72742404866826,0.751,0.035,0,0,5-hydroxytryptamine (serotonin) receptor 2C [Source:MGI Symbol	Acc:MGI:96281]
Tcf7l2,0,2.63086662265381,0.985,0.34,0,0,"transcription factor 7 like 2, T cell specific, HMG box [Source:MGI Symbol	Acc:MGI:1202879]"
Atp6v0d2,0,2.52730672846085,0.784,0.032,0,0,"ATPase, H+ transporting, lysosomal V0 subunit D2 [Source:MGI Symbol	Acc:MGI:1924415]"
Dmxl2,0,2.49787289089828,0.86,0.116,0,0,Dmx-like 2 [Source:MGI Symbol	Acc:MGI:2444630]
Krt79,0,2.49602803528323,0.654,0.03,0,0,keratin 79 [Source:MGI Symbol	Acc:MGI:2385030]
Cybb,0,2.45362201045185,0.984,0.349,0,0,"cytochrome b-245, beta polypeptide [Source:MGI Symbol	Acc:MGI:88574]"
Lgals3,0,2.44496087758293,0.98,0.315,0,0,"lectin, galactose binding, soluble 3 [Source:MGI Symbol	Acc:MGI:96778]"
Lyz2,0,2.42749794078533,0.995,0.609,0,0,lysozyme 2 [Source:MGI Symbol	Acc:MGI:96897]
Ftl1,0,2.39080291945758,0.993,0.797,0,0,ferritin light polypeptide 1 [Source:MGI Symbol	Acc:MGI:95589]
Adipor2,0,2.32596466017923,0.915,0.263,0,0,adiponectin receptor 2 [Source:MGI Symbol	Acc:MGI:93830]
Axl,0,2.27099363541101,0.842,0.102,0,0,AXL receptor tyrosine kinase [Source:MGI Symbol	Acc:MGI:1347244]
Abhd12,0,2.26514347332511,0.899,0.209,0,0,abhydrolase domain containing 12 [Source:MGI Symbol	Acc:MGI:1923442]
Rnf180,0,2.26079662080659,0.677,0.055,0,0,ring finger protein 180 [Source:MGI Symbol	Acc:MGI:1919066]
Lepr,0,2.25691928916159,0.692,0.141,0,0,leptin receptor [Source:MGI Symbol	Acc:MGI:104993]
Olr1,0,2.2454355237034,0.602,0.036,0,0,oxidized low density lipoprotein (lectin-like) receptor 1 [Source:MGI Symbol	Acc:MGI:1261434]
Ctss,0,2.2257787171643,0.947,0.293,0,0,cathepsin S [Source:MGI Symbol	Acc:MGI:107341]
Cidec,0,2.1956799168662,0.674,0.023,0,0,cell death-inducing DFFA-like effector c [Source:MGI Symbol	Acc:MGI:95585]
Nrg4,0,2.19500128989575,0.594,0.035,0,0,neuregulin 4 [Source:MGI Symbol	Acc:MGI:1933833]
Fth1,0,2.18849150557679,0.997,0.946,0,0,ferritin heavy polypeptide 1 [Source:MGI Symbol	Acc:MGI:95588]
C530008M17Rik,0,2.18069235895928,0.675,0.041,0,0,NA
Mertk,0,2.15663247145759,0.837,0.22,0,0,MER proto-oncogene tyrosine kinase [Source:MGI Symbol	Acc:MGI:96965]
Fabp1,0,2.11144707500185,0.503,0.021,0,0,"fatty acid binding protein 1, liver [Source:MGI Symbol	Acc:MGI:95479]"
Krt19,0,2.11012208259734,0.655,0.053,0,0,keratin 19 [Source:MGI Symbol	Acc:MGI:96693]
Mt1,0,2.08313590462608,0.692,0.096,0,0,metallothionein 1 [Source:MGI Symbol	Acc:MGI:97171]
Slpi,0,2.0724157589401,0.678,0.104,0,0,secretory leukocyte peptidase inhibitor [Source:MGI Symbol	Acc:MGI:109297]
Clec4n,0,2.05323218611403,0.625,0.041,0,0,"C-type lectin domain family 4, member n [Source:MGI Symbol	Acc:MGI:1861231]"
Sirpa,0,2.04374742189051,0.911,0.246,0,0,signal-regulatory protein alpha [Source:MGI Symbol	Acc:MGI:108563]
Laptm5,0,2.03722731668701,0.99,0.546,0,0,lysosomal-associated protein transmembrane 5 [Source:MGI Symbol	Acc:MGI:108046]
Il18,0,2.01760361263048,0.674,0.044,0,0,interleukin 18 [Source:MGI Symbol	Acc:MGI:107936]
Gpat3,0,1.98808073827186,0.61,0.049,0,0,glycerol-3-phosphate acyltransferase 3 [Source:MGI Symbol	Acc:MGI:3603816]
Adarb1,0,1.97047365247521,0.748,0.133,0,0,"adenosine deaminase, RNA-specific, B1 [Source:MGI Symbol	Acc:MGI:891999]"
Slc15a3,0,1.95458934857127,0.703,0.115,0,0,"solute carrier family 15, member 3 [Source:MGI Symbol	Acc:MGI:1929691]"
Mpeg1,0,1.9540098290847,0.875,0.208,0,0,macrophage expressed gene 1 [Source:MGI Symbol	Acc:MGI:1333743]
Nav2,0,1.92752698944603,0.865,0.258,0,0,neuron navigator 2 [Source:MGI Symbol	Acc:MGI:2183691]
Lpin1,0,1.91547154721235,0.704,0.115,0,0,lipin 1 [Source:MGI Symbol	Acc:MGI:1891340]
Cd44,0,1.9078715877,0.994,0.544,0,0,CD44 antigen [Source:MGI Symbol	Acc:MGI:88338]
Gm27008,0,1.9006395065373,0.669,0.09,0,0,"predicted gene, 27008 [Source:MGI Symbol	Acc:MGI:5504123]"
Cd164,0,1.89588685775924,0.877,0.289,0,0,CD164 antigen [Source:MGI Symbol	Acc:MGI:1859568]
Kcnn3,0,1.87683446634225,0.573,0.025,0,0,"potassium intermediate/small conductance calcium-activated channel, subfamily N, member 3 [Source:MGI Symbol	Acc:MGI:2153183]"
Serpine1,0,1.87533820366767,0.515,0.074,0,0,"serine (or cysteine) peptidase inhibitor, clade E, member 1 [Source:MGI Symbol	Acc:MGI:97608]"
Ltc4s,0,1.86294298259611,0.58,0.021,0,0,leukotriene C4 synthase [Source:MGI Symbol	Acc:MGI:107498]
Flvcr2,0,1.84366289442167,0.589,0.05,0,0,feline leukemia virus subgroup C cellular receptor 2 [Source:MGI Symbol	Acc:MGI:2384974]
Anxa2,0,1.80960550744223,0.958,0.486,0,0,annexin A2 [Source:MGI Symbol	Acc:MGI:88246]
Tbxas1,0,1.7907665826992,0.646,0.12,0,0,"thromboxane A synthase 1, platelet [Source:MGI Symbol	Acc:MGI:98497]"
Marco,0,1.78995204510764,0.312,0.02,0,0,macrophage receptor with collagenous structure [Source:MGI Symbol	Acc:MGI:1309998]
Grik3,0,1.78725556958801,0.818,0.262,0,0,"glutamate receptor, ionotropic, kainate 3 [Source:MGI Symbol	Acc:MGI:95816]"
Ucp2,0,1.771520260635,0.92,0.392,0,0,"uncoupling protein 2 (mitochondrial, proton carrier) [Source:MGI Symbol	Acc:MGI:109354]"
Shtn1,0,1.75120149262039,0.665,0.093,0,0,shootin 1 [Source:MGI Symbol	Acc:MGI:1918903]
Tlr2,0,1.74126511917988,0.61,0.076,0,0,toll-like receptor 2 [Source:MGI Symbol	Acc:MGI:1346060]
Morn1,0,1.73967119934791,0.605,0.097,0,0,MORN repeat containing 1 [Source:MGI Symbol	Acc:MGI:1924116]
Dst,0,1.72129258463724,0.908,0.389,0,0,dystonin [Source:MGI Symbol	Acc:MGI:104627]
Plet1os,0,1.71329061648897,0.473,0.018,0,0,"placenta expressed transcript 1, opposite strand [Source:MGI Symbol	Acc:MGI:1916881]"
F7,0,1.71264777442274,0.518,0.019,0,0,coagulation factor VII [Source:MGI Symbol	Acc:MGI:109325]
Gsap,0,1.71003321771822,0.826,0.263,0,0,gamma-secretase activating protein [Source:MGI Symbol	Acc:MGI:2442259]
Tmsb4x,0,1.70884631729763,1,0.998,0,0,"thymosin, beta 4, X chromosome [Source:MGI Symbol	Acc:MGI:99510]"
Sort1,0,1.70619886877993,0.741,0.17,0,0,sortilin 1 [Source:MGI Symbol	Acc:MGI:1338015]
Lipa,0,1.70455907681907,0.708,0.154,0,0,lysosomal acid lipase A [Source:MGI Symbol	Acc:MGI:96789]
Snx24,0,1.67907166654301,0.558,0.069,0,0,sorting nexing 24 [Source:MGI Symbol	Acc:MGI:1916476]
Mcemp1,0,1.67883241304489,0.637,0.085,0,0,mast cell expressed membrane protein 1 [Source:MGI Symbol	Acc:MGI:1916439]
Msrb1,0,1.6616699912935,0.871,0.26,0,0,methionine sulfoxide reductase B1 [Source:MGI Symbol	Acc:MGI:1351642]
Tnfaip2,0,1.65625177249205,0.624,0.094,0,0,"tumor necrosis factor, alpha-induced protein 2 [Source:MGI Symbol	Acc:MGI:104960]"
Dapk1,0,1.65288802174645,0.882,0.38,0,0,death associated protein kinase 1 [Source:MGI Symbol	Acc:MGI:1916885]
Creb5,0,1.64041745681018,0.691,0.156,0,0,cAMP responsive element binding protein 5 [Source:MGI Symbol	Acc:MGI:2443973]
Clmp,0,1.63969160412663,0.554,0.073,0,0,CXADR-like membrane protein [Source:MGI Symbol	Acc:MGI:1918816]
Capg,0,1.6361754270752,0.663,0.135,0,0,"capping protein (actin filament), gelsolin-like [Source:MGI Symbol	Acc:MGI:1098259]"
Slc7a2,0,1.63606988453792,0.506,0.032,0,0,"solute carrier family 7 (cationic amino acid transporter, y+ system), member 2 [Source:MGI Symbol	Acc:MGI:99828]"
Gm47093,0,1.63008096171642,0.387,0.025,0,0,"predicted gene, 47093 [Source:MGI Symbol	Acc:MGI:6095824]"
Mthfs,0,1.61988316235885,0.676,0.18,0,0,"5, 10-methenyltetrahydrofolate synthetase [Source:MGI Symbol	Acc:MGI:1340032]"
Klhdc4,0,1.61747616681104,0.554,0.057,0,0,kelch domain containing 4 [Source:MGI Symbol	Acc:MGI:2384569]
Bcar3,0,1.61531721113133,0.671,0.173,0,0,breast cancer anti-estrogen resistance 3 [Source:MGI Symbol	Acc:MGI:1352501]
Pld3,0,1.60699707572925,0.605,0.099,0,0,"phospholipase D family, member 3 [Source:MGI Symbol	Acc:MGI:1333782]"
Ptpn12,0,1.60621448703375,0.926,0.482,0,0,"protein tyrosine phosphatase, non-receptor type 12 [Source:MGI Symbol	Acc:MGI:104673]"
Wfdc21,0,1.60260664004438,0.439,0.023,0,0,WAP four-disulfide core domain 21 [Source:MGI Symbol	Acc:MGI:1913357]
Itgax,0,1.59613489750804,0.604,0.079,0,0,integrin alpha X [Source:MGI Symbol	Acc:MGI:96609]
Ctsk,0,1.59545040259292,0.433,0.039,0,0,cathepsin K [Source:MGI Symbol	Acc:MGI:107823]
Prdx1,0,1.58511593709023,0.945,0.578,0,0,peroxiredoxin 1 [Source:MGI Symbol	Acc:MGI:99523]
Baz1a,0,1.57714871870843,0.91,0.434,0,0,bromodomain adjacent to zinc finger domain 1A [Source:MGI Symbol	Acc:MGI:1309478]
Slc1a2,0,1.57629999710358,0.476,0.079,0,0,"solute carrier family 1 (glial high affinity glutamate transporter), member 2 [Source:MGI Symbol	Acc:MGI:101931]"
Acox1,0,1.55441850972286,0.643,0.177,0,0,"acyl-Coenzyme A oxidase 1, palmitoyl [Source:MGI Symbol	Acc:MGI:1330812]"
Reep5,0,1.54585097229854,0.764,0.241,0,0,receptor accessory protein 5 [Source:MGI Symbol	Acc:MGI:1270152]
Snx10,0,1.53786650073748,0.704,0.179,0,0,sorting nexin 10 [Source:MGI Symbol	Acc:MGI:1919232]
Aprt,0,1.53641014502638,0.694,0.175,0,0,adenine phosphoribosyl transferase [Source:MGI Symbol	Acc:MGI:88061]
Hebp1,0,1.53593603056769,0.557,0.068,0,0,heme binding protein 1 [Source:MGI Symbol	Acc:MGI:1333880]
Eepd1,0,1.52789318277994,0.54,0.099,0,0,endonuclease/exonuclease/phosphatase family domain containing 1 [Source:MGI Symbol	Acc:MGI:1914734]
AI504432,0,1.51959564062745,0.555,0.076,0,0,expressed sequence AI504432 [Source:MGI Symbol	Acc:MGI:2139742]
Cxcl2,2.10199623780683E-278,1.52359926182722,0.404,0.102,4.64057709420614E-274,0,chemokine (C-X-C motif) ligand 2 [Source:MGI Symbol	Acc:MGI:1340094]
Sarnp,3.04612357123346E-218,1.61521634700389,0.596,0.301,6.72492700821211E-214,0,SAP domain containing ribonucleoprotein [Source:MGI Symbol	Acc:MGI:1913368]
Bmp6,0,2.5739780781818,0.923,0.241,0,1,bone morphogenetic protein 6 [Source:MGI Symbol	Acc:MGI:88182]
Ldb2,0,2.45331114061681,0.979,0.35,0,1,LIM domain binding 2 [Source:MGI Symbol	Acc:MGI:894670]
Sema3c,0,2.43885376665946,0.962,0.474,0,1,"sema domain, immunoglobulin domain (Ig), short basic domain, secreted, (semaphorin) 3C [Source:MGI Symbol	Acc:MGI:107557]"
Ptprm,0,2.40596268393476,0.988,0.397,0,1,"protein tyrosine phosphatase, receptor type, M [Source:MGI Symbol	Acc:MGI:102694]"
Nckap5,0,2.27532578553792,0.993,0.479,0,1,NCK-associated protein 5 [Source:MGI Symbol	Acc:MGI:2686394]
Cyyr1,0,2.26538636810899,0.985,0.432,0,1,cysteine and tyrosine-rich protein 1 [Source:MGI Symbol	Acc:MGI:2152187]
Ptprb,0,2.23939361451068,0.993,0.481,0,1,"protein tyrosine phosphatase, receptor type, B [Source:MGI Symbol	Acc:MGI:97809]"
Adgrl3,0,2.20097378383395,0.988,0.561,0,1,adhesion G protein-coupled receptor L3 [Source:MGI Symbol	Acc:MGI:2441950]
Pde3a,0,2.1270058177169,0.945,0.321,0,1,"phosphodiesterase 3A, cGMP inhibited [Source:MGI Symbol	Acc:MGI:1860764]"
Tspan7,0,2.12058460571003,0.979,0.457,0,1,tetraspanin 7 [Source:MGI Symbol	Acc:MGI:1298407]
Samd12,0,2.09909478293839,0.885,0.251,0,1,sterile alpha motif domain containing 12 [Source:MGI Symbol	Acc:MGI:2444518]
Hmcn1,0,2.09150934882338,0.889,0.315,0,1,hemicentin 1 [Source:MGI Symbol	Acc:MGI:2685047]
Iigp1,0,2.06279680427422,0.704,0.226,0,1,interferon inducible GTPase 1 [Source:MGI Symbol	Acc:MGI:1926259]
Calcrl,0,2.05782292138308,0.995,0.637,0,1,calcitonin receptor-like [Source:MGI Symbol	Acc:MGI:1926944]
Arl15,0,2.03424814694383,0.982,0.657,0,1,ADP-ribosylation factor-like 15 [Source:MGI Symbol	Acc:MGI:2442308]
Ptprg,0,2.01864708959974,0.971,0.402,0,1,NA
Cd93,0,1.99425267871211,0.923,0.337,0,1,CD93 antigen [Source:MGI Symbol	Acc:MGI:106664]
Tek,0,1.96943542648317,0.864,0.262,0,1,TEK receptor tyrosine kinase [Source:MGI Symbol	Acc:MGI:98664]
Ncald,0,1.95152190229562,0.85,0.275,0,1,neurocalcin delta [Source:MGI Symbol	Acc:MGI:1196326]
Gm20532,0,1.92718818133537,0.758,0.206,0,1,predicted gene 20532 [Source:MGI Symbol	Acc:MGI:5141997]
Adgrl4,0,1.90076426606906,0.882,0.285,0,1,adhesion G protein-coupled receptor L4 [Source:MGI Symbol	Acc:MGI:2655562]
Ccdc85a,0,1.8878963938529,0.701,0.167,0,1,coiled-coil domain containing 85A [Source:MGI Symbol	Acc:MGI:2445069]
Tmtc2,0,1.8720724326736,0.948,0.412,0,1,transmembrane and tetratricopeptide repeat containing 2 [Source:MGI Symbol	Acc:MGI:1914057]
Ptprk,0,1.84757613216275,0.919,0.382,0,1,"protein tyrosine phosphatase, receptor type, K [Source:MGI Symbol	Acc:MGI:103310]"
Itga1,0,1.84490393455238,0.966,0.449,0,1,integrin alpha 1 [Source:MGI Symbol	Acc:MGI:96599]
Pcdh17,0,1.81829391851439,0.751,0.213,0,1,protocadherin 17 [Source:MGI Symbol	Acc:MGI:2684924]
Cadps2,0,1.80598368799286,0.753,0.19,0,1,Ca2+-dependent activator protein for secretion 2 [Source:MGI Symbol	Acc:MGI:2443963]
Adamts9,0,1.80559431567568,0.601,0.169,0,1,"a disintegrin-like and metallopeptidase (reprolysin type) with thrombospondin type 1 motif, 9 [Source:MGI Symbol	Acc:MGI:1916320]"
Cadm1,0,1.78837082986943,0.897,0.321,0,1,cell adhesion molecule 1 [Source:MGI Symbol	Acc:MGI:1889272]
Epas1,0,1.78226915756012,0.999,0.718,0,1,endothelial PAS domain protein 1 [Source:MGI Symbol	Acc:MGI:109169]
Acer2,0,1.77752128686084,0.75,0.226,0,1,alkaline ceramidase 2 [Source:MGI Symbol	Acc:MGI:1920932]
Adgrf5,0,1.77472515126613,0.973,0.512,0,1,adhesion G protein-coupled receptor F5 [Source:MGI Symbol	Acc:MGI:2182928]
Galnt18,0,1.76071861935346,0.871,0.289,0,1,polypeptide N-acetylgalactosaminyltransferase 18 [Source:MGI Symbol	Acc:MGI:2446239]
Bmpr2,0,1.74170906583578,0.989,0.663,0,1,"bone morphogenetic protein receptor, type II (serine/threonine kinase) [Source:MGI Symbol	Acc:MGI:1095407]"
Rasgrp3,0,1.73937568870794,0.748,0.228,0,1,"RAS, guanyl releasing protein 3 [Source:MGI Symbol	Acc:MGI:3028579]"
Rnf144a,0,1.73487261858214,0.832,0.317,0,1,ring finger protein 144A [Source:MGI Symbol	Acc:MGI:1344401]
Tmem100,0,1.72113022448803,0.898,0.35,0,1,transmembrane protein 100 [Source:MGI Symbol	Acc:MGI:1915138]
Dock9,0,1.71268272837698,0.879,0.346,0,1,dedicator of cytokinesis 9 [Source:MGI Symbol	Acc:MGI:106321]
Cemip2,0,1.70632158358192,0.807,0.284,0,1,cell migration inducing hyaluronidase 2 [Source:MGI Symbol	Acc:MGI:1890373]
Gm4951,0,1.70569445300362,0.495,0.112,0,1,predicted gene 4951 [Source:MGI Symbol	Acc:MGI:3644953]
Slco2a1,0,1.68808446276842,0.866,0.33,0,1,"solute carrier organic anion transporter family, member 2a1 [Source:MGI Symbol	Acc:MGI:1346021]"
Sorbs1,0,1.64828863963298,0.787,0.302,0,1,sorbin and SH3 domain containing 1 [Source:MGI Symbol	Acc:MGI:700014]
Myo10,0,1.6412199798104,0.806,0.281,0,1,myosin X [Source:MGI Symbol	Acc:MGI:107716]
Tm4sf1,0,1.63872968133107,0.77,0.285,0,1,transmembrane 4 superfamily member 1 [Source:MGI Symbol	Acc:MGI:104678]
Flt1,0,1.63706873433639,0.923,0.489,0,1,FMS-like tyrosine kinase 1 [Source:MGI Symbol	Acc:MGI:95558]
Dach1,0,1.63198836561702,0.873,0.322,0,1,dachshund family transcription factor 1 [Source:MGI Symbol	Acc:MGI:1277991]
Tspan9,0,1.62052720716327,0.818,0.294,0,1,tetraspanin 9 [Source:MGI Symbol	Acc:MGI:1924558]
Shank3,0,1.61806079784941,0.692,0.18,0,1,SH3 and multiple ankyrin repeat domains 3 [Source:MGI Symbol	Acc:MGI:1930016]
Itga6,0,1.60501793488686,0.7,0.251,0,1,integrin alpha 6 [Source:MGI Symbol	Acc:MGI:96605]
Plcb1,0,1.59918720220255,0.966,0.601,0,1,"phospholipase C, beta 1 [Source:MGI Symbol	Acc:MGI:97613]"
Mcc,0,1.59527494393481,0.873,0.357,0,1,mutated in colorectal cancers [Source:MGI Symbol	Acc:MGI:96930]
Ghr,0,1.58752471227171,0.915,0.398,0,1,growth hormone receptor [Source:MGI Symbol	Acc:MGI:95708]
Fbxl7,0,1.58382082751149,0.628,0.188,0,1,F-box and leucine-rich repeat protein 7 [Source:MGI Symbol	Acc:MGI:3052506]
Smad6,0,1.58000559916369,0.726,0.255,0,1,SMAD family member 6 [Source:MGI Symbol	Acc:MGI:1336883]
Scn7a,0,1.57862061574293,0.819,0.348,0,1,"sodium channel, voltage-gated, type VII, alpha [Source:MGI Symbol	Acc:MGI:102965]"
Eng,0,1.56576814951999,0.826,0.311,0,1,endoglin [Source:MGI Symbol	Acc:MGI:95392]
Hpgd,0,1.55959731391808,0.857,0.416,0,1,hydroxyprostaglandin dehydrogenase 15 (NAD) [Source:MGI Symbol	Acc:MGI:108085]
Rasal2,0,1.55956704626491,0.834,0.343,0,1,RAS protein activator like 2 [Source:MGI Symbol	Acc:MGI:2443881]
Sox11,0,1.55362661932759,0.569,0.134,0,1,SRY (sex determining region Y)-box 11 [Source:MGI Symbol	Acc:MGI:98359]
Asap2,0,1.54553224832863,0.689,0.226,0,1,"ArfGAP with SH3 domain, ankyrin repeat and PH domain 2 [Source:MGI Symbol	Acc:MGI:2685438]"
Kit,0,1.5359524587287,0.566,0.13,0,1,KIT proto-oncogene receptor tyrosine kinase [Source:MGI Symbol	Acc:MGI:96677]
Clec14a,0,1.52497912659718,0.74,0.259,0,1,"C-type lectin domain family 14, member a [Source:MGI Symbol	Acc:MGI:1914114]"
Etl4,0,1.52257058076111,0.735,0.297,0,1,enhancer trap locus 4 [Source:MGI Symbol	Acc:MGI:95454]
Cdh5,0,1.51454632332857,0.903,0.407,0,1,cadherin 5 [Source:MGI Symbol	Acc:MGI:105057]
Meis2,0,1.48390533590619,0.689,0.219,0,1,Meis homeobox 2 [Source:MGI Symbol	Acc:MGI:108564]
Sema6a,0,1.481245112024,0.791,0.26,0,1,"sema domain, transmembrane domain (TM), and cytoplasmic domain, (semaphorin) 6A [Source:MGI Symbol	Acc:MGI:1203727]"
Fgd5,0,1.48092534610079,0.68,0.186,0,1,"FYVE, RhoGEF and PH domain containing 5 [Source:MGI Symbol	Acc:MGI:2443369]"
Rasgef1a,0,1.48036338623356,0.65,0.19,0,1,"RasGEF domain family, member 1A [Source:MGI Symbol	Acc:MGI:1917977]"
Cav1,0,1.46781465037555,0.896,0.451,0,1,"caveolin 1, caveolae protein [Source:MGI Symbol	Acc:MGI:102709]"
Clec9a,0,1.46376175021805,0.654,0.2,0,1,"C-type lectin domain family 9, member a [Source:MGI Symbol	Acc:MGI:2444608]"
Cd36,0,1.45418017808585,0.981,0.656,0,1,CD36 molecule [Source:MGI Symbol	Acc:MGI:107899]
Plcb4,0,1.44735143515188,0.759,0.293,0,1,"phospholipase C, beta 4 [Source:MGI Symbol	Acc:MGI:107464]"
Hecw2,0,1.43900758269406,0.67,0.224,0,1,"HECT, C2 and WW domain containing E3 ubiquitin protein ligase 2 [Source:MGI Symbol	Acc:MGI:2685817]"
Egfl7,0,1.43711305281334,0.827,0.349,0,1,EGF-like domain 7 [Source:MGI Symbol	Acc:MGI:2449923]
Cavin2,0,1.43117388793932,0.901,0.452,0,1,caveolae associated 2 [Source:MGI Symbol	Acc:MGI:99513]
Nbea,0,1.42279697353312,0.672,0.224,0,1,neurobeachin [Source:MGI Symbol	Acc:MGI:1347075]
Cldn5,0,1.39921291204455,0.909,0.422,0,1,claudin 5 [Source:MGI Symbol	Acc:MGI:1276112]
Casz1,0,1.38970584003562,0.706,0.254,0,1,castor zinc finger 1 [Source:MGI Symbol	Acc:MGI:1196251]
Tspan18,0,1.38021408625265,0.662,0.191,0,1,tetraspanin 18 [Source:MGI Symbol	Acc:MGI:1917186]
Arhgef12,0,1.37952010391193,0.912,0.507,0,1,Rho guanine nucleotide exchange factor (GEF) 12 [Source:MGI Symbol	Acc:MGI:1916882]
Aqp1,0,1.35730937613805,0.781,0.321,0,1,aquaporin 1 [Source:MGI Symbol	Acc:MGI:103201]
Cdk14,0,1.35275154194093,0.968,0.677,0,1,cyclin-dependent kinase 14 [Source:MGI Symbol	Acc:MGI:894318]
Nfib,0,1.34806353158697,0.971,0.524,0,1,nuclear factor I/B [Source:MGI Symbol	Acc:MGI:103188]
Tcf4,0,1.33954031569813,0.973,0.608,0,1,transcription factor 4 [Source:MGI Symbol	Acc:MGI:98506]
Sptbn1,0,1.31753251374168,0.996,0.78,0,1,"spectrin beta, non-erythrocytic 1 [Source:MGI Symbol	Acc:MGI:98388]"
Adgrl2,2.41573518954537E-304,1.31551997817688,0.805,0.341,5.33321857795931E-300,1,adhesion G protein-coupled receptor L2 [Source:MGI Symbol	Acc:MGI:2139714]
Afap1l1,1.05871054663984E-303,1.32613592854022,0.648,0.212,2.33731527381678E-299,1,actin filament associated protein 1-like 1 [Source:MGI Symbol	Acc:MGI:2147199]
Gpihbp1,1.46625643236562E-301,1.42115249951899,0.592,0.181,3.23705432573358E-297,1,GPI-anchored HDL-binding protein 1 [Source:MGI Symbol	Acc:MGI:1915703]
Rhoj,2.10466855240613E-288,1.45607394935247,0.674,0.245,4.646476763147E-284,1,ras homolog family member J [Source:MGI Symbol	Acc:MGI:1931551]
9530026P05Rik,4.63782702295401E-288,1.39057550112181,0.773,0.322,1.02389307185756E-283,1,RIKEN cDNA 9530026P05 gene [Source:MGI Symbol	Acc:MGI:1924659]
Numb,1.75600265543387E-286,1.36491621154253,0.82,0.436,3.87672706240135E-282,1,NUMB endocytic adaptor protein [Source:MGI Symbol	Acc:MGI:107423]
Csgalnact1,4.77082589190317E-282,1.34898579021498,0.614,0.196,1.05325523215546E-277,1,chondroitin sulfate N-acetylgalactosaminyltransferase 1 [Source:MGI Symbol	Acc:MGI:2442354]
Klhl5,3.71524442957831E-281,1.35498338970851,0.724,0.311,8.20214512718003E-277,1,kelch-like 5 [Source:MGI Symbol	Acc:MGI:1919028]
Olfr56,1.72484440389537E-278,1.58630809688331,0.688,0.284,3.80793899047981E-274,1,olfactory receptor 56 [Source:MGI Symbol	Acc:MGI:1333785]
Pdgfd,3.93469658373817E-275,1.41018528915553,0.584,0.179,8.68662964791876E-271,1,"platelet-derived growth factor, D polypeptide [Source:MGI Symbol	Acc:MGI:1919035]"
Meis1,5.37028518998462E-271,1.34241230773918,0.742,0.306,1.18559786139291E-266,1,Meis homeobox 1 [Source:MGI Symbol	Acc:MGI:104717]
Clec1a,1.00848714371551E-270,1.33722009380036,0.691,0.279,2.22643706718072E-266,1,"C-type lectin domain family 1, member a [Source:MGI Symbol	Acc:MGI:2444151]"
Sh3d19,7.31646939841378E-263,1.3172091971643,0.578,0.19,1.61525694908781E-258,1,SH3 domain protein D19 [Source:MGI Symbol	Acc:MGI:1350923]
Efnb2,1.42072675470449E-260,1.44649317794625,0.565,0.186,3.1365384563611E-256,1,ephrin B2 [Source:MGI Symbol	Acc:MGI:105097]
Gbp8,1.3295011635631E-233,1.40035643706701,0.635,0.263,2.93513971879825E-229,1,guanylate-binding protein 8 [Source:MGI Symbol	Acc:MGI:1923324]
Sftpa1,0,4.78075115840927,0.989,0.218,0,2,surfactant associated protein A1 [Source:MGI Symbol	Acc:MGI:109518]
Ank3,0,4.750346358091,0.994,0.072,0,2,"ankyrin 3, epithelial [Source:MGI Symbol	Acc:MGI:88026]"
Cxcl15,0,4.46731536912203,0.952,0.102,0,2,chemokine (C-X-C motif) ligand 15 [Source:MGI Symbol	Acc:MGI:1339941]
Sftpb,0,4.43702102501644,0.986,0.108,0,2,surfactant associated protein B [Source:MGI Symbol	Acc:MGI:109516]
Slc34a2,0,4.09594403375203,0.944,0.067,0,2,"solute carrier family 34 (sodium phosphate), member 2 [Source:MGI Symbol	Acc:MGI:1342284]"
Scd1,0,3.71539767796055,0.921,0.187,0,2,stearoyl-Coenzyme A desaturase 1 [Source:MGI Symbol	Acc:MGI:98239]
Chil1,0,3.23127214721913,0.831,0.036,0,2,chitinase-like 1 [Source:MGI Symbol	Acc:MGI:1340899]
Hc,0,3.15719806316913,0.82,0.031,0,2,hemolytic complement [Source:MGI Symbol	Acc:MGI:96031]
Sftpd,0,3.1561726726304,0.831,0.048,0,2,surfactant associated protein D [Source:MGI Symbol	Acc:MGI:109515]
Wfdc2,0,3.13966758826496,0.89,0.104,0,2,WAP four-disulfide core domain 2 [Source:MGI Symbol	Acc:MGI:1914951]
Ppp1r14c,0,3.13269089963365,0.865,0.046,0,2,"protein phosphatase 1, regulatory inhibitor subunit 14C [Source:MGI Symbol	Acc:MGI:1923392]"
Acoxl,0,3.07450211380307,0.764,0.03,0,2,acyl-Coenzyme A oxidase-like [Source:MGI Symbol	Acc:MGI:1921371]
Mecom,0,3.0196426281915,0.975,0.144,0,2,MDS1 and EVI1 complex locus [Source:MGI Symbol	Acc:MGI:95457]
Lamp3,0,2.98566045759535,0.862,0.029,0,2,lysosomal-associated membrane protein 3 [Source:MGI Symbol	Acc:MGI:2441659]
Cbr2,0,2.54578720741686,0.767,0.09,0,2,carbonyl reductase 2 [Source:MGI Symbol	Acc:MGI:107200]
Bmp1,0,2.5013134590681,0.691,0.045,0,2,bone morphogenetic protein 1 [Source:MGI Symbol	Acc:MGI:88176]
S100g,0,2.48545938866064,0.632,0.036,0,2,S100 calcium binding protein G [Source:MGI Symbol	Acc:MGI:104528]
Lpcat1,0,2.38818057970091,0.84,0.129,0,2,lysophosphatidylcholine acyltransferase 1 [Source:MGI Symbol	Acc:MGI:2384812]
Thsd4,0,2.22558054721576,0.739,0.061,0,2,"thrombospondin, type I, domain containing 4 [Source:MGI Symbol	Acc:MGI:2672033]"
Arhgef38,0,2.18852340572179,0.632,0.018,0,2,Rho guanine nucleotide exchange factor (GEF) 38 [Source:MGI Symbol	Acc:MGI:1924919]
Etv5,0,2.17995550652187,0.666,0.057,0,2,ets variant 5 [Source:MGI Symbol	Acc:MGI:1096867]
Car8,0,2.14500967679162,0.643,0.048,0,2,carbonic anhydrase 8 [Source:MGI Symbol	Acc:MGI:88253]
Sfta2,0,2.027927681324,0.573,0.023,0,2,surfactant associated 2 [Source:MGI Symbol	Acc:MGI:3643293]
Lcn2,0,1.9736777710785,0.483,0.022,0,2,lipocalin 2 [Source:MGI Symbol	Acc:MGI:96757]
Lrp2,0,1.93716072351956,0.497,0.014,0,2,low density lipoprotein receptor-related protein 2 [Source:MGI Symbol	Acc:MGI:95794]
Lgi3,0,1.89703813880129,0.556,0.013,0,2,"leucine-rich repeat LGI family, member 3 [Source:MGI Symbol	Acc:MGI:2182619]"
Ptprf,0,1.87830553752917,0.596,0.036,0,2,"protein tyrosine phosphatase, receptor type, F [Source:MGI Symbol	Acc:MGI:102695]"
Gm39094,0,1.76981440777249,0.433,0.009,0,2,"predicted gene, 39094 [Source:MGI Symbol	Acc:MGI:5621979]"
Muc1,0,1.74666519511136,0.531,0.022,0,2,"mucin 1, transmembrane [Source:MGI Symbol	Acc:MGI:97231]"
Sel1l3,0,1.73617079676926,0.337,0.006,0,2,sel-1 suppressor of lin-12-like 3 (C. elegans) [Source:MGI Symbol	Acc:MGI:1916941]
Rab27b,0,1.71387333414352,0.508,0.04,0,2,"RAB27B, member RAS oncogene family [Source:MGI Symbol	Acc:MGI:1931295]"
Il33,0,1.67998700650153,0.43,0.022,0,2,interleukin 33 [Source:MGI Symbol	Acc:MGI:1924375]
Chia1,0,1.67181937191415,0.376,0.01,0,2,"chitinase, acidic 1 [Source:MGI Symbol	Acc:MGI:1932052]"
Myo5c,0,1.47837348329804,0.416,0.019,0,2,myosin VC [Source:MGI Symbol	Acc:MGI:2442485]
Egfl6,0,1.4589608732618,0.396,0.007,0,2,"EGF-like-domain, multiple 6 [Source:MGI Symbol	Acc:MGI:1858599]"
Kctd8,0,1.38400578703373,0.371,0.02,0,2,potassium channel tetramerisation domain containing 8 [Source:MGI Symbol	Acc:MGI:2443804]
Galnt13,0,1.36148791232835,0.281,0.01,0,2,polypeptide N-acetylgalactosaminyltransferase 13 [Source:MGI Symbol	Acc:MGI:2139447]
Aox3,0,1.34913737873709,0.365,0.018,0,2,aldehyde oxidase 3 [Source:MGI Symbol	Acc:MGI:1918974]
Epha7,0,1.33752135457042,0.312,0.01,0,2,Eph receptor A7 [Source:MGI Symbol	Acc:MGI:95276]
Tinag,0,1.24559892366352,0.253,0.006,0,2,tubulointerstitial nephritis antigen [Source:MGI Symbol	Acc:MGI:1349477]
Slco4c1,0,1.22227118692065,0.301,0.009,0,2,"solute carrier organic anion transporter family, member 4C1 [Source:MGI Symbol	Acc:MGI:2442784]"
Pi4k2b,6.84468631350846E-308,1.83159770936246,0.612,0.068,1.51110139743326E-303,2,phosphatidylinositol 4-kinase type 2 beta [Source:MGI Symbol	Acc:MGI:1914323]
Nkx2-1,1.45515928498778E-306,1.31082437884039,0.388,0.023,3.21255515346752E-302,2,NK2 homeobox 1 [Source:MGI Symbol	Acc:MGI:108067]
Met,1.7908470223877E-306,1.36148858062334,0.371,0.021,3.95365297132533E-302,2,met proto-oncogene [Source:MGI Symbol	Acc:MGI:96969]
Grb14,2.86305256398465E-303,2.15004398885109,0.685,0.089,6.32076114550891E-299,2,growth factor receptor bound protein 14 [Source:MGI Symbol	Acc:MGI:1355324]
Ccdc141,2.18051976594099E-287,1.67288641961056,0.511,0.048,4.81393348726792E-283,2,coiled-coil domain containing 141 [Source:MGI Symbol	Acc:MGI:1919735]
Ppp1r9a,2.7875563981834E-275,1.86051205175236,0.612,0.076,6.15408826026949E-271,2,"protein phosphatase 1, regulatory subunit 9A [Source:MGI Symbol	Acc:MGI:2442401]"
Dram1,1.10854341213293E-267,2.00967937417967,0.728,0.118,2.44733129096586E-263,2,DNA-damage regulated autophagy modulator 1 [Source:MGI Symbol	Acc:MGI:1918962]
Arhgap44,3.82577320954191E-254,1.40587182420005,0.39,0.03,8.44615951470567E-250,2,Rho GTPase activating protein 44 [Source:MGI Symbol	Acc:MGI:2144423]
Atp1b1,3.3323507696309E-235,1.22525954653786,0.388,0.032,7.35683079411414E-231,2,"ATPase, Na+/K+ transporting, beta 1 polypeptide [Source:MGI Symbol	Acc:MGI:88108]"
Abca3,1.02015178067225E-234,1.95839226389444,0.758,0.15,2.25218908619012E-230,2,"ATP-binding cassette, sub-family A (ABC1), member 3 [Source:MGI Symbol	Acc:MGI:1351617]"
Napsa,1.7870561763391E-234,2.10674328053388,0.801,0.175,3.94528392050382E-230,2,napsin A aspartic peptidase [Source:MGI Symbol	Acc:MGI:109365]
Sftpc,1.38428618825655E-221,5.73702486684692,0.997,0.862,3.05608861781399E-217,2,surfactant associated protein C [Source:MGI Symbol	Acc:MGI:109517]
Tmem163,6.27657464186496E-216,1.96343477299026,0.761,0.156,1.38567938368453E-211,2,transmembrane protein 163 [Source:MGI Symbol	Acc:MGI:1919410]
Fasn,1.7736386320536E-213,1.56137449522667,0.489,0.061,3.91566200798473E-209,2,fatty acid synthase [Source:MGI Symbol	Acc:MGI:95485]
Cpm,9.0473633362434E-209,1.92785338669567,0.742,0.152,1.99738640374246E-204,2,carboxypeptidase M [Source:MGI Symbol	Acc:MGI:1917824]
Wwc1,3.31809905483455E-208,1.37275872067137,0.483,0.058,7.32536728335823E-204,2,"WW, C2 and coiled-coil domain containing 1 [Source:MGI Symbol	Acc:MGI:2388637]"
Rnase4,9.2655565738559E-202,1.80199382909684,0.683,0.133,2.04555692481017E-197,2,"ribonuclease, RNase A family 4 [Source:MGI Symbol	Acc:MGI:1926217]"
Pip5k1b,8.87449884381826E-201,1.90394381470976,0.742,0.163,1.95922310974976E-196,2,"phosphatidylinositol-4-phosphate 5-kinase, type 1 beta [Source:MGI Symbol	Acc:MGI:107930]"
Myo5b,1.34525986229321E-198,1.27407555532121,0.368,0.035,2.96993019798471E-194,2,myosin VB [Source:MGI Symbol	Acc:MGI:106598]
Gja1,1.72695796483284E-198,1.27661836027948,0.306,0.023,3.81260509896147E-194,2,"gap junction protein, alpha 1 [Source:MGI Symbol	Acc:MGI:95713]"
Rai14,2.30890692967605E-185,1.77663552872666,0.691,0.145,5.09737382864582E-181,2,retinoic acid induced 14 [Source:MGI Symbol	Acc:MGI:1922896]
Cmtm8,1.90523296015257E-183,1.38275624667714,0.522,0.078,4.20618280612883E-179,2,CKLF-like MARVEL transmembrane domain containing 8 [Source:MGI Symbol	Acc:MGI:2447167]
Ces1d,5.07773179829057E-172,1.34052755972037,0.449,0.062,1.12101084910861E-167,2,carboxylesterase 1D [Source:MGI Symbol	Acc:MGI:2148202]
Pde4d,1.68220734032875E-171,2.09930925006435,0.983,0.608,3.71380914524378E-167,2,"phosphodiesterase 4D, cAMP specific [Source:MGI Symbol	Acc:MGI:99555]"
Cdh1,3.54958802285938E-170,1.37754132797003,0.469,0.069,7.83642547806666E-166,2,cadherin 1 [Source:MGI Symbol	Acc:MGI:88354]
Cldn18,5.81410718220314E-168,1.55406670493957,0.618,0.122,1.28358044261499E-163,2,claudin 18 [Source:MGI Symbol	Acc:MGI:1929209]
Snx25,7.94109198186435E-168,1.76037063168943,0.646,0.14,1.75315487683619E-163,2,sorting nexin 25 [Source:MGI Symbol	Acc:MGI:2142610]
Alcam,1.67299636917813E-165,2.07811348786104,0.969,0.458,3.69347408423455E-161,2,activated leukocyte cell adhesion molecule [Source:MGI Symbol	Acc:MGI:1313266]
Gclc,1.73392390669966E-164,2.11891173476341,0.851,0.287,3.82798380882084E-160,2,"glutamate-cysteine ligase, catalytic subunit [Source:MGI Symbol	Acc:MGI:104990]"
Atp8a1,1.36994615365927E-154,2.0202065543718,0.941,0.513,3.02443012343357E-150,2,"ATPase, aminophospholipid transporter (APLT), class I, type 8A, member 1 [Source:MGI Symbol	Acc:MGI:1330848]"
Mme,1.58870806186654E-154,1.32662019532645,0.444,0.066,3.50739078818275E-150,2,membrane metallo endopeptidase [Source:MGI Symbol	Acc:MGI:97004]
mt-Nd4l,1.89546401069702E-154,1.26418665110942,1,0.995,4.18461589641582E-150,2,mitochondrially encoded NADH dehydrogenase 4L [Source:MGI Symbol	Acc:MGI:102497]
Elovl1,4.33009882046891E-153,1.77711443377365,0.638,0.153,9.55955916594922E-149,2,"elongation of very long chain fatty acids (FEN1/Elo2, SUR4/Elo3, yeast)-like 1 [Source:MGI Symbol	Acc:MGI:1858959]"
Npc2,1.42939566458208E-152,2.17715918136511,0.949,0.574,3.15567680869785E-148,2,NPC intracellular cholesterol transporter 2 [Source:MGI Symbol	Acc:MGI:1915213]
Sdc4,1.28682418433492E-151,1.54830738207507,0.669,0.159,2.8409217517562E-147,2,syndecan 4 [Source:MGI Symbol	Acc:MGI:1349164]
Prnp,3.22479610986299E-145,1.3068144928009,0.396,0.057,7.11938237174453E-141,2,prion protein [Source:MGI Symbol	Acc:MGI:97769]
Itga9,2.1344519380297E-144,1.84216292305124,0.789,0.268,4.71222954358817E-140,2,integrin alpha 9 [Source:MGI Symbol	Acc:MGI:104756]
mt-Nd2,4.14255891938067E-139,1.36057488563148,1,0.941,9.1455273263167E-135,2,mitochondrially encoded NADH dehydrogenase 2 [Source:MGI Symbol	Acc:MGI:102500]
Slc12a2,1.25284089296959E-136,1.63358670087995,0.646,0.165,2.76589683940896E-132,2,"solute carrier family 12, member 2 [Source:MGI Symbol	Acc:MGI:101924]"
Zdhhc3,5.19506698082907E-131,1.31881965593316,0.461,0.084,1.14691493735763E-126,2,"zinc finger, DHHC domain containing 3 [Source:MGI Symbol	Acc:MGI:1926134]"
Errfi1,1.32269386133101E-126,1.65755337644855,0.649,0.183,2.92011123766046E-122,2,ERBB receptor feedback inhibitor 1 [Source:MGI Symbol	Acc:MGI:1921405]
Pde7b,6.87935184086465E-121,1.49254136643023,0.621,0.158,1.51875450590769E-116,2,phosphodiesterase 7B [Source:MGI Symbol	Acc:MGI:1352752]
Mid1ip1,2.3356010036479E-116,1.25881554029159,0.458,0.093,5.15630633575347E-112,2,Mid1 interacting protein 1 (gastrulation specific G12-like (zebrafish)) [Source:MGI Symbol	Acc:MGI:1915291]
Atp11a,6.55628339211539E-116,1.39051610367139,0.598,0.157,1.44743068447731E-111,2,"ATPase, class VI, type 11A [Source:MGI Symbol	Acc:MGI:1354735]"
Cftr,1.74520562829787E-114,1.24850740578422,0.306,0.042,3.85289046559321E-110,2,cystic fibrosis transmembrane conductance regulator [Source:MGI Symbol	Acc:MGI:88388]
Adk,1.32678309032901E-111,1.45682728017106,0.913,0.454,2.92913902851936E-107,2,adenosine kinase [Source:MGI Symbol	Acc:MGI:87930]
Pard3,1.31645611633567E-110,1.42220880951195,0.834,0.329,2.90634016803425E-106,2,par-3 family cell polarity regulator [Source:MGI Symbol	Acc:MGI:2135608]
Nckap5,9.03005628279047E-110,1.30851058268428,0.992,0.524,1.99356552555165E-105,2,NCK-associated protein 5 [Source:MGI Symbol	Acc:MGI:2686394]
Acsl4,9.61425299873859E-105,1.43593657494694,0.635,0.198,2.12253863453152E-100,2,acyl-CoA synthetase long-chain family member 4 [Source:MGI Symbol	Acc:MGI:1354713]
Acaca,3.58379990470868E-96,1.36595715461056,0.573,0.169,7.91195504962536E-92,2,acetyl-Coenzyme A carboxylase alpha [Source:MGI Symbol	Acc:MGI:108451]
mt-Nd5,7.08201387682766E-95,1.28503017479449,0.938,0.672,1.56349620358724E-90,2,mitochondrially encoded NADH dehydrogenase 5 [Source:MGI Symbol	Acc:MGI:102496]
Tanc2,9.31475736138117E-94,1.31373591564628,0.685,0.242,2.05641898267212E-89,2,"tetratricopeptide repeat, ankyrin repeat and coiled-coil containing 2 [Source:MGI Symbol	Acc:MGI:2444121]"
Scd2,1.03723425711665E-92,1.26428317140997,0.61,0.189,2.28990206943643E-88,2,stearoyl-Coenzyme A desaturase 2 [Source:MGI Symbol	Acc:MGI:98240]
Lyz2,1.47626562798398E-92,1.44256817020619,0.978,0.671,3.25915162690022E-88,2,lysozyme 2 [Source:MGI Symbol	Acc:MGI:96897]
Cat,4.4447707519637E-92,1.31440835460636,0.598,0.189,9.81272038911027E-88,2,catalase [Source:MGI Symbol	Acc:MGI:88271]
Chka,2.78016723002557E-70,1.38418477515106,0.764,0.384,6.13777519372744E-66,2,choline kinase alpha [Source:MGI Symbol	Acc:MGI:107760]
Tmem132d,3.09592967483169E-67,1.27294394135814,0.764,0.45,6.83488394312592E-63,2,transmembrane protein 132D [Source:MGI Symbol	Acc:MGI:3044963]
Tmem164,8.98544445024508E-49,1.38760659600521,0.73,0.424,1.98371657128061E-44,2,transmembrane protein 164 [Source:MGI Symbol	Acc:MGI:2148020]
Lyz1,7.32360202989568E-48,1.95943957652582,0.281,0.074,1.61683162014007E-43,2,lysozyme 1 [Source:MGI Symbol	Acc:MGI:96902]
Ptprd,0,3.28978630390164,0.95,0.133,0,3,"protein tyrosine phosphatase, receptor type, D [Source:MGI Symbol	Acc:MGI:97812]"
Itga8,0,3.119626358323,0.862,0.072,0,3,integrin alpha 8 [Source:MGI Symbol	Acc:MGI:109442]
Npnt,0,3.11117375706305,0.93,0.211,0,3,nephronectin [Source:MGI Symbol	Acc:MGI:2148811]
Slit2,0,3.10707475434544,0.853,0.063,0,3,slit guidance ligand 2 [Source:MGI Symbol	Acc:MGI:1315205]
Limch1,0,3.09427509788352,0.98,0.33,0,3,LIM and calponin homology domains 1 [Source:MGI Symbol	Acc:MGI:1924819]
Mgp,0,3.05031571742247,0.95,0.344,0,3,matrix Gla protein [Source:MGI Symbol	Acc:MGI:96976]
Unc5c,0,3.01318382912052,0.804,0.038,0,3,unc-5 netrin receptor C [Source:MGI Symbol	Acc:MGI:1095412]
C7,0,2.93863542486493,0.721,0.033,0,3,complement component 7 [Source:MGI Symbol	Acc:MGI:88235]
Robo2,0,2.9369237514882,0.794,0.049,0,3,roundabout guidance receptor 2 [Source:MGI Symbol	Acc:MGI:1890110]
Cacnb2,0,2.9188424285006,0.927,0.171,0,3,"calcium channel, voltage-dependent, beta 2 subunit [Source:MGI Symbol	Acc:MGI:894644]"
Cdh11,0,2.87557633429911,0.793,0.06,0,3,cadherin 11 [Source:MGI Symbol	Acc:MGI:99217]
Nox4,0,2.85877345628576,0.791,0.073,0,3,NADPH oxidase 4 [Source:MGI Symbol	Acc:MGI:1354184]
Inmt,0,2.85237154328391,0.933,0.289,0,3,indolethylamine N-methyltransferase [Source:MGI Symbol	Acc:MGI:102963]
Plxdc2,0,2.83616023197577,0.955,0.345,0,3,plexin domain containing 2 [Source:MGI Symbol	Acc:MGI:1914698]
Nebl,0,2.78200191108851,0.881,0.163,0,3,nebulette [Source:MGI Symbol	Acc:MGI:1921353]
Gsn,0,2.72881896563664,0.992,0.457,0,3,gelsolin [Source:MGI Symbol	Acc:MGI:95851]
Astn2,0,2.69947275925834,0.777,0.056,0,3,astrotactin 2 [Source:MGI Symbol	Acc:MGI:1889277]
Cacna1d,0,2.69149831587649,0.818,0.099,0,3,"calcium channel, voltage-dependent, L type, alpha 1D subunit [Source:MGI Symbol	Acc:MGI:88293]"
Adra1a,0,2.68230416553043,0.714,0.036,0,3,"adrenergic receptor, alpha 1a [Source:MGI Symbol	Acc:MGI:104773]"
Arhgap6,0,2.6179564301014,0.935,0.306,0,3,Rho GTPase activating protein 6 [Source:MGI Symbol	Acc:MGI:1196332]
Fhl1,0,2.57046250500158,0.89,0.177,0,3,four and a half LIM domains 1 [Source:MGI Symbol	Acc:MGI:1298387]
Prdm6,0,2.54456658389716,0.747,0.056,0,3,PR domain containing 6 [Source:MGI Symbol	Acc:MGI:2684938]
Mylk,0,2.50243158826556,0.905,0.234,0,3,"myosin, light polypeptide kinase [Source:MGI Symbol	Acc:MGI:894806]"
Macf1,0,2.46704256656914,0.999,0.831,0,3,microtubule-actin crosslinking factor 1 [Source:MGI Symbol	Acc:MGI:108559]
Spon1,0,2.4263812183189,0.8,0.145,0,3,"spondin 1, (f-spondin) extracellular matrix protein [Source:MGI Symbol	Acc:MGI:2385287]"
Dock4,0,2.40596316623645,0.989,0.602,0,3,dedicator of cytokinesis 4 [Source:MGI Symbol	Acc:MGI:1918006]
Plpp3,0,2.39112932094746,0.9,0.28,0,3,phospholipid phosphatase 3 [Source:MGI Symbol	Acc:MGI:1915166]
Slit3,0,2.38299261947317,0.745,0.082,0,3,slit guidance ligand 3 [Source:MGI Symbol	Acc:MGI:1315202]
Pdgfra,0,2.38020496133915,0.735,0.068,0,3,"platelet derived growth factor receptor, alpha polypeptide [Source:MGI Symbol	Acc:MGI:97530]"
Mamdc2,0,2.33246076387271,0.661,0.075,0,3,MAM domain containing 2 [Source:MGI Symbol	Acc:MGI:1918988]
Colec12,0,2.32947179472291,0.758,0.098,0,3,collectin sub-family member 12 [Source:MGI Symbol	Acc:MGI:2152907]
Angpt1,0,2.31321623284902,0.766,0.126,0,3,angiopoietin 1 [Source:MGI Symbol	Acc:MGI:108448]
Hs6st3,0,2.24767104881507,0.563,0.043,0,3,heparan sulfate 6-O-sulfotransferase 3 [Source:MGI Symbol	Acc:MGI:1354960]
Fmo2,0,2.22273936491225,0.907,0.283,0,3,flavin containing monooxygenase 2 [Source:MGI Symbol	Acc:MGI:1916776]
Ogn,0,2.21995366780904,0.799,0.179,0,3,osteoglycin [Source:MGI Symbol	Acc:MGI:109278]
Col1a2,0,2.19203321001091,0.738,0.078,0,3,"collagen, type I, alpha 2 [Source:MGI Symbol	Acc:MGI:88468]"
Rbms3,0,2.17172742598606,0.927,0.225,0,3,"RNA binding motif, single stranded interacting protein [Source:MGI Symbol	Acc:MGI:2444477]"
Pbx1,0,2.16894742643478,0.992,0.603,0,3,pre B cell leukemia homeobox 1 [Source:MGI Symbol	Acc:MGI:97495]
Bgn,0,2.16054107076423,0.856,0.241,0,3,biglycan [Source:MGI Symbol	Acc:MGI:88158]
Aldh1a1,0,2.14377108228216,0.798,0.185,0,3,"aldehyde dehydrogenase family 1, subfamily A1 [Source:MGI Symbol	Acc:MGI:1353450]"
Fat3,0,2.14340187237842,0.502,0.027,0,3,FAT atypical cadherin 3 [Source:MGI Symbol	Acc:MGI:2444314]
Eln,0,2.08722465190706,0.683,0.122,0,3,elastin [Source:MGI Symbol	Acc:MGI:95317]
Pcolce2,0,2.07352486335882,0.773,0.157,0,3,procollagen C-endopeptidase enhancer 2 [Source:MGI Symbol	Acc:MGI:1923727]
Pdzrn3,0,2.07285491644563,0.587,0.055,0,3,PDZ domain containing RING finger 3 [Source:MGI Symbol	Acc:MGI:1933157]
Mfap4,0,2.06412362380002,0.632,0.141,0,3,microfibrillar-associated protein 4 [Source:MGI Symbol	Acc:MGI:1342276]
Lama2,0,2.05695943653157,0.702,0.07,0,3,"laminin, alpha 2 [Source:MGI Symbol	Acc:MGI:99912]"
Cp,0,2.03929608398361,0.573,0.056,0,3,ceruloplasmin [Source:MGI Symbol	Acc:MGI:88476]
Serping1,0,2.03546841561719,0.759,0.106,0,3,"serine (or cysteine) peptidase inhibitor, clade G, member 1 [Source:MGI Symbol	Acc:MGI:894696]"
Sod3,0,2.03147095711934,0.651,0.063,0,3,"superoxide dismutase 3, extracellular [Source:MGI Symbol	Acc:MGI:103181]"
Prex2,0,2.01891811647743,0.955,0.391,0,3,"phosphatidylinositol-3,4,5-trisphosphate-dependent Rac exchange factor 2 [Source:MGI Symbol	Acc:MGI:1923385]"
Cacna2d1,0,2.00257213590817,0.632,0.084,0,3,"calcium channel, voltage-dependent, alpha2/delta subunit 1 [Source:MGI Symbol	Acc:MGI:88295]"
Col3a1,0,1.98698653363581,0.649,0.075,0,3,"collagen, type III, alpha 1 [Source:MGI Symbol	Acc:MGI:88453]"
Robo1,0,1.96452808579842,0.531,0.04,0,3,roundabout guidance receptor 1 [Source:MGI Symbol	Acc:MGI:1274781]
Prelp,0,1.96060589244196,0.657,0.086,0,3,proline arginine-rich end leucine-rich repeat [Source:MGI Symbol	Acc:MGI:2151110]
Cacna1c,0,1.95867968084738,0.772,0.165,0,3,"calcium channel, voltage-dependent, L type, alpha 1C subunit [Source:MGI Symbol	Acc:MGI:103013]"
Bicc1,0,1.9434970017239,0.652,0.075,0,3,BicC family RNA binding protein 1 [Source:MGI Symbol	Acc:MGI:1933388]
Magi2,0,1.94065098340763,0.58,0.085,0,3,"membrane associated guanylate kinase, WW and PDZ domain containing 2 [Source:MGI Symbol	Acc:MGI:1354953]"
Mxra8,0,1.92820998222484,0.637,0.102,0,3,matrix-remodelling associated 8 [Source:MGI Symbol	Acc:MGI:1922011]
Col1a1,0,1.915305604389,0.598,0.056,0,3,"collagen, type I, alpha 1 [Source:MGI Symbol	Acc:MGI:88467]"
Gpx3,0,1.91382284247692,0.831,0.286,0,3,glutathione peroxidase 3 [Source:MGI Symbol	Acc:MGI:105102]
Nr2f2,0,1.89819204735809,0.74,0.163,0,3,"nuclear receptor subfamily 2, group F, member 2 [Source:MGI Symbol	Acc:MGI:1352452]"
Meox2,0,1.87370220370999,0.494,0.027,0,3,mesenchyme homeobox 2 [Source:MGI Symbol	Acc:MGI:103219]
Adamts17,0,1.86925407608555,0.509,0.026,0,3,"a disintegrin-like and metallopeptidase (reprolysin type) with thrombospondin type 1 motif, 17 [Source:MGI Symbol	Acc:MGI:3588195]"
Nrg2,0,1.86628174886456,0.56,0.047,0,3,neuregulin 2 [Source:MGI Symbol	Acc:MGI:1098246]
Frmd4b,0,1.85628397274127,0.882,0.344,0,3,FERM domain containing 4B [Source:MGI Symbol	Acc:MGI:2141794]
Bnc2,0,1.8399080639254,0.563,0.04,0,3,basonuclin 2 [Source:MGI Symbol	Acc:MGI:2443805]
Ablim3,0,1.81815349940319,0.597,0.075,0,3,"actin binding LIM protein family, member 3 [Source:MGI Symbol	Acc:MGI:2442582]"
Gpm6b,0,1.81120901396653,0.655,0.117,0,3,glycoprotein m6b [Source:MGI Symbol	Acc:MGI:107672]
Col6a3,0,1.80188491359692,0.518,0.035,0,3,"collagen, type VI, alpha 3 [Source:MGI Symbol	Acc:MGI:88461]"
Abca8a,0,1.79833634877717,0.604,0.059,0,3,"ATP-binding cassette, sub-family A (ABC1), member 8a [Source:MGI Symbol	Acc:MGI:2386846]"
Col13a1,0,1.79098037277367,0.489,0.023,0,3,"collagen, type XIII, alpha 1 [Source:MGI Symbol	Acc:MGI:1277201]"
Ltbp4,0,1.78857768945719,0.674,0.126,0,3,latent transforming growth factor beta binding protein 4 [Source:MGI Symbol	Acc:MGI:1321395]
Plcxd3,0,1.76633474015209,0.436,0.041,0,3,"phosphatidylinositol-specific phospholipase C, X domain containing 3 [Source:MGI Symbol	Acc:MGI:2442605]"
Cdo1,0,1.75991450522071,0.572,0.083,0,3,"cysteine dioxygenase 1, cytosolic [Source:MGI Symbol	Acc:MGI:105925]"
Ctnnd2,0,1.74478044166689,0.486,0.059,0,3,"catenin (cadherin associated protein), delta 2 [Source:MGI Symbol	Acc:MGI:1195966]"
Fbn1,0,1.72023926481587,0.583,0.071,0,3,fibrillin 1 [Source:MGI Symbol	Acc:MGI:95489]
Chsy3,0,1.70532911412072,0.423,0.039,0,3,chondroitin sulfate synthase 3 [Source:MGI Symbol	Acc:MGI:1926173]
Gulp1,0,1.70506372963317,0.675,0.157,0,3,"GULP, engulfment adaptor PTB domain containing 1 [Source:MGI Symbol	Acc:MGI:1920407]"
Atp1a2,0,1.67796493335841,0.499,0.038,0,3,"ATPase, Na+/K+ transporting, alpha 2 polypeptide [Source:MGI Symbol	Acc:MGI:88106]"
Gria3,0,1.64284483145321,0.482,0.041,0,3,"glutamate receptor, ionotropic, AMPA3 (alpha 3) [Source:MGI Symbol	Acc:MGI:95810]"
Map7d3,0,1.6401657093598,0.35,0.023,0,3,MAP7 domain containing 3 [Source:MGI Symbol	Acc:MGI:2445051]
Gpc3,0,1.62581633529299,0.558,0.074,0,3,glypican 3 [Source:MGI Symbol	Acc:MGI:104903]
Zfpm2,0,1.61165498446923,0.587,0.091,0,3,"zinc finger protein, multitype 2 [Source:MGI Symbol	Acc:MGI:1334444]"
Scube2,0,1.6045508480018,0.434,0.032,0,3,"signal peptide, CUB domain, EGF-like 2 [Source:MGI Symbol	Acc:MGI:1928765]"
Scn3a,0,1.60172106435401,0.415,0.024,0,3,"sodium channel, voltage-gated, type III, alpha [Source:MGI Symbol	Acc:MGI:98249]"
C1qtnf7,0,1.59590588945149,0.492,0.058,0,3,C1q and tumor necrosis factor related protein 7 [Source:MGI Symbol	Acc:MGI:1925911]
Loxl1,0,1.59005354904077,0.473,0.043,0,3,lysyl oxidase-like 1 [Source:MGI Symbol	Acc:MGI:106096]
Slc1a3,0,1.58318521580169,0.476,0.051,0,3,"solute carrier family 1 (glial high affinity glutamate transporter), member 3 [Source:MGI Symbol	Acc:MGI:99917]"
Slc24a3,0,1.58021149054672,0.48,0.067,0,3,"solute carrier family 24 (sodium/potassium/calcium exchanger), member 3 [Source:MGI Symbol	Acc:MGI:2137513]"
Nav3,0,1.57225286713209,0.35,0.023,0,3,neuron navigator 3 [Source:MGI Symbol	Acc:MGI:2183703]
Cfh,0,1.56018422876773,0.676,0.143,0,3,complement component factor h [Source:MGI Symbol	Acc:MGI:88385]
Pid1,1.28301775168961E-305,1.73829309305542,0.914,0.36,2.83251829040516E-301,3,phosphotyrosine interaction domain containing 1 [Source:MGI Symbol	Acc:MGI:2138391]
Sparcl1,1.87364413688949E-304,1.64855922319097,0.668,0.166,4.13644416101092E-300,3,SPARC-like 1 [Source:MGI Symbol	Acc:MGI:108110]
Gyg,1.44585375607206E-303,1.75237000197691,0.704,0.204,3.19201133728029E-299,3,glycogenin [Source:MGI Symbol	Acc:MGI:1351614]
Ism1,4.13213087665728E-303,1.66493696248373,0.462,0.073,9.12250533639628E-299,3,"isthmin 1, angiogenesis inhibitor [Source:MGI Symbol	Acc:MGI:2442963]"
Lbh,9.22179037930763E-289,1.69769770256324,0.835,0.331,2.03589466203974E-284,3,limb-bud and heart [Source:MGI Symbol	Acc:MGI:1925139]
Shroom3,9.36978611141438E-266,1.66924699490813,0.861,0.338,2.06856767981695E-261,3,shroom family member 3 [Source:MGI Symbol	Acc:MGI:1351655]
Ltbp1,4.10340899139085E-242,1.56898719872684,0.584,0.149,9.05909603029358E-238,3,latent transforming growth factor beta binding protein 1 [Source:MGI Symbol	Acc:MGI:109151]
Stard13,2.50605711691141E-239,1.62415597941732,0.738,0.251,5.53262229700532E-235,3,StAR-related lipid transfer (START) domain containing 13 [Source:MGI Symbol	Acc:MGI:2385331]
Egr1,1.37109677715812E-178,1.62188378277238,0.914,0.638,3.02697035493198E-174,3,early growth response 1 [Source:MGI Symbol	Acc:MGI:95295]
Bmp6,1.19865809381343E-40,2.19066112849329,1,0.316,2.64627747371191E-36,4,bone morphogenetic protein 6 [Source:MGI Symbol	Acc:MGI:88182]
Slc2a13,1.98354138826864E-40,1.31653110097839,0.534,0.073,4.37906432288068E-36,4,"solute carrier family 2 (facilitated glucose transporter), member 13 [Source:MGI Symbol	Acc:MGI:2146030]"
Kit,4.43405126239538E-37,1.54621964198133,0.81,0.176,9.78905497199028E-33,4,KIT proto-oncogene receptor tyrosine kinase [Source:MGI Symbol	Acc:MGI:96677]
Gm4951,3.17648978360569E-35,1.73635800328408,0.724,0.153,7.01273649526628E-31,4,predicted gene 4951 [Source:MGI Symbol	Acc:MGI:3644953]
Ccdc85a,2.21648179288475E-34,1.9008626713832,0.845,0.224,4.89332685415167E-30,4,coiled-coil domain containing 85A [Source:MGI Symbol	Acc:MGI:2445069]
Tek,3.08602840496533E-33,1.72683165437777,0.983,0.327,6.81302490964197E-29,4,TEK receptor tyrosine kinase [Source:MGI Symbol	Acc:MGI:98664]
Adgrl3,1.06443000208301E-32,2.16751730163427,1,0.608,2.34994211559866E-28,4,adhesion G protein-coupled receptor L3 [Source:MGI Symbol	Acc:MGI:2441950]
Ptprm,3.21190600983853E-32,1.97037405940227,1,0.462,7.09092489792052E-28,4,"protein tyrosine phosphatase, receptor type, M [Source:MGI Symbol	Acc:MGI:102694]"
Nckap5,3.96911102706504E-32,2.09912614910379,1,0.536,8.76260641445149E-28,4,NCK-associated protein 5 [Source:MGI Symbol	Acc:MGI:2686394]
Cadm1,6.06779175092523E-31,1.71501051661301,0.983,0.384,1.33958638485176E-26,4,cell adhesion molecule 1 [Source:MGI Symbol	Acc:MGI:1889272]
Adgrl4,2.40857862758858E-30,1.63530183870272,0.983,0.35,5.31741903612731E-26,4,adhesion G protein-coupled receptor L4 [Source:MGI Symbol	Acc:MGI:2655562]
Tspan18,3.22897694907487E-30,1.55073849352425,0.862,0.242,7.12861241047258E-26,4,tetraspanin 18 [Source:MGI Symbol	Acc:MGI:1917186]
Ldb2,5.41961022224268E-30,1.79358885570285,1,0.419,1.19648734876452E-25,4,LIM domain binding 2 [Source:MGI Symbol	Acc:MGI:894670]
Cemip2,1.01275329300751E-29,1.65958127014129,0.914,0.34,2.23585544497267E-25,4,cell migration inducing hyaluronidase 2 [Source:MGI Symbol	Acc:MGI:1890373]
Cyyr1,1.12834261565923E-29,1.78506726077054,1,0.493,2.49104199259088E-25,4,cysteine and tyrosine-rich protein 1 [Source:MGI Symbol	Acc:MGI:2152187]
Grik2,1.38555514460365E-29,1.45088854289085,0.448,0.068,3.05889009274148E-25,4,"glutamate receptor, ionotropic, kainate 2 (beta 2) [Source:MGI Symbol	Acc:MGI:95815]"
Iigp1,1.45091852777867E-29,2.25938459064797,0.862,0.278,3.20319283377698E-25,4,interferon inducible GTPase 1 [Source:MGI Symbol	Acc:MGI:1926259]
Sema3c,1.56602281445107E-29,1.89897403263226,1,0.527,3.45730856746362E-25,4,"sema domain, immunoglobulin domain (Ig), short basic domain, secreted, (semaphorin) 3C [Source:MGI Symbol	Acc:MGI:107557]"
Hmcn1,1.90723627274626E-29,1.83728001059818,0.948,0.378,4.21060551934192E-25,4,hemicentin 1 [Source:MGI Symbol	Acc:MGI:2685047]
Ncald,4.03425675422972E-29,1.80784411969382,0.914,0.338,8.90642863631294E-25,4,neurocalcin delta [Source:MGI Symbol	Acc:MGI:1196326]
Dach1,6.71097326638953E-29,1.62675759183707,1,0.382,1.48158156802082E-24,4,dachshund family transcription factor 1 [Source:MGI Symbol	Acc:MGI:1277991]
Ptprb,7.15042828414298E-29,1.80613383341793,1,0.537,1.57860005229025E-24,4,"protein tyrosine phosphatase, receptor type, B [Source:MGI Symbol	Acc:MGI:97809]"
Pcdh17,1.89038611400504E-28,1.47217156016719,0.879,0.271,4.17340542388893E-24,4,protocadherin 17 [Source:MGI Symbol	Acc:MGI:2684924]
Plvap,2.09510323179894E-28,1.46290396368753,0.724,0.179,4.62535940484251E-24,4,plasmalemma vesicle associated protein [Source:MGI Symbol	Acc:MGI:1890497]
Npr3,5.87957744667292E-28,1.43662457056895,0.586,0.123,1.29803431290198E-23,4,natriuretic peptide receptor 3 [Source:MGI Symbol	Acc:MGI:97373]
Tspan7,1.02957168063653E-27,1.68812774022785,1,0.514,2.27298539934127E-23,4,tetraspanin 7 [Source:MGI Symbol	Acc:MGI:1298407]
Slco2a1,2.80332450038851E-27,1.63903487474999,0.948,0.388,6.18889949950771E-23,4,"solute carrier organic anion transporter family, member 2a1 [Source:MGI Symbol	Acc:MGI:1346021]"
Sox11,2.95490493115711E-27,1.49129989477871,0.707,0.181,6.52354361651555E-23,4,SRY (sex determining region Y)-box 11 [Source:MGI Symbol	Acc:MGI:98359]
Itga1,3.04576923207065E-27,1.71672665513972,0.966,0.506,6.72414473364237E-23,4,integrin alpha 1 [Source:MGI Symbol	Acc:MGI:96599]
Bmpr2,3.35406625827864E-27,1.6753609512188,1,0.699,7.40477207840175E-23,4,"bone morphogenetic protein receptor, type II (serine/threonine kinase) [Source:MGI Symbol	Acc:MGI:1095407]"
Ptprg,4.27614888532877E-27,1.66074403608554,0.983,0.464,9.44045389414034E-23,4,NA
Dock9,6.94920009742122E-27,1.61262208230426,0.948,0.404,1.53417490550768E-22,4,dedicator of cytokinesis 9 [Source:MGI Symbol	Acc:MGI:106321]
Ptprk,9.19616156958598E-27,1.74980461690403,0.966,0.441,2.0302365897175E-22,4,"protein tyrosine phosphatase, receptor type, K [Source:MGI Symbol	Acc:MGI:103310]"
Shank3,9.41375213550604E-27,1.64033317910477,0.81,0.236,2.07827405895567E-22,4,SH3 and multiple ankyrin repeat domains 3 [Source:MGI Symbol	Acc:MGI:1930016]
Pde3a,2.66453651815387E-26,1.81680533256864,0.931,0.39,5.8824972711283E-22,4,"phosphodiesterase 3A, cGMP inhibited [Source:MGI Symbol	Acc:MGI:1860764]"
Myo10,2.73279989970229E-26,1.58481771395725,0.914,0.338,6.03320233857275E-22,4,myosin X [Source:MGI Symbol	Acc:MGI:107716]
Sorbs1,8.07142610109555E-26,1.51856510730948,0.931,0.355,1.78192874033887E-21,4,sorbin and SH3 domain containing 1 [Source:MGI Symbol	Acc:MGI:700014]
Cd93,1.03133330709529E-25,1.62500679464834,0.931,0.401,2.27687454207428E-21,4,CD93 antigen [Source:MGI Symbol	Acc:MGI:106664]
Samd12,1.28865212742332E-25,1.55818782138224,0.897,0.32,2.84495730171247E-21,4,sterile alpha motif domain containing 12 [Source:MGI Symbol	Acc:MGI:2444518]
Cadps2,1.57951713369058E-25,1.5716907236084,0.793,0.252,3.4870999760487E-21,4,Ca2+-dependent activator protein for secretion 2 [Source:MGI Symbol	Acc:MGI:2443963]
Tmem100,2.18991096429823E-25,1.54487896149231,0.931,0.41,4.8346664358812E-21,4,transmembrane protein 100 [Source:MGI Symbol	Acc:MGI:1915138]
Ica1,2.917032712805E-25,1.46835887527972,0.707,0.191,6.4399331200596E-21,4,islet cell autoantigen 1 [Source:MGI Symbol	Acc:MGI:96391]
Arl15,3.46282723827074E-25,1.67756294395052,1,0.693,7.64488369393031E-21,4,ADP-ribosylation factor-like 15 [Source:MGI Symbol	Acc:MGI:2442308]
Tspan9,3.79364587887632E-25,1.5533654697143,0.914,0.351,8.37523200679525E-21,4,tetraspanin 9 [Source:MGI Symbol	Acc:MGI:1924558]
Epas1,5.5324025162453E-25,1.47074338373356,1,0.749,1.22138850351148E-20,4,endothelial PAS domain protein 1 [Source:MGI Symbol	Acc:MGI:109169]
Hpgd,1.67764219813225E-24,1.54774854187004,0.966,0.464,3.70373068081656E-20,4,hydroxyprostaglandin dehydrogenase 15 (NAD) [Source:MGI Symbol	Acc:MGI:108085]
Calcrl,2.51847431356818E-24,1.65917513368091,1,0.676,5.56003574206447E-20,4,calcitonin receptor-like [Source:MGI Symbol	Acc:MGI:1926944]
Rasal2,3.96176044530318E-24,1.45715647908747,0.948,0.396,8.74637853509583E-20,4,RAS protein activator like 2 [Source:MGI Symbol	Acc:MGI:2443881]
Fgd5,5.9992019596193E-24,1.25748510756803,0.793,0.239,1.32444381662515E-19,4,"FYVE, RhoGEF and PH domain containing 5 [Source:MGI Symbol	Acc:MGI:2443369]"
Adamts9,2.87845994955881E-23,1.85661233744634,0.759,0.216,6.35477603064099E-19,4,"a disintegrin-like and metallopeptidase (reprolysin type) with thrombospondin type 1 motif, 9 [Source:MGI Symbol	Acc:MGI:1916320]"
Prickle2,4.47194766121219E-23,1.38226146275852,0.983,0.477,9.87271885165816E-19,4,prickle planar cell polarity protein 2 [Source:MGI Symbol	Acc:MGI:1925144]
Ptk2,4.47910178929997E-23,1.33183425860659,0.931,0.38,9.88851302023755E-19,4,PTK2 protein tyrosine kinase 2 [Source:MGI Symbol	Acc:MGI:95481]
Galnt18,6.38730778146218E-23,1.47809494521855,0.914,0.353,1.41012593891341E-18,4,polypeptide N-acetylgalactosaminyltransferase 18 [Source:MGI Symbol	Acc:MGI:2446239]
Tmtc2,9.66618956007746E-23,1.53765898698179,0.966,0.471,2.1340046691783E-18,4,transmembrane and tetratricopeptide repeat containing 2 [Source:MGI Symbol	Acc:MGI:1914057]
Ramp2,1.03212810713247E-22,1.38912132389813,0.948,0.42,2.27862922211636E-18,4,receptor (calcitonin) activity modifying protein 2 [Source:MGI Symbol	Acc:MGI:1859650]
Gpihbp1,1.37572007742648E-22,1.33522292236334,0.741,0.225,3.03717721493444E-18,4,GPI-anchored HDL-binding protein 1 [Source:MGI Symbol	Acc:MGI:1915703]
Acer2,1.71340626402291E-22,1.41116685614692,0.81,0.283,3.78268700908338E-18,4,alkaline ceramidase 2 [Source:MGI Symbol	Acc:MGI:1920932]
Sash1,2.16663641634445E-22,1.3557087337565,0.845,0.309,4.78328321636364E-18,4,SAM and SH3 domain containing 1 [Source:MGI Symbol	Acc:MGI:1917347]
Adgrf5,2.29758333790783E-22,1.47512464859664,0.966,0.563,5.07237473509913E-18,4,adhesion G protein-coupled receptor F5 [Source:MGI Symbol	Acc:MGI:2182928]
Hecw2,2.49370641656498E-22,1.37171777307899,0.793,0.272,5.50535565585052E-18,4,"HECT, C2 and WW domain containing E3 ubiquitin protein ligase 2 [Source:MGI Symbol	Acc:MGI:2685817]"
Piezo2,3.69094470574436E-22,1.31778636336397,0.828,0.268,8.14849862687182E-18,4,piezo-type mechanosensitive ion channel component 2 [Source:MGI Symbol	Acc:MGI:1918781]
Plcb4,6.23593104407243E-22,1.35546551524863,0.914,0.343,1.37670649659987E-17,4,"phospholipase C, beta 4 [Source:MGI Symbol	Acc:MGI:107464]"
Cd36,6.4507176701817E-22,1.29807113538636,1,0.692,1.42412494004601E-17,4,CD36 molecule [Source:MGI Symbol	Acc:MGI:107899]
Sh3d19,7.4327736053173E-22,1.49466734340303,0.741,0.231,1.6409334288459E-17,4,SH3 domain protein D19 [Source:MGI Symbol	Acc:MGI:1350923]
Cdk14,1.84394597000212E-21,1.29548218308229,0.983,0.709,4.07087951797367E-17,4,cyclin-dependent kinase 14 [Source:MGI Symbol	Acc:MGI:894318]
Asap2,2.83522252814825E-21,1.26022999824537,0.828,0.276,6.25932077539288E-17,4,"ArfGAP with SH3 domain, ankyrin repeat and PH domain 2 [Source:MGI Symbol	Acc:MGI:2685438]"
Mcc,3.05484346243914E-21,1.35950466037246,0.931,0.414,6.7441779120269E-17,4,mutated in colorectal cancers [Source:MGI Symbol	Acc:MGI:96930]
9530026P05Rik,3.5370903026447E-21,1.28114582813891,0.914,0.371,7.8088342611487E-17,4,RIKEN cDNA 9530026P05 gene [Source:MGI Symbol	Acc:MGI:1924659]
Eng,3.71362050387522E-21,1.28462427123955,0.897,0.367,8.19855998640531E-17,4,endoglin [Source:MGI Symbol	Acc:MGI:95392]
Pitpnc1,4.05805605488924E-21,1.27687574133557,1,0.762,8.95897035237896E-17,4,"phosphatidylinositol transfer protein, cytoplasmic 1 [Source:MGI Symbol	Acc:MGI:1919045]"
Rasgrp3,7.33305170611371E-21,1.27927379348834,0.81,0.285,1.61891782515872E-16,4,"RAS, guanyl releasing protein 3 [Source:MGI Symbol	Acc:MGI:3028579]"
Rhoj,7.37101892359082E-21,1.41913197067654,0.828,0.291,1.62729984776115E-16,4,ras homolog family member J [Source:MGI Symbol	Acc:MGI:1931551]
Cdh5,1.08651219782196E-20,1.28097473275774,0.948,0.461,2.39869297913154E-16,4,cadherin 5 [Source:MGI Symbol	Acc:MGI:105057]
Rapgef5,1.17101906973274E-20,1.33661799598216,0.897,0.364,2.58525880024896E-16,4,Rap guanine nucleotide exchange factor (GEF) 5 [Source:MGI Symbol	Acc:MGI:2444365]
Flt1,1.23539986065765E-20,1.40969511441151,0.948,0.537,2.72739227237389E-16,4,FMS-like tyrosine kinase 1 [Source:MGI Symbol	Acc:MGI:95558]
Nfib,1.32053906743369E-20,1.29175845635486,0.983,0.573,2.91535409917336E-16,4,nuclear factor I/B [Source:MGI Symbol	Acc:MGI:103188]
Smad6,1.38272991417474E-20,1.40125368101174,0.828,0.306,3.05265283152358E-16,4,SMAD family member 6 [Source:MGI Symbol	Acc:MGI:1336883]
Meis1,2.41988949476374E-20,1.37747325762345,0.879,0.353,5.34239003758991E-16,4,Meis homeobox 1 [Source:MGI Symbol	Acc:MGI:104717]
Arhgef12,2.61553533747456E-20,1.31652220085125,1,0.551,5.77431736454258E-16,4,Rho guanine nucleotide exchange factor (GEF) 12 [Source:MGI Symbol	Acc:MGI:1916882]
Sema6a,2.85363518803061E-20,1.36160908010087,0.845,0.318,6.29997040461519E-16,4,"sema domain, transmembrane domain (TM), and cytoplasmic domain, (semaphorin) 6A [Source:MGI Symbol	Acc:MGI:1203727]"
Thbd,2.90222091700143E-20,1.26882835848639,0.966,0.457,6.40723311846406E-16,4,thrombomodulin [Source:MGI Symbol	Acc:MGI:98736]
Gm20532,5.78101961850814E-20,1.59130176378683,0.759,0.266,1.27627570117804E-15,4,predicted gene 20532 [Source:MGI Symbol	Acc:MGI:5141997]
Rnf144a,5.85428349953839E-20,1.49514464379996,0.862,0.373,1.29245016819309E-15,4,ring finger protein 144A [Source:MGI Symbol	Acc:MGI:1344401]
Etl4,6.09011892279034E-20,1.43410971439676,0.845,0.345,1.34451555458442E-15,4,enhancer trap locus 4 [Source:MGI Symbol	Acc:MGI:95454]
Egfl7,6.36712627683278E-20,1.30281655824256,0.897,0.401,1.40567046813637E-15,4,EGF-like domain 7 [Source:MGI Symbol	Acc:MGI:2449923]
Plcb1,8.64119245984572E-20,1.43370517540774,1,0.641,1.90771605936014E-15,4,"phospholipase C, beta 1 [Source:MGI Symbol	Acc:MGI:97613]"
Rapgef4,1.07422400173877E-19,1.41760865415025,0.638,0.196,2.37156432863869E-15,4,Rap guanine nucleotide exchange factor (GEF) 4 [Source:MGI Symbol	Acc:MGI:1917723]
Ghr,1.86309785574293E-19,1.33724577442897,0.948,0.454,4.11316113612368E-15,4,growth hormone receptor [Source:MGI Symbol	Acc:MGI:95708]
Rbfox2,3.39973408450321E-19,1.277582321209,0.776,0.282,7.50559293835775E-15,4,"RNA binding protein, fox-1 homolog (C. elegans) 2 [Source:MGI Symbol	Acc:MGI:1933973]"
Sema3g,6.18061059296451E-18,1.25908595478385,0.483,0.123,1.36449340060877E-13,4,"sema domain, immunoglobulin domain (Ig), short basic domain, secreted, (semaphorin) 3G [Source:MGI Symbol	Acc:MGI:3041242]"
Casz1,1.41464541232029E-17,1.28968177660348,0.793,0.303,3.12311267677949E-13,4,castor zinc finger 1 [Source:MGI Symbol	Acc:MGI:1196251]
Arhgef26,1.65311526979279E-17,1.28653745359107,0.517,0.142,3.64958258112154E-13,4,Rho guanine nucleotide exchange factor (GEF) 26 [Source:MGI Symbol	Acc:MGI:1918053]
Arap3,3.73176795448286E-17,1.2794521990473,0.707,0.255,8.23862411311181E-13,4,"ArfGAP with RhoGAP domain, ankyrin repeat and PH domain 3 [Source:MGI Symbol	Acc:MGI:2147274]"
Cavin2,6.23775427937195E-17,1.30000092116706,0.914,0.501,1.37710901225694E-12,4,caveolae associated 2 [Source:MGI Symbol	Acc:MGI:99513]
Wwtr1,1.22724791151174E-16,1.26831003812026,0.879,0.404,2.70939521424448E-12,4,WW domain containing transcription regulator 1 [Source:MGI Symbol	Acc:MGI:1917649]
Patl2,4.26772433092662E-16,1.37286660924264,0.759,0.306,9.4218550053867E-12,4,protein associated with topoisomerase II homolog 2 (yeast) [Source:MGI Symbol	Acc:MGI:1914828]
Luzp1,4.81233745713108E-15,1.35517304117008,0.81,0.46,1.06241974041083E-10,4,leucine zipper protein 1 [Source:MGI Symbol	Acc:MGI:107629]
Olfr56,4.99406962251064E-15,1.33831218886242,0.776,0.328,1.10254075056167E-10,4,olfactory receptor 56 [Source:MGI Symbol	Acc:MGI:1333785]
Hdac9,1.6939790052941E-12,1.38422825564021,0.69,0.301,3.73979744998779E-08,4,histone deacetylase 9 [Source:MGI Symbol	Acc:MGI:1931221]
Zfp366,6.58849544786377E-11,1.32728587163941,0.414,0.134,1.45454214002488E-06,4,zinc finger protein 366 [Source:MGI Symbol	Acc:MGI:2178429]
Plac8,0,2.61895272234324,0.872,0.187,0,5,placenta-specific 8 [Source:MGI Symbol	Acc:MGI:2445289]
F13a1,0,2.48689625812374,0.469,0.033,0,5,"coagulation factor XIII, A1 subunit [Source:MGI Symbol	Acc:MGI:1921395]"
Gm42674,0,2.27427251476351,0.848,0.23,0,5,predicted gene 42674 [Source:MGI Symbol	Acc:MGI:5662811]
Gda,0,2.15705436680765,0.778,0.236,0,5,guanine deaminase [Source:MGI Symbol	Acc:MGI:95678]
Cd300a,0,2.06441763805283,0.621,0.078,0,5,CD300A molecule [Source:MGI Symbol	Acc:MGI:2443411]
Rap1gap2,0,2.06004962380302,0.665,0.131,0,5,RAP1 GTPase activating protein 2 [Source:MGI Symbol	Acc:MGI:3028623]
Lst1,0,2.04235705272172,0.689,0.107,0,5,leukocyte specific transcript 1 [Source:MGI Symbol	Acc:MGI:1096324]
Ifitm6,0,1.96911396623562,0.558,0.038,0,5,interferon induced transmembrane protein 6 [Source:MGI Symbol	Acc:MGI:2686976]
Cers6,0,1.93393313818959,0.833,0.339,0,5,ceramide synthase 6 [Source:MGI Symbol	Acc:MGI:2442564]
Thbs1,0,1.92777077433653,0.468,0.099,0,5,thrombospondin 1 [Source:MGI Symbol	Acc:MGI:98737]
Csf1r,0,1.91432734532021,0.675,0.131,0,5,colony stimulating factor 1 receptor [Source:MGI Symbol	Acc:MGI:1339758]
Pou2f2,0,1.89966194637119,0.652,0.164,0,5,"POU domain, class 2, transcription factor 2 [Source:MGI Symbol	Acc:MGI:101897]"
Xylt1,0,1.89763473596609,0.886,0.384,0,5,xylosyltransferase 1 [Source:MGI Symbol	Acc:MGI:2451073]
Il1b,0,1.87971202174102,0.568,0.146,0,5,interleukin 1 beta [Source:MGI Symbol	Acc:MGI:96543]
Ccr2,0,1.87871090835472,0.536,0.103,0,5,chemokine (C-C motif) receptor 2 [Source:MGI Symbol	Acc:MGI:106185]
Ifitm3,0,1.87271177941566,0.978,0.583,0,5,interferon induced transmembrane protein 3 [Source:MGI Symbol	Acc:MGI:1913391]
Wfdc17,0,1.87135283597811,0.534,0.099,0,5,WAP four-disulfide core domain 17 [Source:MGI Symbol	Acc:MGI:3649773]
Ldlrad3,0,1.858872255676,0.614,0.13,0,5,low density lipoprotein receptor class A domain containing 3 [Source:MGI Symbol	Acc:MGI:2138856]
Gsr,0,1.8275982425192,0.806,0.285,0,5,glutathione reductase [Source:MGI Symbol	Acc:MGI:95804]
Samhd1,0,1.79382581290595,0.851,0.45,0,5,"SAM domain and HD domain, 1 [Source:MGI Symbol	Acc:MGI:1927468]"
Tpd52,0,1.78309355660781,0.818,0.347,0,5,tumor protein D52 [Source:MGI Symbol	Acc:MGI:107749]
Rnf149,0,1.77792109414928,0.761,0.267,0,5,ring finger protein 149 [Source:MGI Symbol	Acc:MGI:2677438]
Adgre4,0,1.74499506403866,0.417,0.045,0,5,adhesion G protein-coupled receptor E4 [Source:MGI Symbol	Acc:MGI:1196464]
Ifi27l2a,0,1.72685190650247,0.556,0.139,0,5,"interferon, alpha-inducible protein 27 like 2A [Source:MGI Symbol	Acc:MGI:1924183]"
Ms4a6c,0,1.68225178558968,0.627,0.15,0,5,"membrane-spanning 4-domains, subfamily A, member 6C [Source:MGI Symbol	Acc:MGI:2385644]"
Lyn,0,1.67913406887195,0.979,0.652,0,5,"LYN proto-oncogene, Src family tyrosine kinase [Source:MGI Symbol	Acc:MGI:96892]"
Gpr141,0,1.64868874704184,0.464,0.051,0,5,G protein-coupled receptor 141 [Source:MGI Symbol	Acc:MGI:2672983]
Tyrobp,0,1.63011265345371,0.963,0.424,0,5,TYRO protein tyrosine kinase binding protein [Source:MGI Symbol	Acc:MGI:1277211]
Trps1,0,1.62107386751936,0.959,0.648,0,5,transcriptional repressor GATA binding 1 [Source:MGI Symbol	Acc:MGI:1927616]
Fgr,0,1.54366476558912,0.542,0.149,0,5,"FGR proto-oncogene, Src family tyrosine kinase [Source:MGI Symbol	Acc:MGI:95527]"
Klra2,0,1.53125687115692,0.499,0.096,0,5,"killer cell lectin-like receptor, subfamily A, member 2 [Source:MGI Symbol	Acc:MGI:101906]"
Gpx1,0,1.51913995043635,0.909,0.494,0,5,glutathione peroxidase 1 [Source:MGI Symbol	Acc:MGI:104887]
Itgam,0,1.51084971666899,0.462,0.065,0,5,integrin alpha M [Source:MGI Symbol	Acc:MGI:96607]
Srgn,0,1.50528685261764,0.954,0.67,0,5,serglycin [Source:MGI Symbol	Acc:MGI:97756]
Cytip,0,1.50429572560301,0.947,0.571,0,5,cytohesin 1 interacting protein [Source:MGI Symbol	Acc:MGI:2183535]
Emilin2,0,1.50160618825999,0.489,0.084,0,5,elastin microfibril interfacer 2 [Source:MGI Symbol	Acc:MGI:2389136]
Fyb,0,1.45822777232837,0.826,0.367,0,5,FYN binding protein [Source:MGI Symbol	Acc:MGI:1346327]
Nfam1,0,1.44891702610099,0.593,0.163,0,5,Nfat activating molecule with ITAM motif 1 [Source:MGI Symbol	Acc:MGI:1921289]
Cmip,0,1.44665371752939,0.936,0.642,0,5,c-Maf inducing protein [Source:MGI Symbol	Acc:MGI:1921690]
Clec4a1,0,1.4455944524186,0.415,0.04,0,5,"C-type lectin domain family 4, member a1 [Source:MGI Symbol	Acc:MGI:3036291]"
Ncf2,0,1.44167782308325,0.696,0.261,0,5,neutrophil cytosolic factor 2 [Source:MGI Symbol	Acc:MGI:97284]
Fcer1g,0,1.43197760577361,0.905,0.368,0,5,"Fc receptor, IgE, high affinity I, gamma polypeptide [Source:MGI Symbol	Acc:MGI:95496]"
Ccl9,0,1.4178150884441,0.428,0.081,0,5,chemokine (C-C motif) ligand 9 [Source:MGI Symbol	Acc:MGI:104533]
Pld4,0,1.40411309537941,0.559,0.149,0,5,"phospholipase D family, member 4 [Source:MGI Symbol	Acc:MGI:2144765]"
Coro1a,0,1.39076776301644,0.872,0.47,0,5,"coronin, actin binding protein 1A [Source:MGI Symbol	Acc:MGI:1345961]"
Gm36161,0,1.37583740498091,0.396,0.044,0,5,"predicted gene, 36161 [Source:MGI Symbol	Acc:MGI:5595320]"
Neat1,0,1.34162354912458,0.982,0.822,0,5,nuclear paraspeckle assembly transcript 1 (non-protein coding) [Source:MGI Symbol	Acc:MGI:1914211]
Pid1,0,1.33324457205604,0.845,0.34,0,5,phosphotyrosine interaction domain containing 1 [Source:MGI Symbol	Acc:MGI:2138391]
Cd52,0,1.3066079021296,0.915,0.516,0,5,CD52 antigen [Source:MGI Symbol	Acc:MGI:1346088]
Rap1b,0,1.30411919142246,0.947,0.732,0,5,RAS related protein 1b [Source:MGI Symbol	Acc:MGI:894315]
Ptpro,0,1.28853607137271,0.394,0.063,0,5,"protein tyrosine phosphatase, receptor type, O [Source:MGI Symbol	Acc:MGI:1097152]"
Slc11a1,0,1.2865383982326,0.34,0.032,0,5,"solute carrier family 11 (proton-coupled divalent metal ion transporters), member 1 [Source:MGI Symbol	Acc:MGI:1345275]"
Ptprc,0,1.19679929195502,0.97,0.677,0,5,"protein tyrosine phosphatase, receptor type, C [Source:MGI Symbol	Acc:MGI:97810]"
Itga4,1.64193114098677E-302,1.39383677108108,0.757,0.32,3.6248913799565E-298,5,integrin alpha 4 [Source:MGI Symbol	Acc:MGI:96603]
Pim1,3.06314198199229E-302,1.32940905426173,0.88,0.498,6.76249855364437E-298,5,proviral integration site 1 [Source:MGI Symbol	Acc:MGI:97584]
Itgal,2.09294066528974E-301,1.68538098587674,0.734,0.334,4.62058510676016E-297,5,integrin alpha L [Source:MGI Symbol	Acc:MGI:96606]
Fam49b,1.51719270227235E-297,1.26122467446115,0.911,0.589,3.34950632880668E-293,5,NA
Ptprj,4.59594929893266E-297,1.45571405485561,0.784,0.37,1.01464772672536E-292,5,"protein tyrosine phosphatase, receptor type, J [Source:MGI Symbol	Acc:MGI:104574]"
Zeb2,1.01468818954466E-286,1.24050118584832,0.958,0.7,2.24012711605774E-282,5,zinc finger E-box binding homeobox 2 [Source:MGI Symbol	Acc:MGI:1344407]
Mir142hg,1.33701117660441E-283,1.32807716862053,0.753,0.326,2.95171957458955E-279,5,Mir142 host gene (non-protein coding) [Source:MGI Symbol	Acc:MGI:1925841]
Cd44,1.83921667547187E-278,1.16938065417774,0.964,0.583,4.06043865443925E-274,5,CD44 antigen [Source:MGI Symbol	Acc:MGI:88338]
Spi1,2.23637670295921E-278,1.40213331215582,0.644,0.238,4.93724884712304E-274,5,spleen focus forming virus (SFFV) proviral integration oncogene [Source:MGI Symbol	Acc:MGI:98282]
Msrb1,1.48463477106963E-277,1.24401623128291,0.774,0.32,3.27762818409042E-273,5,methionine sulfoxide reductase B1 [Source:MGI Symbol	Acc:MGI:1351642]
Mafb,6.54921435551212E-276,1.54628004242968,0.444,0.105,1.44587005326641E-271,5,"v-maf musculoaponeurotic fibrosarcoma oncogene family, protein B (avian) [Source:MGI Symbol	Acc:MGI:104555]"
Ms4a4c,2.05513016208867E-273,1.14465179871759,0.311,0.047,4.53711085884317E-269,5,"membrane-spanning 4-domains, subfamily A, member 4C [Source:MGI Symbol	Acc:MGI:1927656]"
Ly6c2,1.65278948503752E-271,1.77406273488027,0.487,0.134,3.64886334611733E-267,5,"lymphocyte antigen 6 complex, locus C2 [Source:MGI Symbol	Acc:MGI:3712069]"
Cd86,9.85748763539823E-269,1.31029761041862,0.525,0.144,2.17623754526687E-264,5,CD86 antigen [Source:MGI Symbol	Acc:MGI:101773]
Clec4a3,2.73509686872053E-267,1.24695980457486,0.438,0.105,6.03827335707431E-263,5,"C-type lectin domain family 4, member a3 [Source:MGI Symbol	Acc:MGI:1920399]"
Kpna4,9.22047747587806E-266,1.37593710300201,0.833,0.493,2.0356048123496E-261,5,karyopherin (importin) alpha 4 [Source:MGI Symbol	Acc:MGI:1100848]
Gm2a,1.91769363799215E-260,1.29585099486446,0.712,0.313,4.23369224459527E-256,5,GM2 ganglioside activator protein [Source:MGI Symbol	Acc:MGI:95762]
S100a6,6.88665536743519E-257,1.22631818008472,0.888,0.556,1.52036690546867E-252,5,S100 calcium binding protein A6 (calcyclin) [Source:MGI Symbol	Acc:MGI:1339467]
Slc8a1,4.31086417644727E-256,1.4330985378428,0.784,0.396,9.51709484234265E-252,5,"solute carrier family 8 (sodium/calcium exchanger), member 1 [Source:MGI Symbol	Acc:MGI:107956]"
Fem1c,6.47254468897352E-256,1.40890945085596,0.644,0.262,1.42894369098468E-251,5,fem 1 homolog c [Source:MGI Symbol	Acc:MGI:2444737]
Syk,1.57115755699442E-253,1.27265656578463,0.748,0.343,3.46864453857658E-249,5,spleen tyrosine kinase [Source:MGI Symbol	Acc:MGI:99515]
Apoe,6.21733150690325E-247,1.49308325445181,0.714,0.33,1.37260027677903E-242,5,apolipoprotein E [Source:MGI Symbol	Acc:MGI:88057]
Rilpl2,5.8905704542721E-241,1.36462881516158,0.584,0.215,1.30046123918965E-236,5,Rab interacting lysosomal protein-like 2 [Source:MGI Symbol	Acc:MGI:1933112]
Fgd4,2.38983566523984E-235,1.235329382328,0.477,0.139,5.27604019815E-231,5,"FYVE, RhoGEF and PH domain containing 4 [Source:MGI Symbol	Acc:MGI:2183747]"
Cebpb,4.26042323909306E-235,1.1951027483499,0.714,0.313,9.40573638494574E-231,5,"CCAAT/enhancer binding protein (C/EBP), beta [Source:MGI Symbol	Acc:MGI:88373]"
Treml4,6.58374941232384E-232,1.25150718220293,0.313,0.058,1.45349435775873E-227,5,triggering receptor expressed on myeloid cells-like 4 [Source:MGI Symbol	Acc:MGI:1923239]
Prkcd,2.15467017738361E-229,1.25297627748853,0.567,0.212,4.7568653506098E-225,5,"protein kinase C, delta [Source:MGI Symbol	Acc:MGI:97598]"
Nup107,7.26220846856358E-220,1.32649115571832,0.38,0.094,1.60327776360478E-215,5,nucleoporin 107 [Source:MGI Symbol	Acc:MGI:2143854]
Prdx5,9.44835013277318E-219,1.22943937959313,0.627,0.267,2.08591225881234E-214,5,peroxiredoxin 5 [Source:MGI Symbol	Acc:MGI:1859821]
Stk10,1.64433574668676E-216,1.25983109989307,0.779,0.437,3.63020002796037E-212,5,serine/threonine kinase 10 [Source:MGI Symbol	Acc:MGI:1099439]
Smpdl3a,8.46481335494123E-214,1.19489022102702,0.603,0.256,1.86877684437038E-209,5,"sphingomyelin phosphodiesterase, acid-like 3A [Source:MGI Symbol	Acc:MGI:1931437]"
Hck,1.20965808768795E-209,1.16992402255417,0.412,0.115,2.67056216018868E-205,5,hemopoietic cell kinase [Source:MGI Symbol	Acc:MGI:96052]
Fn1,7.58503358220228E-208,1.72961269272226,0.524,0.197,1.6745478639428E-203,5,fibronectin 1 [Source:MGI Symbol	Acc:MGI:95566]
Ceacam1,1.49919224302286E-202,1.23698622544884,0.401,0.112,3.30976671492156E-198,5,carcinoembryonic antigen-related cell adhesion molecule 1 [Source:MGI Symbol	Acc:MGI:1347245]
Fam49a,4.15004268297425E-197,1.2019721665733,0.594,0.257,9.16204923120225E-193,5,NA
Fmnl1,4.15417341235994E-197,1.16482330844066,0.529,0.205,9.17116864246703E-193,5,formin-like 1 [Source:MGI Symbol	Acc:MGI:1888994]
Plcg2,5.8093316290012E-196,1.14531890181001,0.558,0.225,1.28252614373459E-191,5,"phospholipase C, gamma 2 [Source:MGI Symbol	Acc:MGI:97616]"
Sgms2,2.6732090130538E-185,1.39299325470357,0.472,0.168,5.90164353811888E-181,5,sphingomyelin synthase 2 [Source:MGI Symbol	Acc:MGI:1921692]
Vav3,2.75753624348098E-185,1.16379016716771,0.726,0.397,6.08781276473297E-181,5,vav 3 oncogene [Source:MGI Symbol	Acc:MGI:1888518]
Agpat4,1.71710336423741E-176,1.19396584105134,0.603,0.296,3.79084909722694E-172,5,"1-acylglycerol-3-phosphate O-acyltransferase 4 (lysophosphatidic acid acyltransferase, delta) [Source:MGI Symbol	Acc:MGI:1915512]"
Ldlr,1.51631361951889E-170,1.23209227790221,0.446,0.157,3.34756557781186E-166,5,low density lipoprotein receptor [Source:MGI Symbol	Acc:MGI:96765]
Clec4d,3.80901724923579E-154,1.14088787544838,0.321,0.088,8.40916738113786E-150,5,"C-type lectin domain family 4, member d [Source:MGI Symbol	Acc:MGI:1298389]"
Gas7,1.3166810175061E-143,1.1951479015397,0.421,0.158,2.90683668234822E-139,5,growth arrest specific 7 [Source:MGI Symbol	Acc:MGI:1202388]
Slc7a11,1.10131710053284E-105,1.17830502206174,0.242,0.069,2.43137776284635E-101,5,"solute carrier family 7 (cationic amino acid transporter, y+ system), member 11 [Source:MGI Symbol	Acc:MGI:1347355]"
Dusp16,3.5567064502562E-50,1.2381930090015,0.402,0.273,7.85214083023062E-46,5,dual specificity phosphatase 16 [Source:MGI Symbol	Acc:MGI:1917936]
S100a9,1.51666323070198E-21,1.59049563836232,0.152,0.08,3.34833741442075E-17,5,S100 calcium binding protein A9 (calgranulin B) [Source:MGI Symbol	Acc:MGI:1338947]
S100a8,9.90692296282013E-21,1.35571673520156,0.151,0.08,2.1871513825018E-16,5,S100 calcium binding protein A8 (calgranulin A) [Source:MGI Symbol	Acc:MGI:88244]
Rgs6,0,3.33525325558192,0.938,0.077,0,6,regulator of G-protein signaling 6 [Source:MGI Symbol	Acc:MGI:1354730]
Prickle2,0,3.28936542008622,0.999,0.438,0,6,prickle planar cell polarity protein 2 [Source:MGI Symbol	Acc:MGI:1925144]
Ednrb,0,3.25551455924607,0.899,0.071,0,6,endothelin receptor type B [Source:MGI Symbol	Acc:MGI:102720]
Tmeff2,0,3.11352126282536,0.819,0.041,0,6,transmembrane protein with EGF-like and two follistatin-like domains 2 [Source:MGI Symbol	Acc:MGI:1861735]
Kdr,0,3.05410278191004,0.985,0.289,0,6,kinase insert domain protein receptor [Source:MGI Symbol	Acc:MGI:96683]
Kitl,0,2.84936260382923,0.989,0.366,0,6,kit ligand [Source:MGI Symbol	Acc:MGI:96974]
Piezo2,0,2.58644182345509,0.954,0.217,0,6,piezo-type mechanosensitive ion channel component 2 [Source:MGI Symbol	Acc:MGI:1918781]
Lmntd1,0,2.48771153706309,0.731,0.029,0,6,lamin tail domain containing 1 [Source:MGI Symbol	Acc:MGI:1921321]
Edil3,0,2.44261457974869,0.747,0.054,0,6,EGF-like repeats and discoidin I-like domains 3 [Source:MGI Symbol	Acc:MGI:1329025]
Car4,0,2.3740706936841,0.859,0.168,0,6,carbonic anhydrase 4 [Source:MGI Symbol	Acc:MGI:1096574]
Tbx3os1,0,2.3389560045173,0.608,0.056,0,6,"T-box 3, opposite strand 1 [Source:MGI Symbol	Acc:MGI:3780472]"
Nrp1,0,2.32665725922028,0.977,0.446,0,6,neuropilin 1 [Source:MGI Symbol	Acc:MGI:106206]
Emp2,0,2.30397483847575,0.904,0.252,0,6,epithelial membrane protein 2 [Source:MGI Symbol	Acc:MGI:1098726]
Ly6c1,0,2.26705776602433,0.887,0.258,0,6,"lymphocyte antigen 6 complex, locus C1 [Source:MGI Symbol	Acc:MGI:96882]"
Dach1,0,2.2566302505834,0.959,0.339,0,6,dachshund family transcription factor 1 [Source:MGI Symbol	Acc:MGI:1277991]
Cldn5,0,2.22747036944706,0.98,0.437,0,6,claudin 5 [Source:MGI Symbol	Acc:MGI:1276112]
Gm30382,0,2.21950224664481,0.832,0.158,0,6,"predicted gene, 30382 [Source:MGI Symbol	Acc:MGI:5589541]"
Cyp4b1,0,2.16410995209288,0.836,0.197,0,6,"cytochrome P450, family 4, subfamily b, polypeptide 1 [Source:MGI Symbol	Acc:MGI:103225]"
Psd3,0,2.11910962392064,0.972,0.381,0,6,pleckstrin and Sec7 domain containing 3 [Source:MGI Symbol	Acc:MGI:1918215]
Ly6a,0,2.08710434116564,0.968,0.441,0,6,"lymphocyte antigen 6 complex, locus A [Source:MGI Symbol	Acc:MGI:107527]"
Aff3,0,2.0809053325972,0.99,0.525,0,6,"AF4/FMR2 family, member 3 [Source:MGI Symbol	Acc:MGI:106927]"
Igfbp7,0,2.07646297835856,0.737,0.106,0,6,insulin-like growth factor binding protein 7 [Source:MGI Symbol	Acc:MGI:1352480]
Prx,0,2.05827355721279,0.734,0.112,0,6,periaxin [Source:MGI Symbol	Acc:MGI:108176]
Adgrl2,0,2.0289945131087,0.948,0.35,0,6,adhesion G protein-coupled receptor L2 [Source:MGI Symbol	Acc:MGI:2139714]
Tspan13,0,1.99695343350917,0.969,0.474,0,6,tetraspanin 13 [Source:MGI Symbol	Acc:MGI:1913359]
Sema6a,0,1.93688203876233,0.907,0.274,0,6,"sema domain, transmembrane domain (TM), and cytoplasmic domain, (semaphorin) 6A [Source:MGI Symbol	Acc:MGI:1203727]"
Fibin,0,1.91828191390183,0.526,0.032,0,6,fin bud initiation factor homolog (zebrafish) [Source:MGI Symbol	Acc:MGI:1914856]
Icam2,0,1.91482125423728,0.823,0.213,0,6,intercellular adhesion molecule 2 [Source:MGI Symbol	Acc:MGI:96394]
Tbx3,0,1.89455174714784,0.74,0.141,0,6,T-box 3 [Source:MGI Symbol	Acc:MGI:98495]
Cd34,0,1.88407494047674,0.675,0.112,0,6,CD34 antigen [Source:MGI Symbol	Acc:MGI:88329]
Pcdh1,0,1.85420641614166,0.684,0.114,0,6,protocadherin 1 [Source:MGI Symbol	Acc:MGI:104692]
Cdh5,0,1.84716484267238,0.968,0.423,0,6,cadherin 5 [Source:MGI Symbol	Acc:MGI:105057]
Slc22a23,0,1.84545466361836,0.594,0.069,0,6,"solute carrier family 22, member 23 [Source:MGI Symbol	Acc:MGI:1920352]"
Fmo1,0,1.83593982272915,0.873,0.29,0,6,flavin containing monooxygenase 1 [Source:MGI Symbol	Acc:MGI:1310002]
Scn7a,0,1.81587225116118,0.918,0.36,0,6,"sodium channel, voltage-gated, type VII, alpha [Source:MGI Symbol	Acc:MGI:102965]"
Pde8b,0,1.80701587033919,0.638,0.089,0,6,phosphodiesterase 8B [Source:MGI Symbol	Acc:MGI:2443999]
Acvrl1,0,1.77502416568667,0.915,0.364,0,6,"activin A receptor, type II-like 1 [Source:MGI Symbol	Acc:MGI:1338946]"
Pmp22,0,1.77350262708592,0.741,0.195,0,6,peripheral myelin protein 22 [Source:MGI Symbol	Acc:MGI:97631]
Stxbp6,0,1.76681065789859,0.863,0.292,0,6,syntaxin binding protein 6 (amisyn) [Source:MGI Symbol	Acc:MGI:2384963]
Mcc,0,1.76571384935874,0.954,0.373,0,6,mutated in colorectal cancers [Source:MGI Symbol	Acc:MGI:96930]
Ptp4a3,0,1.76250486209869,0.668,0.14,0,6,protein tyrosine phosphatase 4a3 [Source:MGI Symbol	Acc:MGI:1277098]
Ecscr,0,1.75940210470687,0.702,0.145,0,6,endothelial cell surface expressed chemotaxis and apoptosis regulator [Source:MGI Symbol	Acc:MGI:1915795]
Arhgef3,0,1.72589094081205,0.978,0.58,0,6,Rho guanine nucleotide exchange factor (GEF) 3 [Source:MGI Symbol	Acc:MGI:1918954]
Sema3f,0,1.72205756306637,0.685,0.147,0,6,"sema domain, immunoglobulin domain (Ig), short basic domain, secreted, (semaphorin) 3F [Source:MGI Symbol	Acc:MGI:1096347]"
Rasal2,0,1.71371282622329,0.922,0.357,0,6,RAS protein activator like 2 [Source:MGI Symbol	Acc:MGI:2443881]
Tspan18,0,1.70953750315562,0.726,0.207,0,6,tetraspanin 18 [Source:MGI Symbol	Acc:MGI:1917186]
Apln,0,1.69919768892088,0.49,0.029,0,6,apelin [Source:MGI Symbol	Acc:MGI:1353624]
Pcdha1,0,1.69539120443307,0.476,0.028,0,6,protocadherin alpha 1 [Source:MGI Symbol	Acc:MGI:2150982]
Klf12,0,1.69521997875189,0.799,0.24,0,6,Kruppel-like factor 12 [Source:MGI Symbol	Acc:MGI:1333796]
Clu,0,1.68449403868489,0.636,0.118,0,6,clusterin [Source:MGI Symbol	Acc:MGI:88423]
Bcam,0,1.67564396181242,0.639,0.136,0,6,basal cell adhesion molecule [Source:MGI Symbol	Acc:MGI:1929940]
Cyth3,0,1.674896635942,0.882,0.374,0,6,cytohesin 3 [Source:MGI Symbol	Acc:MGI:1335107]
Prkce,0,1.66826142460915,0.969,0.545,0,6,"protein kinase C, epsilon [Source:MGI Symbol	Acc:MGI:97599]"
Stmn2,0,1.66328055595579,0.609,0.118,0,6,stathmin-like 2 [Source:MGI Symbol	Acc:MGI:98241]
Nectin3,0,1.65878656281657,0.569,0.095,0,6,nectin cell adhesion molecule 3 [Source:MGI Symbol	Acc:MGI:1930171]
Podxl,0,1.65723292782198,0.839,0.292,0,6,podocalyxin-like [Source:MGI Symbol	Acc:MGI:1351317]
Gnao1,0,1.65567307172464,0.52,0.047,0,6,"guanine nucleotide binding protein, alpha O [Source:MGI Symbol	Acc:MGI:95775]"
Mapt,0,1.65304523687514,0.823,0.274,0,6,microtubule-associated protein tau [Source:MGI Symbol	Acc:MGI:97180]
Pdgfd,0,1.63513732757125,0.723,0.186,0,6,"platelet-derived growth factor, D polypeptide [Source:MGI Symbol	Acc:MGI:1919035]"
Zfp697,0,1.63299236451301,0.545,0.072,0,6,zinc finger protein 697 [Source:MGI Symbol	Acc:MGI:2139736]
Csgalnact1,0,1.63252492617089,0.748,0.203,0,6,chondroitin sulfate N-acetylgalactosaminyltransferase 1 [Source:MGI Symbol	Acc:MGI:2442354]
Rgs12,0,1.62781329024672,0.617,0.109,0,6,regulator of G-protein signaling 12 [Source:MGI Symbol	Acc:MGI:1918979]
Chst1,0,1.61717019034421,0.481,0.03,0,6,carbohydrate sulfotransferase 1 [Source:MGI Symbol	Acc:MGI:1924219]
Tmcc2,0,1.61371969774399,0.644,0.15,0,6,transmembrane and coiled-coil domains 2 [Source:MGI Symbol	Acc:MGI:1916125]
4930554G24Rik,0,1.6076065811595,0.476,0.06,0,6,RIKEN cDNA 4930554G24 gene [Source:MGI Symbol	Acc:MGI:1922530]
Sept4,0,1.56757059042538,0.639,0.147,0,6,NA
Tmod2,0,1.54906469174261,0.588,0.111,0,6,tropomodulin 2 [Source:MGI Symbol	Acc:MGI:1355335]
Clic5,0,1.54543281567019,0.883,0.334,0,6,chloride intracellular channel 5 [Source:MGI Symbol	Acc:MGI:1917912]
Stard8,0,1.542395175812,0.677,0.169,0,6,START domain containing 8 [Source:MGI Symbol	Acc:MGI:2448556]
Tmem204,0,1.51239804640753,0.635,0.15,0,6,transmembrane protein 204 [Source:MGI Symbol	Acc:MGI:3039635]
Egflam,0,1.46296470599315,0.549,0.104,0,6,"EGF-like, fibronectin type III and laminin G domains [Source:MGI Symbol	Acc:MGI:2146149]"
Itga3,0,1.43245210975895,0.485,0.07,0,6,integrin alpha 3 [Source:MGI Symbol	Acc:MGI:96602]
Galnt18,6.15993445923445E-306,1.59081973860094,0.88,0.314,1.35992873056519E-301,6,polypeptide N-acetylgalactosaminyltransferase 18 [Source:MGI Symbol	Acc:MGI:2446239]
Smarca2,1.19094529780044E-305,1.56933415404606,0.971,0.603,2.62924993395404E-301,6,"SWI/SNF related, matrix associated, actin dependent regulator of chromatin, subfamily a, member 2 [Source:MGI Symbol	Acc:MGI:99603]"
Adgrf5,4.56835290020953E-303,1.49791298522487,0.977,0.532,1.00855526977926E-298,6,adhesion G protein-coupled receptor F5 [Source:MGI Symbol	Acc:MGI:2182928]
Slc9a3r2,7.06894867018041E-300,1.55000630133804,0.796,0.268,1.56061179791573E-295,6,"solute carrier family 9 (sodium/hydrogen exchanger), member 3 regulator 2 [Source:MGI Symbol	Acc:MGI:1890662]"
Klf7,5.59233965129557E-299,1.58605413387531,0.927,0.464,1.23462082481652E-294,6,Kruppel-like factor 7 (ubiquitous) [Source:MGI Symbol	Acc:MGI:1935151]
Calcrl,1.85647036910913E-298,1.55733844773818,0.997,0.652,4.09852963388223E-294,6,calcitonin receptor-like [Source:MGI Symbol	Acc:MGI:1926944]
Pecam1,2.06854616419584E-296,1.51162162838091,0.965,0.558,4.56672936669515E-292,6,platelet/endothelial cell adhesion molecule 1 [Source:MGI Symbol	Acc:MGI:97537]
Fmnl2,2.67649659835917E-296,1.59666260718579,0.849,0.299,5.90890154019755E-292,6,formin-like 2 [Source:MGI Symbol	Acc:MGI:1918659]
Ramp2,1.58341829369628E-292,1.56251185854171,0.892,0.385,3.49571256699329E-288,6,receptor (calcitonin) activity modifying protein 2 [Source:MGI Symbol	Acc:MGI:1859650]
Emcn,3.36328845159084E-291,1.49856791578101,0.663,0.169,7.42513191457709E-287,6,endomucin [Source:MGI Symbol	Acc:MGI:1891716]
Prickle1,6.07032731927369E-286,1.54384658428789,0.755,0.235,1.34014616227605E-281,6,prickle planar cell polarity protein 1 [Source:MGI Symbol	Acc:MGI:1916034]
Ehd4,3.37967784357256E-285,1.52599687681312,0.943,0.534,7.46131477525515E-281,6,EH-domain containing 4 [Source:MGI Symbol	Acc:MGI:1919619]
Carmil1,7.02169109374282E-282,1.44998082850135,0.599,0.138,1.5501787427656E-277,6,capping protein regulator and myosin 1 linker 1 [Source:MGI Symbol	Acc:MGI:1915982]
Meis1,4.57208358679046E-280,1.52459432418313,0.857,0.316,1.00937889345573E-275,6,Meis homeobox 1 [Source:MGI Symbol	Acc:MGI:104717]
Esam,5.6416163102205E-277,1.44992235090097,0.694,0.199,1.24549963280738E-272,6,endothelial cell-specific adhesion molecule [Source:MGI Symbol	Acc:MGI:1916774]
Thbd,3.57922947337619E-276,1.54032117041792,0.904,0.424,7.90186490837262E-272,6,thrombomodulin [Source:MGI Symbol	Acc:MGI:98736]
Arhgef12,2.18885792837475E-275,1.47034549362582,0.941,0.522,4.83234164847293E-271,6,Rho guanine nucleotide exchange factor (GEF) 12 [Source:MGI Symbol	Acc:MGI:1916882]
Egfl7,2.61899294515514E-271,1.47784361851163,0.873,0.366,5.781950725019E-267,6,EGF-like domain 7 [Source:MGI Symbol	Acc:MGI:2449923]
Anxa3,3.49960720333566E-271,1.5668740379215,0.782,0.279,7.72608282280413E-267,6,annexin A3 [Source:MGI Symbol	Acc:MGI:1201378]
Arap3,5.01301300752734E-270,1.45441977680934,0.718,0.22,1.10672288167181E-265,6,"ArfGAP with RhoGAP domain, ankyrin repeat and PH domain 3 [Source:MGI Symbol	Acc:MGI:2147274]"
Nhlrc2,2.60644290313125E-266,1.53993280800892,0.629,0.171,5.75424399724287E-262,6,NHL repeat containing 2 [Source:MGI Symbol	Acc:MGI:1914116]
Smad6,1.92152642288187E-265,1.50497320644814,0.795,0.269,4.2421538837963E-261,6,SMAD family member 6 [Source:MGI Symbol	Acc:MGI:1336883]
Atp8a1,5.04788662011514E-257,1.44848187617409,0.92,0.494,1.11442192912282E-252,6,"ATPase, aminophospholipid transporter (APLT), class I, type 8A, member 1 [Source:MGI Symbol	Acc:MGI:1330848]"
Apbb2,2.51393404561844E-256,1.43219693390643,0.813,0.299,5.55001219251182E-252,6,"amyloid beta (A4) precursor protein-binding, family B, member 2 [Source:MGI Symbol	Acc:MGI:108405]"
Ptpn4,5.67007167736018E-256,1.5856297889896,0.68,0.218,1.25178172421081E-251,6,"protein tyrosine phosphatase, non-receptor type 4 [Source:MGI Symbol	Acc:MGI:1099792]"
Fkbp1a,3.18035509900083E-241,1.46723530663076,0.87,0.452,7.02126995206412E-237,6,FK506 binding protein 1a [Source:MGI Symbol	Acc:MGI:95541]
Auts2,4.52659045822366E-240,1.44465644732366,0.655,0.192,9.99335375462037E-236,6,autism susceptibility candidate 2 [Source:MGI Symbol	Acc:MGI:1919847]
Vcl,1.61150573275676E-173,1.56887587878109,0.763,0.374,3.5577212062071E-169,6,vinculin [Source:MGI Symbol	Acc:MGI:98927]
Gm39094,8.92345959436655E-63,2.66164445987027,1,0.021,1.9700321746483E-58,7,"predicted gene, 39094 [Source:MGI Symbol	Acc:MGI:5621979]"
Sema4f,2.217968519628E-39,1.65590378000301,0.667,0.015,4.89660910078274E-35,7,"sema domain, immunoglobulin domain (Ig), TM domain, and short cytoplasmic domain [Source:MGI Symbol	Acc:MGI:1340055]"
9530036O11Rik,3.99047573694404E-35,1.81915266861027,0.667,0.017,8.80977328445136E-31,7,RIKEN cDNA 9530036O11Rik [Source:MGI Symbol	Acc:MGI:2444607]
Irx1,3.56543612845878E-34,2.15390294238814,0.667,0.017,7.87141334079846E-30,7,Iroquois homeobox 1 [Source:MGI Symbol	Acc:MGI:1197515]
Aox3,1.354144675761E-32,1.70127844847141,0.833,0.028,2.98954520067757E-28,7,aldehyde oxidase 3 [Source:MGI Symbol	Acc:MGI:1918974]
Lcn2,1.90684470875639E-26,3.2216581655398,0.833,0.035,4.20974106352149E-22,7,lipocalin 2 [Source:MGI Symbol	Acc:MGI:96757]
Tinag,6.58164153402725E-26,1.73716453952226,0.5,0.013,1.4530290014672E-21,7,tubulointerstitial nephritis antigen [Source:MGI Symbol	Acc:MGI:1349477]
Lamp3,1.06159147125922E-25,3.40604476104058,1,0.054,2.34367549109899E-21,7,lysosomal-associated membrane protein 3 [Source:MGI Symbol	Acc:MGI:2441659]
Aqp5,1.47353698271172E-25,1.87612104887588,0.833,0.036,3.25312759673267E-21,7,aquaporin 5 [Source:MGI Symbol	Acc:MGI:106215]
Hc,6.21888477001033E-25,3.01516840207356,1,0.055,1.37294319067518E-20,7,hemolytic complement [Source:MGI Symbol	Acc:MGI:96031]
Unc5d,4.1280381307864E-22,1.91373913472221,0.5,0.015,9.11346978133714E-18,7,unc-5 netrin receptor D [Source:MGI Symbol	Acc:MGI:2389364]
Atp1b1,7.64878795720382E-22,2.06844652095987,0.833,0.042,1.68862291731189E-17,7,"ATPase, Na+/K+ transporting, beta 1 polypeptide [Source:MGI Symbol	Acc:MGI:88108]"
Bmp1,1.57920423811919E-21,2.41619101322202,1,0.064,3.48640919649573E-17,7,bone morphogenetic protein 1 [Source:MGI Symbol	Acc:MGI:88176]
Ppp1r14c,4.90299896264E-20,3.13855529693859,1,0.07,1.08243508098203E-15,7,"protein phosphatase 1, regulatory inhibitor subunit 14C [Source:MGI Symbol	Acc:MGI:1923392]"
Sftpd,5.80738812627797E-20,3.31345368466138,1,0.071,1.28209707663839E-15,7,surfactant associated protein D [Source:MGI Symbol	Acc:MGI:109515]
Dclk1,2.40579207388406E-19,1.93192740955175,0.667,0.031,5.31126716151383E-15,7,doublecortin-like kinase 1 [Source:MGI Symbol	Acc:MGI:1330861]
Egfl6,9.47585606892881E-19,2.24518112167679,0.5,0.018,2.09198474433741E-14,7,"EGF-like-domain, multiple 6 [Source:MGI Symbol	Acc:MGI:1858599]"
Epha7,8.29449930367598E-18,1.75618647470572,0.5,0.019,1.83117661127255E-13,7,Eph receptor A7 [Source:MGI Symbol	Acc:MGI:95276]
Il33,1.19192750470551E-17,2.05254217203263,0.667,0.034,2.63141835213836E-13,7,interleukin 33 [Source:MGI Symbol	Acc:MGI:1924375]
Chia1,1.11720083614757E-16,1.74720709134328,0.5,0.02,2.46644428596298E-12,7,"chitinase, acidic 1 [Source:MGI Symbol	Acc:MGI:1932052]"
Thsd4,1.7262167165805E-16,2.13995623272857,1,0.081,3.81096864519476E-12,7,"thrombospondin, type I, domain containing 4 [Source:MGI Symbol	Acc:MGI:2672033]"
Slc34a2,2.22115998598925E-16,3.84699997230999,1,0.093,4.90365490106848E-12,7,"solute carrier family 34 (sodium phosphate), member 2 [Source:MGI Symbol	Acc:MGI:1342284]"
Muc1,2.26346043494532E-16,1.79785067290916,0.667,0.037,4.99704160222879E-12,7,"mucin 1, transmembrane [Source:MGI Symbol	Acc:MGI:97231]"
Chil1,7.20873949562796E-16,2.23994382002106,0.833,0.059,1.59147341844979E-11,7,chitinase-like 1 [Source:MGI Symbol	Acc:MGI:1340899]
Arhgap44,2.22520187804792E-15,2.3451749096286,0.667,0.04,4.91257818616639E-11,7,Rho GTPase activating protein 44 [Source:MGI Symbol	Acc:MGI:2144423]
Ank3,2.53554381303289E-15,4.29496631707638,1,0.099,5.59772007603272E-11,7,"ankyrin 3, epithelial [Source:MGI Symbol	Acc:MGI:88026]"
Trpm6,1.7188285892718E-14,2.10993309305734,0.5,0.024,3.79465787653535E-10,7,"transient receptor potential cation channel, subfamily M, member 6 [Source:MGI Symbol	Acc:MGI:2675603]"
Cxcl15,1.82322046217482E-12,3.53078638104827,1,0.127,4.02512381434335E-08,7,chemokine (C-X-C motif) ligand 15 [Source:MGI Symbol	Acc:MGI:1339941]
Lrp2,2.07875156578832E-12,2.51885497736904,0.5,0.028,4.58925983179088E-08,7,low density lipoprotein receptor-related protein 2 [Source:MGI Symbol	Acc:MGI:95794]
Lgi3,4.89554425146716E-12,1.82423740364598,0.5,0.029,1.0807893043964E-07,7,"leucine-rich repeat LGI family, member 3 [Source:MGI Symbol	Acc:MGI:2182619]"
Klhl29,5.43263258519015E-12,1.77301537718327,0.5,0.029,1.19936229583243E-07,7,kelch-like 29 [Source:MGI Symbol	Acc:MGI:2683857]
Sftpb,6.16284119805786E-12,3.4128085503065,1,0.134,1.36057045129523E-07,7,surfactant associated protein B [Source:MGI Symbol	Acc:MGI:109516]
Ptprf,6.16720929531797E-12,1.92508205017862,0.667,0.052,1.36153479612735E-07,7,"protein tyrosine phosphatase, receptor type, F [Source:MGI Symbol	Acc:MGI:102695]"
Kctd8,9.34154765724235E-12,2.24002618812081,0.5,0.03,2.06233347628939E-07,7,potassium channel tetramerisation domain containing 8 [Source:MGI Symbol	Acc:MGI:2443804]
Myo5c,1.39789921592153E-11,2.12141384401583,0.5,0.03,3.08614209898996E-07,7,myosin VC [Source:MGI Symbol	Acc:MGI:2442485]
Met,3.10875996839962E-11,1.91349125683541,0.5,0.031,6.86320938223583E-07,7,met proto-oncogene [Source:MGI Symbol	Acc:MGI:96969]
Gja1,4.28453145223585E-11,2.00997352602034,0.5,0.032,9.45896008710108E-07,7,"gap junction protein, alpha 1 [Source:MGI Symbol	Acc:MGI:95713]"
Gprc5a,1.35678902490267E-10,1.98724669136174,0.667,0.061,2.99538313027763E-06,7,"G protein-coupled receptor, family C, group 5, member A [Source:MGI Symbol	Acc:MGI:1891250]"
Ror1,1.92280865152982E-10,1.69941672217562,0.833,0.089,4.24498465998237E-06,7,receptor tyrosine kinase-like orphan receptor 1 [Source:MGI Symbol	Acc:MGI:1347520]
Lpcat1,4.25462010884373E-10,2.64714733641579,1,0.15,9.3929248142943E-06,7,lysophosphatidylcholine acyltransferase 1 [Source:MGI Symbol	Acc:MGI:2384812]
Mecom,5.979118386026E-10,3.47863397413886,1,0.168,1.32000996608296E-05,7,MDS1 and EVI1 complex locus [Source:MGI Symbol	Acc:MGI:95457]
Car8,7.28184110663836E-10,2.51885050001965,0.667,0.065,1.60761206111255E-05,7,carbonic anhydrase 8 [Source:MGI Symbol	Acc:MGI:88253]
Prnp,2.30300813029755E-09,1.82997928643326,0.667,0.067,5.0843510492579E-05,7,prion protein [Source:MGI Symbol	Acc:MGI:97769]
Cachd1,2.64837803654475E-09,1.68774645025099,0.833,0.101,5.84682419127984E-05,7,cache domain containing 1 [Source:MGI Symbol	Acc:MGI:2444177]
Cbr2,3.23362116601952E-09,2.35783064184564,0.833,0.11,7.13886544822129E-05,7,carbonyl reductase 2 [Source:MGI Symbol	Acc:MGI:107200]
Pip5k1b,3.34414623128273E-09,2.13189914410268,1,0.18,7.38287163480288E-05,7,"phosphatidylinositol-4-phosphate 5-kinase, type 1 beta [Source:MGI Symbol	Acc:MGI:107930]"
Slco4c1,3.75276294949182E-09,1.69072240406839,0.333,0.018,8.2849747635931E-05,7,"solute carrier organic anion transporter family, member 4C1 [Source:MGI Symbol	Acc:MGI:2442784]"
Sfta2,5.51623150862797E-09,2.07337444892782,0.5,0.04,1.2178184301598E-04,7,surfactant associated 2 [Source:MGI Symbol	Acc:MGI:3643293]
Rai14,8.80156773725041E-09,2.49023642514315,1,0.161,1.94312210935277E-04,7,retinoic acid induced 14 [Source:MGI Symbol	Acc:MGI:1922896]
Scd1,1.40999365914165E-08,2.83065442376699,1,0.209,3.11284300128702E-04,7,stearoyl-Coenzyme A desaturase 1 [Source:MGI Symbol	Acc:MGI:98239]
Mme,1.84241674238914E-08,1.92382851486437,0.667,0.077,4.06750344217251E-04,7,membrane metallo endopeptidase [Source:MGI Symbol	Acc:MGI:97004]
Sftpa1,4.02666778313307E-08,3.99040518061444,1,0.24,8.88967446482287E-04,7,surfactant associated protein A1 [Source:MGI Symbol	Acc:MGI:109518]
Dram1,8.01512637174202E-08,2.1359014871789,0.833,0.136,0.00176949944908949,7,DNA-damage regulated autophagy modulator 1 [Source:MGI Symbol	Acc:MGI:1918962]
Pi4k2b,9.00510458086019E-08,2.06579786781476,0.667,0.084,0.0019880569383165,7,phosphatidylinositol 4-kinase type 2 beta [Source:MGI Symbol	Acc:MGI:1914323]
Clip4,1.02875676856322E-07,2.14711189041369,0.333,0.021,0.00227118631795703,7,"CAP-GLY domain containing linker protein family, member 4 [Source:MGI Symbol	Acc:MGI:1919100]"
Ndnf,1.13008568433307E-07,1.68985631431216,0.5,0.047,0.00249489016530211,7,neuron-derived neurotrophic factor [Source:MGI Symbol	Acc:MGI:1915419]
Wfdc2,1.21090727811082E-07,1.88941541502162,0.833,0.127,0.00267331999788526,7,WAP four-disulfide core domain 2 [Source:MGI Symbol	Acc:MGI:1914951]
Fgd6,1.23280923890391E-07,1.66140220883223,0.667,0.081,0.00272167295672815,7,"FYVE, RhoGEF and PH domain containing 6 [Source:MGI Symbol	Acc:MGI:1261419]"
Usp39,1.96365945890413E-07,1.76195730439782,0.667,0.086,0.00433517098742266,7,ubiquitin specific peptidase 39 [Source:MGI Symbol	Acc:MGI:107622]
Acoxl,4.11130256175107E-07,1.99387861667878,0.5,0.052,0.00907652266557783,7,acyl-Coenzyme A oxidase-like [Source:MGI Symbol	Acc:MGI:1921371]
Abca3,4.92081946331157E-07,2.35313607339594,0.833,0.167,0.010863693129153,7,"ATP-binding cassette, sub-family A (ABC1), member 3 [Source:MGI Symbol	Acc:MGI:1351617]"
Jade3,6.85197168398887E-07,1.70411729127753,0.5,0.055,0.0151270978867422,7,jade family PHD finger 3 [Source:MGI Symbol	Acc:MGI:2148019]
Slc12a2,9.52265035147382E-07,2.16619263324344,0.833,0.179,0.0210231551809487,7,"solute carrier family 12, member 2 [Source:MGI Symbol	Acc:MGI:101924]"
Bend7,9.63902551665779E-07,1.59135031007856,0.5,0.055,0.0212800766331254,7,BEN domain containing 7 [Source:MGI Symbol	Acc:MGI:2443100]
Gem,9.96921009272603E-07,1.9243290325056,0.667,0.095,0.0220090251217112,7,GTP binding protein (gene overexpressed in skeletal muscle) [Source:MGI Symbol	Acc:MGI:99844]
Prkd1,1.49132525920473E-06,1.59561414992297,0.833,0.147,0.0329239877474629,7,protein kinase D1 [Source:MGI Symbol	Acc:MGI:99879]
Epb41l1,1.85090427052671E-06,1.73625533104854,0.5,0.059,0.0408624135804182,7,erythrocyte membrane protein band 4.1 like 1 [Source:MGI Symbol	Acc:MGI:103010]
Ccdc141,2.08845727155387E-06,2.80693698161119,0.5,0.062,0.0461068711840949,7,coiled-coil domain containing 141 [Source:MGI Symbol	Acc:MGI:1919735]
Eva1c,2.11678180031227E-06,1.99155799534771,0.333,0.027,0.0467321918054941,7,eva-1 homolog C (C. elegans) [Source:MGI Symbol	Acc:MGI:1918217]
Grb14,2.44090430281087E-06,1.74519006957595,0.667,0.106,0.0538878442931555,7,growth factor receptor bound protein 14 [Source:MGI Symbol	Acc:MGI:1355324]
Itga9,3.17426144807401E-06,2.24230919380929,1,0.283,0.0700781699891299,7,integrin alpha 9 [Source:MGI Symbol	Acc:MGI:104756]
Scd2,4.27367631281788E-06,2.11424496158502,0.833,0.201,0.0943499519580804,7,stearoyl-Coenzyme A desaturase 2 [Source:MGI Symbol	Acc:MGI:98240]
Pign,5.62279064030012E-06,1.58250823024728,0.833,0.162,0.124134348965906,7,"phosphatidylinositol glycan anchor biosynthesis, class N [Source:MGI Symbol	Acc:MGI:1351629]"
Selenbp1,6.03423162034023E-06,1.76051162930356,0.667,0.108,0.133217731482251,7,selenium binding protein 1 [Source:MGI Symbol	Acc:MGI:96825]
Wwc1,1.35731735361999E-05,2.14233557989912,0.5,0.07,0.299654952158685,7,"WW, C2 and coiled-coil domain containing 1 [Source:MGI Symbol	Acc:MGI:2388637]"
Etv5,2.1557910996276E-05,2.28739884897722,0.5,0.075,0.475934001064786,7,ets variant 5 [Source:MGI Symbol	Acc:MGI:1096867]
Cldn18,2.44557892952209E-05,1.96124053430589,0.667,0.137,0.539910460270591,7,claudin 18 [Source:MGI Symbol	Acc:MGI:1929209]
Atp8a1,2.70182431387244E-05,2.18995651968801,1,0.525,0.596481753773618,7,"ATPase, aminophospholipid transporter (APLT), class I, type 8A, member 1 [Source:MGI Symbol	Acc:MGI:1330848]"
Alcam,3.21376526898441E-05,2.82823095326546,1,0.473,0.709502958433689,7,activated leukocyte cell adhesion molecule [Source:MGI Symbol	Acc:MGI:1313266]
Sftpc,4.4085303913056E-05,4.16354747888611,1,0.866,0.973271254488538,7,surfactant associated protein C [Source:MGI Symbol	Acc:MGI:109517]
Myo9a,6.13744826510348E-05,1.75955617391922,1,0.379,1,7,myosin IXa [Source:MGI Symbol	Acc:MGI:107735]
Pard3,7.88967186100067E-05,1.81646055776277,1,0.344,1,7,par-3 family cell polarity regulator [Source:MGI Symbol	Acc:MGI:2135608]
Arhgef38,9.40314578160207E-05,1.95994722750709,0.333,0.036,1,7,Rho guanine nucleotide exchange factor (GEF) 38 [Source:MGI Symbol	Acc:MGI:1924919]
Npc2,1.02805233668889E-04,1.99975812213014,1,0.585,1,7,NPC intracellular cholesterol transporter 2 [Source:MGI Symbol	Acc:MGI:1915213]
Gclc,1.74384913420719E-04,2.71092125646466,0.833,0.303,1,7,"glutamate-cysteine ligase, catalytic subunit [Source:MGI Symbol	Acc:MGI:104990]"
Errfi1,3.06166146253747E-04,2.19958178915908,0.667,0.196,1,7,ERBB receptor feedback inhibitor 1 [Source:MGI Symbol	Acc:MGI:1921405]
Tmem163,3.47484433951654E-04,1.78344847050698,0.667,0.174,1,7,transmembrane protein 163 [Source:MGI Symbol	Acc:MGI:1919410]
Napsa,4.18216679118167E-04,2.08541317811223,0.667,0.194,1,7,napsin A aspartic peptidase [Source:MGI Symbol	Acc:MGI:109365]
Ftx,0.000720946962695934,1.89842114624164,0.5,0.108,1,7,"Ftx transcript, Xist regulator (non-protein coding) [Source:MGI Symbol	Acc:MGI:1926128]"
Dag1,8.89587937677482E-04,1.65954765931907,0.667,0.218,1,7,dystroglycan 1 [Source:MGI Symbol	Acc:MGI:101864]
Cftr,9.34174880487866E-04,1.80290283777949,0.333,0.05,1,7,cystic fibrosis transmembrane conductance regulator [Source:MGI Symbol	Acc:MGI:88388]
Znrf3,0.00193068850264117,1.58913806816539,0.833,0.333,1,7,zinc and ring finger 3 [Source:MGI Symbol	Acc:MGI:3039616]
Cadm1,0.00225353241393521,1.72357100900836,0.833,0.387,1,7,cell adhesion molecule 1 [Source:MGI Symbol	Acc:MGI:1889272]
Acly,0.00258452508385709,1.99319269944725,0.667,0.26,1,7,ATP citrate lyase [Source:MGI Symbol	Acc:MGI:103251]
Pde4d,0.00289763485252485,2.47948878651836,0.833,0.619,1,7,"phosphodiesterase 4D, cAMP specific [Source:MGI Symbol	Acc:MGI:99555]"
Acsl4,0.00364548594945057,1.80923327959085,0.667,0.211,1,7,acyl-CoA synthetase long-chain family member 4 [Source:MGI Symbol	Acc:MGI:1354713]
Bri3,0.00381133313282818,1.68031558043551,0.833,0.336,1,7,brain protein I3 [Source:MGI Symbol	Acc:MGI:1933174]
Chka,0.00459199180706566,1.61999392578601,0.833,0.395,1,7,choline kinase alpha [Source:MGI Symbol	Acc:MGI:107760]
Snx24,0.00805874059481234,1.87255317648511,0.5,0.159,1,7,sorting nexing 24 [Source:MGI Symbol	Acc:MGI:1916476]
Snx25,0.00851635599883048,1.61688748190429,0.5,0.155,1,7,sorting nexin 25 [Source:MGI Symbol	Acc:MGI:2142610]
Gm2682,0,2.72938888202026,0.929,0.273,0,8,predicted gene 2682 [Source:MGI Symbol	Acc:MGI:3780851]
Skap1,0,2.28974695543347,0.929,0.339,0,8,src family associated phosphoprotein 1 [Source:MGI Symbol	Acc:MGI:1925723]
Ptpn22,0,2.27482608507919,0.916,0.296,0,8,"protein tyrosine phosphatase, non-receptor type 22 (lymphoid) [Source:MGI Symbol	Acc:MGI:107170]"
Themis,0,2.22564354326676,0.732,0.185,0,8,thymocyte selection associated [Source:MGI Symbol	Acc:MGI:2443552]
Vps37b,0,1.97363249042106,0.906,0.395,0,8,vacuolar protein sorting 37B [Source:MGI Symbol	Acc:MGI:1916724]
Itk,0,1.93494018385898,0.83,0.274,0,8,IL2 inducible T cell kinase [Source:MGI Symbol	Acc:MGI:96621]
Stat4,0,1.90574864729077,0.81,0.252,0,8,signal transducer and activator of transcription 4 [Source:MGI Symbol	Acc:MGI:103062]
Txk,0,1.89147731547598,0.592,0.116,0,8,TXK tyrosine kinase [Source:MGI Symbol	Acc:MGI:102960]
Ms4a4b,0,1.80600910438086,0.613,0.122,0,8,"membrane-spanning 4-domains, subfamily A, member 4B [Source:MGI Symbol	Acc:MGI:1913083]"
Nkg7,1.08607673641316E-292,1.77382734178576,0.533,0.103,2.39773161097934E-288,8,natural killer cell group 7 sequence [Source:MGI Symbol	Acc:MGI:1931250]
Gramd3,8.86504095520202E-284,2.20078160256432,0.776,0.284,1.95713509167995E-279,8,GRAM domain containing 3 [Source:MGI Symbol	Acc:MGI:1914815]
Il2rb,5.80692041365867E-279,1.76319601471782,0.573,0.129,1.28199381972342E-274,8,"interleukin 2 receptor, beta chain [Source:MGI Symbol	Acc:MGI:96550]"
Sidt1,2.34166645154108E-276,1.91498941932214,0.565,0.126,5.16969702506723E-272,8,"SID1 transmembrane family, member 1 [Source:MGI Symbol	Acc:MGI:2443155]"
Cd28,6.89286820053749E-266,2.03338449223181,0.652,0.182,1.52173851263266E-261,8,CD28 antigen [Source:MGI Symbol	Acc:MGI:88327]
Kdm2b,1.36683916913302E-261,1.7820025972236,0.765,0.274,3.01757083369497E-257,8,lysine (K)-specific demethylase 2B [Source:MGI Symbol	Acc:MGI:1354737]
Grap2,1.47131874505876E-259,2.21998971227935,0.761,0.283,3.24823039346622E-255,8,GRB2-related adaptor protein 2 [Source:MGI Symbol	Acc:MGI:1333842]
Arhgap15,7.70052204438388E-256,1.57802383432875,0.991,0.717,1.70004425173863E-251,8,Rho GTPase activating protein 15 [Source:MGI Symbol	Acc:MGI:1923367]
Dock2,9.50370389259291E-251,1.43730322997616,0.99,0.697,2.09813270836774E-246,8,dedicator of cyto-kinesis 2 [Source:MGI Symbol	Acc:MGI:2149010]
Ccl5,1.54562387643698E-240,3.18780241928029,0.759,0.347,3.41227383200991E-236,8,chemokine (C-C motif) ligand 5 [Source:MGI Symbol	Acc:MGI:98262]
Mbnl1,1.33528105091748E-234,1.24882702139079,0.994,0.903,2.94789997611051E-230,8,muscleblind like splicing factor 1 [Source:MGI Symbol	Acc:MGI:1928482]
Emb,5.41124832695635E-233,2.09522303609163,0.849,0.446,1.19464129314215E-228,8,embigin [Source:MGI Symbol	Acc:MGI:95321]
Fyb,8.81567880473648E-232,1.53416420745542,0.866,0.388,1.94623740972167E-227,8,FYN binding protein [Source:MGI Symbol	Acc:MGI:1346327]
Cd247,2.67292819671943E-230,1.65106061409942,0.594,0.167,5.90102357989748E-226,8,CD247 antigen [Source:MGI Symbol	Acc:MGI:88334]
Zc3hav1,1.15738633884915E-223,1.54630776121718,0.927,0.579,2.55516182027727E-219,8,"zinc finger CCCH type, antiviral 1 [Source:MGI Symbol	Acc:MGI:1926031]"
Prkcq,1.72316748388174E-214,1.4801035865594,0.57,0.156,3.80423685416573E-210,8,"protein kinase C, theta [Source:MGI Symbol	Acc:MGI:97601]"
Trbc2,6.91174955329568E-214,1.40574160303709,0.481,0.109,1.52590694888109E-209,8,"T cell receptor beta, constant 2 [Source:MGI Symbol	Acc:MGI:4835227]"
Ptprc,6.74494812530523E-213,1.33898465602258,0.978,0.692,1.48908219762364E-208,8,"protein tyrosine phosphatase, receptor type, C [Source:MGI Symbol	Acc:MGI:97810]"
Lck,3.7555758885192E-200,1.23555877660187,0.414,0.084,8.29118488908385E-196,8,lymphocyte protein tyrosine kinase [Source:MGI Symbol	Acc:MGI:96756]
Satb1,2.16336633567872E-197,1.92227756873656,0.794,0.41,4.7760638592779E-193,8,special AT-rich sequence binding protein 1 [Source:MGI Symbol	Acc:MGI:105084]
Ripor2,5.21887028624666E-194,1.46788213208476,0.77,0.333,1.15216999309468E-189,8,RHO family interacting cell polarization regulator 2 [Source:MGI Symbol	Acc:MGI:2444879]
Bcl11b,1.0189256800018E-191,1.51685828827223,0.53,0.148,2.24948222373997E-187,8,B cell leukemia/lymphoma 11B [Source:MGI Symbol	Acc:MGI:1929913]
Raet1e,6.40443745892568E-191,1.59281364197583,0.847,0.479,1.41390765780702E-186,8,retinoic acid early transcript 1E [Source:MGI Symbol	Acc:MGI:2675273]
Tbx21,1.12750461514613E-190,1.39929550357736,0.385,0.076,2.4891919388581E-186,8,T-box 21 [Source:MGI Symbol	Acc:MGI:1888984]
Camk4,1.58989808260735E-188,1.60996876410129,0.558,0.166,3.51001799697225E-184,8,calcium/calmodulin-dependent protein kinase IV [Source:MGI Symbol	Acc:MGI:88258]
Tox,1.75960482895794E-185,1.8905845222847,0.549,0.165,3.88467958089044E-181,8,thymocyte selection-associated high mobility group box [Source:MGI Symbol	Acc:MGI:2181659]
Lef1,1.34447967286633E-183,1.8715340327455,0.62,0.22,2.968207773787E-179,8,lymphoid enhancer binding factor 1 [Source:MGI Symbol	Acc:MGI:96770]
Cblb,6.23126349127834E-182,1.59074560880363,0.858,0.52,1.37567604096952E-177,8,Casitas B-lineage lymphoma b [Source:MGI Symbol	Acc:MGI:2146430]
P2ry10,4.01435417461141E-178,1.38581751600526,0.599,0.201,8.8624897112896E-174,8,"purinergic receptor P2Y, G-protein coupled 10 [Source:MGI Symbol	Acc:MGI:1926076]"
Rnf125,1.31872670705598E-172,1.35413856082325,0.535,0.167,2.9113529511675E-168,8,ring finger protein 125 [Source:MGI Symbol	Acc:MGI:1914914]
Tnik,1.67847233110278E-172,1.31259029372485,0.706,0.287,3.70556336537562E-168,8,TRAF2 and NCK interacting kinase [Source:MGI Symbol	Acc:MGI:1916264]
Ets1,4.00124961033836E-172,1.22735364419319,0.913,0.625,8.833558764744E-168,8,"E26 avian leukemia oncogene 1, 5' domain [Source:MGI Symbol	Acc:MGI:95455]"
Bach2,4.08497519743206E-171,1.40929544944669,0.903,0.615,9.01839974337076E-167,8,"BTB and CNC homology, basic leucine zipper transcription factor 2 [Source:MGI Symbol	Acc:MGI:894679]"
Btbd11,1.05086416718033E-170,1.31159413312019,0.334,0.063,2.31999282188402E-166,8,BTB (POZ) domain containing 11 [Source:MGI Symbol	Acc:MGI:1921257]
Nsd3,4.58443030849229E-170,1.2274728217115,0.915,0.652,1.01210467920584E-165,8,nuclear receptor binding SET domain protein 3 [Source:MGI Symbol	Acc:MGI:2142581]
Tnfaip3,5.77084141248337E-166,1.35302797149486,0.725,0.321,1.27402865863395E-161,8,"tumor necrosis factor, alpha-induced protein 3 [Source:MGI Symbol	Acc:MGI:1196377]"
Fgf13,9.44941869741743E-166,1.68832082706246,0.486,0.141,2.08614816582885E-161,8,fibroblast growth factor 13 [Source:MGI Symbol	Acc:MGI:109178]
Gimap3,1.38212453206008E-165,1.20367064764407,0.438,0.112,3.05131632942903E-161,8,"GTPase, IMAP family member 3 [Source:MGI Symbol	Acc:MGI:1932723]"
Ikzf1,1.39020728372674E-165,1.34396604566847,0.778,0.397,3.06916062028353E-161,8,IKAROS family zinc finger 1 [Source:MGI Symbol	Acc:MGI:1342540]
Il18rap,8.01630661049234E-165,1.32007426587244,0.357,0.075,1.76976001039839E-160,8,interleukin 18 receptor accessory protein [Source:MGI Symbol	Acc:MGI:1338888]
Cd3e,3.94450904834614E-163,1.15772790703535,0.385,0.087,8.70829262603378E-159,8,"CD3 antigen, epsilon polypeptide [Source:MGI Symbol	Acc:MGI:88332]"
Jakmip1,1.48758003606838E-160,1.1721324565622,0.38,0.086,3.28413044562817E-156,8,janus kinase and microtubule interacting protein 1 [Source:MGI Symbol	Acc:MGI:1923321]
Rpl12,6.38975148174672E-159,1.16280358096444,0.956,0.821,1.41066543462522E-154,8,ribosomal protein L12 [Source:MGI Symbol	Acc:MGI:98002]
Scml4,2.90388925002919E-157,1.37980056078789,0.438,0.119,6.41091629728944E-153,8,Scm polycomb group protein like 4 [Source:MGI Symbol	Acc:MGI:2446140]
Gm45837,1.16828616655068E-156,1.23845063692391,0.4,0.099,2.57922536989393E-152,8,predicted gene 45837 [Source:MGI Symbol	Acc:MGI:5804952]
Slc9a9,3.09429372866368E-156,1.38001545236064,0.732,0.35,6.83127226477082E-152,8,"solute carrier family 9 (sodium/hydrogen exchanger), member 9 [Source:MGI Symbol	Acc:MGI:2679732]"
Pde7a,1.87373644095478E-153,1.32190882021861,0.696,0.322,4.13664794069587E-149,8,phosphodiesterase 7A [Source:MGI Symbol	Acc:MGI:1202402]
Sytl3,1.58971197795042E-150,1.15446812088151,0.309,0.06,3.50960713372114E-146,8,synaptotagmin-like 3 [Source:MGI Symbol	Acc:MGI:1933367]
Trbc1,1.24263318568245E-147,1.30063502295115,0.386,0.096,2.74336128403114E-143,8,"T cell receptor beta, constant region 1 [Source:MGI Symbol	Acc:MGI:4439726]"
Tut4,5.90213290616569E-147,1.22476545818437,0.777,0.421,1.3030138816942E-142,8,terminal uridylyl transferase 4 [Source:MGI Symbol	Acc:MGI:2445126]
Cd6,8.29636311799787E-141,1.22329469797573,0.299,0.059,1.83158808556039E-136,8,CD6 antigen [Source:MGI Symbol	Acc:MGI:103566]
Ubac2,4.49698300692774E-137,1.24815486748092,0.682,0.322,9.92798938439437E-133,8,ubiquitin associated domain containing 2 [Source:MGI Symbol	Acc:MGI:1916139]
Cd3d,4.70793284054161E-137,1.10590341707834,0.334,0.077,1.03937033320637E-132,8,"CD3 antigen, delta polypeptide [Source:MGI Symbol	Acc:MGI:88331]"
Cyfip2,6.10587784918517E-137,1.18640238638521,0.615,0.25,1.34799465276461E-132,8,cytoplasmic FMR1 interacting protein 2 [Source:MGI Symbol	Acc:MGI:1924134]
Gm8369,1.18928866161693E-136,1.27411420654824,0.405,0.113,2.62559257825169E-132,8,predicted gene 8369 [Source:MGI Symbol	Acc:MGI:3645380]
Pde3b,2.70411797964992E-134,1.29756670378684,0.708,0.358,5.96988126367312E-130,8,"phosphodiesterase 3B, cGMP-inhibited [Source:MGI Symbol	Acc:MGI:1333863]"
Mctp2,4.39623938239925E-134,1.15093317840616,0.429,0.126,9.70557768452283E-130,8,"multiple C2 domains, transmembrane 2 [Source:MGI Symbol	Acc:MGI:2685335]"
Stim1,6.2735647157982E-133,1.23275631184177,0.748,0.409,1.38501488230677E-128,8,stromal interaction molecule 1 [Source:MGI Symbol	Acc:MGI:107476]
Prkca,6.90517310459025E-132,1.30303027349079,0.754,0.414,1.52445506630039E-127,8,"protein kinase C, alpha [Source:MGI Symbol	Acc:MGI:97595]"
Epsti1,2.93052370821332E-131,1.27698285884338,0.547,0.209,6.46971719062255E-127,8,epithelial stromal interaction 1 (breast) [Source:MGI Symbol	Acc:MGI:1915168]
Il7r,3.67699904802434E-131,1.42137285190763,0.484,0.165,8.11771079832333E-127,8,interleukin 7 receptor [Source:MGI Symbol	Acc:MGI:96562]
Fryl,8.24934977245133E-130,1.1739707636348,0.829,0.537,1.82120894926408E-125,8,FRY like transcription coactivator [Source:MGI Symbol	Acc:MGI:1919563]
Fyn,1.09241038874626E-129,1.18282775341957,0.819,0.515,2.41171441523512E-125,8,Fyn proto-oncogene [Source:MGI Symbol	Acc:MGI:95602]
Ms4a6b,4.93714033356108E-123,1.13237610290163,0.453,0.149,1.08997247144028E-118,8,"membrane-spanning 4-domains, subfamily A, member 6B [Source:MGI Symbol	Acc:MGI:1917024]"
Il12rb2,1.76232151460775E-120,1.51807424060483,0.371,0.107,3.89067720779953E-116,8,"interleukin 12 receptor, beta 2 [Source:MGI Symbol	Acc:MGI:1270861]"
Fam169b,2.12725633393988E-119,1.22493814218226,0.404,0.123,4.69634380843907E-115,8,"family with sequence similarity 169, member B [Source:MGI Symbol	Acc:MGI:3644026]"
Bcl2,2.84945094306761E-118,1.4464578547878,0.649,0.322,6.29073284701036E-114,8,B cell leukemia/lymphoma 2 [Source:MGI Symbol	Acc:MGI:88138]
Inpp4b,1.38036784056648E-117,1.40747081050757,0.737,0.423,3.04743808161861E-113,8,"inositol polyphosphate-4-phosphatase, type II [Source:MGI Symbol	Acc:MGI:2158925]"
Atp11b,2.60705447574304E-116,1.24799454811045,0.677,0.355,5.75559416609791E-112,8,"ATPase, class VI, type 11B [Source:MGI Symbol	Acc:MGI:1923545]"
Smchd1,5.91567194657597E-115,1.12012896363358,0.768,0.462,1.30600289564558E-110,8,SMC hinge domain containing 1 [Source:MGI Symbol	Acc:MGI:1921605]
Hcst,2.95370415279221E-114,1.13186299214317,0.482,0.181,6.52089265811937E-110,8,hematopoietic cell signal transducer [Source:MGI Symbol	Acc:MGI:1344360]
Gimap4,2.58472039866773E-113,1.1549581105466,0.509,0.2,5.70628722413876E-109,8,"GTPase, IMAP family member 4 [Source:MGI Symbol	Acc:MGI:1349656]"
Atp8b4,6.99528149607772E-113,1.20550356642023,0.597,0.271,1.54434829588908E-108,8,"ATPase, class I, type 8B, member 4 [Source:MGI Symbol	Acc:MGI:1859664]"
Ust,7.83278638192917E-112,1.25880044211861,0.546,0.224,1.7292442495385E-107,8,uronyl-2-sulfotransferase [Source:MGI Symbol	Acc:MGI:2442406]
Rnf157,2.03186944278929E-111,1.1278366305361,0.624,0.314,4.48575816884592E-107,8,ring finger protein 157 [Source:MGI Symbol	Acc:MGI:2442484]
Gimap6,3.77203733531204E-109,1.16133727424752,0.659,0.341,8.32752682516839E-105,8,"GTPase, IMAP family member 6 [Source:MGI Symbol	Acc:MGI:1918876]"
Esyt2,1.95703391726654E-108,1.13551053120151,0.754,0.49,4.32054377914933E-104,8,extended synaptotagmin-like protein 2 [Source:MGI Symbol	Acc:MGI:1261845]
Ikzf3,2.33768870156382E-107,1.11998181544189,0.504,0.194,5.16091534644245E-103,8,IKAROS family zinc finger 3 [Source:MGI Symbol	Acc:MGI:1342542]
Znrf3,7.00815014443046E-104,1.11785897882481,0.629,0.313,1.54718930738591E-99,8,zinc and ring finger 3 [Source:MGI Symbol	Acc:MGI:3039616]
Abcb1a,2.65180354238742E-100,1.12886580368409,0.424,0.151,5.8543866805287E-96,8,"ATP-binding cassette, sub-family B (MDR/TAP), member 1A [Source:MGI Symbol	Acc:MGI:97570]"
Icos,1.36133803126759E-96,1.2793835127229,0.357,0.113,3.00542597162946E-92,8,inducible T cell co-stimulator [Source:MGI Symbol	Acc:MGI:1858745]
Gtf2i,1.3819533664012E-93,1.13546171585441,0.572,0.289,3.05093844700393E-89,8,general transcription factor II I [Source:MGI Symbol	Acc:MGI:1202722]
Ugcg,1.86097002491332E-93,1.27691853695964,0.635,0.368,4.10846352400113E-89,8,UDP-glucose ceramide glucosyltransferase [Source:MGI Symbol	Acc:MGI:1332243]
Ccnd3,8.89188242792604E-92,1.10497635836633,0.665,0.385,1.96306088361323E-87,8,cyclin D3 [Source:MGI Symbol	Acc:MGI:88315]
Gzma,3.43088018583288E-90,2.31340213011324,0.423,0.176,7.57435418626324E-86,8,granzyme A [Source:MGI Symbol	Acc:MGI:109266]
Crlf3,9.79371116126655E-88,1.14093124760742,0.557,0.279,2.16215761307282E-83,8,cytokine receptor-like factor 3 [Source:MGI Symbol	Acc:MGI:1860086]
AW112010,3.91339708967365E-84,1.18986440358546,0.657,0.393,8.63960675487252E-80,8,expressed sequence AW112010 [Source:MGI Symbol	Acc:MGI:2147706]
Dusp10,1.74043617437859E-80,1.17158820163662,0.376,0.142,3.84236094217561E-76,8,dual specificity phosphatase 10 [Source:MGI Symbol	Acc:MGI:1927070]
Thada,3.38245289789888E-72,1.12277130217567,0.575,0.337,7.46744126269135E-68,8,thyroid adenoma associated [Source:MGI Symbol	Acc:MGI:3039623]
Abcb1b,4.04581725253283E-62,1.18030643133292,0.244,0.076,8.93195074841672E-58,8,"ATP-binding cassette, sub-family B (MDR/TAP), member 1B [Source:MGI Symbol	Acc:MGI:97568]"
Ikzf2,5.15735432125221E-42,1.26013507478074,0.335,0.166,1.13858911350285E-37,8,IKAROS family zinc finger 2 [Source:MGI Symbol	Acc:MGI:1342541]
Rtkn2,0,5.12531507989848,0.987,0.041,0,9,rhotekin 2 [Source:MGI Symbol	Acc:MGI:2158417]
Col4a3,0,3.88603314616127,0.955,0.033,0,9,"collagen, type IV, alpha 3 [Source:MGI Symbol	Acc:MGI:104688]"
Col4a4,0,3.71229658577208,0.968,0.043,0,9,"collagen, type IV, alpha 4 [Source:MGI Symbol	Acc:MGI:104687]"
Sema3a,0,3.40314945479556,0.847,0.017,0,9,"sema domain, immunoglobulin domain (Ig), short basic domain, secreted, (semaphorin) 3A [Source:MGI Symbol	Acc:MGI:107558]"
Arhgef28,0,3.10613251390089,0.949,0.065,0,9,Rho guanine nucleotide exchange factor (GEF) 28 [Source:MGI Symbol	Acc:MGI:1346016]
Lama3,0,3.0218604549583,0.866,0.015,0,9,"laminin, alpha 3 [Source:MGI Symbol	Acc:MGI:99909]"
Wwc1,0,2.97441173404817,0.917,0.059,0,9,"WW, C2 and coiled-coil domain containing 1 [Source:MGI Symbol	Acc:MGI:2388637]"
Igfbp2,0,2.95253684129468,0.732,0.026,0,9,insulin-like growth factor binding protein 2 [Source:MGI Symbol	Acc:MGI:96437]
Cyp2b10,0,2.84603777259732,0.79,0.024,0,9,"cytochrome P450, family 2, subfamily b, polypeptide 10 [Source:MGI Symbol	Acc:MGI:88598]"
Ndnf,0,2.84221111776157,0.771,0.037,0,9,neuron-derived neurotrophic factor [Source:MGI Symbol	Acc:MGI:1915419]
Mal2,0,2.71767656894213,0.815,0.044,0,9,"mal, T cell differentiation protein 2 [Source:MGI Symbol	Acc:MGI:2146021]"
Osbpl6,0,2.67570748546265,0.796,0.049,0,9,oxysterol binding protein-like 6 [Source:MGI Symbol	Acc:MGI:2139014]
Krt7,0,2.60478626242679,0.72,0.045,0,9,keratin 7 [Source:MGI Symbol	Acc:MGI:96704]
Aqp5,0,2.57296430280479,0.701,0.027,0,9,aquaporin 5 [Source:MGI Symbol	Acc:MGI:106215]
Scnn1a,0,2.55345520227162,0.732,0.045,0,9,"sodium channel, nonvoltage-gated 1 alpha [Source:MGI Symbol	Acc:MGI:101782]"
Spock2,0,2.5109967520271,0.732,0.038,0,9,"sparc/osteonectin, cwcv and kazal-like domains proteoglycan 2 [Source:MGI Symbol	Acc:MGI:1891351]"
Myh14,0,2.42071206986741,0.758,0.038,0,9,"myosin, heavy polypeptide 14 [Source:MGI Symbol	Acc:MGI:1919210]"
Wdr17,0,2.31942004891896,0.675,0.027,0,9,WD repeat domain 17 [Source:MGI Symbol	Acc:MGI:1924662]
Ano1,0,2.31674262092979,0.682,0.012,0,9,"anoctamin 1, calcium activated chloride channel [Source:MGI Symbol	Acc:MGI:2142149]"
Col4a5,0,2.25996647868328,0.707,0.044,0,9,"collagen, type IV, alpha 5 [Source:MGI Symbol	Acc:MGI:88456]"
Myo5b,0,2.23219770659621,0.713,0.036,0,9,myosin VB [Source:MGI Symbol	Acc:MGI:106598]
Sh3rf2,0,2.22639262716613,0.605,0.009,0,9,SH3 domain containing ring finger 2 [Source:MGI Symbol	Acc:MGI:2444628]
Gramd2,0,2.17460782962667,0.656,0.023,0,9,GRAM domain containing 2 [Source:MGI Symbol	Acc:MGI:3528937]
Itgb6,0,2.1610154684484,0.624,0.014,0,9,integrin beta 6 [Source:MGI Symbol	Acc:MGI:96615]
Rcan2,0,1.91626038878348,0.554,0.013,0,9,regulator of calcineurin 2 [Source:MGI Symbol	Acc:MGI:1858219]
Sh3rf3,0,1.90466803128253,0.561,0.024,0,9,SH3 domain containing ring finger 3 [Source:MGI Symbol	Acc:MGI:2444637]
Abca5,0,1.80013652593217,0.554,0.019,0,9,"ATP-binding cassette, sub-family A (ABC1), member 5 [Source:MGI Symbol	Acc:MGI:2386607]"
Epb41l4b,0,1.79109516761912,0.497,0.018,0,9,erythrocyte membrane protein band 4.1 like 4b [Source:MGI Symbol	Acc:MGI:1859149]
Slc22a22,0,1.74744197965299,0.401,0.003,0,9,"solute carrier family 22 (organic cation transporter), member 22 [Source:MGI Symbol	Acc:MGI:2446114]"
Rasgrf2,6.63983521565478E-288,2.7955850286659,0.866,0.079,1.46587642056011E-283,9,RAS protein-specific guanine nucleotide-releasing factor 2 [Source:MGI Symbol	Acc:MGI:109137]
Pdpn,2.41804181137057E-287,2.40828199615055,0.732,0.052,5.33831090696281E-283,9,podoplanin [Source:MGI Symbol	Acc:MGI:103098]
Gpm6a,1.96717916161813E-284,1.96255079710209,0.516,0.023,4.34294143510435E-280,9,glycoprotein m6a [Source:MGI Symbol	Acc:MGI:107671]
Clic3,1.60601374599976E-279,1.99489646545923,0.58,0.031,3.54559654704367E-275,9,chloride intracellular channel 3 [Source:MGI Symbol	Acc:MGI:1916704]
Slc39a8,1.42338475438414E-275,2.17069571363775,0.662,0.043,3.14240652225386E-271,9,"solute carrier family 39 (metal ion transporter), member 8 [Source:MGI Symbol	Acc:MGI:1914797]"
Mtcl1,3.13740915483246E-274,2.15898246764204,0.732,0.054,6.92645819112362E-270,9,microtubule crosslinking factor 1 [Source:MGI Symbol	Acc:MGI:1915867]
Scel,3.04864439409082E-270,2.60121052948948,0.618,0.039,6.73049222883429E-266,9,sciellin [Source:MGI Symbol	Acc:MGI:1891228]
Sec14l3,1.02459411745803E-268,2.35105187482672,0.739,0.057,2.2619964331121E-264,9,SEC14-like lipid binding 3 [Source:MGI Symbol	Acc:MGI:3617848]
Arhgap44,1.5164202187259E-263,1.85322587657458,0.58,0.034,3.34780091688117E-259,9,Rho GTPase activating protein 44 [Source:MGI Symbol	Acc:MGI:2144423]
Epb41l5,1.18890117098193E-256,2.55430609517934,0.815,0.077,2.62473711517681E-252,9,erythrocyte membrane protein band 4.1 like 5 [Source:MGI Symbol	Acc:MGI:103006]
Bend7,3.70929856085021E-256,2.13326852462009,0.662,0.047,8.18901843278901E-252,9,BEN domain containing 7 [Source:MGI Symbol	Acc:MGI:2443100]
Cobl,1.25400250149571E-250,1.88591100470229,0.573,0.034,2.76846132255209E-246,9,cordon-bleu WH2 repeat [Source:MGI Symbol	Acc:MGI:105056]
Sema3e,6.14426153353223E-247,3.12252472246947,0.936,0.114,1.35646861875791E-242,9,"sema domain, immunoglobulin domain (Ig), short basic domain, secreted, (semaphorin) 3E [Source:MGI Symbol	Acc:MGI:1340034]"
Dapk2,9.38459705206136E-242,2.01256207871838,0.631,0.045,2.07183749118359E-237,9,death-associated protein kinase 2 [Source:MGI Symbol	Acc:MGI:1341297]
Ager,5.45593256224736E-230,4.89309951002875,1,0.164,1.20450623176735E-225,9,advanced glycosylation end product-specific receptor [Source:MGI Symbol	Acc:MGI:893592]
Cdh1,8.5668802394208E-224,2.0992266720453,0.752,0.072,1.89131015045693E-219,9,cadherin 1 [Source:MGI Symbol	Acc:MGI:88354]
Gprc5a,1.7829477059468E-221,2.15167668656559,0.65,0.053,3.93621365041875E-217,9,"G protein-coupled receptor, family C, group 5, member A [Source:MGI Symbol	Acc:MGI:1891250]"
Fam189a2,2.78605354664157E-218,2.77951653649719,0.841,0.102,6.15077041492058E-214,9,"family with sequence similarity 189, member A2 [Source:MGI Symbol	Acc:MGI:2685813]"
Eya2,2.95079062619846E-218,2.01260607938752,0.637,0.051,6.51446046545835E-214,9,EYA transcriptional coactivator and phosphatase 2 [Source:MGI Symbol	Acc:MGI:109341]
Cdkl5,5.19192043885971E-214,2.35449735624489,0.739,0.075,1.14622027528706E-209,9,cyclin-dependent kinase-like 5 [Source:MGI Symbol	Acc:MGI:1278336]
Tead1,4.93380835536968E-206,3.03247373004921,0.975,0.159,1.08923687061496E-201,9,TEA domain family member 1 [Source:MGI Symbol	Acc:MGI:101876]
Mecom,2.75201898420617E-203,3.19569172239012,0.981,0.158,6.07563231143197E-199,9,MDS1 and EVI1 complex locus [Source:MGI Symbol	Acc:MGI:95457]
Cdh13,3.8100388677659E-194,2.27469323634502,0.688,0.07,8.41142280836677E-190,9,cadherin 13 [Source:MGI Symbol	Acc:MGI:99551]
Magi1,7.13122617027616E-194,3.81464723906575,1,0.2,1.57436080161187E-189,9,"membrane associated guanylate kinase, WW and PDZ domain containing 1 [Source:MGI Symbol	Acc:MGI:1203522]"
Lmo7,2.39722421983064E-193,3.67291891964955,0.981,0.189,5.2923519101201E-189,9,LIM domain only 7 [Source:MGI Symbol	Acc:MGI:1353586]
Cldn18,4.13976845274057E-192,3.09731599819188,0.866,0.127,9.13936681311535E-188,9,claudin 18 [Source:MGI Symbol	Acc:MGI:1929209]
Pde8b,9.94832546838064E-187,2.54377693124869,0.86,0.12,2.19629181365439E-182,9,phosphodiesterase 8B [Source:MGI Symbol	Acc:MGI:2443999]
Ndst1,8.17304104293512E-180,2.25033384730724,0.809,0.11,1.80436227104879E-175,9,N-deacetylase/N-sulfotransferase (heparan glucosaminyl) 1 [Source:MGI Symbol	Acc:MGI:104719]
Akap5,1.35343960715821E-179,2.27619390038591,0.707,0.081,2.98798862072317E-175,9,A kinase (PRKA) anchor protein 5 [Source:MGI Symbol	Acc:MGI:2685104]
Myo1b,2.66320932923576E-179,3.16036548163801,0.962,0.19,5.87956723615379E-175,9,myosin IB [Source:MGI Symbol	Acc:MGI:107752]
Hs2st1,4.18314441283458E-179,3.44660211248723,0.968,0.201,9.23512792021491E-175,9,heparan sulfate 2-O-sulfotransferase 1 [Source:MGI Symbol	Acc:MGI:1346049]
Vegfa,3.92657055477082E-172,2.99685130733956,0.968,0.203,8.66868981376753E-168,9,vascular endothelial growth factor A [Source:MGI Symbol	Acc:MGI:103178]
Plce1,1.07896265771523E-164,1.93803876160668,0.662,0.074,2.3820258594379E-160,9,"phospholipase C, epsilon 1 [Source:MGI Symbol	Acc:MGI:1921305]"
Ptprf,2.04941841359415E-159,1.71904628125066,0.522,0.046,4.5245010316918E-155,9,"protein tyrosine phosphatase, receptor type, F [Source:MGI Symbol	Acc:MGI:102695]"
Nebl,1.27553652592761E-144,2.54695251764945,0.955,0.204,2.81600198829037E-140,9,nebulette [Source:MGI Symbol	Acc:MGI:1921353]
Scd2,1.84230814990958E-143,2.70657285659974,0.892,0.192,4.06726370255538E-139,9,stearoyl-Coenzyme A desaturase 2 [Source:MGI Symbol	Acc:MGI:98240]
Tspan8,2.17978710670994E-138,2.25683440253297,0.764,0.124,4.81231599548354E-134,9,tetraspanin 8 [Source:MGI Symbol	Acc:MGI:2384918]
Prkd1,2.81441303441465E-133,2.26237944588801,0.79,0.138,6.21337965607722E-129,9,protein kinase D1 [Source:MGI Symbol	Acc:MGI:99879]
Nectin3,1.40762925424286E-131,2.06326210866675,0.745,0.122,3.10762310459197E-127,9,nectin cell adhesion molecule 3 [Source:MGI Symbol	Acc:MGI:1930171]
Zdhhc14,2.19748210471395E-130,2.18229377348248,0.803,0.144,4.85138124257698E-126,9,"zinc finger, DHHC domain containing 14 [Source:MGI Symbol	Acc:MGI:2653229]"
Trp53bp2,5.87837136322632E-129,1.86056118553719,0.707,0.11,1.29776804585948E-124,9,transformation related protein 53 binding protein 2 [Source:MGI Symbol	Acc:MGI:2138319]
Magi3,2.78272546955879E-128,3.02426130013311,0.981,0.311,6.14342301914494E-124,9,"membrane associated guanylate kinase, WW and PDZ domain containing 3 [Source:MGI Symbol	Acc:MGI:1923484]"
Cped1,1.37153757277594E-126,2.14383351244385,0.771,0.137,3.02794349941744E-122,9,cadherin-like and PC-esterase domain containing 1 [Source:MGI Symbol	Acc:MGI:2444814]
Hopx,5.24957484488143E-126,3.39426377487219,0.949,0.301,1.15894863850447E-121,9,HOP homeobox [Source:MGI Symbol	Acc:MGI:1916782]
Il18r1,1.29735309983678E-121,2.05982376187631,0.79,0.148,2.86416643850965E-117,9,interleukin 18 receptor 1 [Source:MGI Symbol	Acc:MGI:105383]
Pmp22,5.91371159889714E-121,2.64659759624944,0.898,0.226,1.30557010968852E-116,9,peripheral myelin protein 22 [Source:MGI Symbol	Acc:MGI:97631]
Pxdc1,1.74253624150045E-116,1.71323480496141,0.688,0.11,3.84699726036054E-112,9,PX domain containing 1 [Source:MGI Symbol	Acc:MGI:1914145]
Limch1,2.41248948798556E-115,3.18848144529903,0.981,0.368,5.32605304262572E-111,9,LIM and calponin homology domains 1 [Source:MGI Symbol	Acc:MGI:1924819]
Arhgef26,1.88423573717085E-111,2.12999947150262,0.726,0.137,4.15982723695209E-107,9,Rho guanine nucleotide exchange factor (GEF) 26 [Source:MGI Symbol	Acc:MGI:1918053]
Clic5,7.44283300818876E-111,2.71988326381675,0.975,0.367,1.64315424321783E-106,9,chloride intracellular channel 5 [Source:MGI Symbol	Acc:MGI:1917912]
Dag1,2.34831568091769E-105,1.98014709725423,0.854,0.21,5.18437652876198E-101,9,dystroglycan 1 [Source:MGI Symbol	Acc:MGI:101864]
Ctdspl,6.24750152952467E-103,2.0772917249167,0.828,0.2,1.37926091267316E-98,9,"CTD (carboxy-terminal domain, RNA polymerase II, polypeptide A) small phosphatase-like [Source:MGI Symbol	Acc:MGI:1916524]"
Pls3,1.11626690064143E-102,1.89541539387185,0.713,0.139,2.46438243654608E-98,9,plastin 3 (T-isoform) [Source:MGI Symbol	Acc:MGI:104807]
Wwp1,3.17209969543723E-100,1.99324085010864,0.739,0.16,7.00304449761678E-96,9,WW domain containing E3 ubiquitin protein ligase 1 [Source:MGI Symbol	Acc:MGI:1861728]
Prdx6,3.44493091543083E-100,2.84071490712397,0.93,0.344,7.60537398199663E-96,9,peroxiredoxin 6 [Source:MGI Symbol	Acc:MGI:894320]
Rbms3,3.07794448468454E-99,1.95439670920383,0.943,0.266,6.79517803883806E-95,9,"RNA binding motif, single stranded interacting protein [Source:MGI Symbol	Acc:MGI:2444477]"
Mpp5,7.43163614783183E-98,1.94518681612177,0.764,0.172,1.64068231235683E-93,9,"membrane protein, palmitoylated 5 (MAGUK p55 subfamily member 5) [Source:MGI Symbol	Acc:MGI:1927339]"
Cadm1,3.87965027917396E-96,2.2529618069371,0.994,0.379,8.56510392133235E-92,9,cell adhesion molecule 1 [Source:MGI Symbol	Acc:MGI:1889272]
Samd4,4.04916989163715E-95,1.95980189301197,0.771,0.174,8.93935236976734E-91,9,sterile alpha motif domain containing 4 [Source:MGI Symbol	Acc:MGI:1921730]
Gm20732,2.96894902623834E-94,1.73352037031366,0.624,0.111,6.55454876522638E-90,9,predicted gene 20732 [Source:MGI Symbol	Acc:MGI:5318559]
Otud7b,2.92768099831778E-90,1.84457278233493,0.771,0.184,6.46344133998617E-86,9,OTU domain containing 7B [Source:MGI Symbol	Acc:MGI:2654703]
Emp2,2.04075268474209E-88,2.08661253579136,0.898,0.293,4.50536970210511E-84,9,epithelial membrane protein 2 [Source:MGI Symbol	Acc:MGI:1098726]
Shroom3,3.0736385717973E-84,2.04775511927484,0.962,0.367,6.7856718749569E-80,9,shroom family member 3 [Source:MGI Symbol	Acc:MGI:1351655]
Phactr1,5.73974264765275E-83,2.08046350922138,0.866,0.286,1.2671629843223E-78,9,phosphatase and actin regulator 1 [Source:MGI Symbol	Acc:MGI:2659021]
Ppp3ca,8.98140202349838E-81,1.78020151571848,1,0.794,1.98282412472774E-76,9,"protein phosphatase 3, catalytic subunit, alpha isoform [Source:MGI Symbol	Acc:MGI:107164]"
Sparc,1.52855052819666E-80,2.29278608689589,0.911,0.355,3.37458100109976E-76,9,secreted acidic cysteine rich glycoprotein [Source:MGI Symbol	Acc:MGI:98373]
Qk,6.65895716696642E-80,1.83940160721313,0.994,0.771,1.47009797375118E-75,9,"quaking, KH domain containing RNA binding [Source:MGI Symbol	Acc:MGI:97837]"
Slco3a1,1.844297736743E-79,1.97876930660687,0.898,0.333,4.07165611340752E-75,9,"solute carrier organic anion transporter family, member 3a1 [Source:MGI Symbol	Acc:MGI:1351867]"
Alcam,1.01074046057842E-77,2.12637957322482,0.968,0.467,2.23141171481898E-73,9,activated leukocyte cell adhesion molecule [Source:MGI Symbol	Acc:MGI:1313266]
Nedd4l,2.39328994435298E-76,1.89830634992068,0.924,0.382,5.28366621014808E-72,9,"neural precursor cell expressed, developmentally down-regulated gene 4-like [Source:MGI Symbol	Acc:MGI:1933754]"
S100a6,1.53806813559966E-53,1.98851244670669,0.955,0.59,3.39559302296337E-49,9,S100 calcium binding protein A6 (calcyclin) [Source:MGI Symbol	Acc:MGI:1339467]
Vwf,0,3.58897715585286,0.959,0.203,0,11,Von Willebrand factor [Source:MGI Symbol	Acc:MGI:98941]
Slc6a2,0,2.87239573534196,0.674,0.029,0,11,"solute carrier family 6 (neurotransmitter transporter, noradrenalin), member 2 [Source:MGI Symbol	Acc:MGI:1270850]"
Vegfc,0,2.51264615053056,0.67,0.077,0,11,vascular endothelial growth factor C [Source:MGI Symbol	Acc:MGI:109124]
Prss23,0,2.50905456049359,0.679,0.069,0,11,"protease, serine 23 [Source:MGI Symbol	Acc:MGI:1923703]"
Samd5,0,2.45334957766583,0.718,0.075,0,11,sterile alpha motif domain containing 5 [Source:MGI Symbol	Acc:MGI:2444815]
Dnm3,0,2.38887875805084,0.709,0.101,0,11,dynamin 3 [Source:MGI Symbol	Acc:MGI:1341299]
Ano2,0,1.78252399699346,0.394,0.022,0,11,anoctamin 2 [Source:MGI Symbol	Acc:MGI:2387214]
Cytl1,0,1.66070216038829,0.326,0.01,0,11,cytokine-like 1 [Source:MGI Symbol	Acc:MGI:2684993]
Gm48749,0,1.44056461916326,0.335,0.014,0,11,"predicted gene, 48749 [Source:MGI Symbol	Acc:MGI:6098424]"
Ackr3,1.88108003853007E-283,1.83426841456054,0.518,0.06,4.15286040106284E-279,11,atypical chemokine receptor 3 [Source:MGI Symbol	Acc:MGI:109562]
Gm30382,4.28718901906918E-241,2.42778680567957,0.782,0.186,9.46482719739902E-237,11,"predicted gene, 30382 [Source:MGI Symbol	Acc:MGI:5589541]"
Kcnh1,7.85879181990011E-237,1.52598731739867,0.388,0.039,1.73498547007935E-232,11,"potassium voltage-gated channel, subfamily H (eag-related), member 1 [Source:MGI Symbol	Acc:MGI:1341721]"
Lyve1,7.79275840781662E-222,1.80419004654949,0.622,0.116,1.72040727369368E-217,11,lymphatic vessel endothelial hyaluronan receptor 1 [Source:MGI Symbol	Acc:MGI:2136348]
Tll1,2.1613152389602E-216,1.5247622893719,0.337,0.031,4.77153565305243E-212,11,tolloid-like [Source:MGI Symbol	Acc:MGI:106923]
Cpe,3.7530659426358E-215,1.14682600927758,0.261,0.018,8.28564368155707E-211,11,carboxypeptidase E [Source:MGI Symbol	Acc:MGI:101932]
Pde3a,1.07804635511512E-213,2.07126614366517,0.966,0.37,2.38000293818765E-209,11,"phosphodiesterase 3A, cGMP inhibited [Source:MGI Symbol	Acc:MGI:1860764]"
Samd12,4.57904303207216E-212,1.9385248313039,0.911,0.301,1.01091533019057E-207,11,sterile alpha motif domain containing 12 [Source:MGI Symbol	Acc:MGI:2444518]
Vcam1,1.65956892149964E-206,2.10112321468719,0.495,0.077,3.66383030799475E-202,11,vascular cell adhesion molecule 1 [Source:MGI Symbol	Acc:MGI:98926]
Car8,1.72418114645332E-204,1.45590926854783,0.417,0.052,3.80647471702499E-200,11,carbonic anhydrase 8 [Source:MGI Symbol	Acc:MGI:88253]
Cemip2,1.96583446080008E-203,1.90012936943717,0.906,0.322,4.33997273910834E-199,11,cell migration inducing hyaluronidase 2 [Source:MGI Symbol	Acc:MGI:1890373]
Ptprb,1.96915605833182E-189,1.78421529300833,0.991,0.522,4.34730582997915E-185,11,"protein tyrosine phosphatase, receptor type, B [Source:MGI Symbol	Acc:MGI:97809]"
Chn2,4.56554915554324E-187,1.8621635989169,0.608,0.131,1.00793628706928E-182,11,chimerin 2 [Source:MGI Symbol	Acc:MGI:1917243]
Crim1,3.63992211075294E-184,1.86263466268587,0.95,0.448,8.03585604390926E-180,11,cysteine rich transmembrane BMP regulator 1 (chordin like) [Source:MGI Symbol	Acc:MGI:1354756]
Chrm3,1.90470225874361E-181,1.69073220701866,0.436,0.066,4.20501117662826E-177,11,"cholinergic receptor, muscarinic 3, cardiac [Source:MGI Symbol	Acc:MGI:88398]"
Selp,1.44566859873876E-173,1.57177754106875,0.22,0.016,3.19160256543556E-169,11,"selectin, platelet [Source:MGI Symbol	Acc:MGI:98280]"
Meis2,1.88903669166064E-172,1.79507303470375,0.784,0.253,4.1704263041792E-168,11,Meis homeobox 2 [Source:MGI Symbol	Acc:MGI:108564]
Cyyr1,2.16769095344647E-171,1.74828048878778,0.979,0.477,4.78561131792377E-167,11,cysteine and tyrosine-rich protein 1 [Source:MGI Symbol	Acc:MGI:2152187]
Heg1,9.32851375946024E-158,1.73665499508764,0.947,0.512,2.05945598267604E-153,11,heart development protein with EGF-like domains 1 [Source:MGI Symbol	Acc:MGI:1924696]
Adgrl4,2.59250250496356E-153,1.66593215630377,0.86,0.334,5.72346778020805E-149,11,adhesion G protein-coupled receptor L4 [Source:MGI Symbol	Acc:MGI:2655562]
Gm20532,8.86306207224346E-151,1.75465583128817,0.764,0.25,1.95669821368919E-146,11,predicted gene 20532 [Source:MGI Symbol	Acc:MGI:5141997]
Ntn1,2.71302037947649E-150,1.42817223084619,0.635,0.167,5.98953509177024E-146,11,netrin 1 [Source:MGI Symbol	Acc:MGI:105088]
Aqp1,6.54439655725482E-149,1.58436486447537,0.86,0.355,1.44480642794515E-144,11,aquaporin 1 [Source:MGI Symbol	Acc:MGI:103201]
Flt1,4.40521393639725E-146,1.56172607791791,0.961,0.523,9.72539080738422E-142,11,FMS-like tyrosine kinase 1 [Source:MGI Symbol	Acc:MGI:95558]
Gm15657,8.2238949495907E-141,1.65400845492735,0.576,0.149,1.81558928802114E-136,11,predicted gene 15657 [Source:MGI Symbol	Acc:MGI:3783100]
Ptprg,8.20145129476523E-137,1.51924856133438,0.95,0.448,1.81063440234532E-132,11,NA
Tm4sf1,6.06330719857243E-136,1.60122637701117,0.807,0.322,1.33859633022884E-131,11,transmembrane 4 superfamily member 1 [Source:MGI Symbol	Acc:MGI:104678]
Shank3,1.85422764413274E-135,1.4204257797165,0.713,0.22,4.09357836995186E-131,11,SH3 and multiple ankyrin repeat domains 3 [Source:MGI Symbol	Acc:MGI:1930016]
Thsd7a,1.00936942802236E-132,1.21839198697878,0.193,0.016,2.22838488624497E-128,11,"thrombospondin, type I, domain containing 7A [Source:MGI Symbol	Acc:MGI:2685683]"
Tek,2.21185637825389E-132,1.38143163174131,0.812,0.312,4.88311532627112E-128,11,TEK receptor tyrosine kinase [Source:MGI Symbol	Acc:MGI:98664]
Tmtc2,1.58812056094078E-130,1.5293376846549,0.927,0.456,3.50609376238895E-126,11,transmembrane and tetratricopeptide repeat containing 2 [Source:MGI Symbol	Acc:MGI:1914057]
Muc13,3.64293861413133E-130,1.32855989921689,0.358,0.06,8.04251557841773E-126,11,"mucin 13, epithelial transmembrane [Source:MGI Symbol	Acc:MGI:103190]"
Cd200,1.72624201955249E-129,1.50503025854188,0.677,0.225,3.81102450656603E-125,11,CD200 antigen [Source:MGI Symbol	Acc:MGI:1196990]
Cadps2,1.78114512874735E-129,1.43245584417985,0.716,0.237,3.93223410073553E-125,11,Ca2+-dependent activator protein for secretion 2 [Source:MGI Symbol	Acc:MGI:2443963]
Adgrl2,3.52488811496117E-128,1.41238356661128,0.869,0.376,7.78189549139977E-124,11,adhesion G protein-coupled receptor L2 [Source:MGI Symbol	Acc:MGI:2139714]
Apbb2,5.68389520013272E-128,1.51617772374905,0.787,0.32,1.2548335433333E-123,11,"amyloid beta (A4) precursor protein-binding, family B, member 2 [Source:MGI Symbol	Acc:MGI:108405]"
Cd93,1.596960482861E-127,1.39278159201039,0.869,0.386,3.52560965801224E-123,11,CD93 antigen [Source:MGI Symbol	Acc:MGI:106664]
Nckap5,6.09276784353035E-123,1.47258811291674,0.95,0.522,1.3451003568162E-118,11,NCK-associated protein 5 [Source:MGI Symbol	Acc:MGI:2686394]
Gask1b,4.2855548367754E-120,1.21162397743086,0.39,0.076,9.46121941314905E-116,11,golgi associated kinase 1B [Source:MGI Symbol	Acc:MGI:1915909]
Rhoj,5.41771761689435E-119,1.54609704261996,0.736,0.277,1.19606951828177E-114,11,ras homolog family member J [Source:MGI Symbol	Acc:MGI:1931551]
Plcb4,1.54758366037931E-118,1.41063902327573,0.8,0.329,3.4166004470194E-114,11,"phospholipase C, beta 4 [Source:MGI Symbol	Acc:MGI:107464]"
Dock9,5.25156908797737E-117,1.32517593067465,0.853,0.39,1.15938890755276E-112,11,dedicator of cytokinesis 9 [Source:MGI Symbol	Acc:MGI:106321]
Hmcn1,1.73568024115288E-114,1.51469623659777,0.828,0.364,3.83186126839322E-110,11,hemicentin 1 [Source:MGI Symbol	Acc:MGI:2685047]
Atp8b1,1.069745920858E-113,1.25869993005544,0.463,0.111,2.3616780694782E-109,11,"ATPase, class I, type 8B, member 1 [Source:MGI Symbol	Acc:MGI:1859665]"
Kirrel3,6.01688960530692E-112,1.72313201932977,0.383,0.08,1.32834871816361E-107,11,kirre like nephrin family adhesion molecule 3 [Source:MGI Symbol	Acc:MGI:1914953]
St6galnac3,1.22043292829792E-111,1.2992640948689,0.888,0.431,2.69434977580332E-107,11,"ST6 (alpha-N-acetyl-neuraminyl-2,3-beta-galactosyl-1,3)-N-acetylgalactosaminide alpha-2,6-sialyltransferase 3 [Source:MGI Symbol	Acc:MGI:1341828]"
Calcrl,1.00796899820328E-109,1.20280822654677,0.986,0.666,2.22529315733338E-105,11,calcitonin receptor-like [Source:MGI Symbol	Acc:MGI:1926944]
Sorbs1,4.98766971616669E-109,1.34991087510404,0.794,0.341,1.10112784323812E-104,11,sorbin and SH3 domain containing 1 [Source:MGI Symbol	Acc:MGI:700014]
Fgd5,3.0024256031374E-106,1.23487028035501,0.663,0.226,6.62845500404644E-102,11,"FYVE, RhoGEF and PH domain containing 5 [Source:MGI Symbol	Acc:MGI:2443369]"
Nfib,5.50236693395992E-106,1.16104533298448,0.963,0.56,1.21475754801033E-101,11,nuclear factor I/B [Source:MGI Symbol	Acc:MGI:103188]
Rarb,2.08182830828857E-105,1.2536984841718,0.319,0.058,4.59605235620868E-101,11,"retinoic acid receptor, beta [Source:MGI Symbol	Acc:MGI:97857]"
Rai14,9.67588264802325E-104,1.24069328498996,0.521,0.148,2.13614461220409E-99,11,retinoic acid induced 14 [Source:MGI Symbol	Acc:MGI:1922896]
Asap2,9.76507956412184E-104,1.23775616806358,0.697,0.263,2.15583661537118E-99,11,"ArfGAP with SH3 domain, ankyrin repeat and PH domain 2 [Source:MGI Symbol	Acc:MGI:2685438]"
Iigp1,1.51103310709938E-103,1.75184463230901,0.697,0.265,3.3359077905433E-99,11,interferon inducible GTPase 1 [Source:MGI Symbol	Acc:MGI:1926259]
Ralgapa2,1.11006671835674E-102,1.36258424090702,0.842,0.447,2.45069429411617E-98,11,"Ral GTPase activating protein, alpha subunit 2 (catalytic) [Source:MGI Symbol	Acc:MGI:3036245]"
Zfpm2,1.11089009326668E-102,1.2337848513392,0.463,0.114,2.45251205890484E-98,11,"zinc finger protein, multitype 2 [Source:MGI Symbol	Acc:MGI:1334444]"
Tspan7,2.66765025679008E-98,1.15563076003215,0.913,0.502,5.88937147191545E-94,11,tetraspanin 7 [Source:MGI Symbol	Acc:MGI:1298407]
Tspan9,3.48364664809611E-96,1.16688498601799,0.784,0.337,7.69084670500178E-92,11,tetraspanin 9 [Source:MGI Symbol	Acc:MGI:1924558]
Ldb2,9.19104563607089E-96,1.14620581841252,0.872,0.404,2.02910714507537E-91,11,LIM domain binding 2 [Source:MGI Symbol	Acc:MGI:894670]
Ece1,8.4207238014141E-95,1.2359855046626,0.778,0.358,1.85904319363819E-90,11,endothelin converting enzyme 1 [Source:MGI Symbol	Acc:MGI:1101357]
Acer2,2.31035827842632E-94,1.31149027115333,0.677,0.27,5.10057797128179E-90,11,alkaline ceramidase 2 [Source:MGI Symbol	Acc:MGI:1920932]
Stox2,7.73823092496185E-94,1.37500788215052,0.447,0.121,1.70836924130383E-89,11,storkhead box 2 [Source:MGI Symbol	Acc:MGI:1918319]
Clec14a,2.01858862613818E-93,1.14473463193238,0.72,0.299,4.45643810992525E-89,11,"C-type lectin domain family 14, member a [Source:MGI Symbol	Acc:MGI:1914114]"
Tshz2,1.2484398922088E-91,1.25880411681654,0.42,0.108,2.75618075002936E-87,11,teashirt zinc finger family member 2 [Source:MGI Symbol	Acc:MGI:2153084]
Thbd,7.81177583744288E-91,1.22100748750449,0.833,0.446,1.72460575163226E-86,11,thrombomodulin [Source:MGI Symbol	Acc:MGI:98736]
Emcn,1.8346906195902E-90,1.2398137727749,0.569,0.192,4.05044648086928E-86,11,endomucin [Source:MGI Symbol	Acc:MGI:1891716]
Plxna4,7.59745292048012E-90,1.21021925468754,0.555,0.182,1.6772896812544E-85,11,plexin A4 [Source:MGI Symbol	Acc:MGI:2179061]
Cadm1,2.87524851545285E-89,1.13945156534883,0.814,0.371,6.34768614756525E-85,11,cell adhesion molecule 1 [Source:MGI Symbol	Acc:MGI:1889272]
Smad6,5.38037734778023E-89,1.21623156296943,0.713,0.293,1.18782590706944E-84,11,SMAD family member 6 [Source:MGI Symbol	Acc:MGI:1336883]
Pcdh17,7.94898450125432E-89,1.14712633883239,0.674,0.259,1.75489730834192E-84,11,protocadherin 17 [Source:MGI Symbol	Acc:MGI:2684924]
Palld,6.02924647130011E-88,1.48278680670703,0.477,0.144,1.33107674346893E-83,11,"palladin, cytoskeletal associated protein [Source:MGI Symbol	Acc:MGI:1919583]"
Adk,3.04360785672872E-87,1.17172626409903,0.835,0.454,6.71937306529999E-83,11,adenosine kinase [Source:MGI Symbol	Acc:MGI:87930]
Cav1,3.29684840891348E-84,1.13105049991669,0.856,0.489,7.27845223235828E-80,11,"caveolin 1, caveolae protein [Source:MGI Symbol	Acc:MGI:102709]"
Plvap,5.47067637789253E-83,1.19139780414136,0.514,0.169,1.20776122394733E-78,11,plasmalemma vesicle associated protein [Source:MGI Symbol	Acc:MGI:1890497]
Hecw2,4.18685859597997E-82,1.13089278481164,0.651,0.261,9.24332772234497E-78,11,"HECT, C2 and WW domain containing E3 ubiquitin protein ligase 2 [Source:MGI Symbol	Acc:MGI:2685817]"
Hpgd,4.52052449413504E-82,1.1931892255127,0.814,0.453,9.97996192570194E-78,11,hydroxyprostaglandin dehydrogenase 15 (NAD) [Source:MGI Symbol	Acc:MGI:108085]
Arhgap31,4.73934630086576E-80,1.1250280236822,0.851,0.508,1.04630548284213E-75,11,Rho GTPase activating protein 31 [Source:MGI Symbol	Acc:MGI:1333857]
Stxbp6,2.16808653444507E-78,1.13480138838061,0.716,0.32,4.78648464209438E-74,11,syntaxin binding protein 6 (amisyn) [Source:MGI Symbol	Acc:MGI:2384963]
Gm49393,1.87454287902905E-77,1.19229806171996,0.759,0.401,4.13842831403243E-73,11,"predicted gene, 49393 [Source:MGI Symbol	Acc:MGI:6121623]"
Sema6d,4.26599771415197E-76,1.16190349395195,0.555,0.207,9.41804315353331E-72,11,"sema domain, transmembrane domain (TM), and cytoplasmic domain, (semaphorin) 6D [Source:MGI Symbol	Acc:MGI:2387661]"
Tmtc1,8.61172802628E-74,1.23464071135692,0.592,0.24,1.90121119636184E-69,11,transmembrane and tetratricopeptide repeat containing 1 [Source:MGI Symbol	Acc:MGI:3039590]
Flnb,1.26238415619077E-73,1.14641976786895,0.592,0.245,2.78696550162236E-69,11,"filamin, beta [Source:MGI Symbol	Acc:MGI:2446089]"
Il6st,2.18542504194316E-69,1.21324570912977,0.665,0.336,4.82476286509792E-65,11,interleukin 6 signal transducer [Source:MGI Symbol	Acc:MGI:96560]
Gm12216,2.93775473458444E-60,1.13024323747693,0.571,0.257,6.48568112754206E-56,11,predicted gene 12216 [Source:MGI Symbol	Acc:MGI:3650088]
Ier3,3.70467458323452E-60,1.17155706920022,0.755,0.446,8.17881007740685E-56,11,immediate early response 3 [Source:MGI Symbol	Acc:MGI:104814]
Syn3,6.18655480760689E-57,1.14142275663897,0.429,0.153,1.36580570487537E-52,11,synapsin III [Source:MGI Symbol	Acc:MGI:1351334]
Patl2,5.83266628543387E-47,1.14600911451795,0.573,0.298,1.28767773583523E-42,11,protein associated with topoisomerase II homolog 2 (yeast) [Source:MGI Symbol	Acc:MGI:1914828]
Icam1,1.15815763574435E-46,1.17271450897525,0.523,0.248,2.5568646124328E-42,11,intercellular adhesion molecule 1 [Source:MGI Symbol	Acc:MGI:96392]
Gm43302,2.89528328684305E-45,1.14204367095711,0.314,0.104,6.39191691236339E-41,11,predicted gene 43302 [Source:MGI Symbol	Acc:MGI:5663439]
Cdh13,4.43264767123119E-40,1.46786944395288,0.239,0.072,9.7859562637771E-36,11,cadherin 13 [Source:MGI Symbol	Acc:MGI:99551]
Pcdh7,9.96391438465302E-38,1.22649090119553,0.284,0.1,2.19973337869985E-33,11,protocadherin 7 [Source:MGI Symbol	Acc:MGI:1860487]
Gm31243,0,3.15911809071364,0.885,0.133,0,12,"predicted gene, 31243 [Source:MGI Symbol	Acc:MGI:5590402]"
Bank1,0,2.86879749262113,0.867,0.118,0,12,B cell scaffold protein with ankyrin repeats 1 [Source:MGI Symbol	Acc:MGI:2442120]
Ebf1,0,2.80989655343972,0.959,0.339,0,12,early B cell factor 1 [Source:MGI Symbol	Acc:MGI:95275]
Ms4a1,0,2.51059820016171,0.681,0.052,0,12,"membrane-spanning 4-domains, subfamily A, member 1 [Source:MGI Symbol	Acc:MGI:88321]"
Pax5,0,2.25935503671166,0.694,0.067,0,12,paired box 5 [Source:MGI Symbol	Acc:MGI:97489]
Cd79b,0,2.0132701179596,0.651,0.092,0,12,CD79B antigen [Source:MGI Symbol	Acc:MGI:96431]
Cd79a,0,1.90316621772663,0.616,0.066,0,12,CD79A antigen (immunoglobulin-associated alpha) [Source:MGI Symbol	Acc:MGI:101774]
Ly6d,0,1.86777107608477,0.572,0.063,0,12,"lymphocyte antigen 6 complex, locus D [Source:MGI Symbol	Acc:MGI:96881]"
Blk,0,1.83836590571241,0.498,0.049,0,12,B lymphoid kinase [Source:MGI Symbol	Acc:MGI:88169]
AC125149.3,1.97124053703932E-301,1.41404171194505,0.324,0.026,4.35190773362171E-297,12,NA
Ighm,2.40547837684582E-296,1.24744009961479,0.919,0.423,5.31057461256251E-292,12,immunoglobulin heavy constant mu [Source:MGI Symbol	Acc:MGI:96448]
Prkcb,4.38264082321569E-292,1.97697574858351,0.93,0.36,9.67555614541327E-288,12,"protein kinase C, beta [Source:MGI Symbol	Acc:MGI:97596]"
Cacna1e,5.13009422649066E-287,2.10639142855195,0.471,0.066,1.13257090238234E-282,12,"calcium channel, voltage-dependent, R type, alpha 1E subunit [Source:MGI Symbol	Acc:MGI:106217]"
Blnk,3.64270294919676E-275,1.57586022676572,0.457,0.063,8.04199530094169E-271,12,B cell linker [Source:MGI Symbol	Acc:MGI:96878]
Pou2af1,2.93813756555564E-274,1.45485856551664,0.441,0.058,6.4865263034772E-270,12,"POU domain, class 2, associating factor 1 [Source:MGI Symbol	Acc:MGI:105086]"
Ralgps2,2.80250232688826E-267,1.8344703391992,0.689,0.169,6.1870843870712E-263,12,Ral GEF with PH domain and SH3 binding motif 2 [Source:MGI Symbol	Acc:MGI:1925505]
Ighd,1.49536603746264E-266,1.40196225654189,0.4,0.049,3.30131960090627E-262,12,immunoglobulin heavy constant delta [Source:MGI Symbol	Acc:MGI:96447]
Fcmr,7.81178516672992E-241,1.08759592442305,0.286,0.025,1.72460781125896E-236,12,Fc fragment of IgM receptor [Source:MGI Symbol	Acc:MGI:1916419]
Bcl11a,2.64715329530635E-235,1.58261610948853,0.46,0.077,5.84412033004782E-231,12,B cell CLL/lymphoma 11A (zinc finger protein) [Source:MGI Symbol	Acc:MGI:106190]
Man1a,2.90420022459589E-235,1.92361047406271,0.923,0.447,6.41160283584036E-231,12,"mannosidase 1, alpha [Source:MGI Symbol	Acc:MGI:104677]"
Ripor2,1.41012699260687E-214,1.79547705822052,0.833,0.336,3.11313736157818E-210,12,RHO family interacting cell polarization regulator 2 [Source:MGI Symbol	Acc:MGI:2444879]
Cd19,7.65236891998537E-212,0.987634978625072,0.269,0.026,1.68941348646517E-207,12,CD19 antigen [Source:MGI Symbol	Acc:MGI:88319]
C130026I21Rik,9.22215841140576E-211,1.92502249898369,0.618,0.172,2.03597591248605E-206,12,RIKEN cDNA C130026I21 gene [Source:MGI Symbol	Acc:MGI:3612702]
Arhgap15,1.31616510464362E-205,1.47695664832779,0.991,0.721,2.90569770152172E-201,12,Rho GTPase activating protein 15 [Source:MGI Symbol	Acc:MGI:1923367]
Cd37,2.50144856439156E-191,1.28821227082585,0.444,0.086,5.52244799560725E-187,12,CD37 antigen [Source:MGI Symbol	Acc:MGI:88330]
H2-Ob,1.12887896108348E-188,1.12519734779961,0.318,0.043,2.49222608238401E-184,12,"histocompatibility 2, O region beta locus [Source:MGI Symbol	Acc:MGI:95925]"
Tmem163,3.79134536503161E-180,1.63163539725004,0.57,0.152,8.37015316238029E-176,12,transmembrane protein 163 [Source:MGI Symbol	Acc:MGI:1919410]
Camk2b,5.75146449159788E-177,1.49047806195057,0.744,0.278,1.26975081581006E-172,12,"calcium/calmodulin-dependent protein kinase II, beta [Source:MGI Symbol	Acc:MGI:88257]"
H2-DMb2,4.06970676417594E-174,1.1254022656348,0.343,0.055,8.98469162327122E-170,12,"histocompatibility 2, class II, locus Mb2 [Source:MGI Symbol	Acc:MGI:95923]"
Ikzf3,6.87285746660202E-174,1.43773892316368,0.635,0.191,1.51732074290173E-169,12,IKAROS family zinc finger 3 [Source:MGI Symbol	Acc:MGI:1342542]
Clec2g,1.43889968388061E-173,1.41612911162666,0.428,0.087,3.17665883210322E-169,12,"C-type lectin domain family 2, member g [Source:MGI Symbol	Acc:MGI:1918059]"
Eif2ak3,6.848163820434E-169,1.63014577957949,0.55,0.155,1.51186912663721E-164,12,eukaryotic translation initiation factor 2 alpha kinase 3 [Source:MGI Symbol	Acc:MGI:1341830]
Rel,8.81110716198511E-169,1.54866977913374,0.899,0.524,1.94522812815145E-164,12,reticuloendotheliosis oncogene [Source:MGI Symbol	Acc:MGI:97897]
Aff3,5.51916548377358E-161,1.35472127307363,0.932,0.539,1.21846616385269E-156,12,"AF4/FMR2 family, member 3 [Source:MGI Symbol	Acc:MGI:106927]"
Bach2,3.00691655573617E-158,1.68250074919142,0.913,0.619,6.63836968009874E-154,12,"BTB and CNC homology, basic leucine zipper transcription factor 2 [Source:MGI Symbol	Acc:MGI:894679]"
Iglc2,2.47146452426491E-153,0.969054931378629,0.256,0.033,5.45625223021964E-149,12,immunoglobulin lambda constant 2 [Source:MGI Symbol	Acc:MGI:99547]
Immp2l,2.18993332312511E-152,1.69034444747988,0.787,0.375,4.8347157974633E-148,12,IMP2 inner mitochondrial membrane peptidase-like (S. cerevisiae) [Source:MGI Symbol	Acc:MGI:2135611]
Inpp5d,3.54445967475656E-151,1.48583979168752,0.795,0.402,7.82510362396006E-147,12,inositol polyphosphate-5-phosphatase D [Source:MGI Symbol	Acc:MGI:107357]
Pou2f2,7.40617881597011E-148,1.19138992523529,0.626,0.198,1.63506209720172E-143,12,"POU domain, class 2, transcription factor 2 [Source:MGI Symbol	Acc:MGI:101897]"
Mzb1,8.43302356097719E-148,0.932826862235426,0.275,0.04,1.86175861155693E-143,12,marginal zone B and B1 cell-specific protein 1 [Source:MGI Symbol	Acc:MGI:1917066]
Dock2,2.80620260443751E-147,1.14843921956228,0.978,0.702,6.19525348981669E-143,12,dedicator of cyto-kinesis 2 [Source:MGI Symbol	Acc:MGI:2149010]
Nfatc3,3.81988967205906E-147,1.46784067750183,0.711,0.307,8.4331704290048E-143,12,"nuclear factor of activated T cells, cytoplasmic, calcineurin dependent 3 [Source:MGI Symbol	Acc:MGI:103296]"
Sp140,2.41007716847468E-145,1.26187498687591,0.464,0.12,5.32072736484154E-141,12,Sp140 nuclear body protein [Source:MGI Symbol	Acc:MGI:3702467]
Foxp1,1.51546576557513E-143,1.12910471855033,0.992,0.917,3.34569377066022E-139,12,forkhead box P1 [Source:MGI Symbol	Acc:MGI:1914004]
Inpp4b,4.16637433135067E-137,1.46658001566839,0.815,0.423,9.19810461132287E-133,12,"inositol polyphosphate-4-phosphatase, type II [Source:MGI Symbol	Acc:MGI:2158925]"
Ap1s3,5.29236947972075E-136,1.19942872636761,0.393,0.09,1.16839641003795E-131,12,"adaptor-related protein complex AP-1, sigma 3 [Source:MGI Symbol	Acc:MGI:1891304]"
Syk,2.88186482819045E-134,1.33430488005872,0.782,0.368,6.36229298119605E-130,12,spleen tyrosine kinase [Source:MGI Symbol	Acc:MGI:99515]
Wdfy4,4.95766836859628E-133,1.09629020171123,0.67,0.255,1.094504445735E-128,12,WD repeat and FYVE domain containing 4 [Source:MGI Symbol	Acc:MGI:3584510]
Cd55,6.13115619235816E-133,1.23317316893999,0.42,0.105,1.35357535258691E-128,12,"CD55 molecule, decay accelerating factor for complement [Source:MGI Symbol	Acc:MGI:104850]"
Dnase1l3,8.46158210366032E-132,1.19623222609521,0.216,0.028,1.86806348102509E-127,12,deoxyribonuclease 1-like 3 [Source:MGI Symbol	Acc:MGI:1314633]
Fcrla,2.4630085100986E-131,0.989689854828602,0.272,0.045,5.43758388774468E-127,12,Fc receptor-like A [Source:MGI Symbol	Acc:MGI:2138647]
Ero1lb,5.41558968890014E-128,1.40569894562777,0.585,0.217,1.19559973561848E-123,12,NA
Mef2c,1.12569191065278E-126,1.4439564356353,0.758,0.377,2.48519003114813E-122,12,myocyte enhancer factor 2C [Source:MGI Symbol	Acc:MGI:99458]
Serinc3,1.99748442609897E-124,1.0234153284436,0.959,0.8,4.4098463674987E-120,12,serine incorporator 3 [Source:MGI Symbol	Acc:MGI:1349457]
Stk17b,2.89690311224482E-123,1.23707964893546,0.87,0.539,6.39549300090288E-119,12,serine/threonine kinase 17b (apoptosis-inducing) [Source:MGI Symbol	Acc:MGI:2138162]
Zfp831,7.05494893548102E-121,1.11254080388279,0.387,0.095,1.55752107648614E-116,12,zinc finger protein 831 [Source:MGI Symbol	Acc:MGI:3641861]
Txndc16,3.01402957662881E-119,1.20569176225464,0.414,0.112,6.65407309632343E-115,12,thioredoxin domain containing 16 [Source:MGI Symbol	Acc:MGI:1917811]
Btla,6.39529396845129E-116,1.01533525783928,0.341,0.077,1.41188904941499E-111,12,B and T lymphocyte associated [Source:MGI Symbol	Acc:MGI:2658978]
Cyth1,9.35773867417284E-115,1.22131384459068,0.796,0.45,2.06590796709714E-110,12,cytohesin 1 [Source:MGI Symbol	Acc:MGI:1334257]
Slc9a7,2.24186471327369E-113,1.26266387915201,0.485,0.159,4.94936472749432E-109,12,"solute carrier family 9 (sodium/hydrogen exchanger), member 7 [Source:MGI Symbol	Acc:MGI:2444530]"
Gm15674,5.44808751837647E-110,0.917436354222118,0.258,0.047,1.20277428143197E-105,12,NA
Agbl1,1.01440207323547E-108,2.1532932706182,0.27,0.055,2.23949545708195E-104,12,ATP/GTP binding protein-like 1 [Source:MGI Symbol	Acc:MGI:3646469]
Cd86,8.56316779740599E-108,1.19499178359197,0.512,0.17,1.89049055463332E-103,12,CD86 antigen [Source:MGI Symbol	Acc:MGI:101773]
Slc12a6,2.18315471341987E-104,1.14651098757763,0.72,0.371,4.81975066081705E-100,12,"solute carrier family 12, member 6 [Source:MGI Symbol	Acc:MGI:2135960]"
Tmem131l,2.41332178158921E-103,1.1249586806393,0.543,0.209,5.32789049721451E-99,12,transmembrane 131 like [Source:MGI Symbol	Acc:MGI:2443399]
Dennd4a,6.32437128728561E-99,0.985881328249529,0.91,0.658,1.39623144909404E-94,12,DENN/MADD domain containing 4A [Source:MGI Symbol	Acc:MGI:2142979]
Ltb,6.49181598091292E-98,1.06715815669353,0.468,0.16,1.43319821410614E-93,12,lymphotoxin B [Source:MGI Symbol	Acc:MGI:104796]
Ly86,3.43187354488259E-95,0.970019650347152,0.352,0.095,7.57654722503729E-91,12,lymphocyte antigen 86 [Source:MGI Symbol	Acc:MGI:1321404]
Uchl3,2.60113940155029E-93,1.17610276153293,0.311,0.08,5.74253545680259E-89,12,ubiquitin carboxyl-terminal esterase L3 (ubiquitin thiolesterase) [Source:MGI Symbol	Acc:MGI:1355274]
Rabgap1l,5.46741012816335E-93,0.957550682291934,0.866,0.566,1.20704013399462E-88,12,RAB GTPase activating protein 1-like [Source:MGI Symbol	Acc:MGI:1352507]
Fam169b,1.00774858121078E-90,0.994095744793333,0.408,0.127,2.22480654273903E-86,12,"family with sequence similarity 169, member B [Source:MGI Symbol	Acc:MGI:3644026]"
Cd83,6.48922400345753E-90,0.954118782876991,0.572,0.232,1.43262598324332E-85,12,CD83 antigen [Source:MGI Symbol	Acc:MGI:1328316]
Fam107b,3.43194729464069E-88,1.07827836945115,0.725,0.394,7.57671004237826E-84,12,"family with sequence similarity 107, member B [Source:MGI Symbol	Acc:MGI:1913790]"
Dgkd,8.83144294592728E-88,1.07719076271599,0.569,0.25,1.94971765917237E-83,12,"diacylglycerol kinase, delta [Source:MGI Symbol	Acc:MGI:2138334]"
Cmah,1.61569168424334E-85,0.919996094895202,0.444,0.153,3.56696253130402E-81,12,cytidine monophospho-N-acetylneuraminic acid hydroxylase [Source:MGI Symbol	Acc:MGI:103227]
Pgap1,1.13951866959586E-84,1.07319492375465,0.415,0.143,2.51571536686678E-80,12,post-GPI attachment to proteins 1 [Source:MGI Symbol	Acc:MGI:2443342]
Birc3,1.94917808157092E-81,0.983594776445682,0.602,0.276,4.30320045068411E-77,12,baculoviral IAP repeat-containing 3 [Source:MGI Symbol	Acc:MGI:1197007]
Xylt1,1.15831604907093E-80,0.976936626267462,0.763,0.425,2.5572143415339E-76,12,xylosyltransferase 1 [Source:MGI Symbol	Acc:MGI:2451073]
Ptprj,1.80824370056567E-80,1.01066457808675,0.73,0.401,3.99205961773883E-76,12,"protein tyrosine phosphatase, receptor type, J [Source:MGI Symbol	Acc:MGI:104574]"
Myo1e,4.7482172028475E-80,1.23547206947567,0.664,0.355,1.04826391187264E-75,12,myosin IE [Source:MGI Symbol	Acc:MGI:106621]
Raet1e,7.06581887725325E-80,0.974664819615274,0.801,0.486,1.5599208335312E-75,12,retinoic acid early transcript 1E [Source:MGI Symbol	Acc:MGI:2675273]
Kynu,5.22450772817301E-78,1.01008112041189,0.371,0.123,1.15341457114876E-73,12,kynureninase [Source:MGI Symbol	Acc:MGI:1918039]
Map3k1,8.44456178856555E-77,0.931996212982943,0.686,0.376,1.86430590606162E-72,12,mitogen-activated protein kinase kinase kinase 1 [Source:MGI Symbol	Acc:MGI:1346872]
Tut4,9.49117910339145E-76,0.982319869304717,0.728,0.428,2.09536761065573E-71,12,terminal uridylyl transferase 4 [Source:MGI Symbol	Acc:MGI:2445126]
Sik1,1.88155385194431E-75,1.00644642888151,0.602,0.294,4.15390643893746E-71,12,salt inducible kinase 1 [Source:MGI Symbol	Acc:MGI:104754]
Setbp1,7.75938702111707E-75,1.09780622797806,0.618,0.31,1.71303987265202E-70,12,SET binding protein 1 [Source:MGI Symbol	Acc:MGI:1933199]
Pkig,2.41489546290312E-74,0.987592975941703,0.48,0.201,5.33136471345122E-70,12,"protein kinase inhibitor, gamma [Source:MGI Symbol	Acc:MGI:1343086]"
Mir142hg,4.22405376314932E-74,0.908151631500624,0.692,0.358,9.32544349290476E-70,12,Mir142 host gene (non-protein coding) [Source:MGI Symbol	Acc:MGI:1925841]
Satb1,3.13207010117264E-73,1.33871541657082,0.687,0.421,6.91467116235884E-69,12,special AT-rich sequence binding protein 1 [Source:MGI Symbol	Acc:MGI:105084]
P2ry10,1.58407044557507E-62,0.921958351987972,0.482,0.213,3.49715232269608E-58,12,"purinergic receptor P2Y, G-protein coupled 10 [Source:MGI Symbol	Acc:MGI:1926076]"
Nfatc1,8.69952068622452E-59,1.06437555611118,0.48,0.233,1.92059318189779E-54,12,"nuclear factor of activated T cells, cytoplasmic, calcineurin dependent 1 [Source:MGI Symbol	Acc:MGI:102469]"
Cd69,1.20924968401459E-58,0.905756539780863,0.333,0.12,2.66966052739902E-54,12,CD69 antigen [Source:MGI Symbol	Acc:MGI:88343]
Pde3b,1.24223536369919E-58,1.01429342151615,0.629,0.367,2.74248301243871E-54,12,"phosphodiesterase 3B, cGMP-inhibited [Source:MGI Symbol	Acc:MGI:1333863]"
Phtf2,2.36175474102103E-54,0.927567103367057,0.384,0.162,5.21404594175213E-50,12,putative homeodomain transcription factor 2 [Source:MGI Symbol	Acc:MGI:1916020]
Abhd17b,3.27524000289186E-54,0.921595528501891,0.464,0.224,7.23074735438437E-50,12,abhydrolase domain containing 17B [Source:MGI Symbol	Acc:MGI:1917816]
St6gal1,3.88245080092978E-52,0.932099907723715,0.479,0.238,8.57128663321268E-48,12,"beta galactoside alpha 2,6 sialyltransferase 1 [Source:MGI Symbol	Acc:MGI:108470]"
Ppp1r16b,3.53043924618878E-51,0.9337739492469,0.687,0.426,7.79415072381097E-47,12,"protein phosphatase 1, regulatory subunit 16B [Source:MGI Symbol	Acc:MGI:2151841]"
Fchsd2,2.16179580978945E-43,0.982584195637978,0.667,0.469,4.77259660927216E-39,12,FCH and double SH3 domains 2 [Source:MGI Symbol	Acc:MGI:2448475]
Sox5,9.40830133889619E-37,1.4084697281547,0.46,0.272,2.07707068658811E-32,12,SRY (sex determining region Y)-box 5 [Source:MGI Symbol	Acc:MGI:98367]
Arhgap24,2.6522866336142E-25,0.913935347144587,0.45,0.287,5.85545320103007E-21,12,Rho GTPase activating protein 24 [Source:MGI Symbol	Acc:MGI:1922647]
Kcnq5,0,4.03205925277113,0.979,0.264,0,13,"potassium voltage-gated channel, subfamily Q, member 5 [Source:MGI Symbol	Acc:MGI:1924937]"
Pdzd2,0,3.87416407194686,0.987,0.314,0,13,PDZ domain containing 2 [Source:MGI Symbol	Acc:MGI:1922394]
Pde5a,0,3.83757679651653,0.992,0.184,0,13,"phosphodiesterase 5A, cGMP-specific [Source:MGI Symbol	Acc:MGI:2651499]"
Trpc6,0,3.25997167771126,0.878,0.03,0,13,"transient receptor potential cation channel, subfamily C, member 6 [Source:MGI Symbol	Acc:MGI:109523]"
Adcy8,0,3.19465074435838,0.846,0.028,0,13,adenylate cyclase 8 [Source:MGI Symbol	Acc:MGI:1341110]
Gucy1a1,0,3.1504903386291,0.884,0.076,0,13,"guanylate cyclase 1, soluble, alpha 1 [Source:MGI Symbol	Acc:MGI:1926562]"
Tafa1,0,3.0537493455667,0.737,0.022,0,13,TAFA chemokine like family member 1 [Source:MGI Symbol	Acc:MGI:2443695]
Prkg1,0,3.04052802135016,0.996,0.363,0,13,"protein kinase, cGMP-dependent, type I [Source:MGI Symbol	Acc:MGI:108174]"
Arhgap42,0,3.03700050681082,0.884,0.057,0,13,Rho GTPase activating protein 42 [Source:MGI Symbol	Acc:MGI:1918794]
Gucy1b1,0,2.99746482068935,0.823,0.06,0,13,"guanylate cyclase 1, soluble, beta 1 [Source:MGI Symbol	Acc:MGI:1860604]"
Postn,0,2.96573542160919,0.832,0.045,0,13,"periostin, osteoblast specific factor [Source:MGI Symbol	Acc:MGI:1926321]"
Sox5,0,2.84608263575267,0.979,0.253,0,13,SRY (sex determining region Y)-box 5 [Source:MGI Symbol	Acc:MGI:98367]
Clstn2,0,2.82960881177927,0.747,0.028,0,13,calsyntenin 2 [Source:MGI Symbol	Acc:MGI:1929897]
Notch3,0,2.26139651306301,0.672,0.029,0,13,notch 3 [Source:MGI Symbol	Acc:MGI:99460]
Gucy1a2,0,2.24200443666908,0.64,0.027,0,13,"guanylate cyclase 1, soluble, alpha 2 [Source:MGI Symbol	Acc:MGI:2660877]"
Pdgfrb,0,2.20374556216195,0.674,0.04,0,13,"platelet derived growth factor receptor, beta polypeptide [Source:MGI Symbol	Acc:MGI:97531]"
Pcdh18,0,2.15363366606552,0.634,0.026,0,13,protocadherin 18 [Source:MGI Symbol	Acc:MGI:1920423]
Cacna1c,0,2.06202085035847,0.88,0.18,0,13,"calcium channel, voltage-dependent, L type, alpha 1C subunit [Source:MGI Symbol	Acc:MGI:103013]"
B3galt1,0,2.03113143805329,0.615,0.067,0,13,"UDP-Gal:betaGlcNAc beta 1,3-galactosyltransferase, polypeptide 1 [Source:MGI Symbol	Acc:MGI:1349403]"
Cox4i2,0,1.94852822239374,0.634,0.084,0,13,cytochrome c oxidase subunit 4I2 [Source:MGI Symbol	Acc:MGI:2135755]
Adcy2,0,1.92785860116538,0.665,0.065,0,13,adenylate cyclase 2 [Source:MGI Symbol	Acc:MGI:99676]
Ltbp2,0,1.92630176940059,0.533,0.021,0,13,latent transforming growth factor beta binding protein 2 [Source:MGI Symbol	Acc:MGI:99502]
Higd1b,0,1.79005121060704,0.533,0.036,0,13,"HIG1 domain family, member 1B [Source:MGI Symbol	Acc:MGI:1922939]"
Tbx5,0,1.77169409584601,0.552,0.044,0,13,T-box 5 [Source:MGI Symbol	Acc:MGI:102541]
Tmem178,0,1.70253781585079,0.484,0.022,0,13,transmembrane protein 178 [Source:MGI Symbol	Acc:MGI:1915277]
Vsnl1,0,1.51087387939811,0.413,0.015,0,13,visinin-like 1 [Source:MGI Symbol	Acc:MGI:1349453]
Kcnk3,0,1.49921727696457,0.438,0.031,0,13,"potassium channel, subfamily K, member 3 [Source:MGI Symbol	Acc:MGI:1100509]"
Lipg,0,1.48350408422665,0.421,0.016,0,13,"lipase, endothelial [Source:MGI Symbol	Acc:MGI:1341803]"
Tmem200a,0,1.43073471420386,0.394,0.007,0,13,transmembrane protein 200A [Source:MGI Symbol	Acc:MGI:1924470]
Col8a1,0,1.4152240179426,0.333,0.011,0,13,"collagen, type VIII, alpha 1 [Source:MGI Symbol	Acc:MGI:88463]"
Ndufa4l2,0,1.24368046312489,0.328,0.02,0,13,"Ndufa4, mitochondrial complex associated like 2 [Source:MGI Symbol	Acc:MGI:3039567]"
Pcdh19,0,1.21694788887113,0.337,0.011,0,13,protocadherin 19 [Source:MGI Symbol	Acc:MGI:2685563]
Ntm,0,1.21371938845419,0.251,0.005,0,13,neurotrimin [Source:MGI Symbol	Acc:MGI:2446259]
Hunk,0,1.16721545453097,0.32,0.018,0,13,hormonally upregulated Neu-associated kinase [Source:MGI Symbol	Acc:MGI:1347352]
Rerg,1.33186685559255E-299,1.23283354055893,0.345,0.023,2.94036245709168E-295,13,"RAS-like, estrogen-regulated, growth-inhibitor [Source:MGI Symbol	Acc:MGI:2665139]"
Lhfp,1.97376125409468E-291,2.39625099821729,0.952,0.321,4.35747272066482E-287,13,lipoma HMGIC fusion partner [Source:MGI Symbol	Acc:MGI:1920048]
Angpt1,7.29035213951492E-290,1.97746311591402,0.762,0.147,1.60949104184071E-285,13,angiopoietin 1 [Source:MGI Symbol	Acc:MGI:108448]
Arhgef17,1.25653211999368E-283,1.37908643751489,0.467,0.05,2.77404596131004E-279,13,Rho guanine nucleotide exchange factor (GEF) 17 [Source:MGI Symbol	Acc:MGI:2673002]
Sgip1,6.84912522656087E-280,2.13308838359205,0.863,0.221,1.51208137626784E-275,13,SH3-domain GRB2-like (endophilin) interacting protein 1 [Source:MGI Symbol	Acc:MGI:1920344]
Gap43,8.54706859158379E-280,1.39147403070778,0.413,0.039,1.88693633296395E-275,13,growth associated protein 43 [Source:MGI Symbol	Acc:MGI:95639]
Ism1,2.71416515749459E-273,1.52569980700108,0.577,0.081,5.99206241820082E-269,13,"isthmin 1, angiogenesis inhibitor [Source:MGI Symbol	Acc:MGI:2442963]"
Ednra,2.49328045002864E-268,1.37761964757056,0.457,0.05,5.50441524952822E-264,13,endothelin receptor type A [Source:MGI Symbol	Acc:MGI:105923]
Nmnat2,1.7372432450622E-267,1.49018803270047,0.423,0.044,3.83531191212381E-263,13,nicotinamide nucleotide adenylyltransferase 2 [Source:MGI Symbol	Acc:MGI:2444155]
Arhgap32,2.11475826658447E-265,1.69197307237427,0.579,0.089,4.66875182513854E-261,13,Rho GTPase activating protein 32 [Source:MGI Symbol	Acc:MGI:2450166]
Meg3,2.68999382224424E-264,1.26430702031221,0.276,0.016,5.93869936136861E-260,13,maternally expressed 3 [Source:MGI Symbol	Acc:MGI:1202886]
Sdc2,7.00963491843724E-259,1.58955453083404,0.581,0.088,1.54751710094339E-254,13,syndecan 2 [Source:MGI Symbol	Acc:MGI:1349165]
Mfge8,1.01493547423466E-256,1.92077857155691,0.701,0.144,2.24067304646785E-252,13,milk fat globule EGF and factor V/VIII domain containing [Source:MGI Symbol	Acc:MGI:102768]
Ror1,6.44160175172626E-250,1.44054914616152,0.522,0.072,1.42211241872861E-245,13,receptor tyrosine kinase-like orphan receptor 1 [Source:MGI Symbol	Acc:MGI:1347520]
Adgrg6,1.76260347655555E-244,2.076270515876,0.817,0.231,3.89129969519168E-240,13,adhesion G protein-coupled receptor G6 [Source:MGI Symbol	Acc:MGI:1916151]
Ppp1r14a,7.99563181172968E-240,1.6580292758867,0.651,0.125,1.76519563507556E-235,13,"protein phosphatase 1, regulatory inhibitor subunit 14A [Source:MGI Symbol	Acc:MGI:1931139]"
Crim1,4.05691605359352E-234,2.14222248900366,0.977,0.445,8.9564535715184E-230,13,cysteine rich transmembrane BMP regulator 1 (chordin like) [Source:MGI Symbol	Acc:MGI:1354756]
Dennd2a,4.68393316880683E-230,1.26325949585022,0.402,0.045,1.03407192567748E-225,13,DENN/MADD domain containing 2A [Source:MGI Symbol	Acc:MGI:2444961]
Egflam,7.90266571728835E-228,1.74462297686787,0.617,0.117,1.74467151040575E-223,13,"EGF-like, fibronectin type III and laminin G domains [Source:MGI Symbol	Acc:MGI:2146149]"
Prex2,9.02941511401076E-222,1.88656322505008,0.973,0.409,1.99342397472015E-217,13,"phosphatidylinositol-3,4,5-trisphosphate-dependent Rac exchange factor 2 [Source:MGI Symbol	Acc:MGI:1923385]"
Itga1,5.6776374326183E-212,1.88454721019289,0.983,0.489,1.25345201599914E-207,13,integrin alpha 1 [Source:MGI Symbol	Acc:MGI:96599]
Ebf1,2.13293606473067E-203,1.67506198916117,0.937,0.349,4.7088829501059E-199,13,early B cell factor 1 [Source:MGI Symbol	Acc:MGI:95275]
Spp1,1.08141702177718E-193,2.50884474116913,0.686,0.189,2.38744435897749E-189,13,secreted phosphoprotein 1 [Source:MGI Symbol	Acc:MGI:98389]
F2r,1.13992580631618E-189,1.39596461142277,0.535,0.101,2.51661420260422E-185,13,coagulation factor II (thrombin) receptor [Source:MGI Symbol	Acc:MGI:101802]
Chn1,4.89293952568691E-179,1.24154079355938,0.375,0.051,1.0802142590859E-174,13,chimerin 1 [Source:MGI Symbol	Acc:MGI:1915674]
C1qtnf7,4.43564937089478E-178,1.28110878312934,0.453,0.073,9.79258311612442E-174,13,C1q and tumor necrosis factor related protein 7 [Source:MGI Symbol	Acc:MGI:1925911]
Nr2f2,1.05978687690352E-172,1.46028817958775,0.699,0.184,2.3396914881399E-168,13,"nuclear receptor subfamily 2, group F, member 2 [Source:MGI Symbol	Acc:MGI:1352452]"
Pde3a,1.8756956219942E-170,1.47117003876688,0.939,0.37,4.1409732246766E-166,13,"phosphodiesterase 3A, cGMP inhibited [Source:MGI Symbol	Acc:MGI:1860764]"
Lama2,6.49212778468455E-170,1.17387984399635,0.522,0.098,1.43326705102481E-165,13,"laminin, alpha 2 [Source:MGI Symbol	Acc:MGI:99912]"
Gab1,1.64876995066503E-167,1.54517432883841,0.636,0.166,3.63998942008318E-163,13,growth factor receptor bound protein 2-associated protein 1 [Source:MGI Symbol	Acc:MGI:108088]
Myo1b,2.6173104834702E-166,1.36677114214272,0.676,0.18,5.77823635435715E-162,13,myosin IB [Source:MGI Symbol	Acc:MGI:107752]
Dipk2a,6.10105601596532E-166,1.49990692112379,0.564,0.13,1.34693013664466E-161,13,divergent protein kinase domain 2A [Source:MGI Symbol	Acc:MGI:1916111]
Fermt2,1.69747809183545E-165,1.62852547676329,0.783,0.265,3.74752238334512E-161,13,fermitin family member 2 [Source:MGI Symbol	Acc:MGI:2385001]
Pde8b,2.1676926064548E-165,1.29002784156439,0.545,0.112,4.78561496727027E-161,13,phosphodiesterase 8B [Source:MGI Symbol	Acc:MGI:2443999]
Gm42906,4.83202690727662E-163,1.37926368705043,0.349,0.049,1.06676658031946E-158,13,predicted gene 42906 [Source:MGI Symbol	Acc:MGI:5663043]
Plcl1,2.10737773242405E-161,1.68442526332634,0.878,0.387,4.65245781987258E-157,13,phospholipase C-like 1 [Source:MGI Symbol	Acc:MGI:3036262]
Ifitm1,6.2776887090489E-161,1.2499315502691,0.455,0.083,1.38592533629673E-156,13,interferon induced transmembrane protein 1 [Source:MGI Symbol	Acc:MGI:1915963]
Hbegf,4.23270827431465E-160,1.19840092211423,0.448,0.08,9.34455005720445E-156,13,heparin-binding EGF-like growth factor [Source:MGI Symbol	Acc:MGI:96070]
Dgkh,5.99972454524099E-159,1.50555276514167,0.872,0.357,1.32455918785285E-154,13,"diacylglycerol kinase, eta [Source:MGI Symbol	Acc:MGI:2444188]"
Tbx2,1.82938159691322E-156,1.30663961624797,0.589,0.14,4.03872575150531E-152,13,T-box 2 [Source:MGI Symbol	Acc:MGI:98494]
Sparc,9.27754412505908E-152,1.52187125828709,0.844,0.342,2.04820341648929E-147,13,secreted acidic cysteine rich glycoprotein [Source:MGI Symbol	Acc:MGI:98373]
Col4a1,6.68006010659243E-148,1.5123980151479,0.804,0.303,1.47475686973241E-143,13,"collagen, type IV, alpha 1 [Source:MGI Symbol	Acc:MGI:88454]"
St5,3.44214604578581E-146,1.46840618595218,0.796,0.29,7.59922582528132E-142,13,NA
Shroom3,6.38938535146625E-145,1.32899879119109,0.886,0.354,1.4105846040432E-140,13,shroom family member 3 [Source:MGI Symbol	Acc:MGI:1351655]
Cald1,7.06651037999773E-139,1.50348672674344,0.756,0.284,1.5600734965921E-134,13,caldesmon 1 [Source:MGI Symbol	Acc:MGI:88250]
Dock6,6.4479167902338E-138,1.30487645922752,0.596,0.161,1.42350658977992E-133,13,dedicator of cytokinesis 6 [Source:MGI Symbol	Acc:MGI:1914789]
Rbms3,2.26664300180024E-137,1.16234197888689,0.781,0.253,5.00406775507439E-133,13,"RNA binding motif, single stranded interacting protein [Source:MGI Symbol	Acc:MGI:2444477]"
Plac9a,6.69798248222499E-135,1.20978252886052,0.693,0.217,1.47871359260081E-130,13,placenta specific 9a [Source:MGI Symbol	Acc:MGI:2663998]
Aff2,1.21024784671396E-134,1.64008131007286,0.693,0.255,2.6718641711904E-130,13,"AF4/FMR2 family, member 2 [Source:MGI Symbol	Acc:MGI:1202294]"
Adgrl3,1.89475481520668E-133,1.28900770745815,0.994,0.594,4.18305020553179E-129,13,adhesion G protein-coupled receptor L3 [Source:MGI Symbol	Acc:MGI:2441950]
Col4a2,2.01772493985356E-133,1.30366900061123,0.678,0.214,4.4545313497147E-129,13,"collagen, type IV, alpha 2 [Source:MGI Symbol	Acc:MGI:88455]"
Map4k3,4.38377008865636E-130,1.34680999681957,0.777,0.31,9.67804922472664E-126,13,mitogen-activated protein kinase kinase kinase kinase 3 [Source:MGI Symbol	Acc:MGI:2154405]
Dlc1,2.03216919370106E-129,1.29339443953968,0.935,0.472,4.48641992893383E-125,13,deleted in liver cancer 1 [Source:MGI Symbol	Acc:MGI:1354949]
Nck2,3.90794386974207E-127,1.31917075692177,0.575,0.163,8.62756768122956E-123,13,non-catalytic region of tyrosine kinase adaptor protein 2 [Source:MGI Symbol	Acc:MGI:1306821]
Tanc1,3.81821953530368E-123,1.19837816748143,0.8,0.314,8.42948326808993E-119,13,"tetratricopeptide repeat, ankyrin repeat and coiled-coil containing 1 [Source:MGI Symbol	Acc:MGI:1914110]"
Sparcl1,1.13338307683773E-122,1.20031376337572,0.619,0.184,2.50216981873465E-118,13,SPARC-like 1 [Source:MGI Symbol	Acc:MGI:108110]
Mapt,3.34159189847865E-121,1.20108214960601,0.779,0.295,7.37723243427131E-117,13,microtubule-associated protein tau [Source:MGI Symbol	Acc:MGI:97180]
Ube2e2,9.1767749442038E-121,1.23803642319322,0.604,0.179,2.02595660443187E-116,13,ubiquitin-conjugating enzyme E2E 2 [Source:MGI Symbol	Acc:MGI:2384997]
Sh3rf1,1.37968548237119E-114,1.25748820110206,0.648,0.221,3.04593163943088E-110,13,SH3 domain containing ring finger 1 [Source:MGI Symbol	Acc:MGI:1913066]
Farp1,2.09579285936398E-112,1.25666850326845,0.705,0.271,4.62688189561786E-108,13,"FERM, RhoGEF (Arhgef) and pleckstrin domain protein 1 (chondrocyte-derived) [Source:MGI Symbol	Acc:MGI:2446173]"
Cobll1,1.5065344784751E-108,1.24444235955035,0.598,0.192,3.32597616812948E-104,13,Cobl-like 1 [Source:MGI Symbol	Acc:MGI:2442894]
Zfhx3,7.42905211803825E-107,1.20809471637394,0.848,0.43,1.64011183609931E-102,13,zinc finger homeobox 3 [Source:MGI Symbol	Acc:MGI:99948]
Marcks,1.11666020221749E-106,1.2739222050483,0.834,0.444,2.46525072843556E-102,13,myristoylated alanine rich protein kinase C substrate [Source:MGI Symbol	Acc:MGI:96907]
Rapgef2,5.07139810679333E-101,1.24833692152567,0.869,0.52,1.11961256003676E-96,13,Rap guanine nucleotide exchange factor (GEF) 2 [Source:MGI Symbol	Acc:MGI:2659071]
Lims1,1.75692515331862E-97,1.23170345782809,0.84,0.476,3.87876366098151E-93,13,LIM and senescent cell antigen-like domains 1 [Source:MGI Symbol	Acc:MGI:1195263]
Golph3,1.1850102992137E-49,1.53248499516143,0.509,0.252,2.61614723757409E-45,13,golgi phosphoprotein 3 [Source:MGI Symbol	Acc:MGI:1913879]
Tmem212,0,3.72023341145933,0.915,0.006,0,14,transmembrane protein 212 [Source:MGI Symbol	Acc:MGI:2685410]
Rp1,0,3.56492704710831,0.915,0.008,0,14,retinitis pigmentosa 1 (human) [Source:MGI Symbol	Acc:MGI:1341105]
Osbpl6,0,3.55356555084987,0.943,0.051,0,14,oxysterol binding protein-like 6 [Source:MGI Symbol	Acc:MGI:2139014]
Dnah12,0,3.53853212214867,0.953,0.046,0,14,"dynein, axonemal, heavy chain 12 [Source:MGI Symbol	Acc:MGI:107720]"
Cfap54,0,3.43037371314744,0.934,0.008,0,14,cilia and flagella associated protein 54 [Source:MGI Symbol	Acc:MGI:1922208]
Kctd8,0,3.30568276511234,0.849,0.023,0,14,potassium channel tetramerisation domain containing 8 [Source:MGI Symbol	Acc:MGI:2443804]
Dnah5,0,3.28084872803216,0.83,0.006,0,14,"dynein, axonemal, heavy chain 5 [Source:MGI Symbol	Acc:MGI:107718]"
Ccdc162,0,3.23224056346547,0.934,0.047,0,14,coiled-coil domain containing 162 [Source:MGI Symbol	Acc:MGI:1923223]
Ankfn1,0,3.22903815122211,0.849,0.004,0,14,ankyrin-repeat and fibronectin type III domain containing 1 [Source:MGI Symbol	Acc:MGI:2686021]
Rgs22,0,3.22314456933553,0.802,0.004,0,14,regulator of G-protein signalling 22 [Source:MGI Symbol	Acc:MGI:3613651]
Cyp2f2,0,3.18254496758621,0.792,0.032,0,14,"cytochrome P450, family 2, subfamily f, polypeptide 2 [Source:MGI Symbol	Acc:MGI:88608]"
Dnah6,0,3.16432144998801,0.887,0.016,0,14,"dynein, axonemal, heavy chain 6 [Source:MGI Symbol	Acc:MGI:107744]"
Cdhr3,0,3.13719085601322,0.868,0.006,0,14,cadherin-related family member 3 [Source:MGI Symbol	Acc:MGI:1916014]
Spag17,0,3.12769459394338,0.84,0.006,0,14,sperm associated antigen 17 [Source:MGI Symbol	Acc:MGI:1921612]
Ccdc30,0,3.05546410587636,0.858,0.006,0,14,coiled-coil domain containing 30 [Source:MGI Symbol	Acc:MGI:1920582]
Hydin,0,3.04592941685351,0.811,0.024,0,14,"HYDIN, axonemal central pair apparatus protein [Source:MGI Symbol	Acc:MGI:2389007]"
Dnah9,0,2.9970850981339,0.821,0.015,0,14,"dynein, axonemal, heavy chain 9 [Source:MGI Symbol	Acc:MGI:1289279]"
Cyp2s1,0,2.98730407724797,0.792,0.015,0,14,"cytochrome P450, family 2, subfamily s, polypeptide 1 [Source:MGI Symbol	Acc:MGI:1921384]"
Cfap61,0,2.97530449146044,0.868,0.02,0,14,cilia and flagella associated protein 61 [Source:MGI Symbol	Acc:MGI:1926024]
Spef2,0,2.96163426602861,0.811,0.012,0,14,sperm flagellar 2 [Source:MGI Symbol	Acc:MGI:2443727]
Shank2,0,2.91227440374111,0.83,0.021,0,14,SH3 and multiple ankyrin repeat domains 2 [Source:MGI Symbol	Acc:MGI:2671987]
Tmem232,0,2.90009882567062,0.764,0.014,0,14,transmembrane protein 232 [Source:MGI Symbol	Acc:MGI:2685786]
Fhad1,0,2.899956052072,0.792,0.013,0,14,forkhead-associated (FHA) phosphopeptide binding domain 1 [Source:MGI Symbol	Acc:MGI:1920323]
Stk33,0,2.86397326623971,0.811,0.004,0,14,serine/threonine kinase 33 [Source:MGI Symbol	Acc:MGI:2152419]
Ak9,0,2.82419777745409,0.858,0.004,0,14,adenylate kinase 9 [Source:MGI Symbol	Acc:MGI:2685080]
Grip1,0,2.71364697081297,0.783,0.015,0,14,glutamate receptor interacting protein 1 [Source:MGI Symbol	Acc:MGI:1921303]
Spata17,0,2.71172617621824,0.764,0.002,0,14,spermatogenesis associated 17 [Source:MGI Symbol	Acc:MGI:1921967]
Dnah3,0,2.68490383099868,0.726,0.018,0,14,"dynein, axonemal, heavy chain 3 [Source:MGI Symbol	Acc:MGI:2683040]"
Lrriq1,0,2.68419429658483,0.755,0.003,0,14,leucine-rich repeats and IQ motif containing 1 [Source:MGI Symbol	Acc:MGI:1922228]
Ccdc170,0,2.63790977732377,0.717,0.007,0,14,coiled-coil domain containing 170 [Source:MGI Symbol	Acc:MGI:2685067]
Dpp6,0,2.62782884216384,0.566,0.007,0,14,dipeptidylpeptidase 6 [Source:MGI Symbol	Acc:MGI:94921]
Dnah7c,0,2.59237927945758,0.708,0.009,0,14,"dynein, axonemal, heavy chain 7C [Source:MGI Symbol	Acc:MGI:3639762]"
Ak7,0,2.57838234783128,0.774,0.029,0,14,adenylate kinase 7 [Source:MGI Symbol	Acc:MGI:1926051]
Ttc29,0,2.49790748476731,0.736,0.002,0,14,tetratricopeptide repeat domain 29 [Source:MGI Symbol	Acc:MGI:1920551]
Ccdc153,0,2.49612906282351,0.651,0.005,0,14,coiled-coil domain containing 153 [Source:MGI Symbol	Acc:MGI:2448587]
Lrrc36,0,2.47673774644143,0.745,0.015,0,14,leucine rich repeat containing 36 [Source:MGI Symbol	Acc:MGI:2448585]
Kif21a,0,2.45963852837573,0.774,0.031,0,14,kinesin family member 21A [Source:MGI Symbol	Acc:MGI:109188]
Cep126,0,2.44925051920215,0.708,0.012,0,14,centrosomal protein 126 [Source:MGI Symbol	Acc:MGI:2680221]
C230072F16Rik,0,2.41533155223354,0.679,0.001,0,14,RIKEN cDNA C230072F16 gene [Source:MGI Symbol	Acc:MGI:2444727]
Cfap47,0,2.33805728074044,0.67,0.006,0,14,cilia and flagella associated protein 47 [Source:MGI Symbol	Acc:MGI:3781475]
Kif6,0,2.32945228966793,0.698,0.002,0,14,kinesin family member 6 [Source:MGI Symbol	Acc:MGI:1098238]
Dnah2,0,2.29361059465517,0.726,0.031,0,14,"dynein, axonemal, heavy chain 2 [Source:MGI Symbol	Acc:MGI:107731]"
Vwa3a,0,2.28042251681237,0.698,0.011,0,14,von Willebrand factor A domain containing 3A [Source:MGI Symbol	Acc:MGI:3041229]
Dnah10,0,2.23905294618772,0.698,0.01,0,14,"dynein, axonemal, heavy chain 10 [Source:MGI Symbol	Acc:MGI:1860299]"
Gfra1,0,2.22631955973626,0.613,0.003,0,14,glial cell line derived neurotrophic factor family receptor alpha 1 [Source:MGI Symbol	Acc:MGI:1100842]
Cfap69,0,2.21054454474193,0.67,0.013,0,14,cilia and flagella associated protein 69 [Source:MGI Symbol	Acc:MGI:2443778]
Wdr78,0,2.18871927356644,0.67,0.015,0,14,NA
Nek11,0,2.17910913689568,0.642,0.014,0,14,NIMA (never in mitosis gene a)-related expressed kinase 11 [Source:MGI Symbol	Acc:MGI:2442276]
Gm973,0,2.17155805385145,0.623,0.012,0,14,predicted gene 973 [Source:MGI Symbol	Acc:MGI:2685819]
Hs6st2,0,2.17134695652786,0.547,0.005,0,14,heparan sulfate 6-O-sulfotransferase 2 [Source:MGI Symbol	Acc:MGI:1354959]
Dcdc2a,0,2.16233303389283,0.585,0.002,0,14,doublecortin domain containing 2a [Source:MGI Symbol	Acc:MGI:2652818]
Erich3,0,2.13693695928191,0.651,0.002,0,14,glutamate rich 3 [Source:MGI Symbol	Acc:MGI:1919095]
Lrrc6,0,2.1173436769405,0.604,0.004,0,14,leucine rich repeat containing 6 (testis) [Source:MGI Symbol	Acc:MGI:1859553]
Fam183b,0,2.0967069934453,0.519,0.003,0,14,"family with sequence similarity 183, member B [Source:MGI Symbol	Acc:MGI:1922679]"
Wdr63,0,2.09231035306265,0.585,0.003,0,14,NA
Traf3ip1,0,2.08687378849912,0.623,0.023,0,14,TRAF3 interacting protein 1 [Source:MGI Symbol	Acc:MGI:1921269]
Dynlrb2,0,2.08038483850632,0.528,0.007,0,14,dynein light chain roadblock-type 2 [Source:MGI Symbol	Acc:MGI:1922715]
Cfap206,0,2.0728673414828,0.66,0.005,0,14,cilia and flagella associated protein 206 [Source:MGI Symbol	Acc:MGI:1916579]
Togaram2,0,2.02083248684931,0.575,0.004,0,14,TOG array regulator of axonemal microtubules 2 [Source:MGI Symbol	Acc:MGI:2443498]
Fank1,0,2.01680066574977,0.519,0.004,0,14,fibronectin type 3 and ankyrin repeat domains 1 [Source:MGI Symbol	Acc:MGI:1914180]
Prom1,1.28660862811791E-299,2.18106828239897,0.594,0.022,2.8404458682959E-295,14,prominin 1 [Source:MGI Symbol	Acc:MGI:1100886]
Agbl4,6.04241118172302E-297,3.17624539590043,0.84,0.049,1.33398311658899E-292,14,ATP/GTP binding protein-like 4 [Source:MGI Symbol	Acc:MGI:1918244]
Dnah11,1.05125171620315E-291,2.97578496793894,0.877,0.054,2.32084841386169E-287,14,"dynein, axonemal, heavy chain 11 [Source:MGI Symbol	Acc:MGI:1100864]"
Pacrg,2.08953672218264E-256,2.86010527824897,0.821,0.055,4.61307022156261E-252,14,PARK2 co-regulated [Source:MGI Symbol	Acc:MGI:1916560]
Spag16,1.62405322322987E-247,2.87464648803967,0.877,0.066,3.58542230092458E-243,14,sperm associated antigen 16 [Source:MGI Symbol	Acc:MGI:1913972]
Sec14l3,1.52539350119627E-240,3.18582362855726,0.83,0.06,3.367611232591E-236,14,SEC14-like lipid binding 3 [Source:MGI Symbol	Acc:MGI:3617848]
Igfbp5,3.52622589625184E-239,2.13247021924318,0.736,0.043,7.78484891115518E-235,14,insulin-like growth factor binding protein 5 [Source:MGI Symbol	Acc:MGI:96440]
Riiad1,3.55516780756581E-232,2.08519612015173,0.604,0.03,7.84874396876304E-228,14,regulatory subunit of type II PKA R-subunit (RIIa) domain containing 1 [Source:MGI Symbol	Acc:MGI:1913603]
Ank3,2.45482528500687E-222,3.11785375755851,0.991,0.091,5.41951778170967E-218,14,"ankyrin 3, epithelial [Source:MGI Symbol	Acc:MGI:88026]"
Spag6l,1.36472816241442E-220,2.06499008000123,0.594,0.031,3.01291036416232E-216,14,sperm associated antigen 6-like [Source:MGI Symbol	Acc:MGI:1354388]
Cfap44,1.1788372955221E-205,2.69110387208833,0.858,0.077,2.60251909732415E-201,14,cilia and flagella associated protein 44 [Source:MGI Symbol	Acc:MGI:1277238]
1110017D15Rik,8.76013323657445E-203,2.01813793680259,0.519,0.025,1.93397461463854E-198,14,RIKEN cDNA 1110017D15 gene [Source:MGI Symbol	Acc:MGI:1920971]
Enah,4.25891202062209E-184,2.19674705115593,0.67,0.048,9.40240006792738E-180,14,ENAH actin regulator [Source:MGI Symbol	Acc:MGI:108360]
Stox2,1.36846916800749E-163,3.00008178338201,0.953,0.126,3.02116938221014E-159,14,storkhead box 2 [Source:MGI Symbol	Acc:MGI:1918319]
Chchd10,1.8646738637442E-161,2.68880142182371,0.736,0.07,4.11664048898807E-157,14,coiled-coil-helix-coiled-coil-helix domain containing 10 [Source:MGI Symbol	Acc:MGI:2143558]
Dync2h1,2.89967586905458E-161,2.21129499400302,0.726,0.067,6.40161441611179E-157,14,dynein cytoplasmic 2 heavy chain 1 [Source:MGI Symbol	Acc:MGI:107736]
Ulk4,2.55947678882013E-158,2.51589404613033,0.821,0.092,5.65055690667821E-154,14,unc-51-like kinase 4 [Source:MGI Symbol	Acc:MGI:1921622]
Esrrg,7.30828874636455E-156,2.83515708595474,0.821,0.091,1.6134509065349E-151,14,estrogen-related receptor gamma [Source:MGI Symbol	Acc:MGI:1347056]
Cbr2,1.97498875050332E-151,3.23410496033948,0.849,0.103,4.36018266448617E-147,14,carbonyl reductase 2 [Source:MGI Symbol	Acc:MGI:107200]
Map1b,9.17563569478933E-149,2.10561360401625,0.613,0.05,2.02570509233864E-144,14,microtubule-associated protein 1B [Source:MGI Symbol	Acc:MGI:1306778]
2210408I21Rik,8.75417520371433E-145,2.74065216754897,0.868,0.113,1.93265925972401E-140,14,RIKEN cDNA 2210408I21 gene [Source:MGI Symbol	Acc:MGI:1919621]
Ccser1,1.38410258857797E-142,3.39270830186601,0.972,0.166,3.05568328480358E-138,14,coiled-coil serine rich 1 [Source:MGI Symbol	Acc:MGI:3045354]
Cdc14a,1.47358745841505E-131,2.88540002318913,0.925,0.154,3.25323903194291E-127,14,CDC14 cell division cycle 14A [Source:MGI Symbol	Acc:MGI:2442676]
Hspa4l,8.19312242532908E-127,2.48263814627813,0.83,0.123,1.8087956378399E-122,14,heat shock protein 4 like [Source:MGI Symbol	Acc:MGI:107422]
Arhgef28,1.1056626201315E-122,2.19547445056396,0.66,0.071,2.44097136646431E-118,14,Rho guanine nucleotide exchange factor (GEF) 28 [Source:MGI Symbol	Acc:MGI:1346016]
Jazf1,1.68095527982568E-117,2.03489470863907,0.679,0.079,3.71104497127116E-113,14,JAZF zinc finger 1 [Source:MGI Symbol	Acc:MGI:2141450]
Glis3,6.01094939505574E-112,2.55724217823566,0.868,0.153,1.32703729794646E-107,14,GLIS family zinc finger 3 [Source:MGI Symbol	Acc:MGI:2444289]
Mecom,7.8353409141986E-111,2.41208855157082,0.925,0.162,1.72980821362763E-106,14,MDS1 and EVI1 complex locus [Source:MGI Symbol	Acc:MGI:95457]
Sema3e,1.66598304858016E-107,2.27812123274868,0.792,0.118,3.67799077635041E-103,14,"sema domain, immunoglobulin domain (Ig), short basic domain, secreted, (semaphorin) 3E [Source:MGI Symbol	Acc:MGI:1340034]"
Cfap43,5.25394576616174E-107,2.63580371905071,0.896,0.181,1.15991360679553E-102,14,cilia and flagella associated protein 43 [Source:MGI Symbol	Acc:MGI:1289258]
Elof1,3.08327569385059E-97,2.05771017419358,0.613,0.078,6.80694774931395E-93,14,"ELF1 homolog, elongation factor 1 [Source:MGI Symbol	Acc:MGI:1913376]"
Slc23a2,2.64777942622985E-85,2.41722563401802,0.906,0.228,5.84550263928764E-81,14,"solute carrier family 23 (nucleobase transporters), member 2 [Source:MGI Symbol	Acc:MGI:1859682]"
Wfdc2,3.43802603609142E-84,2.24789342764265,0.717,0.122,7.59013007987903E-80,14,WAP four-disulfide core domain 2 [Source:MGI Symbol	Acc:MGI:1914951]
Cfap299,6.90140552122568E-83,3.11869679904954,0.972,0.37,1.52362329692099E-78,14,cilia and flagella associated protein 299 [Source:MGI Symbol	Acc:MGI:1916571]
Strbp,1.1681307716543E-82,2.31110225205134,0.868,0.216,2.57888230458119E-78,14,spermatid perinuclear RNA binding protein [Source:MGI Symbol	Acc:MGI:104626]
Aldh1a1,1.64248668909595E-74,2.41373053334936,0.868,0.223,3.62611786351713E-70,14,"aldehyde dehydrogenase family 1, subfamily A1 [Source:MGI Symbol	Acc:MGI:1353450]"
Cd24a,2.18092130664015E-69,2.51171106982747,0.877,0.256,4.81481996866947E-65,14,CD24a antigen [Source:MGI Symbol	Acc:MGI:88323]
Cspp1,8.63784877351036E-61,2.01867661755735,0.84,0.254,1.90697787372788E-56,14,centrosome and spindle pole associated protein 1 [Source:MGI Symbol	Acc:MGI:2681832]
Rin2,9.7193192128493E-55,2.02257908854716,0.887,0.346,2.14573410262074E-50,14,Ras and Rab interactor 2 [Source:MGI Symbol	Acc:MGI:1921280]
Tppp3,3.85672564265746E-54,2.44977859582733,0.821,0.279,8.51449320129487E-50,14,tubulin polymerization-promoting protein family member 3 [Source:MGI Symbol	Acc:MGI:1915221]
H2-Eb1,0,3.11195023229536,0.967,0.411,0,15,"histocompatibility 2, class II antigen E beta [Source:MGI Symbol	Acc:MGI:95901]"
H2-Aa,0,2.8222449001364,0.972,0.493,0,15,"histocompatibility 2, class II antigen A, alpha [Source:MGI Symbol	Acc:MGI:95895]"
Cd83,0,2.59806978881801,0.872,0.218,0,15,CD83 antigen [Source:MGI Symbol	Acc:MGI:1328316]
Basp1,0,2.45161889681385,0.565,0.054,0,15,"brain abundant, membrane attached signal protein 1 [Source:MGI Symbol	Acc:MGI:1917600]"
Tnip3,0,2.17063138313466,0.378,0.025,0,15,TNFAIP3 interacting protein 3 [Source:MGI Symbol	Acc:MGI:3041165]
Ccl22,0,2.09944100421024,0.248,0.007,0,15,chemokine (C-C motif) ligand 22 [Source:MGI Symbol	Acc:MGI:1306779]
Ccl17,0,1.90701527045654,0.229,0.005,0,15,chemokine (C-C motif) ligand 17 [Source:MGI Symbol	Acc:MGI:1329039]
Adam23,0,1.90367735369619,0.345,0.022,0,15,a disintegrin and metallopeptidase domain 23 [Source:MGI Symbol	Acc:MGI:1345162]
Gm36723,0,1.81560632425177,0.385,0.025,0,15,"predicted gene, 36723 [Source:MGI Symbol	Acc:MGI:5595882]"
Timd4,0,1.77194338278321,0.282,0.003,0,15,T cell immunoglobulin and mucin domain containing 4 [Source:MGI Symbol	Acc:MGI:2445125]
Htr7,0,1.40877700101091,0.305,0.004,0,15,5-hydroxytryptamine (serotonin) receptor 7 [Source:MGI Symbol	Acc:MGI:99841]
Cd209a,0,1.33287959614971,0.258,0.007,0,15,CD209a antigen [Source:MGI Symbol	Acc:MGI:2157942]
Hepacam2,0,1.28433991248353,0.347,0.022,0,15,HEPACAM family member 2 [Source:MGI Symbol	Acc:MGI:2141520]
Flt3,0,1.25222852557799,0.355,0.013,0,15,FMS-like tyrosine kinase 3 [Source:MGI Symbol	Acc:MGI:95559]
H2-Ab1,4.17696712902092E-299,2.8608594745316,0.941,0.487,9.22149033073948E-295,15,"histocompatibility 2, class II antigen A, beta 1 [Source:MGI Symbol	Acc:MGI:103070]"
Pak1,2.40683602401298E-283,1.77557073570256,0.501,0.069,5.31357189021346E-279,15,p21 (RAC1) activated kinase 1 [Source:MGI Symbol	Acc:MGI:1339975]
Cd74,1.66738529801363E-280,2.57766337049108,0.99,0.821,3.68108652242469E-276,15,"CD74 antigen (invariant polypeptide of major histocompatibility complex, class II antigen-associated) [Source:MGI Symbol	Acc:MGI:96534]"
Rbpj,4.70878758685283E-265,2.12189737343818,0.797,0.238,1.0395590355495E-260,15,recombination signal binding protein for immunoglobulin kappa J region [Source:MGI Symbol	Acc:MGI:96522]
Plbd1,6.02524779057248E-261,1.65049912416177,0.586,0.107,1.33019395472469E-256,15,phospholipase B domain containing 1 [Source:MGI Symbol	Acc:MGI:1914107]
Mgl2,1.35420577322978E-253,1.47031027560748,0.237,0.014,2.98968008555938E-249,15,macrophage galactose N-acetyl-galactosamine specific lectin 2 [Source:MGI Symbol	Acc:MGI:2385729]
Strip2,8.66430310117398E-249,1.07125532131097,0.213,0.01,1.91281819564618E-244,15,striatin interacting protein 2 [Source:MGI Symbol	Acc:MGI:2444363]
Ifi205,4.00612116631374E-228,1.42219457080823,0.282,0.025,8.84431369887084E-224,15,interferon activated gene 205 [Source:MGI Symbol	Acc:MGI:101847]
P3h2,1.62707390469706E-224,1.3234369632092,0.232,0.016,3.59209105939971E-220,15,prolyl 3-hydroxylase 2 [Source:MGI Symbol	Acc:MGI:2146663]
Irf5,4.22978954953264E-223,1.38335976148182,0.537,0.1,9.3381063885032E-219,15,interferon regulatory factor 5 [Source:MGI Symbol	Acc:MGI:1350924]
Ckb,1.40910224553988E-215,1.60364700885152,0.537,0.106,3.1108750274784E-211,15,"creatine kinase, brain [Source:MGI Symbol	Acc:MGI:88407]"
Wdfy4,4.29602797045862E-214,2.61523546584022,0.737,0.254,9.48434095038149E-210,15,WD repeat and FYVE domain containing 4 [Source:MGI Symbol	Acc:MGI:3584510]
Etv3,1.99821293927519E-213,1.79555168583874,0.484,0.088,4.41145470603783E-209,15,ets variant 3 [Source:MGI Symbol	Acc:MGI:1350926]
Cst3,2.25579834153577E-213,2.71975835531235,0.981,0.786,4.98012599860853E-209,15,cystatin C [Source:MGI Symbol	Acc:MGI:102519]
Srgap3,4.00661184150116E-200,1.17514424103264,0.354,0.046,8.84539696248211E-196,15,SLIT-ROBO Rho GTPase activating protein 3 [Source:MGI Symbol	Acc:MGI:2152938]
Pkib,2.00689934176993E-199,1.46642413254337,0.442,0.076,4.43063167682548E-195,15,"protein kinase inhibitor beta, cAMP dependent, testis specific [Source:MGI Symbol	Acc:MGI:101937]"
Eps8,1.33924755729118E-194,1.68648553990657,0.496,0.099,2.95665683223173E-190,15,epidermal growth factor receptor pathway substrate 8 [Source:MGI Symbol	Acc:MGI:104684]
Alcam,4.84750223136338E-193,1.70356723929422,0.924,0.451,1.07018306761809E-188,15,activated leukocyte cell adhesion molecule [Source:MGI Symbol	Acc:MGI:1313266]
Cd86,3.97992430770638E-188,1.65325254318391,0.636,0.166,8.78647889412337E-184,15,CD86 antigen [Source:MGI Symbol	Acc:MGI:101773]
Cxcl16,2.85282381729023E-184,1.24050455988756,0.399,0.065,6.29817914143165E-180,15,chemokine (C-X-C motif) ligand 16 [Source:MGI Symbol	Acc:MGI:1932682]
Ciita,9.83438571033215E-176,1.28451629221703,0.494,0.103,2.17113733327003E-171,15,class II transactivator [Source:MGI Symbol	Acc:MGI:108445]
Crip1,1.8639364669067E-173,1.58471289047349,0.95,0.647,4.11501253798992E-169,15,cysteine-rich protein 1 (intestinal) [Source:MGI Symbol	Acc:MGI:88501]
Tcof1,2.41771704609352E-166,1.96382055728747,0.83,0.377,5.33759392266066E-162,15,treacle ribosome biogenesis factor 1 [Source:MGI Symbol	Acc:MGI:892003]
Gm2a,8.49762972195932E-166,1.61826602655575,0.795,0.337,1.87602171371696E-161,15,GM2 ganglioside activator protein [Source:MGI Symbol	Acc:MGI:95762]
Traf1,1.13140741913667E-164,1.37740807213257,0.478,0.105,2.49780815922804E-160,15,TNF receptor-associated factor 1 [Source:MGI Symbol	Acc:MGI:101836]
Gm20708,4.48960625576668E-161,1.4052683520896,0.702,0.24,9.91170373085609E-157,15,predicted gene 20708 [Source:MGI Symbol	Acc:MGI:5313155]
Spag9,1.18527685561684E-159,1.52601885681513,0.951,0.726,2.6167357141453E-155,15,sperm associated antigen 9 [Source:MGI Symbol	Acc:MGI:1918084]
Rtn1,1.17262549748646E-153,1.16234393719594,0.412,0.081,2.58880531080086E-149,15,reticulon 1 [Source:MGI Symbol	Acc:MGI:1933947]
Pmaip1,5.96861706008131E-149,1.2322580509371,0.442,0.096,1.31769158835415E-144,15,phorbol-12-myristate-13-acetate-induced protein 1 [Source:MGI Symbol	Acc:MGI:1930146]
H2-DMa,5.49880207270824E-145,1.39654593394033,0.733,0.287,1.2139705335918E-140,15,"histocompatibility 2, class II, locus DMa [Source:MGI Symbol	Acc:MGI:95921]"
Rel,6.71323249443244E-142,1.7301799716718,0.886,0.527,1.48208033779585E-137,15,reticuloendotheliosis oncogene [Source:MGI Symbol	Acc:MGI:97897]
Ust,3.10494076157158E-138,1.40157634622058,0.66,0.224,6.85477771932158E-134,15,uronyl-2-sulfotransferase [Source:MGI Symbol	Acc:MGI:2442406]
Cd52,6.83436899644892E-135,1.28143456674043,0.905,0.545,1.50882364334603E-130,15,CD52 antigen [Source:MGI Symbol	Acc:MGI:1346088]
Tbc1d8,4.46184945132057E-133,1.5408353986773,0.51,0.142,9.85042503368043E-129,15,"TBC1 domain family, member 8 [Source:MGI Symbol	Acc:MGI:1927225]"
Gpr132,5.44515212284383E-133,1.31864376917479,0.752,0.304,1.20212623416023E-128,15,G protein-coupled receptor 132 [Source:MGI Symbol	Acc:MGI:1890220]
Jak2,1.63529252920454E-131,1.52705664021688,0.659,0.244,3.61023531672486E-127,15,Janus kinase 2 [Source:MGI Symbol	Acc:MGI:96629]
Dennd4a,5.86893108304511E-130,1.47841005734388,0.939,0.658,1.29568391520387E-125,15,DENN/MADD domain containing 4A [Source:MGI Symbol	Acc:MGI:2142979]
Etv6,7.79153065783659E-125,1.35485785429242,0.913,0.606,1.72013622333058E-120,15,ets variant 6 [Source:MGI Symbol	Acc:MGI:109336]
1700025G04Rik,2.15819718390057E-124,1.1196821821902,0.53,0.153,4.7646519228973E-120,15,RIKEN cDNA 1700025G04 gene [Source:MGI Symbol	Acc:MGI:1916649]
Lsp1,2.95883955312911E-121,1.1683239310106,0.884,0.48,6.53223008144314E-117,15,lymphocyte specific 1 [Source:MGI Symbol	Acc:MGI:96832]
Pip4k2a,2.84769956770534E-116,1.22302299262165,0.846,0.449,6.28686633562309E-112,15,"phosphatidylinositol-5-phosphate 4-kinase, type II, alpha [Source:MGI Symbol	Acc:MGI:1298206]"
Dnase1l3,1.30066101611745E-114,1.25059051475146,0.213,0.029,2.8714693252825E-110,15,deoxyribonuclease 1-like 3 [Source:MGI Symbol	Acc:MGI:1314633]
Ccdc88a,2.24359516537036E-112,1.26764560797698,0.73,0.313,4.95318504658815E-108,15,coiled coil domain containing 88A [Source:MGI Symbol	Acc:MGI:1925177]
Srgn,3.87517065471302E-112,1.13470479386419,0.945,0.691,8.55521425440993E-108,15,serglycin [Source:MGI Symbol	Acc:MGI:97756]
Antxr2,1.18117482248054E-111,1.92319141935717,0.757,0.385,2.60767965559029E-107,15,anthrax toxin receptor 2 [Source:MGI Symbol	Acc:MGI:1919164]
Gm10634,1.12410846127363E-110,1.12982060093137,0.421,0.11,2.48169424995379E-106,15,predicted gene 10634 [Source:MGI Symbol	Acc:MGI:3641833]
Uvrag,6.41627889013252E-109,1.15570242861563,0.889,0.546,1.41652189057456E-104,15,UV radiation resistance associated gene [Source:MGI Symbol	Acc:MGI:1925860]
Fmnl2,3.01754492964044E-108,1.33905740110375,0.724,0.32,6.6618339411672E-104,15,formin-like 2 [Source:MGI Symbol	Acc:MGI:1918659]
Fnbp1,6.61494276959911E-108,1.44418478829969,0.851,0.549,1.4603809152444E-103,15,formin binding protein 1 [Source:MGI Symbol	Acc:MGI:109606]
Arsb,7.95321511076298E-108,1.16470031796478,0.397,0.102,1.75583130000314E-103,15,arylsulfatase B [Source:MGI Symbol	Acc:MGI:88075]
Skil,1.72171540422026E-107,1.32055863626187,0.763,0.405,3.80103109789707E-103,15,SKI-like [Source:MGI Symbol	Acc:MGI:106203]
Hdac9,3.10990335386906E-107,1.40572263206429,0.678,0.284,6.86573363433673E-103,15,histone deacetylase 9 [Source:MGI Symbol	Acc:MGI:1931221]
Rnf150,1.92732922455157E-106,1.062475515639,0.371,0.088,4.25496472904249E-102,15,ring finger protein 150 [Source:MGI Symbol	Acc:MGI:2443860]
Ccser1,6.41176138303155E-106,1.33338040272551,0.494,0.157,1.41552456053187E-101,15,coiled-coil serine rich 1 [Source:MGI Symbol	Acc:MGI:3045354]
Dapp1,2.91130986241736E-104,1.32859516566095,0.494,0.156,6.42729878325881E-100,15,dual adaptor for phosphotyrosine and 3-phosphoinositides 1 [Source:MGI Symbol	Acc:MGI:1347063]
Bcl2a1b,9.87721887040725E-103,1.3465054788243,0.6,0.232,2.18059361001981E-98,15,B cell leukemia/lymphoma 2 related protein A1b [Source:MGI Symbol	Acc:MGI:1278326]
Arhgap18,4.12076438118385E-99,1.29765205791081,0.605,0.241,9.09741152433959E-95,15,Rho GTPase activating protein 18 [Source:MGI Symbol	Acc:MGI:1921160]
Nfkbid,1.35629021697581E-98,1.09524957449807,0.471,0.145,2.99428191201749E-94,15,"nuclear factor of kappa light polypeptide gene enhancer in B cells inhibitor, delta [Source:MGI Symbol	Acc:MGI:3041243]"
Il1r2,3.84705686368741E-98,1.19591128600382,0.279,0.056,8.49314743796268E-94,15,"interleukin 1 receptor, type II [Source:MGI Symbol	Acc:MGI:96546]"
Atox1,1.05644681796011E-96,1.09926691639888,0.78,0.405,2.33231764001053E-92,15,antioxidant 1 copper chaperone [Source:MGI Symbol	Acc:MGI:1333855]
Pus10,1.63470408765917E-96,1.42591779187323,0.513,0.179,3.60893621432514E-92,15,pseudouridylate synthase 10 [Source:MGI Symbol	Acc:MGI:1921717]
Mthfsl,2.45141887498675E-96,1.45149215510473,0.52,0.19,5.41199745030825E-92,15,"5, 10-methenyltetrahydrofolate synthetase-like [Source:MGI Symbol	Acc:MGI:3780550]"
Pid1,2.95595632999863E-95,1.3588223386684,0.757,0.381,6.52586478973798E-91,15,phosphotyrosine interaction domain containing 1 [Source:MGI Symbol	Acc:MGI:2138391]
Zbtb46,1.81468852936109E-93,1.06740839711316,0.478,0.156,4.00628786627048E-89,15,zinc finger and BTB domain containing 46 [Source:MGI Symbol	Acc:MGI:1919397]
Parp8,1.03592421130276E-91,1.14182522972915,0.672,0.301,2.28700988129311E-87,15,"poly (ADP-ribose) polymerase family, member 8 [Source:MGI Symbol	Acc:MGI:1098713]"
Naaa,3.08467715900792E-90,1.39254268106096,0.456,0.161,6.81004176394179E-86,15,N-acylethanolamine acid amidase [Source:MGI Symbol	Acc:MGI:1914361]
Tbc1d4,1.13036559172354E-89,1.67317242307238,0.47,0.166,2.49550811684805E-85,15,"TBC1 domain family, member 4 [Source:MGI Symbol	Acc:MGI:2429660]"
Rab43,9.8400786935981E-87,1.16414902126762,0.792,0.472,2.17239417318565E-82,15,"RAB43, member RAS oncogene family [Source:MGI Symbol	Acc:MGI:1917084]"
Bcl2a1d,1.77975751716994E-83,1.11769593656824,0.551,0.21,3.92917067065607E-79,15,B cell leukemia/lymphoma 2 related protein A1d [Source:MGI Symbol	Acc:MGI:1278325]
Mrtfa,7.43776214702282E-79,1.23397780718178,0.693,0.36,1.64203474919823E-74,15,myocardin related transcription factor A [Source:MGI Symbol	Acc:MGI:2384495]
Mbtd1,2.01709524447405E-78,1.11706762996459,0.704,0.377,4.45314117122536E-74,15,mbt domain containing 1 [Source:MGI Symbol	Acc:MGI:2143977]
Plek,8.27397341848919E-78,1.09675950506554,0.799,0.448,1.82664511159986E-73,15,pleckstrin [Source:MGI Symbol	Acc:MGI:1860485]
Kdm6b,3.77311908633172E-77,1.08776830674351,0.787,0.486,8.32991500689454E-73,15,KDM1 lysine (K)-specific demethylase 6B [Source:MGI Symbol	Acc:MGI:2448492]
Synj1,4.15836262788782E-73,1.06579157764367,0.653,0.324,9.18041717358795E-69,15,synaptojanin 1 [Source:MGI Symbol	Acc:MGI:1354961]
Ubash3b,4.51388281749336E-67,1.11649178706305,0.648,0.332,9.9652990961801E-63,15,"ubiquitin associated and SH3 domain containing, B [Source:MGI Symbol	Acc:MGI:1920078]"
Nr4a3,2.73228959973158E-66,1.42158117432304,0.586,0.296,6.03207574932741E-62,15,"nuclear receptor subfamily 4, group A, member 3 [Source:MGI Symbol	Acc:MGI:1352457]"
Nfkbia,3.52177137157011E-66,1.13279950586309,0.733,0.461,7.77501465701533E-62,15,"nuclear factor of kappa light polypeptide gene enhancer in B cells inhibitor, alpha [Source:MGI Symbol	Acc:MGI:104741]"
Tank,3.1965935831836E-64,1.25210896519414,0.579,0.286,7.05711965359444E-60,15,TRAF family member-associated Nf-kappa B activator [Source:MGI Symbol	Acc:MGI:107676]
Gm42674,6.38606700702021E-64,1.10173871392752,0.598,0.287,1.40985201313985E-59,15,predicted gene 42674 [Source:MGI Symbol	Acc:MGI:5662811]
Mreg,1.54301575837872E-61,1.14166410144783,0.142,0.024,3.40651588977271E-57,15,melanoregulin [Source:MGI Symbol	Acc:MGI:2151839]
Lrrk2,1.8915087906473E-55,1.08326849466147,0.551,0.268,4.17588395711204E-51,15,leucine-rich repeat kinase 2 [Source:MGI Symbol	Acc:MGI:1913975]
Prkar2a,8.81945563250196E-51,1.17388826178844,0.461,0.212,1.94707121998746E-46,15,"protein kinase, cAMP dependent regulatory, type II alpha [Source:MGI Symbol	Acc:MGI:108025]"
Rasgef1b,1.66444878395578E-46,1.06395014189222,0.482,0.241,3.67460358033918E-42,15,"RasGEF domain family, member 1B [Source:MGI Symbol	Acc:MGI:2443755]"
Pcdh7,1.08567625908403E-37,1.20880378730951,0.26,0.099,2.39684747717981E-33,15,protocadherin 7 [Source:MGI Symbol	Acc:MGI:1860487]
Ccr7,2.10326607015208E-22,1.15345909256968,0.22,0.1,4.64338050307475E-18,15,chemokine (C-C motif) receptor 7 [Source:MGI Symbol	Acc:MGI:103011]
Specc1,1.63102840451552E-15,1.07411666205006,0.425,0.286,3.60082140864891E-11,15,sperm antigen with calponin homology and coiled-coil domains 1 [Source:MGI Symbol	Acc:MGI:2442356]
Nrg2,1.36473253323928E-24,2.36039417241695,1,0.083,3.01292001363235E-20,16,neuregulin 2 [Source:MGI Symbol	Acc:MGI:1098246]
Col6a3,1.76896769646641E-21,1.70106909572254,0.889,0.068,3.90534998348888E-17,16,"collagen, type VI, alpha 3 [Source:MGI Symbol	Acc:MGI:88461]"
Acss3,2.9460996916707E-20,1.92244592264199,0.556,0.031,6.5041042893014E-16,16,acyl-CoA synthetase short-chain family member 3 [Source:MGI Symbol	Acc:MGI:2685720]
Prdm6,1.11706323742231E-19,2.92067769918495,1,0.105,2.46614050925723E-15,16,PR domain containing 6 [Source:MGI Symbol	Acc:MGI:2684938]
4930578G10Rik,2.13413690445842E-19,1.69936485706929,0.667,0.045,4.71153404397286E-15,16,RIKEN cDNA 4930578G10 gene [Source:MGI Symbol	Acc:MGI:1923202]
Meox2,7.24904235239805E-19,1.65035037166006,0.778,0.06,1.60037108013892E-14,16,mesenchyme homeobox 2 [Source:MGI Symbol	Acc:MGI:103219]
Adra1a,1.06182918326714E-18,2.65034070878506,0.889,0.084,2.34420028789886E-14,16,"adrenergic receptor, alpha 1a [Source:MGI Symbol	Acc:MGI:104773]"
C7,1.75913611370941E-18,2.34064273113517,0.889,0.081,3.88364479823627E-14,16,complement component 7 [Source:MGI Symbol	Acc:MGI:88235]
Ms4a4d,5.82014312447759E-18,1.59653585042198,0.667,0.046,1.28491299759092E-13,16,"membrane-spanning 4-domains, subfamily A, member 4D [Source:MGI Symbol	Acc:MGI:1913857]"
Adcy2,4.0153935626566E-17,1.9622377494949,0.889,0.088,8.86478436827698E-13,16,adenylate cyclase 2 [Source:MGI Symbol	Acc:MGI:99676]
Nox4,8.63443379060294E-17,2.55815601724437,1,0.123,1.90622394795141E-12,16,NADPH oxidase 4 [Source:MGI Symbol	Acc:MGI:1354184]
Lama2,1.99626179014428E-16,2.03157421303703,1,0.114,4.40714715410153E-12,16,"laminin, alpha 2 [Source:MGI Symbol	Acc:MGI:99912]"
Astn2,1.6144765064847E-15,2.64490937933037,0.889,0.106,3.56427978336627E-11,16,astrotactin 2 [Source:MGI Symbol	Acc:MGI:1889277]
Cacna1d,3.41384549567449E-15,2.65284267446886,1,0.149,7.53674670080058E-11,16,"calcium channel, voltage-dependent, L type, alpha 1D subunit [Source:MGI Symbol	Acc:MGI:88293]"
Adamts17,9.7861711688439E-15,2.02455169245173,0.667,0.06,2.16049300894567E-10,16,"a disintegrin-like and metallopeptidase (reprolysin type) with thrombospondin type 1 motif, 17 [Source:MGI Symbol	Acc:MGI:3588195]"
Lamb1,4.56654816343978E-14,2.12358706818361,0.556,0.046,1.0081568380426E-09,16,laminin B1 [Source:MGI Symbol	Acc:MGI:96743]
Nav3,8.90479559140512E-14,2.44493687015169,0.556,0.046,1.96591172271451E-09,16,neuron navigator 3 [Source:MGI Symbol	Acc:MGI:2183703]
Ednra,1.4746994802091E-13,1.82889568914384,0.667,0.065,3.25569404245762E-09,16,endothelin receptor type A [Source:MGI Symbol	Acc:MGI:105923]
Cacna2d1,3.1758642575404E-13,2.26844488371465,0.889,0.122,7.01135552137194E-09,16,"calcium channel, voltage-dependent, alpha2/delta subunit 1 [Source:MGI Symbol	Acc:MGI:88295]"
Itga8,5.35703984128228E-13,2.63535606013481,0.889,0.128,1.18267368575989E-08,16,integrin alpha 8 [Source:MGI Symbol	Acc:MGI:109442]
Dtna,7.75919352844413E-13,2.85543369557194,0.778,0.098,1.71299715527461E-08,16,dystrobrevin alpha [Source:MGI Symbol	Acc:MGI:106039]
Negr1,8.03476954936164E-13,2.19174848760591,0.667,0.071,1.77383607341257E-08,16,neuronal growth regulator 1 [Source:MGI Symbol	Acc:MGI:2444846]
Ptprd,4.72147362022941E-12,2.82698981032112,1,0.19,1.04235973113805E-07,16,"protein tyrosine phosphatase, receptor type, D [Source:MGI Symbol	Acc:MGI:97812]"
Epha3,5.20164515595677E-12,1.81261744155977,0.556,0.05,1.14836720108058E-07,16,Eph receptor A3 [Source:MGI Symbol	Acc:MGI:99612]
Slit3,6.88617483687977E-12,2.31393463773507,0.889,0.129,1.52026081873795E-07,16,slit guidance ligand 3 [Source:MGI Symbol	Acc:MGI:1315202]
Robo2,7.6816748956185E-12,2.26166118317338,0.778,0.101,1.6958833667057E-07,16,roundabout guidance receptor 2 [Source:MGI Symbol	Acc:MGI:1890110]
Loxl1,1.42136634532163E-11,1.61541963171028,0.667,0.073,3.13795048056656E-07,16,lysyl oxidase-like 1 [Source:MGI Symbol	Acc:MGI:106096]
Nebl,2.62587576492529E-11,2.69682240412761,1,0.213,5.79714592622555E-07,16,nebulette [Source:MGI Symbol	Acc:MGI:1921353]
Selenbp1,2.79631501183166E-11,1.6978095019876,0.778,0.107,6.17342465162077E-07,16,selenium binding protein 1 [Source:MGI Symbol	Acc:MGI:96825]
Fhl1,3.67206945787559E-11,2.69057663116962,1,0.227,8.10682774215193E-07,16,four and a half LIM domains 1 [Source:MGI Symbol	Acc:MGI:1298387]
Cenpp,4.19649050377178E-11,1.94514366970007,0.667,0.082,9.26459208517697E-07,16,centromere protein P [Source:MGI Symbol	Acc:MGI:1913586]
Cacnb2,6.07443383520758E-11,2.61585791030093,1,0.224,1.34105275779878E-06,16,"calcium channel, voltage-dependent, beta 2 subunit [Source:MGI Symbol	Acc:MGI:894644]"
Slit2,9.54278656017869E-11,2.60010181976688,0.778,0.119,2.10676098889065E-06,16,slit guidance ligand 2 [Source:MGI Symbol	Acc:MGI:1315205]
Spon1,9.93651920311029E-11,2.07340518235991,1,0.191,2.19368534447066E-06,16,"spondin 1, (f-spondin) extracellular matrix protein [Source:MGI Symbol	Acc:MGI:2385287]"
Gpc3,1.1343483136863E-10,1.70386092318768,0.778,0.108,2.50430077212524E-06,16,glypican 3 [Source:MGI Symbol	Acc:MGI:104903]
Mamdc2,1.32965411110519E-10,2.08462521477927,0.778,0.116,2.93547738108694E-06,16,MAM domain containing 2 [Source:MGI Symbol	Acc:MGI:1918988]
Cdo1,1.89560425317573E-10,1.91340469692262,0.778,0.117,4.18492550973607E-06,16,"cysteine dioxygenase 1, cytosolic [Source:MGI Symbol	Acc:MGI:105925]"
Pdgfra,2.01388869819115E-10,1.98495657828594,0.778,0.115,4.4460620789966E-06,16,"platelet derived growth factor receptor, alpha polypeptide [Source:MGI Symbol	Acc:MGI:97530]"
Grb10,2.09098225744381E-10,2.0780746634791,0.778,0.112,4.61626152975869E-06,16,growth factor receptor bound protein 10 [Source:MGI Symbol	Acc:MGI:103232]
Angpt1,2.37557373884024E-10,2.44610264311027,0.889,0.171,5.24455414323759E-06,16,angiopoietin 1 [Source:MGI Symbol	Acc:MGI:108448]
Fat3,2.59268316097696E-10,1.73174037673683,0.556,0.061,5.72386661448884E-06,16,FAT atypical cadherin 3 [Source:MGI Symbol	Acc:MGI:2444314]
Lama4,2.94923170560443E-10,1.70076319219175,0.778,0.112,6.51101883646289E-06,16,"laminin, alpha 4 [Source:MGI Symbol	Acc:MGI:109321]"
Gpm6b,4.3091531286618E-10,1.77208235687796,0.889,0.155,9.51331736214665E-06,16,glycoprotein m6b [Source:MGI Symbol	Acc:MGI:107672]
Prr16,7.60705077249817E-10,1.68387078658948,0.444,0.04,1.67940859904442E-05,16,proline rich 16 [Source:MGI Symbol	Acc:MGI:1918623]
Pdzrn3,8.70773669572376E-10,2.18611499867899,0.667,0.092,1.92240703031493E-05,16,PDZ domain containing RING finger 3 [Source:MGI Symbol	Acc:MGI:1933157]
Unc5c,1.14781320667192E-09,2.18337458883558,0.667,0.092,2.5340272163696E-05,16,unc-5 netrin receptor C [Source:MGI Symbol	Acc:MGI:1095412]
Cp,1.46867607497564E-09,1.89053214657621,0.667,0.092,3.24239617072373E-05,16,ceruloplasmin [Source:MGI Symbol	Acc:MGI:88476]
Zfpm2,3.22076081851127E-09,1.80574092056095,0.778,0.126,7.11047365902733E-05,16,"zinc finger protein, multitype 2 [Source:MGI Symbol	Acc:MGI:1334444]"
Map7d3,3.69149577319069E-09,2.17128645104981,0.444,0.046,8.14971521847308E-05,16,MAP7 domain containing 3 [Source:MGI Symbol	Acc:MGI:2445051]
Cdh11,6.55660653681822E-09,2.68237782161716,0.667,0.111,1.44750202513336E-04,16,cadherin 11 [Source:MGI Symbol	Acc:MGI:99217]
Ism1,9.73961463137943E-09,1.73538068421029,0.667,0.1,2.15021472216964E-04,16,"isthmin 1, angiogenesis inhibitor [Source:MGI Symbol	Acc:MGI:2442963]"
Fbn1,1.49552943664498E-08,1.65231852524765,0.667,0.107,3.30168033728111E-04,16,fibrillin 1 [Source:MGI Symbol	Acc:MGI:95489]
Gria3,1.6452594167357E-08,2.06698664729374,0.556,0.072,3.63223921432741E-04,16,"glutamate receptor, ionotropic, AMPA3 (alpha 3) [Source:MGI Symbol	Acc:MGI:95810]"
Slc24a3,2.20639248541441E-08,1.56867938507892,0.667,0.096,4.87105269004939E-04,16,"solute carrier family 24 (sodium/potassium/calcium exchanger), member 3 [Source:MGI Symbol	Acc:MGI:2137513]"
Hivep3,2.72565567960776E-08,1.64455902302792,1,0.256,6.01743004387006E-04,16,human immunodeficiency virus type I enhancer binding protein 3 [Source:MGI Symbol	Acc:MGI:106589]
Plxdc2,3.51353121466169E-08,2.65153981140952,1,0.388,7.75682286260862E-04,16,plexin domain containing 2 [Source:MGI Symbol	Acc:MGI:1914698]
Nr2f2,5.58726349184609E-08,1.86377035923782,0.889,0.204,0.00123350016109486,16,"nuclear receptor subfamily 2, group F, member 2 [Source:MGI Symbol	Acc:MGI:1352452]"
Hs6st3,6.89444053426581E-08,2.51471321868539,0.556,0.079,0.00152208563674986,16,heparan sulfate 6-O-sulfotransferase 3 [Source:MGI Symbol	Acc:MGI:1354960]
Serping1,7.03760922445643E-08,1.80023055364069,0.778,0.152,0.00155369298848325,16,"serine (or cysteine) peptidase inhibitor, clade G, member 1 [Source:MGI Symbol	Acc:MGI:894696]"
Magi2,7.3038296228108E-08,2.10322076484589,0.667,0.12,0.00161246646582794,16,"membrane associated guanylate kinase, WW and PDZ domain containing 2 [Source:MGI Symbol	Acc:MGI:1354953]"
Limch1,8.15621687026199E-08,2.43437173379314,1,0.376,0.00180064799844774,16,LIM and calponin homology domains 1 [Source:MGI Symbol	Acc:MGI:1924819]
Npnt,8.48234654597445E-08,2.52825682512683,0.889,0.262,0.00187264764695478,16,nephronectin [Source:MGI Symbol	Acc:MGI:2148811]
Cped1,1.16435748248281E-07,1.67486200035737,0.778,0.145,0.00257055201407731,16,cadherin-like and PC-esterase domain containing 1 [Source:MGI Symbol	Acc:MGI:2444814]
Dmd,1.39704971817024E-07,1.88803803907416,0.667,0.117,0.00308426666280444,16,"dystrophin, muscular dystrophy [Source:MGI Symbol	Acc:MGI:94909]"
Cacna1c,1.46634240982889E-07,2.07664380469968,0.889,0.208,0.00323724413817923,16,"calcium channel, voltage-dependent, L type, alpha 1C subunit [Source:MGI Symbol	Acc:MGI:103013]"
Mylk,1.55819953352603E-07,2.2753591718101,0.889,0.282,0.00344003711016542,16,"myosin, light polypeptide kinase [Source:MGI Symbol	Acc:MGI:894806]"
Plpp3,2.11503632270848E-07,2.13837467624139,1,0.323,0.00466936568964351,16,phospholipid phosphatase 3 [Source:MGI Symbol	Acc:MGI:1915166]
Runx1t1,3.07754959566069E-07,1.73949155204012,0.778,0.164,0.00679430624234011,16,RUNX1 translocation partner 1 [Source:MGI Symbol	Acc:MGI:104793]
Ctnnd2,3.59467211366531E-07,1.76537864051456,0.556,0.089,0.00793595762533891,16,"catenin (cadherin associated protein), delta 2 [Source:MGI Symbol	Acc:MGI:1195966]"
Macf1,8.2282605053793E-07,2.39537938114098,1,0.843,0.0181655307177259,16,microtubule-actin crosslinking factor 1 [Source:MGI Symbol	Acc:MGI:108559]
Fam13a,1.05749365290767E-06,1.65110618097723,0.444,0.06,0.0233462873752426,16,"family with sequence similarity 13, member A [Source:MGI Symbol	Acc:MGI:1889842]"
Mical3,1.09440391716432E-06,1.5589481617974,0.778,0.172,0.0241611552792366,16,"microtubule associated monooxygenase, calponin and LIM domain containing 3 [Source:MGI Symbol	Acc:MGI:2442733]"
Dock4,1.16512367790615E-06,2.2607247486436,1,0.629,0.0257224354371341,16,dedicator of cytokinesis 4 [Source:MGI Symbol	Acc:MGI:1918006]
Rbms3,1.32900627962617E-06,1.60989500305856,1,0.274,0.0293404716353069,16,"RNA binding motif, single stranded interacting protein [Source:MGI Symbol	Acc:MGI:2444477]"
Arhgap24,1.79455527138123E-06,1.78735791483247,0.889,0.295,0.0396183967262834,16,Rho GTPase activating protein 24 [Source:MGI Symbol	Acc:MGI:1922647]
Stard13,1.82366998508244E-06,1.54853986389184,1,0.285,0.040261162260665,16,StAR-related lipid transfer (START) domain containing 13 [Source:MGI Symbol	Acc:MGI:2385331]
Gsn,2.41729121515851E-06,1.81812365486237,1,0.494,0.0533665381570545,16,gelsolin [Source:MGI Symbol	Acc:MGI:95851]
Pbx1,2.42110900626195E-06,1.89579198738886,1,0.63,0.0534508235312451,16,pre B cell leukemia homeobox 1 [Source:MGI Symbol	Acc:MGI:97495]
Tmtc1,2.67545628178103E-06,1.66947713009356,0.889,0.252,0.0590660483328798,16,transmembrane and tetratricopeptide repeat containing 1 [Source:MGI Symbol	Acc:MGI:3039590]
Amph,3.32000987726605E-06,1.6553613735608,1,0.307,0.0732958580604026,16,amphiphysin [Source:MGI Symbol	Acc:MGI:103574]
Mgp,3.45442067632542E-06,1.88640515833857,1,0.387,0.0762632452712362,16,matrix Gla protein [Source:MGI Symbol	Acc:MGI:96976]
Prex2,5.23962955774176E-06,1.86738192733568,1,0.431,0.115675301746265,16,"phosphatidylinositol-3,4,5-trisphosphate-dependent Rac exchange factor 2 [Source:MGI Symbol	Acc:MGI:1923385]"
Palld,5.84433628045339E-06,1.76235876357624,0.667,0.156,0.129025412063569,16,"palladin, cytoskeletal associated protein [Source:MGI Symbol	Acc:MGI:1919583]"
Arhgap6,6.14727350743584E-06,2.12811352169259,0.889,0.35,0.135713357223661,16,Rho GTPase activating protein 6 [Source:MGI Symbol	Acc:MGI:1196332]
Ogn,6.53439892498839E-06,1.88864341345346,0.778,0.223,0.144259925066969,16,osteoglycin [Source:MGI Symbol	Acc:MGI:109278]
Lclat1,8.82991540648315E-06,1.92357489684116,0.556,0.109,0.194938042428929,16,lysocardiolipin acyltransferase 1 [Source:MGI Symbol	Acc:MGI:2684937]
Fmo2,1.02858276379478E-05,2.2057101103987,0.889,0.327,0.227080216762972,16,flavin containing monooxygenase 2 [Source:MGI Symbol	Acc:MGI:1916776]
Rad51b,1.27132216935307E-05,1.67508491390903,0.556,0.116,0.280669795328077,16,RAD51 paralog B [Source:MGI Symbol	Acc:MGI:1099436]
Frmd4b,1.33821901177497E-05,1.67608090724649,0.889,0.382,0.295438611229561,16,FERM domain containing 4B [Source:MGI Symbol	Acc:MGI:2141794]
Mfap4,1.69369539396438E-05,1.90349522845581,0.667,0.176,0.373917132125517,16,microfibrillar-associated protein 4 [Source:MGI Symbol	Acc:MGI:1342276]
Hba-a2,2.0679166152518E-05,4.88493927199861,0.556,0.121,0.456533951149141,16,"hemoglobin alpha, adult chain 2 [Source:MGI Symbol	Acc:MGI:96016]"
Tnik,2.2686708108023E-05,1.59743849576301,0.889,0.314,0.500854454900823,16,TRAF2 and NCK interacting kinase [Source:MGI Symbol	Acc:MGI:1916264]
Syn2,3.0138791787501E-05,1.68029754238022,0.333,0.046,0.665374106292659,16,synapsin II [Source:MGI Symbol	Acc:MGI:103020]
Hbb-bt,8.46677761389665E-05,4.59484802795097,0.333,0.054,1,16,"hemoglobin, beta adult t chain [Source:MGI Symbol	Acc:MGI:5474850]"
Hltf,9.40303976066766E-05,2.17417257966005,0.556,0.138,1,16,helicase-like transcription factor [Source:MGI Symbol	Acc:MGI:1196437]
Hba-a1,1.76527595946162E-04,4.92201377356007,0.556,0.153,1,16,"hemoglobin alpha, adult chain 1 [Source:MGI Symbol	Acc:MGI:96015]"
Egr1,4.99011190627079E-04,1.63699804108806,1,0.657,1,16,early growth response 1 [Source:MGI Symbol	Acc:MGI:95295]
Eln,9.28820162061708E-04,1.74709634150639,0.556,0.161,1,16,elastin [Source:MGI Symbol	Acc:MGI:95317]
Plat,0.00212115011378662,1.78902875779835,0.333,0.068,1,16,"plasminogen activator, tissue [Source:MGI Symbol	Acc:MGI:97610]"
Hbb-bs,0.0023690657372986,5.25128068741489,0.556,0.221,1,16,"hemoglobin, beta adult s chain [Source:MGI Symbol	Acc:MGI:5474852]"
Il1rl1,0,2.24564472801947,0.455,0.015,0,17,interleukin 1 receptor-like 1 [Source:MGI Symbol	Acc:MGI:98427]
Stab2,0,2.15914709562169,0.324,0.011,0,17,stabilin 2 [Source:MGI Symbol	Acc:MGI:2178743]
Il2ra,0,1.78377655870741,0.438,0.019,0,17,"interleukin 2 receptor, alpha chain [Source:MGI Symbol	Acc:MGI:96549]"
Cntn1,0,1.78367114035829,0.364,0.011,0,17,contactin 1 [Source:MGI Symbol	Acc:MGI:105980]
1700113H08Rik,0,1.3370975762949,0.241,0.004,0,17,RIKEN cDNA 1700113H08 gene [Source:MGI Symbol	Acc:MGI:1923890]
Icos,5.57017561956661E-211,2.21324013518768,0.645,0.113,1.22972767153172E-206,17,inducible T cell co-stimulator [Source:MGI Symbol	Acc:MGI:1858745]
Tnfsf11,3.44394232694585E-204,1.63394937595197,0.27,0.017,7.60319147519835E-200,17,"tumor necrosis factor (ligand) superfamily, member 11 [Source:MGI Symbol	Acc:MGI:1100089]"
Itk,2.23747469945806E-203,2.75069568126129,0.906,0.293,4.93967289399356E-199,17,IL2 inducible T cell kinase [Source:MGI Symbol	Acc:MGI:96621]
Il7r,4.29306909935668E-201,2.07547116769357,0.747,0.169,9.47780865064974E-197,17,interleukin 7 receptor [Source:MGI Symbol	Acc:MGI:96562]
Gata3,8.28924832673645E-200,2.26342108403068,0.594,0.103,1.83001735309361E-195,17,GATA binding protein 3 [Source:MGI Symbol	Acc:MGI:95663]
Camk4,1.83994069726857E-195,2.18024583060648,0.756,0.175,4.06203707735982E-191,17,calcium/calmodulin-dependent protein kinase IV [Source:MGI Symbol	Acc:MGI:88258]
Skap1,1.14812896320262E-185,2.15445391561071,0.966,0.361,2.53472431206242E-181,17,src family associated phosphoprotein 1 [Source:MGI Symbol	Acc:MGI:1925723]
St6galnac3,2.12554796284271E-161,2.10391662522306,0.935,0.433,4.69257223756786E-157,17,"ST6 (alpha-N-acetyl-neuraminyl-2,3-beta-galactosyl-1,3)-N-acetylgalactosaminide alpha-2,6-sialyltransferase 3 [Source:MGI Symbol	Acc:MGI:1341828]"
Cxcr6,1.25269748610537E-156,1.1379285425638,0.295,0.028,2.76558024007483E-152,17,chemokine (C-X-C motif) receptor 6 [Source:MGI Symbol	Acc:MGI:1934582]
Il23r,1.32188335890528E-151,1.32211301864656,0.241,0.019,2.91832189145518E-147,17,interleukin 23 receptor [Source:MGI Symbol	Acc:MGI:2181693]
Inpp4b,3.20619731258371E-142,2.45433355412109,0.901,0.43,7.07832180699106E-138,17,"inositol polyphosphate-4-phosphatase, type II [Source:MGI Symbol	Acc:MGI:2158925]"
Ctnna2,1.90450455406655E-137,1.69812891811526,0.151,0.007,4.20457470401272E-133,17,"catenin (cadherin associated protein), alpha 2 [Source:MGI Symbol	Acc:MGI:88275]"
Vps37b,1.29312861768056E-130,1.88509715114189,0.898,0.414,2.85484004925338E-126,17,vacuolar protein sorting 37B [Source:MGI Symbol	Acc:MGI:1916724]
Rora,2.33271925530447E-122,1.97545332530772,0.912,0.497,5.14994429993567E-118,17,RAR-related orphan receptor alpha [Source:MGI Symbol	Acc:MGI:104661]
Dach2,2.05183942050012E-121,2.01173022022361,0.426,0.081,4.52984588863811E-117,17,dachshund family transcription factor 2 [Source:MGI Symbol	Acc:MGI:1890446]
Tnfaip3,7.73791792057523E-120,1.72892359888361,0.824,0.333,1.70830013932539E-115,17,"tumor necrosis factor, alpha-induced protein 3 [Source:MGI Symbol	Acc:MGI:1196377]"
Emb,2.71206142442369E-118,2.0368097536857,0.898,0.46,5.98741800670017E-114,17,embigin [Source:MGI Symbol	Acc:MGI:95321]
Bcl11b,2.75223753376039E-117,1.59025825176752,0.605,0.161,6.0761148032828E-113,17,B cell leukemia/lymphoma 11B [Source:MGI Symbol	Acc:MGI:1929913]
Tox,2.62485367020663E-116,1.76735960272361,0.631,0.177,5.79488944771517E-112,17,thymocyte selection-associated high mobility group box [Source:MGI Symbol	Acc:MGI:2181659]
Adam12,1.58019235677634E-115,1.29744478680065,0.321,0.046,3.48859066605512E-111,17,a disintegrin and metallopeptidase domain 12 (meltrin alpha) [Source:MGI Symbol	Acc:MGI:105378]
Nr4a3,6.34572627776098E-112,1.92451096742953,0.761,0.296,1.40094599034129E-107,17,"nuclear receptor subfamily 4, group A, member 3 [Source:MGI Symbol	Acc:MGI:1352457]"
Ramp3,1.54276743099861E-104,1.24656776747938,0.344,0.057,3.40596765741564E-100,17,receptor (calcitonin) activity modifying protein 3 [Source:MGI Symbol	Acc:MGI:1860292]
Samsn1,1.74894780045212E-104,1.5761992291868,0.705,0.255,3.86115205905814E-100,17,"SAM domain, SH3 domain and nuclear localization signals, 1 [Source:MGI Symbol	Acc:MGI:1914992]"
Nfkb1,5.2469072559516E-104,2.63194467646435,0.903,0.611,1.15835971489644E-99,17,"nuclear factor of kappa light polypeptide gene enhancer in B cells 1, p105 [Source:MGI Symbol	Acc:MGI:97312]"
Zc3hav1,4.27312033502138E-102,1.68389064752118,0.932,0.592,9.43376776362669E-98,17,"zinc finger CCCH type, antiviral 1 [Source:MGI Symbol	Acc:MGI:1926031]"
Areg,1.62669533917512E-101,1.26815970174387,0.205,0.021,3.5912553002969E-97,17,amphiregulin [Source:MGI Symbol	Acc:MGI:88068]
Ikzf2,1.39068251719753E-95,1.85354443160536,0.565,0.166,3.07020979321699E-91,17,IKAROS family zinc finger 2 [Source:MGI Symbol	Acc:MGI:1342541]
Ptpn13,9.17726656178626E-94,1.79522659431404,0.381,0.08,2.02606513884555E-89,17,"protein tyrosine phosphatase, non-receptor type 13 [Source:MGI Symbol	Acc:MGI:103293]"
Stat4,1.04228752683833E-93,1.48693017599218,0.739,0.275,2.30105817300098E-89,17,signal transducer and activator of transcription 4 [Source:MGI Symbol	Acc:MGI:103062]
Kcnq5,4.33959141415503E-89,1.43770335608584,0.707,0.28,9.58051596503007E-85,17,"potassium voltage-gated channel, subfamily Q, member 5 [Source:MGI Symbol	Acc:MGI:1924937]"
Tnik,6.49343377737705E-85,1.3722161726139,0.736,0.302,1.43355537503153E-80,17,TRAF2 and NCK interacting kinase [Source:MGI Symbol	Acc:MGI:1916264]
Nrip1,4.57015097594547E-84,1.66065147243351,0.821,0.444,1.00895223095948E-79,17,nuclear receptor interacting protein 1 [Source:MGI Symbol	Acc:MGI:1315213]
Il18r1,3.04961845474814E-83,1.52761492879041,0.503,0.145,6.73264266254746E-79,17,interleukin 18 receptor 1 [Source:MGI Symbol	Acc:MGI:105383]
Chn2,5.46051620899888E-78,1.40934002120486,0.48,0.139,1.20551816346068E-73,17,chimerin 2 [Source:MGI Symbol	Acc:MGI:1917243]
Cyfip2,2.60108023002196E-77,1.56977075571802,0.653,0.263,5.74240482381948E-73,17,cytoplasmic FMR1 interacting protein 2 [Source:MGI Symbol	Acc:MGI:1924134]
Hivep2,4.4491252984228E-75,1.32474166886756,0.915,0.679,9.82233392132802E-71,17,human immunodeficiency virus type I enhancer binding protein 2 [Source:MGI Symbol	Acc:MGI:1338076]
Ar,2.02768565198329E-73,1.71554937820184,0.537,0.183,4.4765216138835E-69,17,androgen receptor [Source:MGI Symbol	Acc:MGI:88064]
Kcnd2,2.80785562175271E-73,1.16712235334936,0.136,0.013,6.19890285614346E-69,17,"potassium voltage-gated channel, Shal-related family, member 2 [Source:MGI Symbol	Acc:MGI:102663]"
Gpr132,4.36373057489693E-73,1.22830812308411,0.719,0.313,9.63380799019995E-69,17,G protein-coupled receptor 132 [Source:MGI Symbol	Acc:MGI:1890220]
Pde7a,4.0935479351757E-72,1.32258613761458,0.722,0.336,9.0373257764874E-68,17,phosphodiesterase 7A [Source:MGI Symbol	Acc:MGI:1202402]
Ell2,2.43729273655325E-71,1.61855308223467,0.73,0.372,5.38081117448862E-67,17,elongation factor for RNA polymerase II 2 [Source:MGI Symbol	Acc:MGI:2183438]
Pard3,1.57227506742023E-69,1.41535292782897,0.705,0.333,3.47111166634363E-65,17,par-3 family cell polarity regulator [Source:MGI Symbol	Acc:MGI:2135608]
Ikzf3,1.9118489570555E-69,1.58833726373333,0.554,0.204,4.22078894249143E-65,17,IKAROS family zinc finger 3 [Source:MGI Symbol	Acc:MGI:1342542]
Ltb,2.50986409979907E-69,1.20373092279263,0.506,0.166,5.5410269731264E-65,17,lymphotoxin B [Source:MGI Symbol	Acc:MGI:104796]
Nfkbid,5.58146458941523E-69,1.1954440840988,0.48,0.151,1.2322199374052E-64,17,"nuclear factor of kappa light polypeptide gene enhancer in B cells inhibitor, delta [Source:MGI Symbol	Acc:MGI:3041243]"
Tmem64,6.89376349930499E-69,1.16924403539763,0.443,0.134,1.52193616774156E-64,17,transmembrane protein 64 [Source:MGI Symbol	Acc:MGI:2140359]
Man1a,6.93425773220186E-69,1.35409508883893,0.821,0.461,1.53087607953821E-64,17,"mannosidase 1, alpha [Source:MGI Symbol	Acc:MGI:104677]"
Gm10563,6.07985716752499E-68,1.46819734801037,0.418,0.122,1.34225006687449E-63,17,predicted gene 10563 [Source:MGI Symbol	Acc:MGI:3642630]
Rabgap1l,8.94421060432922E-68,1.2504907427385,0.884,0.573,1.97461337511776E-63,17,RAB GTPase activating protein 1-like [Source:MGI Symbol	Acc:MGI:1352507]
Ern1,3.60810489084649E-67,1.75892604964393,0.705,0.366,7.9656131675218E-63,17,endoplasmic reticulum (ER) to nucleus signalling 1 [Source:MGI Symbol	Acc:MGI:1930134]
Arih1,1.75460633837174E-64,1.60903956574995,0.938,0.771,3.87364441322329E-60,17,ariadne RBR E3 ubiquitin protein ligase 1 [Source:MGI Symbol	Acc:MGI:1344363]
Smad3,3.14910758761106E-64,1.25299817376835,0.565,0.213,6.95228482116894E-60,17,SMAD family member 3 [Source:MGI Symbol	Acc:MGI:1201674]
Camk2b,5.41030154672656E-61,1.29336973349513,0.651,0.292,1.19443227247082E-56,17,"calcium/calmodulin-dependent protein kinase II, beta [Source:MGI Symbol	Acc:MGI:88257]"
Slc9a9,8.67726049711367E-59,1.25047489065772,0.716,0.365,1.91567879994779E-54,17,"solute carrier family 9 (sodium/hydrogen exchanger), member 9 [Source:MGI Symbol	Acc:MGI:2679732]"
Coro2a,1.88783885159774E-58,1.38104214375546,0.483,0.179,4.16778183267232E-54,17,"coronin, actin binding protein 2A [Source:MGI Symbol	Acc:MGI:1345966]"
Kdm2b,2.43348925937403E-58,1.42323751880374,0.628,0.297,5.37241423792004E-54,17,lysine (K)-specific demethylase 2B [Source:MGI Symbol	Acc:MGI:1354737]
Fnbp1,7.82995312016794E-57,1.05145888670837,0.849,0.555,1.72861875033948E-52,17,formin binding protein 1 [Source:MGI Symbol	Acc:MGI:109606]
Tasp1,3.0842721262223E-56,1.10783473155686,0.435,0.146,6.80914757306098E-52,17,"taspase, threonine aspartase 1 [Source:MGI Symbol	Acc:MGI:1923062]"
Thy1,1.24166738209904E-55,1.09580349641391,0.358,0.101,2.74122907946004E-51,17,"thymus cell antigen 1, theta [Source:MGI Symbol	Acc:MGI:98747]"
Nabp1,1.78430450897106E-54,1.33644352085072,0.651,0.331,3.93920906445542E-50,17,nucleic acid binding protein 1 [Source:MGI Symbol	Acc:MGI:1923258]
Nr3c1,2.84570341798213E-54,1.20042694844249,0.812,0.53,6.28245943587915E-50,17,"nuclear receptor subfamily 3, group C, member 1 [Source:MGI Symbol	Acc:MGI:95824]"
Maf,1.67219515126272E-53,1.21754961587862,0.452,0.158,3.69170523544271E-49,17,avian musculoaponeurotic fibrosarcoma oncogene homolog [Source:MGI Symbol	Acc:MGI:96909]
Furin,3.73127913559781E-53,1.37469394222862,0.568,0.257,8.23754494765928E-49,17,furin (paired basic amino acid cleaving enzyme) [Source:MGI Symbol	Acc:MGI:97513]
Pde7b,7.80874943537793E-52,1.44336805960345,0.449,0.163,1.72393761284838E-47,17,phosphodiesterase 7B [Source:MGI Symbol	Acc:MGI:1352752]
Slc38a1,4.38031006767475E-51,1.19255255669876,0.534,0.223,9.67041053640555E-47,17,"solute carrier family 38, member 1 [Source:MGI Symbol	Acc:MGI:2145895]"
Grap2,7.69649572625738E-51,1.34527359945489,0.628,0.305,1.69915536148584E-46,17,GRB2-related adaptor protein 2 [Source:MGI Symbol	Acc:MGI:1333842]
Nfkbia,3.23511914590134E-49,1.23391902288339,0.741,0.467,7.14217253840639E-45,17,"nuclear factor of kappa light polypeptide gene enhancer in B cells inhibitor, alpha [Source:MGI Symbol	Acc:MGI:104741]"
Ndfip1,4.9111062178507E-49,1.1745267163046,0.605,0.297,1.0842249197149E-44,17,Nedd4 family interacting protein 1 [Source:MGI Symbol	Acc:MGI:1929601]
Tex2,1.17303072611271E-48,1.18399131857373,0.523,0.227,2.58969993403903E-44,17,testis expressed gene 2 [Source:MGI Symbol	Acc:MGI:102465]
Elovl5,1.46598210368617E-48,1.83027021947501,0.665,0.373,3.23644869030797E-44,17,"ELOVL family member 5, elongation of long chain fatty acids (yeast) [Source:MGI Symbol	Acc:MGI:1916051]"
Ptpn22,1.75925681536809E-48,1.17323745997568,0.656,0.328,3.88391127128813E-44,17,"protein tyrosine phosphatase, non-receptor type 22 (lymphoid) [Source:MGI Symbol	Acc:MGI:107170]"
4932438A13Rik,1.07521936166714E-46,1.05875094494882,0.71,0.408,2.37376178475253E-42,17,RIKEN cDNA 4932438A13 gene [Source:MGI Symbol	Acc:MGI:2444631]
Pip5k1b,1.96299221287408E-45,1.06179520549105,0.449,0.173,4.33369790836211E-41,17,"phosphatidylinositol-4-phosphate 5-kinase, type 1 beta [Source:MGI Symbol	Acc:MGI:107930]"
Tnfaip8,3.00357235887592E-45,1.26945812794598,0.614,0.33,6.63098669669038E-41,17,"tumor necrosis factor, alpha-induced protein 8 [Source:MGI Symbol	Acc:MGI:2147191]"
Jarid2,4.38673584899775E-43,1.08178790883561,0.83,0.597,9.68459673383234E-39,17,"jumonji, AT rich interactive domain 2 [Source:MGI Symbol	Acc:MGI:104813]"
D16Ertd472e,6.14314701702958E-43,1.07714341251107,0.514,0.235,1.35622256694962E-38,17,"DNA segment, Chr 16, ERATO Doi 472, expressed [Source:MGI Symbol	Acc:MGI:1196400]"
Jmy,1.52970994211548E-41,1.22134766379118,0.628,0.35,3.37714063920835E-37,17,junction-mediating and regulatory protein [Source:MGI Symbol	Acc:MGI:1913096]
Mdfic,4.04751162636618E-41,1.05061812723064,0.548,0.269,8.93569141752861E-37,17,MyoD family inhibitor domain containing [Source:MGI Symbol	Acc:MGI:104611]
Dhx40,9.65500556254157E-41,1.61611804590398,0.645,0.381,2.1315355780423E-36,17,DEAH (Asp-Glu-Ala-His) box polypeptide 40 [Source:MGI Symbol	Acc:MGI:1914737]
Raet1e,1.06478645493606E-39,1.13433277942472,0.75,0.495,2.35072905656235E-35,17,retinoic acid early transcript 1E [Source:MGI Symbol	Acc:MGI:2675273]
Igf1r,1.25389728113827E-38,1.12511488045226,0.724,0.465,2.76822902756895E-34,17,insulin-like growth factor I receptor [Source:MGI Symbol	Acc:MGI:96433]
Aff4,1.51112526660516E-36,1.07863242150988,0.744,0.559,3.33611125108421E-32,17,"AF4/FMR2 family, member 4 [Source:MGI Symbol	Acc:MGI:2136171]"
Uhrf2,1.68554978737679E-36,1.14541159479888,0.585,0.329,3.72118826559175E-32,17,"ubiquitin-like, containing PHD and RING finger domains 2 [Source:MGI Symbol	Acc:MGI:1923718]"
Cd247,1.34958519068447E-35,1.04661064679522,0.438,0.188,2.9794792254741E-31,17,CD247 antigen [Source:MGI Symbol	Acc:MGI:88334]
Eprs,2.45250127997351E-35,1.39171531811389,0.506,0.262,5.41438707579751E-31,17,glutamyl-prolyl-tRNA synthetase [Source:MGI Symbol	Acc:MGI:97838]
Rgcc,3.2088671054363E-34,1.40771672144206,0.537,0.291,7.08421590867172E-30,17,regulator of cell cycle [Source:MGI Symbol	Acc:MGI:1913464]
Dgat1,3.73891492731032E-31,1.1259587317671,0.517,0.277,8.25440248502299E-27,17,diacylglycerol O-acyltransferase 1 [Source:MGI Symbol	Acc:MGI:1333825]
Rgs2,1.37820397182329E-30,1.08024136389331,0.602,0.355,3.04266090859428E-26,17,regulator of G-protein signaling 2 [Source:MGI Symbol	Acc:MGI:1098271]
Gm43055,3.54188520326289E-29,1.1624304152881,0.457,0.238,7.81941996324348E-25,17,predicted gene 43055 [Source:MGI Symbol	Acc:MGI:5663192]
Homer1,2.27213892159831E-26,1.21811302700328,0.577,0.37,5.01620109721259E-22,17,homer scaffolding protein 1 [Source:MGI Symbol	Acc:MGI:1347345]
Large1,4.44335173992583E-26,1.46845705957154,0.591,0.423,9.80958763623426E-22,17,LARGE xylosyl- and glucuronyltransferase 1 [Source:MGI Symbol	Acc:MGI:1342270]
Cd28,1.81245536350488E-25,1.26464660485723,0.409,0.207,4.00135770600972E-21,17,CD28 antigen [Source:MGI Symbol	Acc:MGI:88327]
Zbtb16,3.71713869890714E-23,1.32526979460395,0.335,0.16,8.2063271055773E-19,17,zinc finger and BTB domain containing 16 [Source:MGI Symbol	Acc:MGI:103222]
Spdya,3.02861241923086E-18,1.36071834833662,0.244,0.105,6.68626763793596E-14,17,"speedy/RINGO cell cycle regulator family, member A [Source:MGI Symbol	Acc:MGI:1918141]"
Arhgef6,4.34573972676604E-14,1.43015999424382,0.31,0.171,9.59408959478139E-10,17,Rac/Cdc42 guanine nucleotide exchange factor (GEF) 6 [Source:MGI Symbol	Acc:MGI:1920591]
Igfbp5,0,5.7412701629498,0.987,0.043,0,18,insulin-like growth factor binding protein 5 [Source:MGI Symbol	Acc:MGI:96440]
Wdr17,0,5.56097960590112,1,0.03,0,18,WD repeat domain 17 [Source:MGI Symbol	Acc:MGI:1924662]
Grip1,0,4.70897135624951,0.987,0.015,0,18,glutamate receptor interacting protein 1 [Source:MGI Symbol	Acc:MGI:1921303]
Gpm6a,0,4.5619287568812,0.987,0.024,0,18,glycoprotein m6a [Source:MGI Symbol	Acc:MGI:107671]
Efna5,0,3.64993483429585,0.974,0.037,0,18,ephrin A5 [Source:MGI Symbol	Acc:MGI:107444]
Msln,0,3.64195009348839,0.87,0.003,0,18,mesothelin [Source:MGI Symbol	Acc:MGI:1888992]
Muc16,0,3.35961772843308,0.857,0.001,0,18,mucin 16 [Source:MGI Symbol	Acc:MGI:1920982]
Upk3b,0,3.30749810449486,0.909,0.004,0,18,uroplakin 3B [Source:MGI Symbol	Acc:MGI:2140882]
Nxph1,0,3.19154351055788,0.584,0.002,0,18,neurexophilin 1 [Source:MGI Symbol	Acc:MGI:107492]
Tmem108,0,2.95380992237838,0.688,0.013,0,18,transmembrane protein 108 [Source:MGI Symbol	Acc:MGI:1932411]
Fras1,0,2.87098771739449,0.844,0.021,0,18,Fraser extracellular matrix complex subunit 1 [Source:MGI Symbol	Acc:MGI:2385368]
Aldh1a2,0,2.67900088228117,0.779,0.011,0,18,"aldehyde dehydrogenase family 1, subfamily A2 [Source:MGI Symbol	Acc:MGI:107928]"
Pkhd1l1,0,2.66928600571122,0.74,0.004,0,18,polycystic kidney and hepatic disease 1-like 1 [Source:MGI Symbol	Acc:MGI:2183153]
Kank1,0,2.62040011554408,0.753,0.022,0,18,KN motif and ankyrin repeat domains 1 [Source:MGI Symbol	Acc:MGI:2147707]
Sox6,0,2.59397875832729,0.701,0.019,0,18,SRY (sex determining region Y)-box 6 [Source:MGI Symbol	Acc:MGI:98368]
Slco1a6,0,2.26089691244476,0.571,0.012,0,18,"solute carrier organic anion transporter family, member 1a6 [Source:MGI Symbol	Acc:MGI:1351906]"
Lrrn4,0,2.1914516714391,0.558,0.001,0,18,leucine rich repeat neuronal 4 [Source:MGI Symbol	Acc:MGI:2445154]
Slurp1,0,2.04536366147337,0.312,0.001,0,18,secreted Ly6/Plaur domain containing 1 [Source:MGI Symbol	Acc:MGI:1930923]
Rspo1,0,2.0428473188088,0.571,0.007,0,18,R-spondin 1 [Source:MGI Symbol	Acc:MGI:2183426]
Ppp2r2b,0,1.87827195341935,0.429,0.004,0,18,"protein phosphatase 2, regulatory subunit B, beta [Source:MGI Symbol	Acc:MGI:1920180]"
Wt1,0,1.76738123438086,0.584,0,0,18,Wilms tumor 1 homolog [Source:MGI Symbol	Acc:MGI:98968]
Sbsn,0,1.75977664616319,0.455,0.005,0,18,suprabasin [Source:MGI Symbol	Acc:MGI:2446326]
Flrt2,4.38908183748219E-282,3.20694125352295,0.831,0.036,9.68977597260943E-278,18,fibronectin leucine rich transmembrane protein 2 [Source:MGI Symbol	Acc:MGI:3603594]
Adamtsl1,1.42609332894965E-280,4.19768107524744,0.948,0.05,3.14838624232213E-276,18,ADAMTS-like 1 [Source:MGI Symbol	Acc:MGI:1924989]
Gm20547,6.65078372490878E-275,1.97452745448019,0.571,0.016,1.46829352294811E-270,18,predicted gene 20547 [Source:MGI Symbol	Acc:MGI:5142012]
Nkain4,5.45780467095621E-269,1.95648464694122,0.545,0.015,1.204919537207E-264,18,Na+/K+ transporting ATPase interacting 4 [Source:MGI Symbol	Acc:MGI:1915372]
Upk1b,2.60544351074765E-262,2.00105790660581,0.662,0.023,5.75203763867758E-258,18,uroplakin 1B [Source:MGI Symbol	Acc:MGI:98912]
Sema3d,9.15050799939514E-254,2.06161827526812,0.649,0.023,2.02015765102647E-249,18,"sema domain, immunoglobulin domain (Ig), short basic domain, secreted, (semaphorin) 3D [Source:MGI Symbol	Acc:MGI:1860118]"
Dcn,4.60702530636425E-246,2.92041857374202,0.922,0.05,1.01709297688603E-241,18,decorin [Source:MGI Symbol	Acc:MGI:94872]
Sulf1,5.55095866238691E-232,3.85872303201021,0.987,0.068,1.22548514389516E-227,18,sulfatase 1 [Source:MGI Symbol	Acc:MGI:2138563]
Igfbp6,9.34588950018152E-229,4.08176088935557,0.948,0.063,2.06329202495507E-224,18,insulin-like growth factor binding protein 6 [Source:MGI Symbol	Acc:MGI:96441]
C4b,1.28949613474943E-227,3.25781638660218,0.818,0.044,2.84682061668632E-223,18,complement component 4B (Chido blood group) [Source:MGI Symbol	Acc:MGI:88228]
Cobl,1.77868265342937E-225,2.63083019938177,0.753,0.037,3.92679769397601E-221,18,cordon-bleu WH2 repeat [Source:MGI Symbol	Acc:MGI:105056]
Synpr,2.42534759533782E-221,1.79780256994454,0.416,0.01,5.35443988622732E-217,18,synaptoporin [Source:MGI Symbol	Acc:MGI:1919253]
Ano1,1.4227065584795E-215,2.0800549963828,0.532,0.018,3.1409092691552E-211,18,"anoctamin 1, calcium activated chloride channel [Source:MGI Symbol	Acc:MGI:2142149]"
Bnc2,5.73517544451321E-205,3.38874992618534,0.961,0.072,1.26615468288518E-200,18,basonuclin 2 [Source:MGI Symbol	Acc:MGI:2443805]
Slc7a15,5.02806542689886E-202,1.87438041818764,0.597,0.025,1.11004600429646E-197,18,"solute carrier family 7 (cationic amino acid transporter, y+ system), member 15 [Source:MGI Symbol	Acc:MGI:3045351]"
Aebp1,7.20567126214155E-197,3.01153019413711,0.857,0.057,1.59079604454299E-192,18,AE binding protein 1 [Source:MGI Symbol	Acc:MGI:1197012]
Tenm3,2.98584792380474E-193,1.7586774715009,0.506,0.018,6.59185646138373E-189,18,teneurin transmembrane protein 3 [Source:MGI Symbol	Acc:MGI:1345183]
AU021092,4.23429357268753E-192,1.91860076679642,0.558,0.023,9.34804992042226E-188,18,expressed sequence AU021092 [Source:MGI Symbol	Acc:MGI:2146559]
Gas1,3.72140945503711E-173,2.25730606946368,0.662,0.037,8.21575565388542E-169,18,growth arrest specific 1 [Source:MGI Symbol	Acc:MGI:95655]
Slc4a4,1.94965288535157E-165,2.49567850657691,0.74,0.05,4.30424867499067E-161,18,"solute carrier family 4 (anion exchanger), member 4 [Source:MGI Symbol	Acc:MGI:1927555]"
Gpc3,1.66803725441942E-159,4.01772244411268,0.974,0.103,3.68252584658176E-155,18,glypican 3 [Source:MGI Symbol	Acc:MGI:104903]
Plce1,2.12869974005249E-155,2.70854332575908,0.87,0.077,4.69953041611387E-151,18,"phospholipase C, epsilon 1 [Source:MGI Symbol	Acc:MGI:1921305]"
Efemp1,5.2000946488129E-154,2.91435453157587,0.831,0.07,1.14802489561843E-149,18,epidermal growth factor-containing fibulin-like extracellular matrix protein 1 [Source:MGI Symbol	Acc:MGI:1339998]
Cadm2,1.77076905703281E-148,2.08835408005205,0.506,0.025,3.90932684721134E-144,18,cell adhesion molecule 2 [Source:MGI Symbol	Acc:MGI:2442722]
Slc39a8,1.52169625734555E-146,2.11420358599774,0.688,0.047,3.35944882734176E-142,18,"solute carrier family 39 (metal ion transporter), member 8 [Source:MGI Symbol	Acc:MGI:1914797]"
Olfr1033,1.95135572739891E-141,1.96130585245754,0.623,0.04,4.30800803937858E-137,18,olfactory receptor 1033 [Source:MGI Symbol	Acc:MGI:3030867]
Myo5b,1.34561675455077E-136,1.89665814709404,0.623,0.041,2.97071810902173E-132,18,myosin VB [Source:MGI Symbol	Acc:MGI:106598]
Tbce,2.26976611444516E-134,3.94915045610944,1,0.136,5.01096265086059E-130,18,tubulin-specific chaperone E [Source:MGI Symbol	Acc:MGI:1917680]
Crls1,2.00774635330005E-125,1.84070764919755,0.584,0.04,4.43250162418052E-121,18,cardiolipin synthase 1 [Source:MGI Symbol	Acc:MGI:1913836]
Sh3gl2,1.73790028285143E-122,2.44413136451916,0.662,0.054,3.83676245445111E-118,18,SH3-domain GRB2-like 2 [Source:MGI Symbol	Acc:MGI:700009]
Col4a4,3.42917172622849E-119,1.92270815983959,0.649,0.051,7.57058241999465E-115,18,"collagen, type IV, alpha 4 [Source:MGI Symbol	Acc:MGI:104687]"
Thsd4,2.92288219826452E-118,2.57396144294515,0.779,0.077,6.45284702910858E-114,18,"thrombospondin, type I, domain containing 4 [Source:MGI Symbol	Acc:MGI:2672033]"
Bicc1,6.27873738128191E-107,2.81034361897543,0.87,0.111,1.38615685166561E-102,18,BicC family RNA binding protein 1 [Source:MGI Symbol	Acc:MGI:1933388]
Cdon,8.05671466391955E-101,1.86654744267406,0.61,0.054,1.77868089635352E-96,18,cell adhesion molecule-related/down-regulated by oncogenes [Source:MGI Symbol	Acc:MGI:1926387]
Gsta3,3.54457208804961E-96,2.08227344989331,0.688,0.074,7.82535179878712E-92,18,"glutathione S-transferase, alpha 3 [Source:MGI Symbol	Acc:MGI:95856]"
Eln,1.84022482865023E-86,2.70989801514056,0.935,0.157,4.06266435421111E-82,18,elastin [Source:MGI Symbol	Acc:MGI:95317]
Plac9b,1.87850818596216E-86,2.87351649198841,0.909,0.16,4.14718252214867E-82,18,NA
C3,1.09091245121525E-85,3.69033549332724,0.948,0.198,2.4084074185479E-81,18,complement component 3 [Source:MGI Symbol	Acc:MGI:88227]
Syn2,4.7996351214653E-84,1.71841949961113,0.506,0.043,1.05961544576589E-79,18,synapsin II [Source:MGI Symbol	Acc:MGI:103020]
Slc16a1,9.37236006854234E-84,1.75426688670806,0.597,0.061,2.06913593233209E-79,18,"solute carrier family 16 (monocarboxylic acid transporters), member 1 [Source:MGI Symbol	Acc:MGI:106013]"
Ptprd,3.25804072512911E-82,2.61881145439694,0.974,0.186,7.19277650886753E-78,18,"protein tyrosine phosphatase, receptor type, D [Source:MGI Symbol	Acc:MGI:97812]"
Rnase4,2.11314592226561E-80,2.64130110604982,0.831,0.145,4.66519225258578E-76,18,"ribonuclease, RNase A family 4 [Source:MGI Symbol	Acc:MGI:1926217]"
Ppfibp2,1.76658386873178E-78,1.80316445229452,0.714,0.093,3.90008720699915E-74,18,"PTPRF interacting protein, binding protein 2 (liprin beta 2) [Source:MGI Symbol	Acc:MGI:894649]"
Kcnd2,2.97404451021652E-78,1.69480062916089,0.286,0.015,6.565798065205E-74,18,"potassium voltage-gated channel, Shal-related family, member 2 [Source:MGI Symbol	Acc:MGI:102663]"
Rbm28,8.01512762744989E-76,2.41077500199175,0.844,0.152,1.76949972631211E-71,18,RNA binding motif protein 28 [Source:MGI Symbol	Acc:MGI:2655711]
Zfpm2,8.36931180567986E-76,2.02576234898261,0.805,0.122,1.84769296733994E-71,18,"zinc finger protein, multitype 2 [Source:MGI Symbol	Acc:MGI:1334444]"
Clu,1.57861386698979E-75,2.85448136345919,0.831,0.152,3.48510583415337E-71,18,clusterin [Source:MGI Symbol	Acc:MGI:88423]
Serping1,4.56875966244028E-72,2.26020726929723,0.844,0.148,1.00864507067694E-67,18,"serine (or cysteine) peptidase inhibitor, clade G, member 1 [Source:MGI Symbol	Acc:MGI:894696]"
Gas6,4.01099820374224E-67,1.85360690969611,0.636,0.089,8.85508073440174E-63,18,growth arrest specific 6 [Source:MGI Symbol	Acc:MGI:95660]
Plac9a,4.11666690381528E-67,2.94371332260359,0.948,0.231,9.08836552355299E-63,18,placenta specific 9a [Source:MGI Symbol	Acc:MGI:2663998]
Trabd2b,2.86880720482809E-64,1.83515241436554,0.532,0.063,6.33346566609898E-60,18,TraB domain containing 2B [Source:MGI Symbol	Acc:MGI:3650152]
Mast4,7.7750805449742E-59,3.06206753476774,0.974,0.344,1.71650453191395E-54,18,microtubule associated serine/threonine kinase family member 4 [Source:MGI Symbol	Acc:MGI:1918885]
Dpp4,4.24638459825908E-58,1.86534647288965,0.805,0.165,9.37474327757657E-54,18,dipeptidylpeptidase 4 [Source:MGI Symbol	Acc:MGI:94919]
Cfh,8.47978287510058E-57,2.18493363995844,0.805,0.177,1.87208166533596E-52,18,complement component factor h [Source:MGI Symbol	Acc:MGI:88385]
Ccdc171,1.276623231661E-56,2.07851926602399,0.714,0.134,2.81840110853799E-52,18,coiled-coil domain containing 171 [Source:MGI Symbol	Acc:MGI:1922152]
Stox2,2.8948003328379E-56,1.92786652644259,0.714,0.129,6.39085069480623E-52,18,storkhead box 2 [Source:MGI Symbol	Acc:MGI:1918319]
Nrg2,1.30164032341241E-53,1.76483324733914,0.558,0.08,2.87363134199758E-49,18,neuregulin 2 [Source:MGI Symbol	Acc:MGI:1098246]
Syne2,3.84534187749713E-50,2.29599878444816,0.935,0.333,8.48936126295041E-46,18,"spectrin repeat containing, nuclear envelope 2 [Source:MGI Symbol	Acc:MGI:2449316]"
Ltbp4,4.29558354908252E-50,1.82135770319991,0.753,0.161,9.48335980130948E-46,18,latent transforming growth factor beta binding protein 4 [Source:MGI Symbol	Acc:MGI:1321395]
Bmpr1a,3.62539249309624E-49,1.64328971498251,0.623,0.11,8.00377900700857E-45,18,"bone morphogenetic protein receptor, type 1A [Source:MGI Symbol	Acc:MGI:1338938]"
Il18r1,3.06761157436998E-47,1.74284261696008,0.714,0.152,6.77236607273661E-43,18,interleukin 18 receptor 1 [Source:MGI Symbol	Acc:MGI:105383]
Fmo2,1.0207905161578E-46,2.78775983860112,0.896,0.323,2.25359922252158E-42,18,flavin containing monooxygenase 2 [Source:MGI Symbol	Acc:MGI:1916776]
Chrm2,1.86208642000615E-45,1.76844488823508,0.468,0.066,4.11092818944758E-41,18,"cholinergic receptor, muscarinic 2, cardiac [Source:MGI Symbol	Acc:MGI:88397]"
Il1rapl1,8.48903045080546E-45,1.85150060082266,0.558,0.1,1.87412325262432E-40,18,interleukin 1 receptor accessory protein-like 1 [Source:MGI Symbol	Acc:MGI:2687319]
Aqp1,1.12084441910691E-43,2.1360420184978,0.961,0.369,2.47448822406233E-39,18,aquaporin 1 [Source:MGI Symbol	Acc:MGI:103201]
Rbms3,9.46463350554578E-42,1.95801152052246,0.883,0.271,2.08950713901934E-37,18,"RNA binding motif, single stranded interacting protein [Source:MGI Symbol	Acc:MGI:2444477]"
Rbbp8,2.5781474948566E-41,2.2618533244135,0.779,0.236,5.69177622439492E-37,18,"retinoblastoma binding protein 8, endonuclease [Source:MGI Symbol	Acc:MGI:2442995]"
Bcam,1.47514963914797E-40,1.90727090924891,0.701,0.169,3.25668785834697E-36,18,basal cell adhesion molecule [Source:MGI Symbol	Acc:MGI:1929940]
Sox5,1.78391060783023E-40,1.67417755913886,0.909,0.278,3.9383394489068E-36,18,SRY (sex determining region Y)-box 5 [Source:MGI Symbol	Acc:MGI:98367]
Magi1,2.01398362646159E-38,1.77886684490793,0.766,0.207,4.44627165213925E-34,18,"membrane associated guanylate kinase, WW and PDZ domain containing 1 [Source:MGI Symbol	Acc:MGI:1203522]"
Ctdspl,7.27149641469057E-38,1.74957254293785,0.753,0.205,1.60532826347124E-33,18,"CTD (carboxy-terminal domain, RNA polymerase II, polypeptide A) small phosphatase-like [Source:MGI Symbol	Acc:MGI:1916524]"
Timp2,7.72407319631282E-37,2.04493408494412,0.896,0.385,1.70524363954998E-32,18,tissue inhibitor of metalloproteinase 2 [Source:MGI Symbol	Acc:MGI:98753]
Crip1,3.70581646855855E-36,2.54604415545751,0.961,0.66,8.1813310176367E-32,18,cysteine-rich protein 1 (intestinal) [Source:MGI Symbol	Acc:MGI:88501]
Plxdc2,3.87656798676327E-36,1.70617435032402,0.935,0.385,8.55829914437726E-32,18,plexin domain containing 2 [Source:MGI Symbol	Acc:MGI:1914698]
S100a6,8.71616426498931E-35,2.07196782846328,0.961,0.593,1.92426758478169E-30,18,S100 calcium binding protein A6 (calcyclin) [Source:MGI Symbol	Acc:MGI:1339467]
Ezr,2.60946354352333E-34,1.8583391670416,0.896,0.441,5.76091266503646E-30,18,ezrin [Source:MGI Symbol	Acc:MGI:98931]
Mgp,2.46208441359871E-30,1.81668073918771,0.896,0.384,5.43554375990187E-26,18,matrix Gla protein [Source:MGI Symbol	Acc:MGI:96976]
Slpi,1.31793564228976E-24,2.73495137753092,0.623,0.208,2.9096065174831E-20,18,secretory leukocyte peptidase inhibitor [Source:MGI Symbol	Acc:MGI:109297]
C1qa,0,3.84009182709318,0.82,0.019,0,19,"complement component 1, q subcomponent, alpha polypeptide [Source:MGI Symbol	Acc:MGI:88223]"
C1qb,0,3.43912449478286,0.83,0.014,0,19,"complement component 1, q subcomponent, beta polypeptide [Source:MGI Symbol	Acc:MGI:88224]"
C1qc,0,2.81371011320971,0.665,0.01,0,19,"complement component 1, q subcomponent, C chain [Source:MGI Symbol	Acc:MGI:88225]"
Ms4a7,0,1.58689601096828,0.412,0.01,0,19,"membrane-spanning 4-domains, subfamily A, member 7 [Source:MGI Symbol	Acc:MGI:1918846]"
C3ar1,0,1.57823879272845,0.402,0.01,0,19,complement component 3a receptor 1 [Source:MGI Symbol	Acc:MGI:1097680]
H2-M2,4.30475247608999E-255,1.3415342883663,0.206,0.003,9.50360204146388E-251,19,"histocompatibility 2, M region locus 2 [Source:MGI Symbol	Acc:MGI:95914]"
St18,1.71452804232664E-245,1.43582060955311,0.258,0.007,3.78516355904453E-241,19,suppression of tumorigenicity 18 [Source:MGI Symbol	Acc:MGI:2446700]
Mgl2,4.25201272934975E-179,1.35134574298847,0.34,0.019,9.38716850258544E-175,19,macrophage galactose N-acetyl-galactosamine specific lectin 2 [Source:MGI Symbol	Acc:MGI:2385729]
Arhgap22,3.11067169682179E-147,1.59819919609715,0.418,0.038,6.86742990507347E-143,19,Rho GTPase activating protein 22 [Source:MGI Symbol	Acc:MGI:2443418]
Pf4,1.14473265291815E-105,1.38678226209616,0.222,0.014,2.52722627784741E-101,19,platelet factor 4 [Source:MGI Symbol	Acc:MGI:1888711]
Cxcl16,4.02617377181339E-101,1.47767478728974,0.49,0.075,8.88858383603242E-97,19,chemokine (C-X-C motif) ligand 16 [Source:MGI Symbol	Acc:MGI:1932682]
Cxcl13,1.95983702883919E-98,2.02598626294151,0.139,0.006,4.32673220856828E-94,19,chemokine (C-X-C motif) ligand 13 [Source:MGI Symbol	Acc:MGI:1888499]
H2-Eb1,6.85876537550465E-91,2.51103324075044,0.912,0.43,1.51420963195016E-86,19,"histocompatibility 2, class II antigen E beta [Source:MGI Symbol	Acc:MGI:95901]"
H2-Ab1,2.92530890194492E-85,2.21444321087552,0.943,0.502,6.45820446282379E-81,19,"histocompatibility 2, class II antigen A, beta 1 [Source:MGI Symbol	Acc:MGI:103070]"
Basp1,4.46105012165826E-85,1.28878337257828,0.454,0.073,9.84866035358493E-81,19,"brain abundant, membrane attached signal protein 1 [Source:MGI Symbol	Acc:MGI:1917600]"
Pid1,1.20082451522862E-84,1.83235018193219,0.959,0.39,2.65106028227023E-80,19,phosphotyrosine interaction domain containing 1 [Source:MGI Symbol	Acc:MGI:2138391]
Cd83,2.14937461828692E-84,1.96446642125924,0.794,0.241,4.74517434479204E-80,19,CD83 antigen [Source:MGI Symbol	Acc:MGI:1328316]
Mmp12,5.44802220098774E-83,1.19280936623016,0.201,0.015,1.20275986131206E-78,19,matrix metallopeptidase 12 [Source:MGI Symbol	Acc:MGI:97005]
H2-Aa,1.4705877809335E-81,2.23167420174163,0.923,0.509,3.2466166439669E-77,19,"histocompatibility 2, class II antigen A, alpha [Source:MGI Symbol	Acc:MGI:95895]"
Mafb,2.32930033611736E-80,1.66557602810231,0.603,0.137,5.1423963520463E-76,19,"v-maf musculoaponeurotic fibrosarcoma oncogene family, protein B (avian) [Source:MGI Symbol	Acc:MGI:104555]"
Rbpj,6.5871934477694E-77,2.05444701135386,0.768,0.257,1.45425469746405E-72,19,recombination signal binding protein for immunoglobulin kappa J region [Source:MGI Symbol	Acc:MGI:96522]
Adgre1,4.9040230917487E-76,1.5228238979039,0.613,0.145,1.08266117796536E-71,19,adhesion G protein-coupled receptor E1 [Source:MGI Symbol	Acc:MGI:106912]
Ptafr,9.7391223577479E-75,1.16354245910271,0.423,0.071,2.15010604292E-70,19,platelet-activating factor receptor [Source:MGI Symbol	Acc:MGI:106066]
Cd74,1.0644196459122E-71,2.06187368573765,0.959,0.827,2.34991925228036E-67,19,"CD74 antigen (invariant polypeptide of major histocompatibility complex, class II antigen-associated) [Source:MGI Symbol	Acc:MGI:96534]"
Aif1,1.36178865136664E-71,1.33966354898696,0.34,0.05,3.00642080562213E-67,19,allograft inflammatory factor 1 [Source:MGI Symbol	Acc:MGI:1343098]
Gm826,2.32741855115382E-66,0.878162822260332,0.155,0.011,5.13824193538228E-62,19,predicted gene 826 [Source:MGI Symbol	Acc:MGI:2685672]
Ccr5,4.07593251467014E-53,1.0322685635446,0.381,0.076,8.99843621263726E-49,19,chemokine (C-C motif) receptor 5 [Source:MGI Symbol	Acc:MGI:107182]
Tank,5.96063677443057E-53,1.49706255375896,0.747,0.293,1.31592978069104E-48,19,TRAF family member-associated Nf-kappa B activator [Source:MGI Symbol	Acc:MGI:107676]
Aoah,1.47746920426062E-52,1.09846517296321,0.273,0.043,3.26180876224617E-48,19,acyloxyacyl hydrolase [Source:MGI Symbol	Acc:MGI:1350928]
Cd14,1.32223824762886E-51,1.22577033102794,0.438,0.103,2.91910537929024E-47,19,CD14 antigen [Source:MGI Symbol	Acc:MGI:88318]
Apobec1,4.72956896516587E-51,1.32961933896668,0.423,0.098,1.04414694043967E-46,19,"apolipoprotein B mRNA editing enzyme, catalytic polypeptide 1 [Source:MGI Symbol	Acc:MGI:103298]"
Lpcat2,5.84601516336523E-49,0.999976002940633,0.33,0.064,1.29062476761614E-44,19,lysophosphatidylcholine acyltransferase 2 [Source:MGI Symbol	Acc:MGI:3606214]
Abca9,8.26883162000629E-47,0.842498604764944,0.232,0.034,1.82550995674879E-42,19,"ATP-binding cassette, sub-family A (ABC1), member 9 [Source:MGI Symbol	Acc:MGI:2386796]"
Fcgr2b,1.17994510243671E-44,0.871543743241627,0.309,0.06,2.60496480264952E-40,19,"Fc receptor, IgG, low affinity IIb [Source:MGI Symbol	Acc:MGI:95499]"
Tgfbi,3.90410831562657E-44,1.27265691695535,0.619,0.213,8.61909992840877E-40,19,"transforming growth factor, beta induced [Source:MGI Symbol	Acc:MGI:99959]"
Ly86,4.7155619542444E-44,0.956647880327449,0.418,0.104,1.04105461263854E-39,19,lymphocyte antigen 86 [Source:MGI Symbol	Acc:MGI:1321404]
Rgs10,1.0812127155154E-43,0.92295465122101,0.402,0.098,2.38699331204336E-39,19,regulator of G-protein signalling 10 [Source:MGI Symbol	Acc:MGI:1915115]
Ciita,1.91952107092913E-42,1.06490592725765,0.433,0.117,4.23772666829025E-38,19,class II transactivator [Source:MGI Symbol	Acc:MGI:108445]
Csf1r,2.88355518460527E-41,1.08210906772843,0.572,0.188,6.36602478105305E-37,19,colony stimulating factor 1 receptor [Source:MGI Symbol	Acc:MGI:1339758]
Gm49339,6.89509166933731E-41,1.28898541097852,0.624,0.237,1.5222293878396E-36,19,"predicted gene, 49339 [Source:MGI Symbol	Acc:MGI:6121530]"
Tnip3,1.02418915333289E-40,1.18104859767353,0.232,0.039,2.26110239381302E-36,19,TNFAIP3 interacting protein 3 [Source:MGI Symbol	Acc:MGI:3041165]
Wfdc17,1.32860612404079E-40,1.25535386470438,0.485,0.144,2.93316374004485E-36,19,WAP four-disulfide core domain 17 [Source:MGI Symbol	Acc:MGI:3649773]
Creb5,3.57874058365708E-40,1.21094495931582,0.665,0.248,7.90078558653974E-36,19,cAMP responsive element binding protein 5 [Source:MGI Symbol	Acc:MGI:2443973]
Cxcl2,2.79263422422749E-39,1.89628958266915,0.479,0.152,6.16529857682704E-35,19,chemokine (C-X-C motif) ligand 2 [Source:MGI Symbol	Acc:MGI:1340094]
Tmem176a,6.61191374494367E-39,1.21474303316003,0.747,0.337,1.45971219747121E-34,19,transmembrane protein 176A [Source:MGI Symbol	Acc:MGI:1913308]
Gas7,5.68384379697816E-38,1.08961610813781,0.536,0.183,1.25482219505887E-33,19,growth arrest specific 7 [Source:MGI Symbol	Acc:MGI:1202388]
Dab2,7.02406847742811E-38,1.27520802570909,0.552,0.191,1.5507035977618E-33,19,"disabled 2, mitogen-responsive phosphoprotein [Source:MGI Symbol	Acc:MGI:109175]"
Rgs1,5.2838658065437E-37,1.17429899320815,0.376,0.101,1.16651905411065E-32,19,regulator of G-protein signaling 1 [Source:MGI Symbol	Acc:MGI:1354694]
Col14a1,1.06961823945777E-36,0.873614927244746,0.232,0.042,2.36139618725091E-32,19,"collagen, type XIV, alpha 1 [Source:MGI Symbol	Acc:MGI:1341272]"
Il1b,2.80636935399185E-36,1.27795163530243,0.541,0.189,6.19562162280781E-32,19,interleukin 1 beta [Source:MGI Symbol	Acc:MGI:96543]
Tcof1,4.53059953141578E-36,1.66327375502898,0.773,0.393,1.00022045855066E-31,19,treacle ribosome biogenesis factor 1 [Source:MGI Symbol	Acc:MGI:892003]
Mrc1,8.1233993593801E-36,1.01780598182564,0.655,0.235,1.79340287657034E-31,19,"mannose receptor, C type 1 [Source:MGI Symbol	Acc:MGI:97142]"
Clec12a,3.51859520693216E-35,0.929922492151239,0.34,0.086,7.76800263834414E-31,19,"C-type lectin domain family 12, member a [Source:MGI Symbol	Acc:MGI:3040968]"
Tanc2,7.19771896161168E-35,1.36963329975398,0.608,0.249,1.58904041515501E-30,19,"tetratricopeptide repeat, ankyrin repeat and coiled-coil containing 2 [Source:MGI Symbol	Acc:MGI:2444121]"
Lgmn,1.12373196561224E-34,1.09419615048521,0.675,0.299,2.48086306048213E-30,19,legumain [Source:MGI Symbol	Acc:MGI:1330838]
Bcl2a1b,1.67588887922724E-34,1.021855001044,0.619,0.244,3.69985987866998E-30,19,B cell leukemia/lymphoma 2 related protein A1b [Source:MGI Symbol	Acc:MGI:1278326]
Tbxas1,1.71952944141376E-34,0.988595551180263,0.577,0.211,3.79620514780917E-30,19,"thromboxane A synthase 1, platelet [Source:MGI Symbol	Acc:MGI:98497]"
Slamf9,1.96972338060179E-34,0.933096237552733,0.294,0.069,4.34855830735456E-30,19,SLAM family member 9 [Source:MGI Symbol	Acc:MGI:1923692]
Trps1,6.50921387014716E-34,0.93328781099186,0.974,0.68,1.43703914611239E-29,19,transcriptional repressor GATA binding 1 [Source:MGI Symbol	Acc:MGI:1927616]
Ptprj,5.20453448945071E-33,1.11183523789426,0.794,0.412,1.14900507923603E-28,19,"protein tyrosine phosphatase, receptor type, J [Source:MGI Symbol	Acc:MGI:104574]"
Zeb2,2.49880974953716E-32,1.00522722571856,0.948,0.726,5.51662228405318E-28,19,zinc finger E-box binding homeobox 2 [Source:MGI Symbol	Acc:MGI:1344407]
Ctsh,2.85955273158639E-31,0.904898355864973,0.593,0.233,6.31303456552327E-27,19,cathepsin H [Source:MGI Symbol	Acc:MGI:107285]
Hpgds,3.7489354064644E-31,0.791921384978579,0.227,0.046,8.27652469685146E-27,19,hematopoietic prostaglandin D synthase [Source:MGI Symbol	Acc:MGI:1859384]
Cd86,4.44131737593416E-31,1.16571593808856,0.505,0.183,9.80509637084985E-27,19,CD86 antigen [Source:MGI Symbol	Acc:MGI:101773]
Tnf,2.93911881460532E-29,0.863099566118246,0.253,0.059,6.48869260700417E-25,19,tumor necrosis factor [Source:MGI Symbol	Acc:MGI:104798]
Ctsc,3.88931495472201E-29,1.19512978851806,0.711,0.367,8.58644062553979E-25,19,cathepsin C [Source:MGI Symbol	Acc:MGI:109553]
Ctss,4.3696702725137E-29,0.974251427377181,0.799,0.407,9.6469210606285E-25,19,cathepsin S [Source:MGI Symbol	Acc:MGI:107341]
Mitf,8.26263149535475E-28,1.02829509948179,0.603,0.266,1.82414115522947E-23,19,melanogenesis associated transcription factor [Source:MGI Symbol	Acc:MGI:104554]
Rtn1,9.96854732925424E-28,0.868209634190282,0.325,0.093,2.20075619387946E-23,19,reticulon 1 [Source:MGI Symbol	Acc:MGI:1933947]
Cd81,1.85978107858285E-27,0.964202424848383,0.665,0.329,4.10583868718736E-23,19,CD81 antigen [Source:MGI Symbol	Acc:MGI:1096398]
Cx3cr1,5.44307259794756E-27,1.01715107915124,0.747,0.456,1.20166713744888E-22,19,chemokine (C-X3-C motif) receptor 1 [Source:MGI Symbol	Acc:MGI:1333815]
Unc93b1,1.02469494331694E-26,0.907274168021576,0.536,0.227,2.2622190263608E-22,19,"unc-93 homolog B1, TLR signaling regulator [Source:MGI Symbol	Acc:MGI:1859307]"
H2-DMa,2.32945202467063E-26,0.997076598951944,0.624,0.303,5.14273123486535E-22,19,"histocompatibility 2, class II, locus DMa [Source:MGI Symbol	Acc:MGI:95921]"
Ccl9,5.03422806512623E-26,0.825780625927237,0.371,0.117,1.11140652993792E-21,19,chemokine (C-C motif) ligand 9 [Source:MGI Symbol	Acc:MGI:104533]
Skil,6.70539948344982E-26,0.974998230558345,0.742,0.417,1.48035104396122E-21,19,SKI-like [Source:MGI Symbol	Acc:MGI:106203]
Apoe,2.26900161837454E-25,2.57830588096971,0.629,0.37,5.00927487288547E-21,19,apolipoprotein E [Source:MGI Symbol	Acc:MGI:88057]
Plek,2.61264666753359E-24,1.08511668557779,0.763,0.46,5.76794004791392E-20,19,pleckstrin [Source:MGI Symbol	Acc:MGI:1860485]
Dnase1l3,5.14435181324184E-23,1.09502077254309,0.17,0.036,1.1357185498094E-18,19,deoxyribonuclease 1-like 3 [Source:MGI Symbol	Acc:MGI:1314633]
Fmn1,6.38230563630892E-23,0.830434021448088,0.268,0.078,1.40902161532792E-18,19,formin 1 [Source:MGI Symbol	Acc:MGI:101815]
Ctsb,8.36804644615286E-23,1.08299513652815,0.799,0.473,1.84741361391717E-18,19,cathepsin B [Source:MGI Symbol	Acc:MGI:88561]
Ifi207,1.65563834145973E-22,0.842800175322069,0.32,0.104,3.65515276644065E-18,19,interferon activated gene 207 [Source:MGI Symbol	Acc:MGI:2138302]
Nlrp3,3.77412453207866E-22,0.963598848944227,0.438,0.18,8.33213472947006E-18,19,"NLR family, pyrin domain containing 3 [Source:MGI Symbol	Acc:MGI:2653833]"
H2-DMb1,4.79330954863524E-22,0.806336738146767,0.464,0.191,1.0582189490522E-17,19,"histocompatibility 2, class II, locus Mb1 [Source:MGI Symbol	Acc:MGI:95922]"
Zfhx3,8.39734280412255E-22,0.831192675825421,0.742,0.442,1.85388137086613E-17,19,zinc finger homeobox 3 [Source:MGI Symbol	Acc:MGI:99948]
Tmem176b,1.93320584826878E-21,0.824427350332054,0.577,0.268,4.26793855122299E-17,19,transmembrane protein 176B [Source:MGI Symbol	Acc:MGI:1916348]
Frmd4b,3.68984699777424E-21,0.793625260361308,0.701,0.377,8.14607521698618E-17,19,FERM domain containing 4B [Source:MGI Symbol	Acc:MGI:2141794]
Rreb1,7.64916928430829E-21,0.995818701036086,0.665,0.39,1.68870710289674E-16,19,ras responsive element binding protein 1 [Source:MGI Symbol	Acc:MGI:2443664]
Nfkbiz,2.55327299697921E-20,0.928152812928878,0.686,0.425,5.636860795431E-16,19,"nuclear factor of kappa light polypeptide gene enhancer in B cells inhibitor, zeta [Source:MGI Symbol	Acc:MGI:1931595]"
Ctsz,2.71597367768038E-20,0.909113511071833,0.639,0.371,5.99605508821497E-16,19,cathepsin Z [Source:MGI Symbol	Acc:MGI:1891190]
Birc3,5.21276384031172E-20,0.950545692631805,0.572,0.289,1.15082187302562E-15,19,baculoviral IAP repeat-containing 3 [Source:MGI Symbol	Acc:MGI:1197007]
Tgfbr1,7.12850595375056E-20,1.01198891838921,0.608,0.316,1.57376025940951E-15,19,"transforming growth factor, beta receptor I [Source:MGI Symbol	Acc:MGI:98728]"
Abca1,1.42791485852002E-19,0.9614695346735,0.464,0.211,3.15240763315464E-15,19,"ATP-binding cassette, sub-family A (ABC1), member 1 [Source:MGI Symbol	Acc:MGI:99607]"
Pip4k2a,1.43653656577543E-19,0.789414965567137,0.737,0.464,3.17144177626241E-15,19,"phosphatidylinositol-5-phosphate 4-kinase, type II, alpha [Source:MGI Symbol	Acc:MGI:1298206]"
Etv3,8.62041474642947E-19,0.822538400704876,0.299,0.104,1.90312896356923E-14,19,ets variant 3 [Source:MGI Symbol	Acc:MGI:1350926]
Cd63,1.09950837434732E-18,0.862254523795409,0.438,0.187,2.42738463804659E-14,19,CD63 antigen [Source:MGI Symbol	Acc:MGI:99529]
Cask,3.94836150723181E-18,0.88484433295026,0.577,0.296,8.71679769951567E-14,19,calcium/calmodulin-dependent serine protein kinase (MAGUK family) [Source:MGI Symbol	Acc:MGI:1309489]
Negr1,1.41209482991116E-14,0.795286911942835,0.211,0.07,3.11748175599488E-10,19,neuronal growth regulator 1 [Source:MGI Symbol	Acc:MGI:2444846]
Mthfsl,1.68292423612396E-14,0.853963138173903,0.418,0.203,3.71539183609087E-10,19,"5, 10-methenyltetrahydrofolate synthetase-like [Source:MGI Symbol	Acc:MGI:3780550]"
Crip1,2.99097470778776E-14,0.798623721564364,0.851,0.659,6.60317486238303E-10,19,cysteine-rich protein 1 (intestinal) [Source:MGI Symbol	Acc:MGI:88501]
Mthfs,7.29275594139109E-14,0.81531553345845,0.49,0.268,1.61002172918091E-09,19,"5, 10-methenyltetrahydrofolate synthetase [Source:MGI Symbol	Acc:MGI:1340032]"
Hhip,0,4.45809740579832,0.674,0.012,0,20,Hedgehog-interacting protein [Source:MGI Symbol	Acc:MGI:1341847]
Csmd1,0,3.68733665768043,0.768,0.029,0,20,CUB and Sushi multiple domains 1 [Source:MGI Symbol	Acc:MGI:2137383]
Kctd16,0,2.51748529626141,0.448,0.006,0,20,potassium channel tetramerisation domain containing 16 [Source:MGI Symbol	Acc:MGI:1914659]
Acta2,0,2.5102772048441,0.464,0.016,0,20,"actin, alpha 2, smooth muscle, aorta [Source:MGI Symbol	Acc:MGI:87909]"
Aspn,0,2.39293658466073,0.486,0.008,0,20,asporin [Source:MGI Symbol	Acc:MGI:1913945]
Grem2,0,2.20015488700055,0.558,0.024,0,20,"gremlin 2, DAN family BMP antagonist [Source:MGI Symbol	Acc:MGI:1344367]"
Cacna2d3,0,2.0741839068,0.448,0.014,0,20,"calcium channel, voltage-dependent, alpha2/delta subunit 3 [Source:MGI Symbol	Acc:MGI:1338890]"
Myocd,0,1.0780711334831,0.254,0.004,0,20,myocardin [Source:MGI Symbol	Acc:MGI:2137495]
Kcnma1,3.49397686742133E-270,1.08680176426257,0.254,0.005,7.71365273020607E-266,20,"potassium large conductance calcium-activated channel, subfamily M, alpha member 1 [Source:MGI Symbol	Acc:MGI:99923]"
Hpse2,1.77284283662482E-269,2.31345024647988,0.514,0.029,3.9139051304166E-265,20,heparanase 2 [Source:MGI Symbol	Acc:MGI:2685814]
Lum,7.85689499143436E-255,1.3837242417776,0.309,0.009,1.73456670725896E-250,20,lumican [Source:MGI Symbol	Acc:MGI:109347]
Enpp2,6.00278150683231E-223,2.67786776696657,0.746,0.084,1.32523407326337E-218,20,ectonucleotide pyrophosphatase/phosphodiesterase 2 [Source:MGI Symbol	Acc:MGI:1321390]
Sntg2,1.22205588282051E-221,1.11201266144895,0.227,0.005,2.69793277250284E-217,20,"syntrophin, gamma 2 [Source:MGI Symbol	Acc:MGI:1919541]"
Fhod3,4.70690881957134E-210,1.22602330829025,0.298,0.011,1.03914426009677E-205,20,formin homology 2 domain containing 3 [Source:MGI Symbol	Acc:MGI:1925847]
Mustn1,7.73320726128068E-202,1.72368172768307,0.442,0.029,1.70726016707294E-197,20,"musculoskeletal, embryonic nuclear protein 1 [Source:MGI Symbol	Acc:MGI:1913425]"
Pcdh9,3.19262279851465E-197,1.88421178588657,0.348,0.017,7.0483533522808E-193,20,protocadherin 9 [Source:MGI Symbol	Acc:MGI:1306801]
Pdzrn3,3.9340888938171E-196,2.69658988706848,0.707,0.083,8.68528805088001E-192,20,PDZ domain containing RING finger 3 [Source:MGI Symbol	Acc:MGI:1933157]
Igfbp5,2.69054594565207E-190,2.21348336268426,0.514,0.042,5.93991828421607E-186,20,insulin-like growth factor binding protein 5 [Source:MGI Symbol	Acc:MGI:96440]
Cdh4,3.95017741630109E-186,1.93247811145209,0.409,0.027,8.72080668196791E-182,20,cadherin 4 [Source:MGI Symbol	Acc:MGI:99218]
Myh11,8.21281545636667E-176,2.22133299221333,0.392,0.026,1.81314326830207E-171,20,"myosin, heavy polypeptide 11, smooth muscle [Source:MGI Symbol	Acc:MGI:102643]"
Synpo2,1.32687922866586E-169,1.43762815038094,0.354,0.022,2.92935127312561E-165,20,synaptopodin 2 [Source:MGI Symbol	Acc:MGI:2153070]
Dmd,3.07748981377267E-166,2.84817128328252,0.724,0.108,6.79417426186592E-162,20,"dystrophin, muscular dystrophy [Source:MGI Symbol	Acc:MGI:94909]"
Ntrk3,3.81155470607511E-163,1.46278235097566,0.343,0.021,8.41476932460202E-159,20,"neurotrophic tyrosine kinase, receptor, type 3 [Source:MGI Symbol	Acc:MGI:97385]"
Hcn1,1.70699648909414E-160,1.32563967140105,0.193,0.006,3.76853614897313E-156,20,hyperpolarization activated cyclic nucleotide gated potassium channel 1 [Source:MGI Symbol	Acc:MGI:1096392]
Col3a1,2.82398088555671E-126,1.81442831113335,0.674,0.107,6.23450260104355E-122,20,"collagen, type III, alpha 1 [Source:MGI Symbol	Acc:MGI:88453]"
Tpm2,9.62106086137493E-122,1.36077715532018,0.265,0.017,2.12404160636574E-117,20,"tropomyosin 2, beta [Source:MGI Symbol	Acc:MGI:98810]"
Zfpm2,1.69823201151327E-115,1.96944205582473,0.663,0.118,3.74918681181785E-111,20,"zinc finger protein, multitype 2 [Source:MGI Symbol	Acc:MGI:1334444]"
Pde10a,3.59915037886707E-113,1.93171752348531,0.343,0.032,7.94584429142482E-109,20,phosphodiesterase 10A [Source:MGI Symbol	Acc:MGI:1345143]
Pde1a,1.31265782574993E-95,1.44765485465283,0.32,0.032,2.89795468190811E-91,20,"phosphodiesterase 1A, calmodulin-dependent [Source:MGI Symbol	Acc:MGI:1201792]"
Lama4,1.17972323380489E-93,1.59723174159565,0.58,0.106,2.60447498327105E-89,20,"laminin, alpha 4 [Source:MGI Symbol	Acc:MGI:109321]"
Pi15,5.52041939708967E-92,1.12242240808288,0.249,0.02,1.21874299029549E-87,20,peptidase inhibitor 15 [Source:MGI Symbol	Acc:MGI:1934659]
Thbs1,1.45001699151929E-91,2.23340750485942,0.646,0.134,3.20120251217714E-87,20,thrombospondin 1 [Source:MGI Symbol	Acc:MGI:98737]
Spon2,1.55481967104276E-91,1.2650335888459,0.381,0.047,3.4325753877611E-87,20,"spondin 2, extracellular matrix protein [Source:MGI Symbol	Acc:MGI:1923724]"
Ism1,2.91955834186946E-88,1.49853333643619,0.536,0.094,6.44550895134522E-84,20,"isthmin 1, angiogenesis inhibitor [Source:MGI Symbol	Acc:MGI:2442963]"
Prdm6,4.60807843485073E-88,1.5459747101908,0.552,0.099,1.017325476062E-83,20,PR domain containing 6 [Source:MGI Symbol	Acc:MGI:2684938]
Myl9,5.03554527870276E-87,1.26313215716681,0.232,0.018,1.11169733117921E-82,20,"myosin, light polypeptide 9, regulatory [Source:MGI Symbol	Acc:MGI:2138915]"
Rgs6,9.36519929730149E-87,1.61233713477546,0.652,0.133,2.06755504886525E-82,20,regulator of G-protein signaling 6 [Source:MGI Symbol	Acc:MGI:1354730]
Cacna1c,5.81762142464256E-84,2.12035289581039,0.735,0.2,1.28435628191834E-79,20,"calcium channel, voltage-dependent, L type, alpha 1C subunit [Source:MGI Symbol	Acc:MGI:103013]"
Rbms3,5.8401449199973E-83,1.70702942104061,0.873,0.265,1.2893287939878E-78,20,"RNA binding motif, single stranded interacting protein [Source:MGI Symbol	Acc:MGI:2444477]"
Zfp385b,1.66592900890738E-80,0.993527134598505,0.188,0.013,3.67787147296481E-76,20,zinc finger protein 385B [Source:MGI Symbol	Acc:MGI:2444734]
Ctnna3,1.8698861533577E-80,2.15708050953704,0.304,0.035,4.1281476607678E-76,20,"catenin (cadherin associated protein), alpha 3 [Source:MGI Symbol	Acc:MGI:2661445]"
C1qtnf7,2.63691914928124E-78,1.60304530145993,0.475,0.083,5.8215264058682E-74,20,C1q and tumor necrosis factor related protein 7 [Source:MGI Symbol	Acc:MGI:1925911]
Bmp5,7.17113635885389E-78,1.1592544177387,0.337,0.042,1.58317177394417E-73,20,bone morphogenetic protein 5 [Source:MGI Symbol	Acc:MGI:88181]
Meg3,2.88211640088084E-76,1.31049701056186,0.243,0.023,6.36284837822463E-72,20,maternally expressed 3 [Source:MGI Symbol	Acc:MGI:1202886]
Magi2,8.77856400779631E-75,1.56780146493155,0.552,0.114,1.93804357600119E-70,20,"membrane associated guanylate kinase, WW and PDZ domain containing 2 [Source:MGI Symbol	Acc:MGI:1354953]"
Pcdh7,9.23371319275792E-73,1.75704142541337,0.503,0.101,2.03852686156517E-68,20,protocadherin 7 [Source:MGI Symbol	Acc:MGI:1860487]
Cacnb2,1.06359832289665E-71,1.46280825597035,0.757,0.217,2.34810601745894E-67,20,"calcium channel, voltage-dependent, beta 2 subunit [Source:MGI Symbol	Acc:MGI:894644]"
Eln,9.16707535864084E-68,1.75902310363816,0.613,0.155,2.02381522692714E-63,20,elastin [Source:MGI Symbol	Acc:MGI:95317]
Grik4,1.19769962742363E-67,1.13942506512433,0.298,0.039,2.64416146746315E-63,20,"glutamate receptor, ionotropic, kainate 4 [Source:MGI Symbol	Acc:MGI:95817]"
Arhgap6,5.54954912595887E-67,1.7639130341788,0.851,0.343,1.22517396053794E-62,20,Rho GTPase activating protein 6 [Source:MGI Symbol	Acc:MGI:1196332]
Prkg1,1.3719505311679E-66,1.60607536861782,0.917,0.38,3.02885518765937E-62,20,"protein kinase, cGMP-dependent, type I [Source:MGI Symbol	Acc:MGI:108174]"
Fstl1,1.54262677921391E-64,1.29792133876819,0.459,0.09,3.40565714047054E-60,20,follistatin-like 1 [Source:MGI Symbol	Acc:MGI:102793]
Sgcd,1.88867822290233E-64,1.39780601483507,0.37,0.061,4.16963491270147E-60,20,"sarcoglycan, delta (dystrophin-associated glycoprotein) [Source:MGI Symbol	Acc:MGI:1346525]"
Adcy2,2.57790121008801E-61,1.29134796821831,0.431,0.084,5.6912325015113E-57,20,adenylate cyclase 2 [Source:MGI Symbol	Acc:MGI:99676]
Pcsk5,8.39445704034365E-61,1.79910854390891,0.569,0.155,1.85324428079667E-56,20,proprotein convertase subtilisin/kexin type 5 [Source:MGI Symbol	Acc:MGI:97515]
Egr1,2.82436503851839E-60,2.00458661729351,0.961,0.653,6.23535069553705E-56,20,early growth response 1 [Source:MGI Symbol	Acc:MGI:95295]
Gpc6,2.09875191029623E-59,1.70749229642992,0.276,0.037,4.63341459236098E-55,20,glypican 6 [Source:MGI Symbol	Acc:MGI:1346322]
Sox5,3.9520964848977E-54,1.24082922817174,0.779,0.274,8.72504340970866E-50,20,SRY (sex determining region Y)-box 5 [Source:MGI Symbol	Acc:MGI:98367]
Col5a2,1.85287103513056E-53,1.38712557522623,0.381,0.076,4.09058338425773E-49,20,"collagen, type V, alpha 2 [Source:MGI Symbol	Acc:MGI:88458]"
Rbfox1,1.24166884159927E-52,1.18446840469742,0.343,0.062,2.7412323015987E-48,20,"RNA binding protein, fox-1 homolog (C. elegans) 1 [Source:MGI Symbol	Acc:MGI:1926224]"
Adamts17,4.24280882369223E-51,1.29457723340288,0.32,0.056,9.36684904006533E-47,20,"a disintegrin-like and metallopeptidase (reprolysin type) with thrombospondin type 1 motif, 17 [Source:MGI Symbol	Acc:MGI:3588195]"
Palld,1.30445858223375E-49,1.29712878525055,0.536,0.15,2.87985321199746E-45,20,"palladin, cytoskeletal associated protein [Source:MGI Symbol	Acc:MGI:1919583]"
Lama2,7.13596948042516E-49,1.2045308897542,0.459,0.11,1.57540798219346E-44,20,"laminin, alpha 2 [Source:MGI Symbol	Acc:MGI:99912]"
Samd4,2.15940986328357E-47,1.40741485354261,0.564,0.176,4.76732915517115E-43,20,sterile alpha motif domain containing 4 [Source:MGI Symbol	Acc:MGI:1921730]
Col8a1,5.61547580974229E-47,1.27178216570272,0.182,0.021,1.2397285945168E-42,20,"collagen, type VIII, alpha 1 [Source:MGI Symbol	Acc:MGI:88463]"
Ntn4,7.39365712510364E-47,1.58694652155103,0.47,0.127,1.63229768350913E-42,20,netrin 4 [Source:MGI Symbol	Acc:MGI:1888978]
Ror1,1.1164470495275E-46,1.10075469513231,0.387,0.085,2.46478015124186E-42,20,receptor tyrosine kinase-like orphan receptor 1 [Source:MGI Symbol	Acc:MGI:1347520]
Ghr,5.15489959199413E-45,1.20236107317942,0.906,0.45,1.13804718292454E-40,20,growth hormone receptor [Source:MGI Symbol	Acc:MGI:95708]
Lpp,7.1842981735441E-45,1.3439380274289,0.917,0.698,1.58607750777333E-40,20,LIM domain containing preferred translocation partner in lipoma [Source:MGI Symbol	Acc:MGI:2441849]
Igfbp3,5.20666676145126E-44,1.13657590147924,0.254,0.042,1.14947582092559E-39,20,insulin-like growth factor binding protein 3 [Source:MGI Symbol	Acc:MGI:96438]
Dgkb,7.09840837508185E-44,1.38009822128016,0.331,0.069,1.56711561696682E-39,20,"diacylglycerol kinase, beta [Source:MGI Symbol	Acc:MGI:2442474]"
Sema5a,2.94096838003414E-43,1.03800290683155,0.376,0.084,6.49277589260136E-39,20,"sema domain, seven thrombospondin repeats (type 1 and type 1-like), transmembrane domain (TM) and short cytoplasmic domain, (semaphorin) 5A [Source:MGI Symbol	Acc:MGI:107556]"
Nox4,5.50930877368235E-41,1.1594423699429,0.448,0.119,1.21629009796585E-36,20,NADPH oxidase 4 [Source:MGI Symbol	Acc:MGI:1354184]
Mgp,1.02364757949387E-40,1.42285993040241,0.785,0.381,2.25990676124861E-36,20,matrix Gla protein [Source:MGI Symbol	Acc:MGI:96976]
Tshz2,1.24044065942232E-39,1.14447083254228,0.431,0.114,2.73852084380665E-35,20,teashirt zinc finger family member 2 [Source:MGI Symbol	Acc:MGI:2153084]
Rad51b,2.19307749309294E-39,1.19181722178107,0.42,0.111,4.84165718150128E-35,20,RAD51 paralog B [Source:MGI Symbol	Acc:MGI:1099436]
Trabd2b,7.3174183823782E-39,1.01276469643996,0.304,0.062,1.61546645627764E-34,20,TraB domain containing 2B [Source:MGI Symbol	Acc:MGI:3650152]
Ogn,9.74136879208502E-39,1.46817071434224,0.586,0.218,2.15060198822861E-34,20,osteoglycin [Source:MGI Symbol	Acc:MGI:109278]
Pbx1,8.85620428070969E-38,1.11288090292631,0.934,0.626,1.95518421905228E-33,20,pre B cell leukemia homeobox 1 [Source:MGI Symbol	Acc:MGI:97495]
Auts2,1.53904248289323E-36,1.27808548427523,0.597,0.221,3.39774408948339E-32,20,autism susceptibility candidate 2 [Source:MGI Symbol	Acc:MGI:1919847]
Adamts1,3.45683923856173E-36,1.279691778942,0.541,0.188,7.63166398697273E-32,20,"a disintegrin-like and metallopeptidase (reprolysin type) with thrombospondin type 1 motif, 1 [Source:MGI Symbol	Acc:MGI:109249]"
Pde7b,3.92267582746214E-36,1.11908821533332,0.514,0.166,8.66009142428816E-32,20,phosphodiesterase 7B [Source:MGI Symbol	Acc:MGI:1352752]
Plpp3,3.55551727726312E-35,1.21810788433706,0.702,0.318,7.8495154930138E-31,20,phospholipid phosphatase 3 [Source:MGI Symbol	Acc:MGI:1915166]
Bgn,7.67332454138063E-35,1.19842108188709,0.657,0.279,1.6940398590006E-30,20,biglycan [Source:MGI Symbol	Acc:MGI:88158]
Tgfbr3,9.62552802356472E-35,1.13968391105858,0.685,0.295,2.12502782176238E-30,20,"transforming growth factor, beta receptor III [Source:MGI Symbol	Acc:MGI:104637]"
Nfia,1.96812762314485E-34,1.12704856931331,0.856,0.538,4.34503535361689E-30,20,nuclear factor I/A [Source:MGI Symbol	Acc:MGI:108056]
Cenpp,4.20047627491958E-33,1.18281466215034,0.315,0.078,9.27339147213995E-29,20,centromere protein P [Source:MGI Symbol	Acc:MGI:1913586]
Cald1,5.75919689078815E-33,1.21017325002429,0.657,0.297,1.2714578975793E-28,20,caldesmon 1 [Source:MGI Symbol	Acc:MGI:88250]
Nav3,2.17668202734343E-32,1.15147875597877,0.227,0.043,4.80546091176609E-28,20,neuron navigator 3 [Source:MGI Symbol	Acc:MGI:2183703]
Rora,2.75202858605708E-32,1.04612114213897,0.851,0.504,6.07565350943821E-28,20,RAR-related orphan receptor alpha [Source:MGI Symbol	Acc:MGI:104661]
Plac9a,8.09414691735039E-32,1.09079753252051,0.586,0.23,1.78694481494345E-27,20,placenta specific 9a [Source:MGI Symbol	Acc:MGI:2663998]
Lhfp,8.57363405216623E-32,1.05066050295038,0.718,0.34,1.89280118969674E-27,20,lipoma HMGIC fusion partner [Source:MGI Symbol	Acc:MGI:1920048]
Notch3,1.08898173498109E-29,1.01295952648597,0.243,0.052,2.40414497631775E-25,20,notch 3 [Source:MGI Symbol	Acc:MGI:99460]
Zfp36l1,4.5232545359662E-28,1.09236959043157,0.751,0.404,9.98598903905257E-24,20,"zinc finger protein 36, C3H type-like 1 [Source:MGI Symbol	Acc:MGI:107946]"
Pam,3.81641108375865E-25,1.19284659761914,0.801,0.538,8.42549074961397E-21,20,peptidylglycine alpha-amidating monooxygenase [Source:MGI Symbol	Acc:MGI:97475]
Tpm1,7.72489854884241E-24,1.13900123736781,0.453,0.183,1.70542585262794E-19,20,"tropomyosin 1, alpha [Source:MGI Symbol	Acc:MGI:98809]"
Fbxl7,9.03777905712311E-23,1.05583086251333,0.53,0.233,1.99527048244107E-18,20,F-box and leucine-rich repeat protein 7 [Source:MGI Symbol	Acc:MGI:3052506]
Btg2,1.20881120122881E-19,1.05430348263858,0.757,0.555,2.66869248895285E-15,20,BTG anti-proliferation factor 2 [Source:MGI Symbol	Acc:MGI:108384]
Gem,8.40508353069663E-15,1.13023978737642,0.254,0.092,1.8555902910719E-10,20,GTP binding protein (gene overexpressed in skeletal muscle) [Source:MGI Symbol	Acc:MGI:99844]
[truncated: 601 more rows]
