# Supplementary material for: Gene length is a pivotal feature to explain disparities in transcript capture between single transcriptome techniques
Source: Front Bioinform. 2023 Apr 12;3:1144266. doi: 10.3389/fbinf.2023.1144266 (PMC10132733; doi:10.3389/fbinf.2023.1144266)
Supplement: Supplementary file 21 [file DataSheet17.CSV]

Enrichment FDR	nGenes	Pathway Genes	Fold Enrichment	Pathway	URL	Genes
9.57598429101246e-08	10	168	20.2523098791755	Oxidative phosphorylation	http://amigo.geneontology.org/amigo/term/GO:0006119	COX7A2 COX6B1 COX7C COX4I1 ATP5PF COX6C NDUFS5 UQCRH UQCR10 NDUFA4
9.57598429101246e-08	10	174	19.5539543661005	Proton transmembrane transport	http://amigo.geneontology.org/amigo/term/GO:1902600	SLC25A5 COX7A2 COX6B1 COX7C COX4I1 ATP6V1G1 ATP5PF COX6C NDUFA4 TMSB4X
4.71715522908733e-07	10	217	15.679207648394	Aerobic respiration	http://amigo.geneontology.org/amigo/term/GO:0009060	COX7A2 COX6B1 COX7C COX4I1 ATP5PF COX6C NDUFS5 UQCRH UQCR10 NDUFA4
4.71715522908733e-07	8	106	25.6784004505773	Aerobic electron transport chain	http://amigo.geneontology.org/amigo/term/GO:0019646	COX6B1 COX7C COX4I1 COX6C NDUFS5 UQCRH UQCR10 NDUFA4
5.63383652496359e-07	8	114	23.8764074365017	ATP synthesis coupled electron transport	http://amigo.geneontology.org/amigo/term/GO:0042773	COX6B1 COX7C COX4I1 COX6C NDUFS5 UQCRH UQCR10 NDUFA4
5.63383652496359e-07	8	113	24.0877030775327	Mitochondrial ATP synthesis coupled electron transport	http://amigo.geneontology.org/amigo/term/GO:0042775	COX6B1 COX7C COX4I1 COX6C NDUFS5 UQCRH UQCR10 NDUFA4
8.75736589013058e-07	5	20	85.0597014925373	Mitochondrial electron transport, cytochrome c to oxygen	http://amigo.geneontology.org/amigo/term/GO:0006123	COX6B1 COX7C COX4I1 COX6C NDUFA4
1.06652433384191e-06	10	257	13.2388640455311	Cellular respiration	http://amigo.geneontology.org/amigo/term/GO:0045333	COX7A2 COX6B1 COX7C COX4I1 ATP5PF COX6C NDUFS5 UQCRH UQCR10 NDUFA4
1.09902692333108e-06	8	131	20.7779423493221	Respiratory electron transport chain	http://amigo.geneontology.org/amigo/term/GO:0022904	COX6B1 COX7C COX4I1 COX6C NDUFS5 UQCRH UQCR10 NDUFA4
1.09902692333108e-06	11	346	10.8168406522302	ATP metabolic process	http://amigo.geneontology.org/amigo/term/GO:0046034	COX7A2 COX6B1 COX7C COX4I1 ATP5PF COX6C NDUFS5 UQCRH UQCR10 NDUFA4 TMSB4X
1.22966066926017e-06	11	353	10.6023423956704	Energy derivation by oxidation of organic compounds	http://amigo.geneontology.org/amigo/term/GO:0015980	COX7A2 COX6B1 COX7C COX4I1 ATP5PF COX6C NDUFS5 UQCRH UQCR10 NDUFA4 CALM1
1.28258814846509e-06	9	200	15.3107462686567	Electron transport chain	http://amigo.geneontology.org/amigo/term/GO:0022900	COX7A2 COX6B1 COX7C COX4I1 COX6C NDUFS5 UQCRH UQCR10 NDUFA4
4.03737205638752e-05	3	5	204.14328358209	Positive regulation of cyclic-nucleotide phosphodiesterase activity	http://amigo.geneontology.org/amigo/term/GO:0051343	CALM2 CALM1 RACK1
6.18392558628694e-05	5	51	33.356745683348	Substantia nigra development	http://amigo.geneontology.org/amigo/term/GO:0021762	DYNLL1 COX6B1 CALM2 ATP5PF CALM1
0.000115616609790287	11	571	6.55451289960007	Generation of precursor metabolites and energy	http://amigo.geneontology.org/amigo/term/GO:0006091	COX7A2 COX6B1 COX7C COX4I1 ATP5PF COX6C NDUFS5 UQCRH UQCR10 NDUFA4 CALM1
0.000137578162671905	15	1158	4.40723841930245	Viral process	http://amigo.geneontology.org/amigo/term/GO:0016032	SLC25A5 PSMA4 DYNLL1 PSMA7 ELOB HSPB1 KRT18 SKP1 RAN HMGA1 FAU CFL1 CALM1 RACK1 UBA52
0.000251330203558197	5	70	24.3027718550107	Neural nucleus development	http://amigo.geneontology.org/amigo/term/GO:0048857	DYNLL1 COX6B1 CALM2 ATP5PF CALM1
0.00034623826128431	3	10	102.071641791045	Regulation of cyclic-nucleotide phosphodiesterase activity	http://amigo.geneontology.org/amigo/term/GO:0051342	CALM2 CALM1 RACK1
0.000407115887819272	14	1115	4.27205675657587	Negative regulation of cell death	http://amigo.geneontology.org/amigo/term/GO:0060548	SLC25A5 CRLF1 GSTP1 HSPB1 MDK KRT18 TPT1 TXN BEX3 CFL1 PTMA NACA RACK1 UBA52
0.00040952236531254	7	220	10.8257801899593	Tumor necrosis factor-mediated signaling pathway	http://amigo.geneontology.org/amigo/term/GO:0033209	PSMA4 GSTP1 PSMA7 KRT18 SEM1 RACK1 TMSB4X
0.000479294436229263	7	227	10.4919455585509	Maintenance of location in cell	http://amigo.geneontology.org/amigo/term/GO:0051651	TMSB10 FTL SKP1 TXN CALM2 CALM1 TMSB4X
0.000550628691606616	10	568	5.99011982341812	Wnt signaling pathway	http://amigo.geneontology.org/amigo/term/GO:0016055	PSMA4 PSMA7 PFN1 MDK SKP1 SEM1 TRABD2A CALM1 RACK1 UBA52
0.000550628691606616	12	843	4.84325702448611	Inorganic cation transmembrane transport	http://amigo.geneontology.org/amigo/term/GO:0098662	SLC25A5 COX7A2 COX6B1 COX7C COX4I1 ATP6V1G1 CALM2 ATP5PF COX6C NDUFA4 CALM1 TMSB4X
0.000550628691606616	10	570	5.96910185912543	Cell-cell signaling by wnt	http://amigo.geneontology.org/amigo/term/GO:0198738	PSMA4 PSMA7 PFN1 MDK SKP1 SEM1 TRABD2A CALM1 RACK1 UBA52
0.000691592225351768	18	1935	3.16501214855953	Protein-containing complex assembly	http://amigo.geneontology.org/amigo/term/GO:0065003	TMSB10 PSMA4 PSMA7 ELOB PFN1 COX7A2 SKP1 STMN1 SNRPD2 SEM1 H3-3B CAND2 NDUFS5 SNRPE TRABD2A RACK1 TMSB4X UBA52
0.000792646998272443	17	1764	3.27894540900938	Transmembrane transport	http://amigo.geneontology.org/amigo/term/GO:0055085	SLC25A5 PSMA4 PSMA7 OAZ1 COX7A2 COX6B1 COX7C SEM1 COX4I1 ATP6V1G1 CALM2 ATP5PF COX6C NDUFA4 CALM1 TMSB4X UBA52
0.000792646998272443	5	97	17.5380827819665	Regulation of transcription from RNA polymerase II promoter in response to hypoxia	http://amigo.geneontology.org/amigo/term/GO:0061418	PSMA4 PSMA7 ELOB SEM1 UBA52
0.000898857292734367	5	101	16.843505246047	Midbrain development	http://amigo.geneontology.org/amigo/term/GO:0030901	DYNLL1 COX6B1 CALM2 ATP5PF CALM1
0.000898857292734367	12	909	4.49160139894586	Inorganic ion transmembrane transport	http://amigo.geneontology.org/amigo/term/GO:0098660	SLC25A5 COX7A2 COX6B1 COX7C COX4I1 ATP6V1G1 CALM2 ATP5PF COX6C NDUFA4 CALM1 TMSB4X
0.00130739816354735	14	1286	3.70399944290987	Cation transport	http://amigo.geneontology.org/amigo/term/GO:0006812	SLC25A5 FTL COX7A2 COX6B1 COX7C COX4I1 TPT1 ATP6V1G1 CALM2 ATP5PF COX6C NDUFA4 CALM1 TMSB4X
0.00171866410698783	12	978	4.17470927570735	Negative regulation of apoptotic process	http://amigo.geneontology.org/amigo/term/GO:0043066	SLC25A5 CRLF1 GSTP1 HSPB1 MDK KRT18 TPT1 BEX3 CFL1 PTMA NACA UBA52
0.00171866410698783	5	119	14.2957481500063	Interleukin-1-mediated signaling pathway	http://amigo.geneontology.org/amigo/term/GO:0070498	PSMA4 PSMA7 SKP1 SEM1 UBA52
0.00171866410698783	12	986	4.14083739517423	Cation transmembrane transport	http://amigo.geneontology.org/amigo/term/GO:0098655	SLC25A5 COX7A2 COX6B1 COX7C COX4I1 ATP6V1G1 CALM2 ATP5PF COX6C NDUFA4 CALM1 TMSB4X
0.00171866410698783	10	677	5.02568398774223	Cell surface receptor signaling pathway involved in cell-cell signaling	http://amigo.geneontology.org/amigo/term/GO:1905114	PSMA4 PSMA7 PFN1 MDK SKP1 SEM1 TRABD2A CALM1 RACK1 UBA52
0.00175084973624413	7	300	7.93890547263682	G2/M transition of mitotic cell cycle	http://amigo.geneontology.org/amigo/term/GO:0000086	PSMA4 DYNLL1 PSMA7 SKP1 SEM1 CALM2 CALM1
0.00186807529710415	12	1001	4.07878688475703	Negative regulation of programmed cell death	http://amigo.geneontology.org/amigo/term/GO:0043069	SLC25A5 CRLF1 GSTP1 HSPB1 MDK KRT18 TPT1 BEX3 CFL1 PTMA NACA UBA52
0.00208287866017203	7	311	7.65810817296156	Cell cycle G2/M phase transition	http://amigo.geneontology.org/amigo/term/GO:0044839	PSMA4 DYNLL1 PSMA7 SKP1 SEM1 CALM2 CALM1
0.0023790202106759	6	216	9.45107794361526	Fc receptor signaling pathway	http://amigo.geneontology.org/amigo/term/GO:0038093	PSMA4 PSMA7 SKP1 SEM1 ACTG1 CALM1
0.00252268421388285	5	133	12.7909325552688	Fc-epsilon receptor signaling pathway	http://amigo.geneontology.org/amigo/term/GO:0038095	PSMA4 PSMA7 SKP1 SEM1 CALM1
0.00261577962416009	4	68	20.0140474100088	Maintenance of protein location in cell	http://amigo.geneontology.org/amigo/term/GO:0032507	TMSB10 SKP1 TXN TMSB4X
0.00265929025551412	14	1411	3.3758634185557	Negative regulation of signal transduction	http://amigo.geneontology.org/amigo/term/GO:0009968	SLC25A5 PSMA4 GSTP1 PEBP1 PSMA7 HSPB1 MDK STMN1 SEM1 TPT1 TRABD2A RACK1 TMSB4X UBA52
0.00289097691585741	5	139	12.2388059701493	Regulation of transcription from RNA polymerase II promoter in response to stress	http://amigo.geneontology.org/amigo/term/GO:0043618	PSMA4 PSMA7 ELOB SEM1 UBA52
0.00343689296947042	6	236	8.6501391348343	Negative regulation of Wnt signaling pathway	http://amigo.geneontology.org/amigo/term/GO:0030178	PSMA4 PSMA7 MDK SEM1 TRABD2A RACK1
0.00348490330117989	5	146	11.6520139030873	Regulation of DNA-templated transcription in response to stress	http://amigo.geneontology.org/amigo/term/GO:0043620	PSMA4 PSMA7 ELOB SEM1 UBA52
0.00354236360801532	7	349	6.82427404524655	Maintenance of location	http://amigo.geneontology.org/amigo/term/GO:0051235	TMSB10 FTL SKP1 TXN CALM2 CALM1 TMSB4X
0.00433802081604804	7	362	6.579203430362	Macroautophagy	http://amigo.geneontology.org/amigo/term/GO:0016236	SLC25A5 DYNLL1 ATP6V1G1 ATG10 SNX32 CALM1 UBA52
0.00433802081604804	13	1308	3.38157834679812	Cellular response to cytokine stimulus	http://amigo.geneontology.org/amigo/term/GO:0071345	SLC25A5 CRLF1 PSMA4 GSTP1 PSMA7 KRT18 SKP1 SEM1 CFL1 ACTG1 RACK1 TMSB4X UBA52
0.00433802081604804	6	251	8.13319854908723	Cellular response to oxygen levels	http://amigo.geneontology.org/amigo/term/GO:0071453	PSMA4 PSMA7 ELOB SEM1 ATP6V1G1 UBA52
0.00446651761973074	4	83	16.3970508901277	Regulation of cellular amino acid metabolic process	http://amigo.geneontology.org/amigo/term/GO:0006521	PSMA4 PSMA7 OAZ1 SEM1
0.00446651761973074	11	965	3.87836980898616	Cytokine-mediated signaling pathway	http://amigo.geneontology.org/amigo/term/GO:0019221	CRLF1 PSMA4 GSTP1 PSMA7 KRT18 SKP1 SEM1 CFL1 RACK1 TMSB4X UBA52
0.00446651761973074	4	83	16.3970508901277	Negative regulation of protein polymerization	http://amigo.geneontology.org/amigo/term/GO:0032272	TMSB10 PFN1 STMN1 TMSB4X
0.00446651761973074	13	1318	3.35592145494077	Cellular protein-containing complex assembly	http://amigo.geneontology.org/amigo/term/GO:0034622	TMSB10 PSMA4 PSMA7 PFN1 COX7A2 STMN1 SNRPD2 SEM1 H3-3B NDUFS5 SNRPE TMSB4X UBA52
0.00446651761973074	4	84	16.2018479033404	Pre-replicative complex assembly	http://amigo.geneontology.org/amigo/term/GO:0036388	PSMA4 PSMA7 SEM1 UBA52
0.00446651761973074	7	373	6.38517866431916	Cellular response to tumor necrosis factor	http://amigo.geneontology.org/amigo/term/GO:0071356	PSMA4 GSTP1 PSMA7 KRT18 SEM1 RACK1 TMSB4X
0.00468474279142643	7	377	6.31743141058633	Regulation of binding	http://amigo.geneontology.org/amigo/term/GO:0051098	STMN1 RAN TXN CALM2 CALM1 RACK1 TMSB4X
0.00480085319568422	2	6	113.412935323383	SCF complex assembly	http://amigo.geneontology.org/amigo/term/GO:0010265	SKP1 CAND2
0.00480085319568422	14	1537	3.09911729575933	Negative regulation of cell communication	http://amigo.geneontology.org/amigo/term/GO:0010648	SLC25A5 PSMA4 GSTP1 PEBP1 PSMA7 HSPB1 MDK STMN1 SEM1 TPT1 TRABD2A RACK1 TMSB4X UBA52
0.00480085319568422	14	1540	3.09308005427408	Negative regulation of signaling	http://amigo.geneontology.org/amigo/term/GO:0023057	SLC25A5 PSMA4 GSTP1 PEBP1 PSMA7 HSPB1 MDK STMN1 SEM1 TPT1 TRABD2A RACK1 TMSB4X UBA52
0.00534818367719384	5	171	9.94850309854237	Morphogenesis of a polarized epithelium	http://amigo.geneontology.org/amigo/term/GO:0001738	PSMA4 PSMA7 PFN1 SEM1 ACTG1
0.00534818367719384	12	1181	3.45712588623352	Regulation of catabolic process	http://amigo.geneontology.org/amigo/term/GO:0009894	SLC25A5 PSMA4 PSMA7 ELOB OAZ1 HSPB1 SLIRP SEM1 ATP6V1G1 SNX32 RACK1 UBA52
0.00534818367719384	11	1003	3.73143256796774	Regulation of cellular catabolic process	http://amigo.geneontology.org/amigo/term/GO:0031329	SLC25A5 PSMA4 PSMA7 ELOB HSPB1 SLIRP SEM1 ATP6V1G1 SNX32 RACK1 UBA52
0.00534818367719384	5	172	9.89066296424852	Non-canonical Wnt signaling pathway	http://amigo.geneontology.org/amigo/term/GO:0035567	PSMA4 PSMA7 PFN1 SEM1 CALM1
0.00560985237381683	16	1989	2.73696374837727	Establishment of protein localization	http://amigo.geneontology.org/amigo/term/GO:0045184	DYNLL1 OAZ1 HSPB1 KRT18 RAN TXN ATP6V1G1 SRP14 BTF3 FAU ATG10 SNX32 NACA CALM1 RACK1 UBA52
0.00597801538677173	7	402	5.9245563228633	Response to tumor necrosis factor	http://amigo.geneontology.org/amigo/term/GO:0034612	PSMA4 GSTP1 PSMA7 KRT18 SEM1 RACK1 TMSB4X
0.00648688542985133	13	1404	3.15035931453842	Response to cytokine	http://amigo.geneontology.org/amigo/term/GO:0034097	SLC25A5 CRLF1 PSMA4 GSTP1 PSMA7 KRT18 SKP1 SEM1 CFL1 ACTG1 RACK1 TMSB4X UBA52
0.0065369580830307	5	182	9.34721994423487	Positive regulation of binding	http://amigo.geneontology.org/amigo/term/GO:0051099	STMN1 RAN TXN CALM2 CALM1
0.00700737406672977	4	100	13.609552238806	Maintenance of protein location	http://amigo.geneontology.org/amigo/term/GO:0045185	TMSB10 SKP1 TXN TMSB4X
0.007173231180049	4	101	13.4748041968376	Regulation of cellular amine metabolic process	http://amigo.geneontology.org/amigo/term/GO:0033238	PSMA4 PSMA7 OAZ1 SEM1
0.007350180953572	7	421	5.65717729641578	Establishment of protein localization to membrane	http://amigo.geneontology.org/amigo/term/GO:0090150	KRT18 SRP14 FAU NACA CALM1 RACK1 UBA52
0.00786222038912756	4	105	12.9614783226724	Anaphase-promoting complex-dependent catabolic process	http://amigo.geneontology.org/amigo/term/GO:0031145	PSMA4 PSMA7 SEM1 UBA52
0.00786222038912756	12	1251	3.2636815920398	Ion transmembrane transport	http://amigo.geneontology.org/amigo/term/GO:0034220	SLC25A5 COX7A2 COX6B1 COX7C COX4I1 ATP6V1G1 CALM2 ATP5PF COX6C NDUFA4 CALM1 TMSB4X
0.00786222038912756	15	1857	2.74829407084127	Intracellular transport	http://amigo.geneontology.org/amigo/term/GO:0046907	DYNLL1 OAZ1 HSPB1 SNRPD2 SEM1 RAN TXN HMGA1 SRP14 FAU ATP5PF SNX32 SNRPE NACA UBA52
0.00821907498336942	15	1867	2.73357369552878	Protein transport	http://amigo.geneontology.org/amigo/term/GO:0015031	DYNLL1 OAZ1 HSPB1 KRT18 RAN TXN ATP6V1G1 SRP14 BTF3 FAU ATG10 SNX32 NACA RACK1 UBA52
0.00887298501280758	2	9	75.6086235489221	Positive regulation of ryanodine-sensitive calcium-release channel activity	http://amigo.geneontology.org/amigo/term/GO:0060316	CALM2 CALM1
0.00954995878863537	4	112	12.1513859275053	Positive regulation of ion transmembrane transporter activity	http://amigo.geneontology.org/amigo/term/GO:0032414	CALM2 NDUFA4 CALM1 TMSB4X
0.00954995878863537	14	1691	2.81687952902548	Regulation of response to stress	http://amigo.geneontology.org/amigo/term/GO:0080134	PSMA4 GSTP1 PSMA7 HSPB1 MDK SKP1 SEM1 TPT1 TXN HMGA1 ACTG1 RACK1 TMSB4X HSBP1
0.00954995878863537	3	46	22.1894873458793	Negative regulation of oxidative stress-induced cell death	http://amigo.geneontology.org/amigo/term/GO:1903202	HSPB1 TXN RACK1
0.00993055488582598	8	600	4.53651741293532	Autophagy	http://amigo.geneontology.org/amigo/term/GO:0006914	SLC25A5 DYNLL1 HSPB1 ATP6V1G1 ATG10 SNX32 CALM1 UBA52
0.00993055488582598	4	114	11.9382037182509	SCF-dependent proteasomal ubiquitin-dependent protein catabolic process	http://amigo.geneontology.org/amigo/term/GO:0031146	PSMA4 PSMA7 SKP1 SEM1
0.00993055488582598	8	600	4.53651741293532	Process utilizing autophagic mechanism	http://amigo.geneontology.org/amigo/term/GO:0061919	SLC25A5 DYNLL1 HSPB1 ATP6V1G1 ATG10 SNX32 CALM1 UBA52
0.0102498561779016	9	764	4.00804876142846	Posttranscriptional regulation of gene expression	http://amigo.geneontology.org/amigo/term/GO:0010608	PSMA4 PSMA7 HSPB1 SEM1 RAN H3-3B EIF1 RACK1 UBA52
0.0106593000025239	14	1720	2.76938562998959	Ion transport	http://amigo.geneontology.org/amigo/term/GO:0006811	SLC25A5 FTL COX7A2 COX6B1 COX7C COX4I1 TPT1 ATP6V1G1 CALM2 ATP5PF COX6C NDUFA4 CALM1 TMSB4X
0.010829911859452	5	214	7.94950481238666	NIK/NF-kappaB signaling	http://amigo.geneontology.org/amigo/term/GO:0038061	PSMA4 PSMA7 SKP1 SEM1 TMSB4X
0.010829911859452	15	1940	2.63071241729497	Negative regulation of response to stimulus	http://amigo.geneontology.org/amigo/term/GO:0048585	SLC25A5 PSMA4 GSTP1 PEBP1 PSMA7 HSPB1 MDK STMN1 SEM1 TPT1 TXN TRABD2A RACK1 TMSB4X UBA52
0.0110121147617047	8	615	4.42587064676617	Mitotic cell cycle phase transition	http://amigo.geneontology.org/amigo/term/GO:0044772	PSMA4 DYNLL1 PSMA7 SKP1 SEM1 CALM2 CALM1 UBA52
0.0112935551722153	4	121	11.2475638337239	Positive regulation of transporter activity	http://amigo.geneontology.org/amigo/term/GO:0032411	CALM2 NDUFA4 CALM1 TMSB4X
0.0114770413391926	15	1960	2.60386841303686	Cellular protein localization	http://amigo.geneontology.org/amigo/term/GO:0034613	TMSB10 MYL12A OAZ1 HSPB1 KRT18 SKP1 RAN TXN SRP14 FAU NACA CALM1 RACK1 TMSB4X UBA52
0.0114770413391926	2	11	61.8616010854817	Negative regulation of ryanodine-sensitive calcium-release channel activity	http://amigo.geneontology.org/amigo/term/GO:0060315	CALM2 CALM1
0.011610894047777	4	123	11.0646766169154	Negative regulation of G2/M transition of mitotic cell cycle	http://amigo.geneontology.org/amigo/term/GO:0010972	PSMA4 PSMA7 SKP1 SEM1
0.0119377844089506	15	1974	2.58540126117135	Cellular macromolecule localization	http://amigo.geneontology.org/amigo/term/GO:0070727	TMSB10 MYL12A OAZ1 HSPB1 KRT18 SKP1 RAN TXN SRP14 FAU NACA CALM1 RACK1 TMSB4X UBA52
0.0119377844089506	5	222	7.66303617049886	Cellular response to hypoxia	http://amigo.geneontology.org/amigo/term/GO:0071456	PSMA4 PSMA7 ELOB SEM1 UBA52
0.0119377844089506	4	125	10.8876417910448	Negative regulation of cell cycle G2/M phase transition	http://amigo.geneontology.org/amigo/term/GO:1902750	PSMA4 PSMA7 SKP1 SEM1
0.0122885992679838	5	225	7.56086235489221	Cellular response to interleukin-1	http://amigo.geneontology.org/amigo/term/GO:0071347	PSMA4 PSMA7 SKP1 SEM1 UBA52
0.0123394556522558	2	12	56.7064676616915	Sequestering of actin monomers	http://amigo.geneontology.org/amigo/term/GO:0042989	TMSB10 TMSB4X
0.0123394556522558	4	127	10.7161828652016	Regulation of DNA binding	http://amigo.geneontology.org/amigo/term/GO:0051101	TXN CALM2 CALM1 TMSB4X
0.0123394556522558	2	12	56.7064676616915	Regulation of smooth muscle cell chemotaxis	http://amigo.geneontology.org/amigo/term/GO:0071671	GSTP1 MDK
0.0123394556522558	2	12	56.7064676616915	Regulation of cell communication by electrical coupling involved in cardiac conduction	http://amigo.geneontology.org/amigo/term/GO:1901844	CALM2 CALM1
0.0126195867626883	4	129	10.5500404951984	Wnt signaling pathway, planar cell polarity pathway	http://amigo.geneontology.org/amigo/term/GO:0060071	PSMA4 PSMA7 PFN1 SEM1
0.0128090111906597	8	644	4.22656901826272	Nucleobase-containing compound catabolic process	http://amigo.geneontology.org/amigo/term/GO:0034655	PSMA4 PSMA7 HSPB1 SLIRP SEM1 FAU HINT1 UBA52
0.0131296265967482	5	232	7.3327328872877	Cellular response to decreased oxygen levels	http://amigo.geneontology.org/amigo/term/GO:0036294	PSMA4 PSMA7 ELOB SEM1 UBA52
0.0133647718950118	2	13	52.3444316877153	Mitochondrial electron transport, ubiquinol to cytochrome c	http://amigo.geneontology.org/amigo/term/GO:0006122	UQCRH UQCR10
0.0133647718950118	5	235	7.23912353127977	DNA-dependent DNA replication	http://amigo.geneontology.org/amigo/term/GO:0006261	PSMA4 PSMA7 SEM1 HMGA1 UBA52
0.0133647718950118	7	497	4.7920958587345	Proteasome-mediated ubiquitin-dependent protein catabolic process	http://amigo.geneontology.org/amigo/term/GO:0043161	PSMA4 PSMA7 ELOB SKP1 SEM1 RACK1 UBA52
0.0133647718950118	2	13	52.3444316877153	Negative regulation of release of sequestered calcium ion into cytosol	http://amigo.geneontology.org/amigo/term/GO:0051280	CALM2 CALM1
0.0133647718950118	4	133	10.232746044215	Regulation of establishment of planar polarity	http://amigo.geneontology.org/amigo/term/GO:0090175	PSMA4 PSMA7 PFN1 SEM1
0.0133647718950118	8	655	4.15558846986442	Apoptotic signaling pathway	http://amigo.geneontology.org/amigo/term/GO:0097190	SLC25A5 GSTP1 HSPB1 KRT18 TPT1 BEX3 HINT1 RACK1
0.0134146594771568	7	501	4.75383561235738	RNA catabolic process	http://amigo.geneontology.org/amigo/term/GO:0006401	PSMA4 PSMA7 HSPB1 SLIRP SEM1 FAU UBA52
0.0134146594771568	3	58	17.5985589294905	Positive regulation of DNA binding	http://amigo.geneontology.org/amigo/term/GO:0043388	TXN CALM2 CALM1
0.0142961170163582	4	138	9.86199437594635	Stimulatory C-type lectin receptor signaling pathway	http://amigo.geneontology.org/amigo/term/GO:0002223	PSMA4 PSMA7 SKP1 SEM1
0.0142961170163582	2	14	48.6055437100213	Detection of calcium ion	http://amigo.geneontology.org/amigo/term/GO:0005513	CALM2 CALM1
0.0142961170163582	5	241	7.05889638942218	Regulation of G2/M transition of mitotic cell cycle	http://amigo.geneontology.org/amigo/term/GO:0010389	PSMA4 DYNLL1 PSMA7 SKP1 SEM1
0.0142961170163582	2	14	48.6055437100213	Smooth muscle cell chemotaxis	http://amigo.geneontology.org/amigo/term/GO:0071670	GSTP1 MDK
0.0142961170163582	10	1021	3.33240750215621	Mitotic cell cycle process	http://amigo.geneontology.org/amigo/term/GO:1903047	PSMA4 DYNLL1 PSMA7 SKP1 STMN1 SEM1 RAN CALM2 CALM1 UBA52
0.0142961170163582	4	139	9.7910447761194	Response to lectin	http://amigo.geneontology.org/amigo/term/GO:1990840	PSMA4 PSMA7 SKP1 SEM1
0.0142961170163582	4	139	9.7910447761194	Cellular response to lectin	http://amigo.geneontology.org/amigo/term/GO:1990858	PSMA4 PSMA7 SKP1 SEM1
0.0153370069957911	14	1847	2.57896225424044	Regulation of cell death	http://amigo.geneontology.org/amigo/term/GO:0010941	SLC25A5 CRLF1 GSTP1 HSPB1 MDK KRT18 TPT1 TXN BEX3 CFL1 PTMA NACA RACK1 UBA52
0.0154426982658938	10	1034	3.29051069603626	Regulation of anatomical structure morphogenesis	http://amigo.geneontology.org/amigo/term/GO:0022603	PSMA4 PSMA7 MYL12A HSPB1 PFN1 MDK SEM1 CRABP2 CFL1 RACK1
0.0154426982658938	6	377	5.41494120907399	Regulation of actin cytoskeleton organization	http://amigo.geneontology.org/amigo/term/GO:0032956	TMSB10 PFN1 MDK STMN1 ACTG1 TMSB4X
0.0154426982658938	5	250	6.80477611940298	Regulation of cell cycle G2/M phase transition	http://amigo.geneontology.org/amigo/term/GO:1902749	PSMA4 DYNLL1 PSMA7 SKP1 SEM1
0.0154514633554738	4	145	9.38589809572825	Negative regulation of protein-containing complex assembly	http://amigo.geneontology.org/amigo/term/GO:0031333	TMSB10 PFN1 STMN1 TMSB4X
0.0154514633554738	13	1639	2.69866045003779	Regulation of apoptotic process	http://amigo.geneontology.org/amigo/term/GO:0042981	SLC25A5 CRLF1 GSTP1 HSPB1 MDK KRT18 TPT1 BEX3 CFL1 PTMA NACA RACK1 UBA52
0.0154514633554738	2	15	45.3651741293532	Positive regulation of sequestering of calcium ion	http://amigo.geneontology.org/amigo/term/GO:0051284	CALM2 CALM1
0.0154514633554738	5	252	6.75076995972518	Response to interleukin-1	http://amigo.geneontology.org/amigo/term/GO:0070555	PSMA4 PSMA7 SKP1 SEM1 UBA52
0.0154514633554738	2	15	45.3651741293532	Positive regulation of endothelial cell chemotaxis	http://amigo.geneontology.org/amigo/term/GO:2001028	HSPB1 TMSB4X
0.0157514538108041	4	147	9.25819880190882	Innate immune response activating cell surface receptor signaling pathway	http://amigo.geneontology.org/amigo/term/GO:0002220	PSMA4 PSMA7 SKP1 SEM1
0.0157514538108041	11	1241	3.01581536315201	Negative regulation of molecular function	http://amigo.geneontology.org/amigo/term/GO:0044092	GSTP1 DYNLL1 PEBP1 OAZ1 HSPB1 STMN1 CALM2 BEX3 CALM1 RACK1 TMSB4X
0.0157514538108041	8	691	3.93908892584833	Heterocycle catabolic process	http://amigo.geneontology.org/amigo/term/GO:0046700	PSMA4 PSMA7 HSPB1 SLIRP SEM1 FAU HINT1 UBA52
0.0157514538108041	6	384	5.31623134328358	Nuclear transport	http://amigo.geneontology.org/amigo/term/GO:0051169	SNRPD2 SEM1 RAN TXN HMGA1 SNRPE
0.0160282818753929	4	148	9.19564340459863	Innate immune response-activating signal transduction	http://amigo.geneontology.org/amigo/term/GO:0002758	PSMA4 PSMA7 SKP1 SEM1
0.0161176757939466	4	149	9.13392767705099	Establishment of planar polarity	http://amigo.geneontology.org/amigo/term/GO:0001736	PSMA4 PSMA7 PFN1 SEM1
0.0161176757939466	4	149	9.13392767705099	Establishment of tissue polarity	http://amigo.geneontology.org/amigo/term/GO:0007164	PSMA4 PSMA7 PFN1 SEM1
0.0161176757939466	8	698	3.89958516871231	Cellular nitrogen compound catabolic process	http://amigo.geneontology.org/amigo/term/GO:0044270	PSMA4 PSMA7 HSPB1 SLIRP SEM1 FAU HINT1 UBA52
0.0161176757939466	2	16	42.5298507462687	Negative regulation of response to reactive oxygen species	http://amigo.geneontology.org/amigo/term/GO:1901032	TXN RACK1
0.0161176757939466	2	16	42.5298507462687	Negative regulation of hydrogen peroxide-induced cell death	http://amigo.geneontology.org/amigo/term/GO:1903206	TXN RACK1
0.016495645531013	7	540	4.41050304035379	Negative regulation of intracellular signal transduction	http://amigo.geneontology.org/amigo/term/GO:1902532	GSTP1 PEBP1 HSPB1 STMN1 TPT1 RACK1 TMSB4X
0.0168198892644302	3	68	15.0105355575066	Negative regulation of actin filament polymerization	http://amigo.geneontology.org/amigo/term/GO:0030837	TMSB10 PFN1 TMSB4X
0.0168198892644302	6	394	5.18130161375862	Protein-DNA complex subunit organization	http://amigo.geneontology.org/amigo/term/GO:0071824	PSMA4 PSMA7 SEM1 H3-3B HMGA1 UBA52
0.0170154312334498	6	396	5.15513342379014	Negative regulation of phosphorylation	http://amigo.geneontology.org/amigo/term/GO:0042326	GSTP1 DYNLL1 HSPB1 CALM2 CALM1 RACK1
0.0170409490070897	8	710	3.8336766869876	Aromatic compound catabolic process	http://amigo.geneontology.org/amigo/term/GO:0019439	PSMA4 PSMA7 HSPB1 SLIRP SEM1 FAU HINT1 UBA52
0.0170409490070897	13	1684	2.62654660190733	Regulation of programmed cell death	http://amigo.geneontology.org/amigo/term/GO:0043067	SLC25A5 CRLF1 GSTP1 HSPB1 MDK KRT18 TPT1 BEX3 CFL1 PTMA NACA RACK1 UBA52
0.0170579246968099	14	1905	2.50044266854703	Response to biotic stimulus	http://amigo.geneontology.org/amigo/term/GO:0009607	PSMA4 GSTP1 PSMA7 HSPB1 SKP1 STMN1 SEM1 TPT1 HMGA1 FAU ATG10 CFL1 ACTG1 UBA52
0.0173388830845965	6	400	5.10358208955224	Regulation of Wnt signaling pathway	http://amigo.geneontology.org/amigo/term/GO:0030111	PSMA4 PSMA7 MDK SEM1 TRABD2A RACK1
0.0173388830845965	14	1911	2.4925919851293	Homeostatic process	http://amigo.geneontology.org/amigo/term/GO:0042592	SLC25A5 GSTP1 FTL DYNLL1 HSPB1 SKP1 STMN1 TPT1 TXN ATP6V1G1 CALM2 ACTG1 CALM1 RACK1
0.0174057012293709	3	70	14.5816631130064	Platelet aggregation	http://amigo.geneontology.org/amigo/term/GO:0070527	MYL12A HSPB1 ACTG1
0.0185356488604808	7	558	4.26822874872947	Proteasomal protein catabolic process	http://amigo.geneontology.org/amigo/term/GO:0010498	PSMA4 PSMA7 ELOB SKP1 SEM1 RACK1 UBA52
0.0185356488604808	2	18	37.804311774461	Negative regulation of calcium ion transport into cytosol	http://amigo.geneontology.org/amigo/term/GO:0010523	CALM2 CALM1
0.0185356488604808	2	18	37.804311774461	Regulation of cell communication by electrical coupling	http://amigo.geneontology.org/amigo/term/GO:0010649	CALM2 CALM1
0.0185356488604808	8	725	3.7543592382913	Cell cycle phase transition	http://amigo.geneontology.org/amigo/term/GO:0044770	PSMA4 DYNLL1 PSMA7 SKP1 SEM1 CALM2 CALM1 UBA52
0.0203840450377936	3	75	13.609552238806	Cellular iron ion homeostasis	http://amigo.geneontology.org/amigo/term/GO:0006879	FTL SKP1 ATP6V1G1
0.0203840450377936	6	417	4.8955223880597	Regulation of actin filament-based process	http://amigo.geneontology.org/amigo/term/GO:0032970	TMSB10 PFN1 MDK STMN1 ACTG1 TMSB4X
0.0203840450377936	8	739	3.6832347060368	Organic cyclic compound catabolic process	http://amigo.geneontology.org/amigo/term/GO:1901361	PSMA4 PSMA7 HSPB1 SLIRP SEM1 FAU HINT1 UBA52
0.0206111456055775	6	419	4.87215473942934	Response to oxygen levels	http://amigo.geneontology.org/amigo/term/GO:0070482	PSMA4 PSMA7 ELOB SEM1 ATP6V1G1 UBA52
0.020641062869765	4	166	8.19852544506384	Negative regulation of cytoskeleton organization	http://amigo.geneontology.org/amigo/term/GO:0051494	TMSB10 PFN1 STMN1 TMSB4X
0.020641062869765	3	76	13.4304791830322	Positive regulation of cation channel activity	http://amigo.geneontology.org/amigo/term/GO:2001259	CALM2 CALM1 TMSB4X
0.0216344641489765	11	1325	2.8246240495635	Negative regulation of gene expression	http://amigo.geneontology.org/amigo/term/GO:0010629	PSMA4 GSTP1 PSMA7 HSPB1 SEM1 RAN H3-3B FAU RACK1 TMSB4X UBA52
0.0216344641489765	2	20	34.0238805970149	Negative regulation of peptidyl-threonine phosphorylation	http://amigo.geneontology.org/amigo/term/GO:0010801	CALM2 CALM1
0.0216344641489765	8	750	3.62921393034826	Protein localization to membrane	http://amigo.geneontology.org/amigo/term/GO:0072657	MYL12A KRT18 SRP14 FAU NACA CALM1 RACK1 UBA52
0.0218236531762597	4	170	8.00561896400351	Negative regulation of supramolecular fiber organization	http://amigo.geneontology.org/amigo/term/GO:1902904	TMSB10 PFN1 STMN1 TMSB4X
0.0222082397823895	5	290	5.86618630983016	Regulation of mRNA stability	http://amigo.geneontology.org/amigo/term/GO:0043488	PSMA4 PSMA7 HSPB1 SEM1 UBA52
0.0222082397823895	3	79	12.9204609862082	Regulation of oxidative stress-induced cell death	http://amigo.geneontology.org/amigo/term/GO:1903201	HSPB1 TXN RACK1
0.023107855700582	5	294	5.78637425119301	Regulation of actin filament organization	http://amigo.geneontology.org/amigo/term/GO:0110053	TMSB10 PFN1 STMN1 ACTG1 TMSB4X
0.023107855700582	2	21	32.4036958066809	Negative regulation of response to oxidative stress	http://amigo.geneontology.org/amigo/term/GO:1902883	TXN RACK1
0.023107855700582	2	21	32.4036958066809	Regulation of endothelial cell chemotaxis	http://amigo.geneontology.org/amigo/term/GO:2001026	HSPB1 TMSB4X
0.0232789898582156	3	81	12.6014372581537	Purine ribonucleoside triphosphate metabolic process	http://amigo.geneontology.org/amigo/term/GO:0009205	RAN ATP5PF TMSB4X
0.0235330983262421	7	595	4.00280948200176	Positive regulation of cellular component movement	http://amigo.geneontology.org/amigo/term/GO:0051272	HSPB1 PFN1 MDK STMN1 ACTG1 RACK1 TMSB4X
0.0237862758248051	4	177	7.68901256429716	Activation of innate immune response	http://amigo.geneontology.org/amigo/term/GO:0002218	PSMA4 PSMA7 SKP1 SEM1
0.0237862758248051	12	1563	2.61219812645028	Positive regulation of protein metabolic process	http://amigo.geneontology.org/amigo/term/GO:0051247	CRLF1 ELOB OAZ1 SKP1 HSPE1 TXN CALM2 ATG10 BEX3 TRABD2A CALM1 RACK1
0.0237862758248051	5	298	5.70870479815687	Regulation of mRNA catabolic process	http://amigo.geneontology.org/amigo/term/GO:0061013	PSMA4 PSMA7 HSPB1 SEM1 UBA52
0.0241795054278537	2	22	30.9308005427408	Positive regulation of phosphoprotein phosphatase activity	http://amigo.geneontology.org/amigo/term/GO:0032516	CALM2 CALM1
0.0241795054278537	2	22	30.9308005427408	Regulation of hydrogen peroxide-induced cell death	http://amigo.geneontology.org/amigo/term/GO:1903205	TXN RACK1
0.0242749330641635	6	443	4.60820053232708	Regulation of small molecule metabolic process	http://amigo.geneontology.org/amigo/term/GO:0062012	PSMA4 PSMA7 OAZ1 SEM1 RAN TMSB4X
0.0259063198730708	10	1166	2.91800005120197	Mitotic cell cycle	http://amigo.geneontology.org/amigo/term/GO:0000278	PSMA4 DYNLL1 PSMA7 SKP1 STMN1 SEM1 RAN CALM2 CALM1 UBA52
0.0259738166949632	2	23	29.5859831278391	Regulation of cardiac muscle contraction by regulation of the release of sequestered calcium ion	http://amigo.geneontology.org/amigo/term/GO:0010881	CALM2 CALM1
0.0261395571449955	5	307	5.54134863143566	Regulation of RNA stability	http://amigo.geneontology.org/amigo/term/GO:0043487	PSMA4 PSMA7 HSPB1 SEM1 UBA52
0.0267095863635072	3	87	11.7323726196603	Purine nucleoside triphosphate metabolic process	http://amigo.geneontology.org/amigo/term/GO:0009144	RAN ATP5PF TMSB4X
0.0267095863635072	13	1816	2.43563021894931	Positive regulation of molecular function	http://amigo.geneontology.org/amigo/term/GO:0044093	PFN1 SKP1 HSPE1 STMN1 RAN TXN CALM2 BEX3 NDUFA4 CALM1 RACK1 TMSB4X UBA52
0.0268347478586357	9	979	3.12783376274907	Cellular homeostasis	http://amigo.geneontology.org/amigo/term/GO:0019725	FTL DYNLL1 SKP1 TPT1 TXN ATP6V1G1 CALM2 CALM1 RACK1
0.0268866675483549	4	186	7.31696356925052	Cellular amine metabolic process	http://amigo.geneontology.org/amigo/term/GO:0044106	PSMA4 PSMA7 OAZ1 SEM1
0.0269453292889043	6	458	4.45727693410676	MRNA catabolic process	http://amigo.geneontology.org/amigo/term/GO:0006402	PSMA4 PSMA7 HSPB1 SEM1 FAU UBA52
0.0269453292889043	3	88	11.5990502035278	Ribonucleoside triphosphate metabolic process	http://amigo.geneontology.org/amigo/term/GO:0009199	RAN ATP5PF TMSB4X
0.0269453292889043	2	24	28.3532338308458	Positive regulation of embryonic development	http://amigo.geneontology.org/amigo/term/GO:0040019	CFL1 RACK1
0.0269453292889043	4	187	7.27783542182137	Regulation of cell division	http://amigo.geneontology.org/amigo/term/GO:0051302	MDK CALM2 CALM1 RACK1
0.0272470992631755	7	622	3.82905408648078	Positive regulation of response to external stimulus	http://amigo.geneontology.org/amigo/term/GO:0032103	PSMA4 PSMA7 HSPB1 MDK SKP1 SEM1 TMSB4X
0.027534209772138	6	461	4.42827079353773	Negative regulation of transport	http://amigo.geneontology.org/amigo/term/GO:0051051	OAZ1 TXN CALM2 ATP5PF CALM1 RACK1
0.027885810151386	3	90	11.3412935323383	Regulation of cellular response to oxidative stress	http://amigo.geneontology.org/amigo/term/GO:1900407	HSPB1 TXN RACK1
0.0283171174359843	4	191	7.12542002031726	Amine metabolic process	http://amigo.geneontology.org/amigo/term/GO:0009308	PSMA4 PSMA7 OAZ1 SEM1
0.0283171174359843	2	25	27.2191044776119	Maintenance of protein location in nucleus	http://amigo.geneontology.org/amigo/term/GO:0051457	SKP1 TXN
0.0283171174359843	3	91	11.2166639330818	Selective autophagy	http://amigo.geneontology.org/amigo/term/GO:0061912	SLC25A5 DYNLL1 UBA52
0.0283614105859745	12	1620	2.52028745163073	Macromolecule catabolic process	http://amigo.geneontology.org/amigo/term/GO:0009057	PSMA4 PSMA7 ELOB OAZ1 HSPB1 SKP1 SLIRP SEM1 FAU CALM1 RACK1 UBA52
0.0284364479198423	6	467	4.37137652210042	Actin filament organization	http://amigo.geneontology.org/amigo/term/GO:0007015	TMSB10 PFN1 STMN1 CFL1 ACTG1 TMSB4X
0.0286020237762749	3	92	11.0947436729396	Iron ion homeostasis	http://amigo.geneontology.org/amigo/term/GO:0055072	FTL SKP1 ATP6V1G1
0.0286020237762749	3	92	11.0947436729396	Regulation of hematopoietic stem cell differentiation	http://amigo.geneontology.org/amigo/term/GO:1902036	PSMA4 PSMA7 SEM1
0.0288759312333688	4	194	7.01523311278658	Positive regulation of ion transmembrane transport	http://amigo.geneontology.org/amigo/term/GO:0034767	CALM2 NDUFA4 CALM1 TMSB4X
0.0294335149723392	2	26	26.1722158438576	Regulation of proton transport	http://amigo.geneontology.org/amigo/term/GO:0010155	NDUFA4 TMSB4X
0.0294335149723392	2	26	26.1722158438576	Cell death in response to hydrogen peroxide	http://amigo.geneontology.org/amigo/term/GO:0036474	TXN RACK1
0.0296309474735259	3	94	10.8586852969197	Homotypic cell-cell adhesion	http://amigo.geneontology.org/amigo/term/GO:0034109	MYL12A HSPB1 ACTG1
0.0296309474735259	3	94	10.8586852969197	Regulation of stress fiber assembly	http://amigo.geneontology.org/amigo/term/GO:0051492	PFN1 STMN1 ACTG1
0.0301364623203416	13	1867	2.36909720279161	Response to external biotic stimulus	http://amigo.geneontology.org/amigo/term/GO:0043207	PSMA4 GSTP1 PSMA7 HSPB1 SKP1 STMN1 SEM1 TPT1 HMGA1 FAU CFL1 ACTG1 UBA52
0.0301364623203416	13	1866	2.37036681544048	Response to other organism	http://amigo.geneontology.org/amigo/term/GO:0051707	PSMA4 GSTP1 PSMA7 HSPB1 SKP1 STMN1 SEM1 TPT1 HMGA1 FAU CFL1 ACTG1 UBA52
0.0306326869871953	6	479	4.26186395787243	Regulation of mitotic cell cycle phase transition	http://amigo.geneontology.org/amigo/term/GO:1901990	PSMA4 DYNLL1 PSMA7 SKP1 SEM1 UBA52
0.0325994712741897	2	28	24.3027718550107	Regulation of cardiac muscle contraction by calcium ion signaling	http://amigo.geneontology.org/amigo/term/GO:0010882	CALM2 CALM1
0.0325994712741897	2	28	24.3027718550107	Negative regulation of stress fiber assembly	http://amigo.geneontology.org/amigo/term/GO:0051497	PFN1 STMN1
0.0325994712741897	8	836	3.25587374134114	Localization within membrane	http://amigo.geneontology.org/amigo/term/GO:0051668	MYL12A KRT18 SRP14 FAU NACA CALM1 RACK1 UBA52
0.0325994712741897	2	28	24.3027718550107	Regulation of ryanodine-sensitive calcium-release channel activity	http://amigo.geneontology.org/amigo/term/GO:0060314	CALM2 CALM1
0.0329849290060522	4	205	6.63880597014925	Regulation of cellular ketone metabolic process	http://amigo.geneontology.org/amigo/term/GO:0010565	PSMA4 PSMA7 OAZ1 SEM1
0.0329849290060522	4	205	6.63880597014925	Negative regulation of canonical Wnt signaling pathway	http://amigo.geneontology.org/amigo/term/GO:0090090	PSMA4 PSMA7 MDK SEM1
0.0331145021429589	3	100	10.2071641791045	Activation of cysteine-type endopeptidase activity involved in apoptotic process	http://amigo.geneontology.org/amigo/term/GO:0006919	HSPE1 BEX3 RACK1
0.0331145021429589	8	842	3.23267274080902	Actin filament-based process	http://amigo.geneontology.org/amigo/term/GO:0030029	TMSB10 MYL6 PFN1 MDK STMN1 CFL1 ACTG1 TMSB4X
0.0331145021429589	3	100	10.2071641791045	Cell death in response to oxidative stress	http://amigo.geneontology.org/amigo/term/GO:0036473	HSPB1 TXN RACK1
0.0331145021429589	3	100	10.2071641791045	Regulation of response to oxidative stress	http://amigo.geneontology.org/amigo/term/GO:1902882	HSPB1 TXN RACK1
0.0336292457870342	2	29	23.4647452393206	Endothelial cell chemotaxis	http://amigo.geneontology.org/amigo/term/GO:0035767	HSPB1 TMSB4X
0.0336292457870342	2	29	23.4647452393206	Cell communication by electrical coupling involved in cardiac conduction	http://amigo.geneontology.org/amigo/term/GO:0086064	CALM2 CALM1
0.0338115341097778	6	495	4.12410673903211	Regulation of protein-containing complex assembly	http://amigo.geneontology.org/amigo/term/GO:0043254	TMSB10 PFN1 STMN1 TRABD2A RACK1 TMSB4X
0.0343615360258727	3	102	10.0070237050044	Regulation of actomyosin structure organization	http://amigo.geneontology.org/amigo/term/GO:0110020	PFN1 STMN1 ACTG1
0.0344629767743799	3	103	9.90986813505289	Regulation of heart rate	http://amigo.geneontology.org/amigo/term/GO:0002027	CALM2 ATP5PF CALM1
0.0344629767743799	2	30	22.6825870646766	Positive regulation of peptidyl-threonine phosphorylation	http://amigo.geneontology.org/amigo/term/GO:0010800	CALM2 CALM1
0.0344629767743799	2	30	22.6825870646766	Regulation of release of sequestered calcium ion into cytosol by sarcoplasmic reticulum	http://amigo.geneontology.org/amigo/term/GO:0010880	CALM2 CALM1
0.0344629767743799	2	30	22.6825870646766	Positive regulation of protein autophosphorylation	http://amigo.geneontology.org/amigo/term/GO:0031954	CALM2 CALM1
0.0344629767743799	11	1469	2.54773782550827	Positive regulation of cellular protein metabolic process	http://amigo.geneontology.org/amigo/term/GO:0032270	CRLF1 ELOB SKP1 HSPE1 TXN CALM2 ATG10 BEX3 TRABD2A CALM1 RACK1
0.0344629767743799	8	856	3.17980192495467	Head development	http://amigo.geneontology.org/amigo/term/GO:0060322	DYNLL1 MDK STMN1 COX6B1 CALM2 ATP5PF TRABD2A CALM1
0.0344629767743799	5	345	4.93099718797318	Protein-DNA complex assembly	http://amigo.geneontology.org/amigo/term/GO:0065004	PSMA4 PSMA7 SEM1 H3-3B UBA52
0.0344629767743799	4	211	6.45002475772795	Regulation of animal organ morphogenesis	http://amigo.geneontology.org/amigo/term/GO:2000027	PSMA4 PSMA7 PFN1 SEM1
0.0357859922512066	10	1264	2.69176270546004	Chemical homeostasis	http://amigo.geneontology.org/amigo/term/GO:0048878	GSTP1 FTL DYNLL1 SKP1 STMN1 TPT1 ATP6V1G1 CALM2 CALM1 RACK1
0.0360948953772612	5	352	4.83293758480326	Negative regulation of protein phosphorylation	http://amigo.geneontology.org/amigo/term/GO:0001933	GSTP1 HSPB1 CALM2 CALM1 RACK1
0.0360948953772612	3	106	9.62940016896649	Regulation of actin filament bundle assembly	http://amigo.geneontology.org/amigo/term/GO:0032231	PFN1 STMN1 ACTG1
0.0360948953772612	2	31	21.9508907077516	Negative regulation of actin filament bundle assembly	http://amigo.geneontology.org/amigo/term/GO:0032232	PFN1 STMN1
0.0360948953772612	2	31	21.9508907077516	Regulation of response to reactive oxygen species	http://amigo.geneontology.org/amigo/term/GO:1901031	TXN RACK1
0.0368962377811845	3	107	9.539405774864	Hematopoietic stem cell differentiation	http://amigo.geneontology.org/amigo/term/GO:0060218	PSMA4 PSMA7 SEM1
0.037818846311058	2	32	21.2649253731343	Aggrephagy	http://amigo.geneontology.org/amigo/term/GO:0035973	DYNLL1 UBA52
0.0379448020721289	11	1496	2.5017559262511	Cell cycle process	http://amigo.geneontology.org/amigo/term/GO:0022402	PSMA4 DYNLL1 PSMA7 SKP1 STMN1 SEM1 RAN CALM2 CFL1 CALM1 UBA52
0.03873762760238	5	361	4.71244883615165	Muscle contraction	http://amigo.geneontology.org/amigo/term/GO:0006936	MYL6 MYL12A CALM2 CALM1 HSBP1
0.03873762760238	3	110	9.27924016282225	Nucleoside triphosphate metabolic process	http://amigo.geneontology.org/amigo/term/GO:0009141	RAN ATP5PF TMSB4X
0.03873762760238	3	110	9.27924016282225	Contractile actin filament bundle assembly	http://amigo.geneontology.org/amigo/term/GO:0030038	PFN1 STMN1 ACTG1
0.03873762760238	3	110	9.27924016282225	Stress fiber assembly	http://amigo.geneontology.org/amigo/term/GO:0043149	PFN1 STMN1 ACTG1
0.03873762760238	3	110	9.27924016282225	Regulation of hematopoietic progenitor cell differentiation	http://amigo.geneontology.org/amigo/term/GO:1901532	PSMA4 PSMA7 SEM1
0.0388221147059014	8	882	3.08606626730294	Cellular chemical homeostasis	http://amigo.geneontology.org/amigo/term/GO:0055082	FTL DYNLL1 SKP1 TPT1 ATP6V1G1 CALM2 CALM1 RACK1
0.0393072550175183	4	224	6.07569296375266	Response to monosaccharide	http://amigo.geneontology.org/amigo/term/GO:0034284	GSTP1 DYNLL1 KRT18 RACK1
0.0396072495777888	5	364	4.67360997211743	DNA replication	http://amigo.geneontology.org/amigo/term/GO:0006260	PSMA4 PSMA7 SEM1 HMGA1 UBA52
0.0398323800671259	3	112	9.113539445629	SRP-dependent cotranslational protein targeting to membrane	http://amigo.geneontology.org/amigo/term/GO:0006614	SRP14 FAU UBA52
0.0398323800671259	5	365	4.66080556123492	Negative regulation of organelle organization	http://amigo.geneontology.org/amigo/term/GO:0010639	SLC25A5 TMSB10 PFN1 STMN1 TMSB4X
0.0398587759236656	8	889	3.06176653291473	Regulation of cell cycle process	http://amigo.geneontology.org/amigo/term/GO:0010564	PSMA4 DYNLL1 PSMA7 SKP1 SEM1 CALM2 CALM1 UBA52
0.0403243330085903	2	34	20.0140474100088	Negative regulation of striated muscle cell apoptotic process	http://amigo.geneontology.org/amigo/term/GO:0010664	MDK NACA
0.0403601726709669	9	1092	2.80416598327046	Regulation of cellular component movement	http://amigo.geneontology.org/amigo/term/GO:0051270	TMSB10 GSTP1 HSPB1 PFN1 MDK STMN1 ACTG1 RACK1 TMSB4X
0.04191494784543	4	230	5.91719662556781	Translational initiation	http://amigo.geneontology.org/amigo/term/GO:0006413	HSPB1 FAU EIF1 UBA52
0.0424706136664027	9	1102	2.77871983097218	Protein modification by small protein conjugation	http://amigo.geneontology.org/amigo/term/GO:0032446	PSMA4 PSMA7 ELOB SKP1 SEM1 CAND2 ATG10 RACK1 UBA52
0.0434231056666258	13	1997	2.21487455063192	Cell cycle	http://amigo.geneontology.org/amigo/term/GO:0007049	PSMA4 DYNLL1 PSMA7 KRT18 SKP1 STMN1 SEM1 RAN CALM2 CFL1 CALM1 RACK1 UBA52
0.0437314837084343	5	376	4.52445220704986	Response to hypoxia	http://amigo.geneontology.org/amigo/term/GO:0001666	PSMA4 PSMA7 ELOB SEM1 UBA52
0.0440217064033396	2	36	18.9021558872305	Release of sequestered calcium ion into cytosol by sarcoplasmic reticulum	http://amigo.geneontology.org/amigo/term/GO:0014808	CALM2 CALM1
0.0441153077864179	6	540	3.7804311774461	Negative regulation of phosphate metabolic process	http://amigo.geneontology.org/amigo/term/GO:0045936	GSTP1 DYNLL1 HSPB1 CALM2 CALM1 RACK1
0.044154026895605	3	118	8.6501391348343	Cotranslational protein targeting to membrane	http://amigo.geneontology.org/amigo/term/GO:0006613	SRP14 FAU UBA52
0.044154026895605	6	541	3.77344331944713	Negative regulation of phosphorus metabolic process	http://amigo.geneontology.org/amigo/term/GO:0010563	GSTP1 DYNLL1 HSPB1 CALM2 CALM1 RACK1
0.0443341357465634	5	381	4.46507619383398	Protein polyubiquitination	http://amigo.geneontology.org/amigo/term/GO:0000209	PSMA4 PSMA7 SKP1 SEM1 UBA52
0.0443341357465634	6	546	3.73888797769395	Immune response-regulating cell surface receptor signaling pathway	http://amigo.geneontology.org/amigo/term/GO:0002768	PSMA4 PSMA7 SKP1 SEM1 ACTG1 CALM1
0.0443341357465634	5	381	4.46507619383398	Nucleocytoplasmic transport	http://amigo.geneontology.org/amigo/term/GO:0006913	SNRPD2 SEM1 RAN TXN SNRPE
0.0443341357465634	11	1553	2.40993359025862	Cytoskeleton organization	http://amigo.geneontology.org/amigo/term/GO:0007010	TMSB10 DYNLL1 PFN1 MDK KRT18 IQCG STMN1 RAN CFL1 ACTG1 TMSB4X
0.0443341357465634	4	239	5.69437332167614	Actin polymerization or depolymerization	http://amigo.geneontology.org/amigo/term/GO:0008154	TMSB10 PFN1 CFL1 TMSB4X
0.0443341357465634	10	1329	2.56011140684838	Response to abiotic stimulus	http://amigo.geneontology.org/amigo/term/GO:0009628	PSMA4 PSMA7 ELOB MDK SEM1 TXN ATP6V1G1 CALM1 UBA52 HSBP1
0.0443341357465634	2	37	18.3912868091973	Cell communication by electrical coupling	http://amigo.geneontology.org/amigo/term/GO:0010644	CALM2 CALM1
0.0443341357465634	2	37	18.3912868091973	Positive regulation of phosphatase activity	http://amigo.geneontology.org/amigo/term/GO:0010922	CALM2 CALM1
0.0443341357465634	4	239	5.69437332167614	Regulation of chemotaxis	http://amigo.geneontology.org/amigo/term/GO:0050920	GSTP1 HSPB1 MDK TMSB4X
0.0443341357465634	8	919	2.9618176798272	Supramolecular fiber organization	http://amigo.geneontology.org/amigo/term/GO:0097435	TMSB10 PFN1 STMN1 H3-3B CFL1 ACTG1 TMSB4X UBA52
0.0443341357465634	2	37	18.3912868091973	Negative regulation of calcium ion transmembrane transporter activity	http://amigo.geneontology.org/amigo/term/GO:1901020	CALM2 CALM1
0.0443341357465634	2	37	18.3912868091973	Release of sequestered calcium ion into cytosol by endoplasmic reticulum	http://amigo.geneontology.org/amigo/term/GO:1903514	CALM2 CALM1
0.0443341357465634	5	381	4.46507619383398	Regulation of apoptotic signaling pathway	http://amigo.geneontology.org/amigo/term/GO:2001233	SLC25A5 GSTP1 HSPB1 TPT1 RACK1
0.0454747078722995	4	241	5.64711711153775	Protein targeting to membrane	http://amigo.geneontology.org/amigo/term/GO:0006612	SRP14 FAU NACA UBA52
0.0456258210175298	2	38	17.9073055773763	Proteasomal ubiquitin-independent protein catabolic process	http://amigo.geneontology.org/amigo/term/GO:0010499	PSMA4 PSMA7
0.0470690600637628	7	738	3.22719734660033	Ubiquitin-dependent protein catabolic process	http://amigo.geneontology.org/amigo/term/GO:0006511	PSMA4 PSMA7 ELOB SKP1 SEM1 RACK1 UBA52
0.0470690600637628	5	392	4.33978068839476	Response to virus	http://amigo.geneontology.org/amigo/term/GO:0009615	HSPB1 STMN1 TPT1 HMGA1 CFL1
0.0470690600637628	6	556	3.67164179104478	Positive regulation of cell migration	http://amigo.geneontology.org/amigo/term/GO:0030335	HSPB1 PFN1 MDK ACTG1 RACK1 TMSB4X
0.0470690600637628	3	124	8.23158401540684	Negative regulation of transmembrane transport	http://amigo.geneontology.org/amigo/term/GO:0034763	OAZ1 CALM2 CALM1
0.0470690600637628	4	245	5.55491928114529	Positive regulation of transmembrane transport	http://amigo.geneontology.org/amigo/term/GO:0034764	CALM2 NDUFA4 CALM1 TMSB4X
0.0470690600637628	5	391	4.35087987174104	Response to decreased oxygen levels	http://amigo.geneontology.org/amigo/term/GO:0036293	PSMA4 PSMA7 ELOB SEM1 UBA52
0.0470690600637628	5	392	4.33978068839476	Post-translational protein modification	http://amigo.geneontology.org/amigo/term/GO:0043687	PSMA4 PSMA7 ELOB SKP1 SEM1
0.0484335923944533	7	744	3.2011715615471	Actin cytoskeleton organization	http://amigo.geneontology.org/amigo/term/GO:0030036	TMSB10 PFN1 MDK STMN1 CFL1 ACTG1 TMSB4X
0.0486034643527997	7	745	3.19687468696785	Modification-dependent protein catabolic process	http://amigo.geneontology.org/amigo/term/GO:0019941	PSMA4 PSMA7 ELOB SKP1 SEM1 RACK1 UBA52
0.0486051421867858	2	40	17.0119402985075	Positive regulation of calcium ion transmembrane transporter activity	http://amigo.geneontology.org/amigo/term/GO:1901021	CALM2 CALM1
0.0490708365528829	8	944	2.88337971161143	MAPK cascade	http://amigo.geneontology.org/amigo/term/GO:0000165	PSMA4 GSTP1 PEBP1 PSMA7 SKP1 SEM1 CALM1 UBA52
0.0490708365528829	8	946	2.87728377141775	Regulation of cell migration	http://amigo.geneontology.org/amigo/term/GO:0030334	TMSB10 GSTP1 HSPB1 PFN1 MDK ACTG1 RACK1 TMSB4X
0.0490708365528829	10	1368	2.48712577463559	Cellular macromolecule catabolic process	http://amigo.geneontology.org/amigo/term/GO:0044265	PSMA4 PSMA7 ELOB HSPB1 SKP1 SLIRP SEM1 FAU RACK1 UBA52
0.0490708365528829	3	128	7.97434701492537	Protein targeting to ER	http://amigo.geneontology.org/amigo/term/GO:0045047	SRP14 FAU UBA52
0.0490708365528829	3	128	7.97434701492537	Cellular transition metal ion homeostasis	http://amigo.geneontology.org/amigo/term/GO:0046916	FTL SKP1 ATP6V1G1
0.0490708365528829	6	566	3.60677179473656	Regulation of cytoskeleton organization	http://amigo.geneontology.org/amigo/term/GO:0051493	TMSB10 PFN1 MDK STMN1 ACTG1 TMSB4X
0.0490708365528829	4	251	5.42213236605815	Negative regulation of apoptotic signaling pathway	http://amigo.geneontology.org/amigo/term/GO:2001234	SLC25A5 GSTP1 HSPB1 TPT1
0.0504258026885817	3	130	7.85166475315729	Antigen processing and presentation of exogenous peptide antigen via MHC class I, TAP-dependent	http://amigo.geneontology.org/amigo/term/GO:0002479	PSMA4 PSMA7 SEM1
0.0504258026885817	7	756	3.15035931453842	Immune response-regulating signaling pathway	http://amigo.geneontology.org/amigo/term/GO:0002764	PSMA4 PSMA7 SKP1 SEM1 ACTG1 CALM1 UBA52
0.0504258026885817	4	254	5.35809143260078	Response to carbohydrate	http://amigo.geneontology.org/amigo/term/GO:0009743	GSTP1 DYNLL1 KRT18 RACK1
0.0504258026885817	7	756	3.15035931453842	Modification-dependent macromolecule catabolic process	http://amigo.geneontology.org/amigo/term/GO:0043632	PSMA4 PSMA7 ELOB SKP1 SEM1 RACK1 UBA52
0.0512233229504021	2	42	16.2018479033404	Positive regulation of release of sequestered calcium ion into cytosol	http://amigo.geneontology.org/amigo/term/GO:0051281	CALM2 CALM1
0.0521596120746475	3	132	7.73270013568521	Establishment of protein localization to endoplasmic reticulum	http://amigo.geneontology.org/amigo/term/GO:0072599	SRP14 FAU UBA52
0.0528862091374073	2	43	15.8250607427976	Sarcoplasmic reticulum calcium ion transport	http://amigo.geneontology.org/amigo/term/GO:0070296	CALM2 CALM1
0.0528862091374073	2	43	15.8250607427976	Negative regulation of calcium ion transmembrane transport	http://amigo.geneontology.org/amigo/term/GO:1903170	CALM2 CALM1
0.0528862091374073	3	133	7.67455953316126	Regulation of stem cell differentiation	http://amigo.geneontology.org/amigo/term/GO:2000736	PSMA4 PSMA7 SEM1
0.0530862716503397	6	581	3.51365376217022	Positive regulation of cell motility	http://amigo.geneontology.org/amigo/term/GO:2000147	HSPB1 PFN1 MDK ACTG1 RACK1 TMSB4X
0.0533714295980499	4	260	5.23444316877153	Regulation of protein polymerization	http://amigo.geneontology.org/amigo/term/GO:0032271	TMSB10 PFN1 STMN1 TMSB4X
0.053486041808921	5	412	4.1291117229387	Regulation of supramolecular fiber organization	http://amigo.geneontology.org/amigo/term/GO:1902903	TMSB10 PFN1 STMN1 ACTG1 TMSB4X
0.0540055154561736	3	135	7.56086235489221	Antigen processing and presentation of exogenous peptide antigen via MHC class I	http://amigo.geneontology.org/amigo/term/GO:0042590	PSMA4 PSMA7 SEM1
0.0540055154561736	2	44	15.4654002713704	Golgi to plasma membrane protein transport	http://amigo.geneontology.org/amigo/term/GO:0043001	KRT18 RACK1
0.0540055154561736	2	44	15.4654002713704	Maintenance of protein localization in organelle	http://amigo.geneontology.org/amigo/term/GO:0072595	SKP1 TXN
0.0540055154561736	6	585	3.48962877918102	Regulation of cell cycle phase transition	http://amigo.geneontology.org/amigo/term/GO:1901987	PSMA4 DYNLL1 PSMA7 SKP1 SEM1 UBA52
0.0564896096566112	10	1409	2.41475376841838	Positive regulation of catalytic activity	http://amigo.geneontology.org/amigo/term/GO:0043085	PFN1 SKP1 HSPE1 TXN CALM2 BEX3 NDUFA4 CALM1 RACK1 TMSB4X
0.058472787821124	2	46	14.7929915639195	Regulation of striated muscle cell apoptotic process	http://amigo.geneontology.org/amigo/term/GO:0010662	MDK NACA
0.0584987027294121	6	597	3.41948548713718	Positive regulation of locomotion	http://amigo.geneontology.org/amigo/term/GO:0040017	HSPB1 PFN1 MDK ACTG1 RACK1 TMSB4X
0.059294684036581	12	1885	2.1659764836296	Cell-cell signaling	http://amigo.geneontology.org/amigo/term/GO:0007267	PSMA4 DYNLL1 PSMA7 PFN1 MDK SKP1 SEM1 ATP5PF TRABD2A CALM1 RACK1 UBA52
0.0597652052204528	2	47	14.4782470625595	Negative regulation of muscle cell apoptotic process	http://amigo.geneontology.org/amigo/term/GO:0010656	MDK NACA
0.0597652052204528	2	47	14.4782470625595	Regulation of peptidyl-threonine phosphorylation	http://amigo.geneontology.org/amigo/term/GO:0010799	CALM2 CALM1
0.0597652052204528	4	272	5.00351185250219	Negative regulation of mitotic cell cycle phase transition	http://amigo.geneontology.org/amigo/term/GO:1901991	PSMA4 PSMA7 SKP1 SEM1
0.0597652052204528	2	47	14.4782470625595	Negative regulation of cation channel activity	http://amigo.geneontology.org/amigo/term/GO:2001258	CALM2 CALM1
0.0606361415564902	6	605	3.37426915011718	Mitochondrion organization	http://amigo.geneontology.org/amigo/term/GO:0007005	SLC25A5 COX7A2 SLIRP ATP5PF NDUFS5 CALM1
0.0606361415564902	9	1209	2.53279508166364	Regulation of cell cycle	http://amigo.geneontology.org/amigo/term/GO:0051726	PSMA4 DYNLL1 PSMA7 SKP1 SEM1 CALM2 CALM1 RACK1 UBA52
0.0606361415564902	7	794	2.99958645061844	Regulation of cellular response to stress	http://amigo.geneontology.org/amigo/term/GO:0080135	GSTP1 HSPB1 TPT1 TXN HMGA1 RACK1 HSBP1
0.0609071035533254	6	606	3.3687010492094	Morphogenesis of an epithelium	http://amigo.geneontology.org/amigo/term/GO:0002009	PSMA4 PSMA7 PFN1 MDK SEM1 ACTG1
0.0612487073118525	2	48	14.1766169154229	Positive regulation of protein dephosphorylation	http://amigo.geneontology.org/amigo/term/GO:0035307	CALM2 CALM1
0.0615626161396557	4	276	4.93099718797318	T cell receptor signaling pathway	http://amigo.geneontology.org/amigo/term/GO:0050852	PSMA4 PSMA7 SKP1 SEM1
0.062708758347818	5	435	3.91079087322011	Regulation of mRNA metabolic process	http://amigo.geneontology.org/amigo/term/GO:1903311	PSMA4 PSMA7 HSPB1 SEM1 UBA52
0.0630657648156212	12	1910	2.13762600609518	Regulation of transport	http://amigo.geneontology.org/amigo/term/GO:0051049	SLC25A5 DYNLL1 OAZ1 RAN TXN CALM2 ATP5PF ACTG1 NDUFA4 CALM1 RACK1 TMSB4X
0.064044432978289	8	1010	2.69496083936752	Regulation of cell motility	http://amigo.geneontology.org/amigo/term/GO:2000145	TMSB10 GSTP1 HSPB1 PFN1 MDK ACTG1 RACK1 TMSB4X
0.0643465774258937	7	808	2.94761341805822	Translation	http://amigo.geneontology.org/amigo/term/GO:0006412	ELOB HSPB1 FAU EIF1 NACA RACK1 UBA52
0.0643465774258937	6	616	3.31401434386509	Cellular metal ion homeostasis	http://amigo.geneontology.org/amigo/term/GO:0006875	FTL SKP1 TPT1 ATP6V1G1 CALM2 CALM1
0.0644023013126121	2	50	13.609552238806	Striated muscle cell apoptotic process	http://amigo.geneontology.org/amigo/term/GO:0010658	MDK NACA
0.0644023013126121	2	50	13.609552238806	Regulation of protein autophosphorylation	http://amigo.geneontology.org/amigo/term/GO:0031952	CALM2 CALM1
0.0644023013126121	4	282	4.82608235418651	Regulation of ion transmembrane transporter activity	http://amigo.geneontology.org/amigo/term/GO:0032412	CALM2 NDUFA4 CALM1 TMSB4X
0.0644023013126121	8	1013	2.68697971151154	Positive regulation of transport	http://amigo.geneontology.org/amigo/term/GO:0051050	DYNLL1 OAZ1 RAN CALM2 NDUFA4 CALM1 RACK1 TMSB4X
0.0645758363151156	7	811	2.93670979259068	Brain development	http://amigo.geneontology.org/amigo/term/GO:0007420	DYNLL1 MDK STMN1 COX6B1 CALM2 ATP5PF CALM1
0.0651284168783174	8	1018	2.67378236518781	Peptide metabolic process	http://amigo.geneontology.org/amigo/term/GO:0006518	GSTP1 ELOB HSPB1 FAU EIF1 NACA RACK1 UBA52
0.0651284168783174	8	1018	2.67378236518781	Positive regulation of protein modification process	http://amigo.geneontology.org/amigo/term/GO:0031401	CRLF1 SKP1 TXN CALM2 ATG10 TRABD2A CALM1 RACK1
0.065255570319696	3	150	6.80477611940298	Positive regulation of epithelial cell migration	http://amigo.geneontology.org/amigo/term/GO:0010634	HSPB1 PFN1 TMSB4X
0.065255570319696	8	1020	2.66853965466784	MRNA metabolic process	http://amigo.geneontology.org/amigo/term/GO:0016071	PSMA4 PSMA7 HSPB1 SNRPD2 SEM1 FAU SNRPE UBA52
0.065255570319696	3	150	6.80477611940298	Transition metal ion homeostasis	http://amigo.geneontology.org/amigo/term/GO:0055076	FTL SKP1 ATP6V1G1
0.0657839083349823	8	1022	2.66331746356281	Protein ubiquitination	http://amigo.geneontology.org/amigo/term/GO:0016567	PSMA4 PSMA7 ELOB SKP1 SEM1 CAND2 RACK1 UBA52
0.0665123530369404	4	287	4.74200426439232	Germ cell development	http://amigo.geneontology.org/amigo/term/GO:0007281	DYNLL1 MDK IQCG SLIRP
0.0665123530369404	4	287	4.74200426439232	Stem cell differentiation	http://amigo.geneontology.org/amigo/term/GO:0048863	PSMA4 PSMA7 KRT18 SEM1
0.0667954376924698	5	448	3.79730810234541	Muscle system process	http://amigo.geneontology.org/amigo/term/GO:0003012	MYL6 MYL12A CALM2 CALM1 HSBP1
0.0682861236962844	3	154	6.62802868773018	Post-Golgi vesicle-mediated transport	http://amigo.geneontology.org/amigo/term/GO:0006892	FTL KRT18 RACK1
0.0682861236962844	4	290	4.69294904786413	Cellular ketone metabolic process	http://amigo.geneontology.org/amigo/term/GO:0042180	PSMA4 PSMA7 OAZ1 SEM1
0.0682861236962844	3	154	6.62802868773018	Positive regulation of cysteine-type endopeptidase activity involved in apoptotic process	http://amigo.geneontology.org/amigo/term/GO:0043280	HSPE1 BEX3 RACK1
0.0682861236962844	3	154	6.62802868773018	Positive regulation of chemotaxis	http://amigo.geneontology.org/amigo/term/GO:0050921	HSPB1 MDK TMSB4X
0.0692101377716276	3	155	6.58526721232547	Antigen processing and presentation of peptide antigen via MHC class I	http://amigo.geneontology.org/amigo/term/GO:0002474	PSMA4 PSMA7 SEM1
0.0692101377716276	5	454	3.74712341376816	Positive regulation of defense response	http://amigo.geneontology.org/amigo/term/GO:0031349	PSMA4 PSMA7 MDK SKP1 SEM1
0.069662453530059	4	293	4.6448983750191	Regulation of transmembrane transporter activity	http://amigo.geneontology.org/amigo/term/GO:0022898	CALM2 NDUFA4 CALM1 TMSB4X
0.0698737728336083	3	156	6.54305396096441	Response to glucocorticoid	http://amigo.geneontology.org/amigo/term/GO:0051384	GSTP1 MDK CALM1
0.0702941673876123	2	54	12.6014372581537	Positive regulation of blood vessel endothelial cell migration	http://amigo.geneontology.org/amigo/term/GO:0043536	HSPB1 TMSB4X
0.0708487118498803	12	1961	2.08203246896573	Organonitrogen compound biosynthetic process	http://amigo.geneontology.org/amigo/term/GO:1901566	GSTP1 ELOB OAZ1 HSPB1 FAU ATG10 ATP5PF EIF1 NACA RACK1 TMSB4X UBA52
0.0719671351117501	7	839	2.8387027911693	Peptide biosynthetic process	http://amigo.geneontology.org/amigo/term/GO:0043043	ELOB HSPB1 FAU EIF1 NACA RACK1 UBA52
0.0719671351117501	4	297	4.58234082114679	Positive regulation of innate immune response	http://amigo.geneontology.org/amigo/term/GO:0045089	PSMA4 PSMA7 SKP1 SEM1
0.0719671351117501	7	839	2.8387027911693	Ion homeostasis	http://amigo.geneontology.org/amigo/term/GO:0050801	FTL SKP1 TPT1 ATP6V1G1 CALM2 CALM1 RACK1
0.0722687970071734	4	298	4.56696383852549	Antigen processing and presentation of exogenous peptide antigen	http://amigo.geneontology.org/amigo/term/GO:0002478	PSMA4 DYNLL1 PSMA7 SEM1
0.0724263973902495	7	841	2.83195201164215	Proteolysis involved in cellular protein catabolic process	http://amigo.geneontology.org/amigo/term/GO:0051603	PSMA4 PSMA7 ELOB SKP1 SEM1 RACK1 UBA52
0.0730823570394961	3	160	6.3794776119403	Negative regulation of ion transport	http://amigo.geneontology.org/amigo/term/GO:0043271	CALM2 ATP5PF CALM1
0.0734263573516712	2	56	12.1513859275053	ATP biosynthetic process	http://amigo.geneontology.org/amigo/term/GO:0006754	ATP5PF TMSB4X
0.0734263573516712	2	56	12.1513859275053	Positive regulation of calcium ion transport into cytosol	http://amigo.geneontology.org/amigo/term/GO:0010524	CALM2 CALM1
0.0741338548608031	8	1056	2.57756671189507	Regulation of locomotion	http://amigo.geneontology.org/amigo/term/GO:0040012	TMSB10 GSTP1 HSPB1 PFN1 MDK ACTG1 RACK1 TMSB4X
0.0747028574265425	3	162	6.30071862907684	Protein localization to endoplasmic reticulum	http://amigo.geneontology.org/amigo/term/GO:0070972	SRP14 FAU UBA52
0.0751154372798322	6	652	3.13103195678051	Regulation of mitotic cell cycle	http://amigo.geneontology.org/amigo/term/GO:0007346	PSMA4 DYNLL1 PSMA7 SKP1 SEM1 UBA52
0.0755170656516078	3	163	6.26206391356103	Mitochondrial membrane organization	http://amigo.geneontology.org/amigo/term/GO:0007006	SLC25A5 ATP5PF CALM1
0.0757193341251878	9	1282	2.38857196078888	Regulation of response to external stimulus	http://amigo.geneontology.org/amigo/term/GO:0032101	PSMA4 GSTP1 PSMA7 HSPB1 MDK SKP1 SEM1 CALM1 TMSB4X
0.0765497335928153	2	58	11.7323726196603	Spliceosomal snRNP assembly	http://amigo.geneontology.org/amigo/term/GO:0000387	SNRPD2 SNRPE
0.0765497335928153	8	1066	2.55338691159587	Intracellular protein transport	http://amigo.geneontology.org/amigo/term/GO:0006886	OAZ1 HSPB1 RAN TXN SRP14 FAU NACA UBA52
0.0765497335928153	4	306	4.44756609111306	Antigen processing and presentation of exogenous antigen	http://amigo.geneontology.org/amigo/term/GO:0019884	PSMA4 DYNLL1 PSMA7 SEM1
0.0765497335928153	4	306	4.44756609111306	Regulation of transporter activity	http://amigo.geneontology.org/amigo/term/GO:0032409	CALM2 NDUFA4 CALM1 TMSB4X
0.0770968915590599	7	858	2.77584107434854	Negative regulation of catalytic activity	http://amigo.geneontology.org/amigo/term/GO:0043086	GSTP1 DYNLL1 PEBP1 OAZ1 HSPB1 BEX3 RACK1
0.0770968915590599	6	659	3.09777365071456	Cell division	http://amigo.geneontology.org/amigo/term/GO:0051301	MDK STMN1 RAN CALM2 CALM1 RACK1
0.0771817439964411	4	308	4.41868579182012	Intrinsic apoptotic signaling pathway	http://amigo.geneontology.org/amigo/term/GO:0097193	HSPB1 TPT1 HINT1 RACK1
0.0773307808132536	3	166	6.14889408379788	Spermatid development	http://amigo.geneontology.org/amigo/term/GO:0007286	DYNLL1 IQCG SLIRP
0.0779384684058165	5	477	3.56644450702463	Immune response-activating cell surface receptor signaling pathway	http://amigo.geneontology.org/amigo/term/GO:0002429	PSMA4 PSMA7 SKP1 SEM1 ACTG1
0.0779384684058165	5	477	3.56644450702463	Immune response-activating signal transduction	http://amigo.geneontology.org/amigo/term/GO:0002757	PSMA4 PSMA7 SKP1 SEM1 ACTG1
0.0779384684058165	3	167	6.1120743587452	Actin filament bundle assembly	http://amigo.geneontology.org/amigo/term/GO:0051017	PFN1 STMN1 ACTG1
0.079693141196406	4	313	4.34809975680702	I-kappaB kinase/NF-kappaB signaling	http://amigo.geneontology.org/amigo/term/GO:0007249	GSTP1 HSPB1 NKIRAS1 UBA52
0.079693141196406	8	1079	2.5226232138658	Protein catabolic process	http://amigo.geneontology.org/amigo/term/GO:0030163	PSMA4 PSMA7 ELOB OAZ1 SKP1 SEM1 RACK1 UBA52
0.079693141196406	2	60	11.3412935323383	Cell communication involved in cardiac conduction	http://amigo.geneontology.org/amigo/term/GO:0086065	CALM2 CALM1
0.079693141196406	3	169	6.0397421178133	Regulation of intrinsic apoptotic signaling pathway	http://amigo.geneontology.org/amigo/term/GO:2001242	HSPB1 TPT1 RACK1
0.0810663172899596	11	1776	2.10733494688719	Cell motility	http://amigo.geneontology.org/amigo/term/GO:0048870	TMSB10 GSTP1 HSPB1 PFN1 MDK IQCG SLIRP CFL1 ACTG1 RACK1 TMSB4X
0.0810663172899596	11	1776	2.10733494688719	Localization of cell	http://amigo.geneontology.org/amigo/term/GO:0051674	TMSB10 GSTP1 HSPB1 PFN1 MDK IQCG SLIRP CFL1 ACTG1 RACK1 TMSB4X
0.0810663172899596	7	872	2.73127481856771	Regulation of cellular localization	http://amigo.geneontology.org/amigo/term/GO:0060341	DYNLL1 OAZ1 RAN TXN CALM2 CALM1 RACK1
0.0812439298415471	3	171	5.96910185912543	Actin filament bundle organization	http://amigo.geneontology.org/amigo/term/GO:0061572	PFN1 STMN1 ACTG1
0.0817898213191834	1	5	68.0477611940298	Regulation of mitochondrial RNA catabolic process	http://amigo.geneontology.org/amigo/term/GO:0000960	SLIRP
0.0817898213191834	1	5	68.0477611940298	Intracellular sequestering of iron ion	http://amigo.geneontology.org/amigo/term/GO:0006880	FTL
0.0817898213191834	3	173	5.90009490121646	Regulation of macroautophagy	http://amigo.geneontology.org/amigo/term/GO:0016241	SLC25A5 ATP6V1G1 SNX32
0.0817898213191834	1	5	68.0477611940298	Negative regulation of icosanoid secretion	http://amigo.geneontology.org/amigo/term/GO:0032304	ATP5PF
0.0817898213191834	1	5	68.0477611940298	Positive regulation of endothelial cell chemotaxis by VEGF-activated vascular endothelial growth factor receptor signaling pathway	http://amigo.geneontology.org/amigo/term/GO:0038033	HSPB1
0.0817898213191834	4	318	4.27973340842955	Positive regulation of ion transport	http://amigo.geneontology.org/amigo/term/GO:0043270	CALM2 NDUFA4 CALM1 TMSB4X
0.0817898213191834	1	5	68.0477611940298	Negative regulation of regulatory T cell differentiation	http://amigo.geneontology.org/amigo/term/GO:0045590	MDK
0.0817898213191834	4	317	4.29323414473374	Antigen processing and presentation of peptide antigen	http://amigo.geneontology.org/amigo/term/GO:0048002	PSMA4 DYNLL1 PSMA7 SEM1
0.0817898213191834	3	173	5.90009490121646	Spermatid differentiation	http://amigo.geneontology.org/amigo/term/GO:0048515	DYNLL1 IQCG SLIRP
0.0817898213191834	1	5	68.0477611940298	Positive regulation of skeletal muscle tissue growth	http://amigo.geneontology.org/amigo/term/GO:0048633	NACA
0.0817898213191834	1	5	68.0477611940298	Negative regulation of monocyte chemotactic protein-1 production	http://amigo.geneontology.org/amigo/term/GO:0071638	GSTP1
0.0817898213191834	1	5	68.0477611940298	Negative regulation of high voltage-gated calcium channel activity	http://amigo.geneontology.org/amigo/term/GO:1901842	CALM1
0.0817898213191834	1	5	68.0477611940298	Regulation of polyamine transmembrane transport	http://amigo.geneontology.org/amigo/term/GO:1902267	OAZ1
0.0817898213191834	3	172	5.93439777854911	Positive regulation of cysteine-type endopeptidase activity	http://amigo.geneontology.org/amigo/term/GO:2001056	HSPE1 BEX3 RACK1
0.0818108491086382	3	174	5.86618630983016	Positive regulation of canonical Wnt signaling pathway	http://amigo.geneontology.org/amigo/term/GO:0090263	PSMA4 PSMA7 SEM1
0.0828528952897957	3	175	5.83266524520256	Response to corticosteroid	http://amigo.geneontology.org/amigo/term/GO:0031960	GSTP1 MDK CALM1
0.0828802330913135	4	322	4.22656901826272	Regulation of canonical Wnt signaling pathway	http://amigo.geneontology.org/amigo/term/GO:0060828	PSMA4 PSMA7 MDK SEM1
0.0841127268166671	2	64	10.6324626865672	Positive regulation of dephosphorylation	http://amigo.geneontology.org/amigo/term/GO:0035306	CALM2 CALM1
0.0841127268166671	2	64	10.6324626865672	Positive regulation of oxidoreductase activity	http://amigo.geneontology.org/amigo/term/GO:0051353	NDUFA4 CALM1
0.0841127268166671	2	64	10.6324626865672	Establishment of protein localization to plasma membrane	http://amigo.geneontology.org/amigo/term/GO:0061951	KRT18 RACK1
0.0844563302404171	8	1105	2.46326737353954	Central nervous system development	http://amigo.geneontology.org/amigo/term/GO:0007417	GSTP1 DYNLL1 MDK STMN1 COX6B1 CALM2 ATP5PF CALM1
0.0844563302404171	4	325	4.18755453501722	Cellular response to oxidative stress	http://amigo.geneontology.org/amigo/term/GO:0034599	GSTP1 HSPB1 TXN RACK1
0.0845068836570456	3	178	5.7343618983733	Platelet activation	http://amigo.geneontology.org/amigo/term/GO:0030168	MYL12A HSPB1 ACTG1
0.0845068836570456	4	326	4.17470927570735	Antigen receptor-mediated signaling pathway	http://amigo.geneontology.org/amigo/term/GO:0050851	PSMA4 PSMA7 SKP1 SEM1
0.0845068836570456	9	1331	2.30063805689808	Protein modification by small protein conjugation or removal	http://amigo.geneontology.org/amigo/term/GO:0070647	PSMA4 PSMA7 ELOB SKP1 SEM1 CAND2 ATG10 RACK1 UBA52
0.0845068836570456	3	178	5.7343618983733	Positive regulation of cation transmembrane transport	http://amigo.geneontology.org/amigo/term/GO:1904064	CALM2 CALM1 TMSB4X
0.085108056319899	2	65	10.4688863375431	Intracellular transport of virus	http://amigo.geneontology.org/amigo/term/GO:0075733	RAN UBA52
0.0851210523668081	6	690	2.95859831278391	Metal ion homeostasis	http://amigo.geneontology.org/amigo/term/GO:0055065	FTL SKP1 TPT1 ATP6V1G1 CALM2 CALM1
0.0854863180888896	4	328	4.14925373134328	Protein deubiquitination	http://amigo.geneontology.org/amigo/term/GO:0016579	PSMA4 PSMA7 SEM1 UBA52
0.0861818277465349	3	180	5.67064676616915	Cytokinesis	http://amigo.geneontology.org/amigo/term/GO:0000910	STMN1 CALM2 CALM1
0.0867378120403723	2	66	10.3102668475803	Golgi to plasma membrane transport	http://amigo.geneontology.org/amigo/term/GO:0006893	KRT18 RACK1
0.088150693083404	2	67	10.1563822677656	Purine ribonucleoside triphosphate biosynthetic process	http://amigo.geneontology.org/amigo/term/GO:0009206	ATP5PF TMSB4X
0.088150693083404	7	903	2.63751012379961	Cellular protein catabolic process	http://amigo.geneontology.org/amigo/term/GO:0044257	PSMA4 PSMA7 ELOB SKP1 SEM1 RACK1 UBA52
0.088150693083404	6	697	2.92888498683055	Regulation of protein kinase activity	http://amigo.geneontology.org/amigo/term/GO:0045859	GSTP1 HSPB1 TXN CALM2 CALM1 RACK1
0.088150693083404	2	67	10.1563822677656	Synaptic vesicle endocytosis	http://amigo.geneontology.org/amigo/term/GO:0048488	ACTG1 CALM1
0.088150693083404	2	67	10.1563822677656	Presynaptic endocytosis	http://amigo.geneontology.org/amigo/term/GO:0140238	ACTG1 CALM1
0.0882281000801047	1	6	56.7064676616915	Mitochondrial RNA catabolic process	http://amigo.geneontology.org/amigo/term/GO:0000957	SLIRP
0.0882281000801047	2	68	10.0070237050044	Purine nucleoside triphosphate biosynthetic process	http://amigo.geneontology.org/amigo/term/GO:0009145	ATP5PF TMSB4X
0.0882281000801047	6	704	2.89976255088195	Cellular cation homeostasis	http://amigo.geneontology.org/amigo/term/GO:0030003	FTL SKP1 TPT1 ATP6V1G1 CALM2 CALM1
0.0882281000801047	7	908	2.62298638963771	Regulation of defense response	http://amigo.geneontology.org/amigo/term/GO:0031347	PSMA4 GSTP1 PSMA7 MDK SKP1 SEM1 TMSB4X
0.0882281000801047	1	6	56.7064676616915	Response to L-ascorbic acid	http://amigo.geneontology.org/amigo/term/GO:0033591	GSTP1
0.0882281000801047	1	6	56.7064676616915	Neuron death in response to hydrogen peroxide	http://amigo.geneontology.org/amigo/term/GO:0036476	RACK1
0.0882281000801047	1	6	56.7064676616915	Positive regulation of Golgi to plasma membrane protein transport	http://amigo.geneontology.org/amigo/term/GO:0042998	RACK1
0.0882281000801047	1	6	56.7064676616915	Negative regulation of protein export from nucleus	http://amigo.geneontology.org/amigo/term/GO:0046826	TXN
0.0882281000801047	3	185	5.51738604275918	Import into nucleus	http://amigo.geneontology.org/amigo/term/GO:0051170	SNRPD2 RAN SNRPE
0.0882281000801047	1	6	56.7064676616915	Rescue of stalled ribosome	http://amigo.geneontology.org/amigo/term/GO:0072344	RACK1
0.0882281000801047	1	6	56.7064676616915	Sequestering of iron ion	http://amigo.geneontology.org/amigo/term/GO:0097577	FTL
0.0882281000801047	1	6	56.7064676616915	Regulation of inflammatory response to wounding	http://amigo.geneontology.org/amigo/term/GO:0106014	MDK
0.0882281000801047	1	6	56.7064676616915	Mitochondrial ADP transmembrane transport	http://amigo.geneontology.org/amigo/term/GO:0140021	SLC25A5
0.0882281000801047	1	6	56.7064676616915	Polyamine transmembrane transport	http://amigo.geneontology.org/amigo/term/GO:1902047	OAZ1
0.0882281000801047	1	6	56.7064676616915	Protein localization to bicellular tight junction	http://amigo.geneontology.org/amigo/term/GO:1902396	ACTG1
0.0882281000801047	1	6	56.7064676616915	Negative regulation of RNA polymerase II regulatory region sequence-specific DNA binding	http://amigo.geneontology.org/amigo/term/GO:1903026	TMSB4X
0.0882281000801047	1	6	56.7064676616915	Regulation of hydrogen peroxide-induced neuron death	http://amigo.geneontology.org/amigo/term/GO:1903207	RACK1
0.0882281000801047	1	6	56.7064676616915	Negative regulation of hydrogen peroxide-induced neuron death	http://amigo.geneontology.org/amigo/term/GO:1903208	RACK1
0.0882281000801047	1	6	56.7064676616915	Negative regulation of guanyl-nucleotide exchange factor activity	http://amigo.geneontology.org/amigo/term/GO:1905098	STMN1
0.0882281000801047	1	6	56.7064676616915	Mitochondrial ATP transmembrane transport	http://amigo.geneontology.org/amigo/term/GO:1990544	SLC25A5
0.0882281000801047	1	6	56.7064676616915	Positive regulation of neutrophil extravasation	http://amigo.geneontology.org/amigo/term/GO:2000391	MDK
0.0884371925083567	2	69	9.86199437594635	Protein export from nucleus	http://amigo.geneontology.org/amigo/term/GO:0006611	RAN TXN
0.0889226241186097	3	187	5.45837656636603	Regulation of actin filament polymerization	http://amigo.geneontology.org/amigo/term/GO:0030833	TMSB10 PFN1 TMSB4X
0.0893569649332476	4	340	4.00280948200176	Protein polymerization	http://amigo.geneontology.org/amigo/term/GO:0051258	TMSB10 PFN1 STMN1 TMSB4X
0.0900339941816866	2	70	9.72110874200426	Spliceosomal complex assembly	http://amigo.geneontology.org/amigo/term/GO:0000245	SNRPD2 SNRPE
0.0900339941816866	2	70	9.72110874200426	Mitochondrial electron transport, NADH to ubiquinone	http://amigo.geneontology.org/amigo/term/GO:0006120	NDUFS5 NDUFA4
0.0904670835802501	4	342	3.97940123941695	Negative regulation of mitotic cell cycle	http://amigo.geneontology.org/amigo/term/GO:0045930	PSMA4 PSMA7 SKP1 SEM1
0.091008907295827	4	344	3.95626518569941	Positive regulation of response to biotic stimulus	http://amigo.geneontology.org/amigo/term/GO:0002833	PSMA4 PSMA7 SKP1 SEM1
0.091008907295827	2	71	9.58419171746899	Regulation of embryonic development	http://amigo.geneontology.org/amigo/term/GO:0045995	CFL1 RACK1
0.091008907295827	6	715	2.85515081932992	Tissue morphogenesis	http://amigo.geneontology.org/amigo/term/GO:0048729	PSMA4 PSMA7 PFN1 MDK SEM1 ACTG1
0.091008907295827	4	344	3.95626518569941	Positive regulation of protein transport	http://amigo.geneontology.org/amigo/term/GO:0051222	DYNLL1 OAZ1 RAN RACK1
0.091008907295827	4	343	3.96779948653235	Cell chemotaxis	http://amigo.geneontology.org/amigo/term/GO:0060326	GSTP1 HSPB1 MDK TMSB4X
0.091008907295827	2	71	9.58419171746899	Positive regulation of response to wounding	http://amigo.geneontology.org/amigo/term/GO:1903036	MDK ACTG1
0.0919119610378325	6	718	2.84322121980626	Response to wounding	http://amigo.geneontology.org/amigo/term/GO:0009611	MYL12A HSPB1 MDK H3-3B ACTG1 NACA
0.0920802997098079	6	719	2.83926680920848	Cellular ion homeostasis	http://amigo.geneontology.org/amigo/term/GO:0006873	FTL SKP1 TPT1 ATP6V1G1 CALM2 CALM1
0.0920802997098079	4	346	3.93339660081097	Protein modification by small protein removal	http://amigo.geneontology.org/amigo/term/GO:0070646	PSMA4 PSMA7 SEM1 UBA52
0.0923909871162835	2	72	9.45107794361526	Transport of virus	http://amigo.geneontology.org/amigo/term/GO:0046794	RAN UBA52
0.0923909871162835	2	72	9.45107794361526	Negative regulation of calcium ion transport	http://amigo.geneontology.org/amigo/term/GO:0051926	CALM2 CALM1
0.0946044373108456	2	73	9.32161112246984	Ribonucleoside triphosphate biosynthetic process	http://amigo.geneontology.org/amigo/term/GO:0009201	ATP5PF TMSB4X
0.0954740308731331	1	7	48.6055437100213	Ribosomal large subunit export from nucleus	http://amigo.geneontology.org/amigo/term/GO:0000055	RAN
0.0954740308731331	3	195	5.23444316877153	Hematopoietic progenitor cell differentiation	http://amigo.geneontology.org/amigo/term/GO:0002244	PSMA4 PSMA7 SEM1
0.0954740308731331	2	74	9.19564340459863	Regulation of smooth muscle cell migration	http://amigo.geneontology.org/amigo/term/GO:0014910	GSTP1 MDK
0.0954740308731331	1	7	48.6055437100213	Polyamine transport	http://amigo.geneontology.org/amigo/term/GO:0015846	OAZ1
0.0954740308731331	1	7	48.6055437100213	Autophagosome membrane docking	http://amigo.geneontology.org/amigo/term/GO:0016240	CALM1
0.0954740308731331	1	7	48.6055437100213	Common myeloid progenitor cell proliferation	http://amigo.geneontology.org/amigo/term/GO:0035726	GSTP1
0.0954740308731331	2	74	9.19564340459863	Multi-organism transport	http://amigo.geneontology.org/amigo/term/GO:0044766	RAN UBA52
0.0954740308731331	1	7	48.6055437100213	Regulation of skeletal muscle tissue growth	http://amigo.geneontology.org/amigo/term/GO:0048631	NACA
0.0954740308731331	2	74	9.19564340459863	Multi-organism localization	http://amigo.geneontology.org/amigo/term/GO:1902579	RAN UBA52
0.0954740308731331	2	74	9.19564340459863	Positive regulation of calcium ion transmembrane transport	http://amigo.geneontology.org/amigo/term/GO:1904427	CALM2 CALM1
0.0954740308731331	1	7	48.6055437100213	Regulation of cytochrome-c oxidase activity	http://amigo.geneontology.org/amigo/term/GO:1904959	NDUFA4
0.0954740308731331	1	7	48.6055437100213	Mitochondrion-endoplasmic reticulum membrane tethering	http://amigo.geneontology.org/amigo/term/GO:1990456	CALM1
0.0954740308731331	1	7	48.6055437100213	Positive regulation of cell proliferation involved in heart morphogenesis	http://amigo.geneontology.org/amigo/term/GO:2000138	NACA
0.0954740308731331	1	7	48.6055437100213	Regulation of neutrophil extravasation	http://amigo.geneontology.org/amigo/term/GO:2000389	MDK
0.0954740308731331	3	197	5.18130161375862	Regulation of cation channel activity	http://amigo.geneontology.org/amigo/term/GO:2001257	CALM2 CALM1 TMSB4X
0.0956864749468764	4	355	3.8336766869876	Regulation of autophagy	http://amigo.geneontology.org/amigo/term/GO:0010506	SLC25A5 HSPB1 ATP6V1G1 SNX32
0.0956864749468764	2	75	9.07303482587065	Regulation of muscle cell apoptotic process	http://amigo.geneontology.org/amigo/term/GO:0010660	MDK NACA
0.0956864749468764	2	75	9.07303482587065	Tissue regeneration	http://amigo.geneontology.org/amigo/term/GO:0042246	MDK NACA
0.0968443780769855	2	76	8.95365278868814	Regulation of tumor necrosis factor-mediated signaling pathway	http://amigo.geneontology.org/amigo/term/GO:0010803	GSTP1 RACK1
0.0968443780769855	2	76	8.95365278868814	Negative regulation of ion transmembrane transporter activity	http://amigo.geneontology.org/amigo/term/GO:0032413	CALM2 CALM1
0.0968443780769855	7	948	2.51231185842937	Regulation of transferase activity	http://amigo.geneontology.org/amigo/term/GO:0051338	GSTP1 HSPB1 SKP1 TXN CALM2 CALM1 RACK1
0.0968443780769855	2	76	8.95365278868814	Regulation of cardiac muscle contraction	http://amigo.geneontology.org/amigo/term/GO:0055117	CALM2 CALM1
0.0968443780769855	2	76	8.95365278868814	Chaperone-mediated protein folding	http://amigo.geneontology.org/amigo/term/GO:0061077	HSPB1 HSPE1
0.0968443780769855	4	357	3.81219950666834	Negative regulation of cell cycle phase transition	http://amigo.geneontology.org/amigo/term/GO:1901988	PSMA4 PSMA7 SKP1 SEM1
0.0973074533751982	10	1644	2.06957911174057	Regulation of protein modification process	http://amigo.geneontology.org/amigo/term/GO:0031399	CRLF1 GSTP1 HSPB1 SKP1 TXN CALM2 ATG10 TRABD2A CALM1 RACK1
0.0986341095347584	3	202	5.0530515738141	Actomyosin structure organization	http://amigo.geneontology.org/amigo/term/GO:0031032	PFN1 STMN1 ACTG1
0.0986341095347584	3	202	5.0530515738141	Regeneration	http://amigo.geneontology.org/amigo/term/GO:0031099	GSTP1 MDK NACA
0.0986341095347584	4	361	3.76995906892132	Protein-containing complex disassembly	http://amigo.geneontology.org/amigo/term/GO:0032984	STMN1 HMGA1 CFL1 CALM1
0.0986341095347584	4	361	3.76995906892132	Positive regulation of establishment of protein localization	http://amigo.geneontology.org/amigo/term/GO:1904951	DYNLL1 OAZ1 RAN RACK1
0.0996216163506198	3	203	5.02815969414014	Regulation of actin polymerization or depolymerization	http://amigo.geneontology.org/amigo/term/GO:0008064	TMSB10 PFN1 TMSB4X
0.10069024855726	3	204	5.00351185250219	Regulation of actin filament length	http://amigo.geneontology.org/amigo/term/GO:0030832	TMSB10 PFN1 TMSB4X
0.101721167435321	1	8	42.5298507462687	Leukocyte chemotaxis involved in inflammatory response	http://amigo.geneontology.org/amigo/term/GO:0002232	MDK
0.101721167435321	1	8	42.5298507462687	Purine nucleobase transport	http://amigo.geneontology.org/amigo/term/GO:0006863	SLC25A5
0.101721167435321	3	206	4.95493406752644	Response to unfolded protein	http://amigo.geneontology.org/amigo/term/GO:0006986	HSPB1 HSPE1 RACK1
0.101721167435321	2	80	8.50597014925373	Muscle cell apoptotic process	http://amigo.geneontology.org/amigo/term/GO:0010657	MDK NACA
0.101721167435321	3	206	4.95493406752644	Positive regulation of endopeptidase activity	http://amigo.geneontology.org/amigo/term/GO:0010950	HSPE1 BEX3 RACK1
0.101721167435321	1	8	42.5298507462687	ADP transport	http://amigo.geneontology.org/amigo/term/GO:0015866	SLC25A5
0.101721167435321	3	207	4.93099718797318	Positive regulation of Wnt signaling pathway	http://amigo.geneontology.org/amigo/term/GO:0030177	PSMA4 PSMA7 SEM1
0.101721167435321	2	80	8.50597014925373	Synaptic vesicle recycling	http://amigo.geneontology.org/amigo/term/GO:0036465	ACTG1 CALM1
0.101721167435321	1	8	42.5298507462687	Positive regulation of cell migration by vascular endothelial growth factor signaling pathway	http://amigo.geneontology.org/amigo/term/GO:0038089	HSPB1
0.101721167435321	5	549	3.09871407987385	Regulation of body fluid levels	http://amigo.geneontology.org/amigo/term/GO:0050878	MYL12A HSPB1 STMN1 H3-3B ACTG1
0.101721167435321	1	8	42.5298507462687	Establishment of integrated proviral latency	http://amigo.geneontology.org/amigo/term/GO:0075713	HMGA1
0.101721167435321	1	8	42.5298507462687	Motor neuron apoptotic process	http://amigo.geneontology.org/amigo/term/GO:0097049	CRLF1
0.101721167435321	1	8	42.5298507462687	Anterograde axonal protein transport	http://amigo.geneontology.org/amigo/term/GO:0099641	HSPB1
0.101721167435321	1	8	42.5298507462687	Positive regulation of transcription from RNA polymerase II promoter involved in heart development	http://amigo.geneontology.org/amigo/term/GO:1901228	NACA
0.101721167435321	1	8	42.5298507462687	Regulation of electron transfer activity	http://amigo.geneontology.org/amigo/term/GO:1904732	NDUFA4
0.101721167435321	1	8	42.5298507462687	Regulation of peptidyl-cysteine S-nitrosylation	http://amigo.geneontology.org/amigo/term/GO:2000169	TXN
0.101721167435321	1	8	42.5298507462687	Positive regulation of gastrulation	http://amigo.geneontology.org/amigo/term/GO:2000543	RACK1
0.103595348536379	2	81	8.40095817210245	Retina homeostasis	http://amigo.geneontology.org/amigo/term/GO:0001895	HSPB1 ACTG1
0.104086235114644	4	372	3.65848178462526	Canonical Wnt signaling pathway	http://amigo.geneontology.org/amigo/term/GO:0060070	PSMA4 PSMA7 MDK SEM1
0.104777655669846	4	373	3.64867352246809	Blood coagulation	http://amigo.geneontology.org/amigo/term/GO:0007596	MYL12A HSPB1 H3-3B ACTG1
0.105269525407499	3	211	4.83751856829596	Mitotic spindle organization	http://amigo.geneontology.org/amigo/term/GO:0007052	DYNLL1 STMN1 RAN
0.10559564839472	7	978	2.43524707749596	Microtubule-based process	http://amigo.geneontology.org/amigo/term/GO:0007017	DYNLL1 HSPB1 IQCG STMN1 SLIRP RAN CFL1
0.105926782584983	3	212	4.81470008448324	Actin filament polymerization	http://amigo.geneontology.org/amigo/term/GO:0030041	TMSB10 PFN1 TMSB4X
0.105926782584983	4	375	3.62921393034826	Cellular response to chemical stress	http://amigo.geneontology.org/amigo/term/GO:0062197	GSTP1 HSPB1 TXN RACK1
0.106898093621397	2	83	8.19852544506384	Regulation of release of sequestered calcium ion into cytosol	http://amigo.geneontology.org/amigo/term/GO:0051279	CALM2 CALM1
0.107137884878847	4	377	3.60996080604933	Hemostasis	http://amigo.geneontology.org/amigo/term/GO:0007599	MYL12A HSPB1 H3-3B ACTG1
0.107837193202796	4	378	3.60041064518676	Coagulation	http://amigo.geneontology.org/amigo/term/GO:0050817	MYL12A HSPB1 H3-3B ACTG1
0.108229153884688	2	84	8.10092395167022	Nucleoside triphosphate biosynthetic process	http://amigo.geneontology.org/amigo/term/GO:0009142	ATP5PF TMSB4X
0.108229153884688	2	84	8.10092395167022	Negative regulation of transporter activity	http://amigo.geneontology.org/amigo/term/GO:0032410	CALM2 CALM1
0.108229153884688	5	566	3.00564316228047	Establishment of protein localization to organelle	http://amigo.geneontology.org/amigo/term/GO:0072594	RAN SRP14 FAU CALM1 UBA52
0.108383153875774	1	9	37.804311774461	Ribosomal small subunit export from nucleus	http://amigo.geneontology.org/amigo/term/GO:0000056	RAN
0.108383153875774	3	217	4.70376229451819	Response to reactive oxygen species	http://amigo.geneontology.org/amigo/term/GO:0000302	GSTP1 TXN RACK1
0.108383153875774	1	9	37.804311774461	Cytoplasmic sequestering of NF-kappaB	http://amigo.geneontology.org/amigo/term/GO:0007253	TMSB4X
0.108383153875774	1	9	37.804311774461	Nucleobase transport	http://amigo.geneontology.org/amigo/term/GO:0015851	SLC25A5
0.108383153875774	1	9	37.804311774461	Skeletal muscle tissue growth	http://amigo.geneontology.org/amigo/term/GO:0048630	NACA
0.108383153875774	1	9	37.804311774461	Positive regulation of mitochondrial depolarization	http://amigo.geneontology.org/amigo/term/GO:0051901	RACK1
0.108383153875774	1	9	37.804311774461	Modulation by symbiont of host defense response	http://amigo.geneontology.org/amigo/term/GO:0052031	UBA52
0.108383153875774	1	9	37.804311774461	Negative regulation of smooth muscle cell chemotaxis	http://amigo.geneontology.org/amigo/term/GO:0071672	GSTP1
0.108383153875774	1	9	37.804311774461	Positive regulation of smooth muscle cell chemotaxis	http://amigo.geneontology.org/amigo/term/GO:0071673	MDK
0.108383153875774	1	9	37.804311774461	Regulation of arachidonic acid secretion	http://amigo.geneontology.org/amigo/term/GO:0090237	ATP5PF
0.108383153875774	1	9	37.804311774461	Mitochondrial respirasome assembly	http://amigo.geneontology.org/amigo/term/GO:0097250	COX7A2
0.108383153875774	1	9	37.804311774461	Axo-dendritic protein transport	http://amigo.geneontology.org/amigo/term/GO:0099640	HSPB1
0.108383153875774	1	9	37.804311774461	Regulation of mitophagy	http://amigo.geneontology.org/amigo/term/GO:1901524	SLC25A5
0.108383153875774	1	9	37.804311774461	Regulation of guanyl-nucleotide exchange factor activity	http://amigo.geneontology.org/amigo/term/GO:1905097	STMN1
0.109049442650871	3	218	4.68218540325893	Response to hexose	http://amigo.geneontology.org/amigo/term/GO:0009746	DYNLL1 KRT18 RACK1
0.109049442650871	8	1222	2.22742262500916	Regulation of organelle organization	http://amigo.geneontology.org/amigo/term/GO:0033043	SLC25A5 TMSB10 PFN1 MDK STMN1 H3-3B ACTG1 TMSB4X
0.109198427434276	2	86	7.91253037139882	Regulation of translational initiation	http://amigo.geneontology.org/amigo/term/GO:0006446	HSPB1 EIF1
0.109198427434276	2	86	7.91253037139882	Smooth muscle cell migration	http://amigo.geneontology.org/amigo/term/GO:0014909	GSTP1 MDK
0.109711218324645	3	219	4.66080556123492	Nuclear export	http://amigo.geneontology.org/amigo/term/GO:0051168	SEM1 RAN TXN
0.110797244456217	6	781	2.61387046840063	Cation homeostasis	http://amigo.geneontology.org/amigo/term/GO:0055080	FTL SKP1 TPT1 ATP6V1G1 CALM2 CALM1
0.114167838795402	7	1006	2.36746684074657	Amide biosynthetic process	http://amigo.geneontology.org/amigo/term/GO:0043604	ELOB HSPB1 FAU EIF1 NACA RACK1 UBA52
0.114333381440916	5	581	2.92804480180851	Regulation of protein transport	http://amigo.geneontology.org/amigo/term/GO:0051223	DYNLL1 OAZ1 RAN TXN RACK1
0.115589814625258	5	583	2.91800005120197	Wound healing	http://amigo.geneontology.org/amigo/term/GO:0042060	MYL12A HSPB1 H3-3B ACTG1 NACA
0.115830991271963	1	10	34.0238805970149	Response to fructose	http://amigo.geneontology.org/amigo/term/GO:0009750	KRT18
0.115830991271963	3	225	4.53651741293532	Positive regulation of peptidase activity	http://amigo.geneontology.org/amigo/term/GO:0010952	HSPE1 BEX3 RACK1
0.115830991271963	1	10	34.0238805970149	Response to insecticide	http://amigo.geneontology.org/amigo/term/GO:0017085	UBA52
0.115830991271963	11	1982	1.88830820669609	Locomotion	http://amigo.geneontology.org/amigo/term/GO:0040011	TMSB10 GSTP1 HSPB1 PFN1 MDK IQCG SLIRP CFL1 ACTG1 RACK1 TMSB4X
0.115830991271963	1	10	34.0238805970149	Hepoxilin metabolic process	http://amigo.geneontology.org/amigo/term/GO:0051121	GSTP1
0.115830991271963	1	10	34.0238805970149	Hepoxilin biosynthetic process	http://amigo.geneontology.org/amigo/term/GO:0051122	GSTP1
0.115830991271963	1	10	34.0238805970149	Positive regulation of ligase activity	http://amigo.geneontology.org/amigo/term/GO:0051351	TMSB4X
0.115830991271963	6	793	2.57431631251059	Inorganic ion homeostasis	http://amigo.geneontology.org/amigo/term/GO:0098771	FTL SKP1 TPT1 ATP6V1G1 CALM2 CALM1
0.115830991271963	1	10	34.0238805970149	Protein localization to presynapse	http://amigo.geneontology.org/amigo/term/GO:1905383	HSPB1
0.115830991271963	1	10	34.0238805970149	Negative regulation of fatty acid transport	http://amigo.geneontology.org/amigo/term/GO:2000192	ATP5PF
0.115830991271963	1	10	34.0238805970149	Positive regulation of hepatocyte proliferation	http://amigo.geneontology.org/amigo/term/GO:2000347	MDK
0.116319230034155	4	396	3.43675561586009	Cellular process involved in reproduction in multicellular organism	http://amigo.geneontology.org/amigo/term/GO:0022412	DYNLL1 MDK IQCG SLIRP
0.117753551805022	5	590	2.88337971161143	Activation of immune response	http://amigo.geneontology.org/amigo/term/GO:0002253	PSMA4 PSMA7 SKP1 SEM1 ACTG1
0.117753551805022	4	398	3.41948548713718	Antigen processing and presentation	http://amigo.geneontology.org/amigo/term/GO:0019882	PSMA4 DYNLL1 PSMA7 SEM1
0.118077977537964	2	92	7.39649578195977	Iron ion transport	http://amigo.geneontology.org/amigo/term/GO:0006826	FTL ATP6V1G1
0.118077977537964	4	399	3.41091534807167	Microtubule-based movement	http://amigo.geneontology.org/amigo/term/GO:0007018	DYNLL1 HSPB1 IQCG SLIRP
0.118077977537964	2	92	7.39649578195977	Cellular response to hydrogen peroxide	http://amigo.geneontology.org/amigo/term/GO:0070301	TXN RACK1
0.118077977537964	2	92	7.39649578195977	Regulation of calcium ion transmembrane transporter activity	http://amigo.geneontology.org/amigo/term/GO:1901019	CALM2 CALM1
0.118077977537964	4	399	3.41091534807167	Regulation of cation transmembrane transport	http://amigo.geneontology.org/amigo/term/GO:1904062	CALM2 NDUFA4 CALM1 TMSB4X
0.118077977537964	2	92	7.39649578195977	Negative regulation of cation transmembrane transport	http://amigo.geneontology.org/amigo/term/GO:1904063	CALM2 CALM1
0.118119339171579	4	400	3.40238805970149	Cellular amino acid metabolic process	http://amigo.geneontology.org/amigo/term/GO:0006520	PSMA4 PSMA7 OAZ1 SEM1
0.118505307377124	3	230	4.43789746917586	Negative regulation of protein kinase activity	http://amigo.geneontology.org/amigo/term/GO:0006469	GSTP1 HSPB1 RACK1
0.118624495265728	4	401	3.39390330144787	Regulation of innate immune response	http://amigo.geneontology.org/amigo/term/GO:0045088	PSMA4 PSMA7 SKP1 SEM1
0.119388158745767	3	231	4.41868579182012	Microtubule cytoskeleton organization involved in mitosis	http://amigo.geneontology.org/amigo/term/GO:1902850	DYNLL1 STMN1 RAN
0.119771145665775	5	596	2.85435239907843	Negative regulation of protein modification process	http://amigo.geneontology.org/amigo/term/GO:0031400	GSTP1 HSPB1 CALM2 CALM1 RACK1
0.119771145665775	9	1500	2.0414328358209	Organonitrogen compound catabolic process	http://amigo.geneontology.org/amigo/term/GO:1901565	PSMA4 PSMA7 ELOB OAZ1 SKP1 SEM1 HINT1 RACK1 UBA52
0.121084514476982	2	94	7.23912353127977	Regulation of striated muscle contraction	http://amigo.geneontology.org/amigo/term/GO:0006942	CALM2 CALM1
0.121084514476982	1	11	30.9308005427408	Establishment of viral latency	http://amigo.geneontology.org/amigo/term/GO:0019043	HMGA1
0.121084514476982	2	95	7.16292223095051	Regulation of cytokinesis	http://amigo.geneontology.org/amigo/term/GO:0032465	CALM2 CALM1
0.121084514476982	4	406	3.35210646276009	Regulation of cellular component size	http://amigo.geneontology.org/amigo/term/GO:0032535	TMSB10 PFN1 CRABP2 TMSB4X
0.121084514476982	1	11	30.9308005427408	Gas homeostasis	http://amigo.geneontology.org/amigo/term/GO:0033483	GSTP1
0.121084514476982	7	1032	2.30782135832466	Regulation of cellular component biogenesis	http://amigo.geneontology.org/amigo/term/GO:0044087	TMSB10 PFN1 STMN1 ACTG1 TRABD2A RACK1 TMSB4X
0.121084514476982	4	405	3.36038326884098	Response to steroid hormone	http://amigo.geneontology.org/amigo/term/GO:0048545	GSTP1 MDK H3-3B CALM1
0.121084514476982	1	11	30.9308005427408	Positive regulation of collateral sprouting	http://amigo.geneontology.org/amigo/term/GO:0048672	CRABP2
0.121084514476982	1	11	30.9308005427408	Modification of postsynaptic actin cytoskeleton	http://amigo.geneontology.org/amigo/term/GO:0098885	PFN1
0.121084514476982	1	11	30.9308005427408	Regulation of transcription from RNA polymerase II promoter involved in heart development	http://amigo.geneontology.org/amigo/term/GO:1901213	NACA
0.121084514476982	3	234	4.36203597397627	Negative regulation of neuron death	http://amigo.geneontology.org/amigo/term/GO:1901215	CRLF1 MDK RACK1
0.121084514476982	1	11	30.9308005427408	Positive regulation of autophagy of mitochondrion	http://amigo.geneontology.org/amigo/term/GO:1903599	SLC25A5
0.121084514476982	1	11	30.9308005427408	Positive regulation of membrane depolarization	http://amigo.geneontology.org/amigo/term/GO:1904181	RACK1
0.121216420916812	3	235	4.34347411876786	Regulation of cysteine-type endopeptidase activity involved in apoptotic process	http://amigo.geneontology.org/amigo/term/GO:0043281	HSPE1 BEX3 RACK1
0.122451578179248	6	815	2.50482556542441	Cellular component morphogenesis	http://amigo.geneontology.org/amigo/term/GO:0032989	MDK STMN1 SLIRP CRABP2 CFL1 ACTG1
0.123197299413011	7	1040	2.29006888633754	Protein localization to organelle	http://amigo.geneontology.org/amigo/term/GO:0033365	SKP1 RAN TXN SRP14 FAU CALM1 UBA52
0.125620631001395	3	239	4.2707799912571	Regulation of heart contraction	http://amigo.geneontology.org/amigo/term/GO:0008016	CALM2 ATP5PF CALM1
0.125620631001395	5	609	2.79342205230008	Regulation of establishment of protein localization	http://amigo.geneontology.org/amigo/term/GO:0070201	DYNLL1 OAZ1 RAN TXN RACK1
0.127303877658482	6	824	2.47746703376322	Regulation of kinase activity	http://amigo.geneontology.org/amigo/term/GO:0043549	GSTP1 HSPB1 TXN CALM2 CALM1 RACK1
0.128007879636307	2	99	6.87351123172019	Muscle cell migration	http://amigo.geneontology.org/amigo/term/GO:0014812	GSTP1 MDK
0.128007879636307	5	615	2.76616915422886	Cellular component disassembly	http://amigo.geneontology.org/amigo/term/GO:0022411	SLC25A5 STMN1 HMGA1 CFL1 CALM1
0.128007879636307	3	242	4.21783643764648	Response to topologically incorrect protein	http://amigo.geneontology.org/amigo/term/GO:0035966	HSPB1 HSPE1 RACK1
0.128007879636307	1	12	28.3532338308458	Regulation of Golgi to plasma membrane protein transport	http://amigo.geneontology.org/amigo/term/GO:0042996	RACK1
0.128007879636307	1	12	28.3532338308458	Regulation of ligase activity	http://amigo.geneontology.org/amigo/term/GO:0051340	TMSB4X
0.128007879636307	1	12	28.3532338308458	Response to defenses of other organism	http://amigo.geneontology.org/amigo/term/GO:0052173	UBA52
0.128007879636307	1	12	28.3532338308458	Response to host defenses	http://amigo.geneontology.org/amigo/term/GO:0052200	UBA52
0.128007879636307	1	12	28.3532338308458	Thrombin-activated receptor signaling pathway	http://amigo.geneontology.org/amigo/term/GO:0070493	STMN1
0.128007879636307	1	12	28.3532338308458	Mesenchymal stem cell differentiation	http://amigo.geneontology.org/amigo/term/GO:0072497	KRT18
0.128007879636307	1	12	28.3532338308458	Response to host	http://amigo.geneontology.org/amigo/term/GO:0075136	UBA52
0.128007879636307	1	12	28.3532338308458	Postsynaptic actin cytoskeleton organization	http://amigo.geneontology.org/amigo/term/GO:0098974	ACTG1
0.1280970866049	3	243	4.20047908605123	Regulation of epithelial cell migration	http://amigo.geneontology.org/amigo/term/GO:0010632	HSPB1 PFN1 TMSB4X
0.128498337468116	2	100	6.80477611940299	Negative regulation of ion transmembrane transport	http://amigo.geneontology.org/amigo/term/GO:0034766	CALM2 CALM1
0.128498337468116	2	100	6.80477611940299	Protein localization to cell junction	http://amigo.geneontology.org/amigo/term/GO:1902414	HSPB1 ACTG1
0.13010089173541	3	245	4.16618946085897	Extrinsic apoptotic signaling pathway	http://amigo.geneontology.org/amigo/term/GO:0097191	GSTP1 KRT18 BEX3
0.130266733780114	4	422	3.22501237886397	Positive regulation of proteolysis	http://amigo.geneontology.org/amigo/term/GO:0045862	ELOB HSPE1 BEX3 RACK1
0.131431250355324	5	622	2.73503863320056	Regulation of transmembrane transport	http://amigo.geneontology.org/amigo/term/GO:0034762	OAZ1 CALM2 NDUFA4 CALM1 TMSB4X
0.132103045722077	2	102	6.67134913666959	Positive regulation of proteasomal ubiquitin-dependent protein catabolic process	http://amigo.geneontology.org/amigo/term/GO:0032436	ELOB RACK1
0.132103045722077	2	102	6.67134913666959	Oligodendrocyte differentiation	http://amigo.geneontology.org/amigo/term/GO:0048709	GSTP1 MDK
0.133708260614302	1	13	26.1722158438576	Negative regulation of acute inflammatory response	http://amigo.geneontology.org/amigo/term/GO:0002674	GSTP1
0.133708260614302	1	13	26.1722158438576	Polyamine biosynthetic process	http://amigo.geneontology.org/amigo/term/GO:0006596	OAZ1
0.133708260614302	1	13	26.1722158438576	ER overload response	http://amigo.geneontology.org/amigo/term/GO:0006983	ATG10
0.133708260614302	1	13	26.1722158438576	Short-term memory	http://amigo.geneontology.org/amigo/term/GO:0007614	MDK
0.133708260614302	1	13	26.1722158438576	Heat acclimation	http://amigo.geneontology.org/amigo/term/GO:0010286	HSBP1
0.133708260614302	1	13	26.1722158438576	Viral latency	http://amigo.geneontology.org/amigo/term/GO:0019042	HMGA1
0.133708260614302	2	103	6.60657875670193	Regulation of blood vessel endothelial cell migration	http://amigo.geneontology.org/amigo/term/GO:0043535	HSPB1 TMSB4X
0.133708260614302	1	13	26.1722158438576	Tetrahydrobiopterin metabolic process	http://amigo.geneontology.org/amigo/term/GO:0046146	CALM1
0.133708260614302	1	13	26.1722158438576	Regulation of skeletal muscle fiber development	http://amigo.geneontology.org/amigo/term/GO:0048742	NACA
0.133708260614302	6	841	2.42738743855041	Positive regulation of hydrolase activity	http://amigo.geneontology.org/amigo/term/GO:0051345	PFN1 HSPE1 CALM2 BEX3 CALM1 RACK1
0.133708260614302	1	13	26.1722158438576	Cellular heat acclimation	http://amigo.geneontology.org/amigo/term/GO:0070370	HSBP1
0.133708260614302	1	13	26.1722158438576	Hepatocyte apoptotic process	http://amigo.geneontology.org/amigo/term/GO:0097284	KRT18
0.133708260614302	1	13	26.1722158438576	Positive regulation of ubiquitin protein ligase activity	http://amigo.geneontology.org/amigo/term/GO:1904668	SKP1
0.133714124417022	2	104	6.54305396096441	Regulation of calcium ion transport into cytosol	http://amigo.geneontology.org/amigo/term/GO:0010522	CALM2 CALM1
0.133936160323383	3	251	4.06659927454362	Stress-activated MAPK cascade	http://amigo.geneontology.org/amigo/term/GO:0051403	GSTP1 SKP1 UBA52
0.135613062120203	2	105	6.48073916133618	Negative regulation of intrinsic apoptotic signaling pathway	http://amigo.geneontology.org/amigo/term/GO:2001243	HSPB1 TPT1
0.13647226241291	4	433	3.14308365792286	Protein targeting	http://amigo.geneontology.org/amigo/term/GO:0006605	SRP14 FAU NACA UBA52
0.138343180319007	4	439	3.10012579471662	Purine ribonucleotide metabolic process	http://amigo.geneontology.org/amigo/term/GO:0009150	RAN ATP5PF HINT1 TMSB4X
0.138343180319007	2	108	6.30071862907684	Positive regulation of endothelial cell migration	http://amigo.geneontology.org/amigo/term/GO:0010595	HSPB1 TMSB4X
0.138343180319007	1	14	24.3027718550107	Protein nitrosylation	http://amigo.geneontology.org/amigo/term/GO:0017014	TXN
0.138343180319007	1	14	24.3027718550107	Peptidyl-cysteine S-nitrosylation	http://amigo.geneontology.org/amigo/term/GO:0018119	TXN
0.138343180319007	1	14	24.3027718550107	Protein oxidation	http://amigo.geneontology.org/amigo/term/GO:0018158	TRABD2A
0.138343180319007	1	14	24.3027718550107	Cerebellar granular layer development	http://amigo.geneontology.org/amigo/term/GO:0021681	MDK
0.138343180319007	1	14	24.3027718550107	Negative regulation of microtubule polymerization	http://amigo.geneontology.org/amigo/term/GO:0031115	STMN1
0.138343180319007	1	14	24.3027718550107	Regulation of prostaglandin secretion	http://amigo.geneontology.org/amigo/term/GO:0032306	ATP5PF
0.138343180319007	3	255	4.00280948200176	Negative regulation of kinase activity	http://amigo.geneontology.org/amigo/term/GO:0033673	GSTP1 HSPB1 RACK1
0.138343180319007	1	14	24.3027718550107	Cellular response to increased oxygen levels	http://amigo.geneontology.org/amigo/term/GO:0036295	ATP6V1G1
0.138343180319007	1	14	24.3027718550107	Negative regulation of JUN kinase activity	http://amigo.geneontology.org/amigo/term/GO:0043508	GSTP1
0.138343180319007	1	14	24.3027718550107	Neutrophil extravasation	http://amigo.geneontology.org/amigo/term/GO:0072672	MDK
0.138343180319007	1	14	24.3027718550107	Inflammatory response to wounding	http://amigo.geneontology.org/amigo/term/GO:0090594	MDK
0.138343180319007	1	14	24.3027718550107	Protein transport along microtubule	http://amigo.geneontology.org/amigo/term/GO:0098840	HSPB1
0.138343180319007	1	14	24.3027718550107	Microtubule-based protein transport	http://amigo.geneontology.org/amigo/term/GO:0099118	HSPB1
0.138343180319007	1	14	24.3027718550107	Postsynaptic cytoskeleton organization	http://amigo.geneontology.org/amigo/term/GO:0099188	ACTG1
0.138343180319007	1	14	24.3027718550107	Negative regulation of mitochondrial outer membrane permeabilization involved in apoptotic signaling pathway	http://amigo.geneontology.org/amigo/term/GO:1901029	SLC25A5
0.138343180319007	1	14	24.3027718550107	Regulation of high voltage-gated calcium channel activity	http://amigo.geneontology.org/amigo/term/GO:1901841	CALM1
0.138343180319007	1	14	24.3027718550107	Regulation of RNA polymerase II regulatory region sequence-specific DNA binding	http://amigo.geneontology.org/amigo/term/GO:1903025	TMSB4X
0.138343180319007	1	14	24.3027718550107	Positive regulation of ATP biosynthetic process	http://amigo.geneontology.org/amigo/term/GO:2001171	TMSB4X
0.140574614345077	4	442	3.07908421692443	Golgi vesicle transport	http://amigo.geneontology.org/amigo/term/GO:0048193	FTL DYNLL1 KRT18 RACK1
0.142203486086243	8	1337	2.03583429151922	Cellular amide metabolic process	http://amigo.geneontology.org/amigo/term/GO:0043603	GSTP1 ELOB HSPB1 FAU EIF1 NACA RACK1 UBA52
0.143165749061413	3	262	3.89586419049789	Nucleobase-containing compound transport	http://amigo.geneontology.org/amigo/term/GO:0015931	SLC25A5 SEM1 RAN
0.143825341225691	4	446	3.0514691118399	Negative regulation of cell cycle process	http://amigo.geneontology.org/amigo/term/GO:0010948	PSMA4 PSMA7 SKP1 SEM1
0.144368160164228	1	15	22.6825870646766	Positive regulation of keratinocyte proliferation	http://amigo.geneontology.org/amigo/term/GO:0010838	MDK
0.144368160164228	9	1595	1.91984279230805	Regulation of phosphate metabolic process	http://amigo.geneontology.org/amigo/term/GO:0019220	CRLF1 GSTP1 DYNLL1 HSPB1 TXN CALM2 CALM1 RACK1 TMSB4X
0.144368160164228	7	1102	2.16122653520059	Carboxylic acid metabolic process	http://amigo.geneontology.org/amigo/term/GO:0019752	PSMA4 GSTP1 PSMA7 OAZ1 LDHB SEM1 CRABP2
0.144368160164228	1	15	22.6825870646766	Dentate gyrus development	http://amigo.geneontology.org/amigo/term/GO:0021542	MDK
0.144368160164228	2	112	6.07569296375266	Flagellated sperm motility	http://amigo.geneontology.org/amigo/term/GO:0030317	IQCG SLIRP
0.144368160164228	1	15	22.6825870646766	Proteasome assembly	http://amigo.geneontology.org/amigo/term/GO:0043248	SEM1
0.144368160164228	9	1595	1.91984279230805	Regulation of phosphorus metabolic process	http://amigo.geneontology.org/amigo/term/GO:0051174	CRLF1 GSTP1 DYNLL1 HSPB1 TXN CALM2 CALM1 RACK1 TMSB4X
0.144368160164228	1	15	22.6825870646766	Sequestering of metal ion	http://amigo.geneontology.org/amigo/term/GO:0051238	FTL
0.144368160164228	2	112	6.07569296375266	Sperm motility	http://amigo.geneontology.org/amigo/term/GO:0097722	IQCG SLIRP
0.144368160164228	1	15	22.6825870646766	Protein localization to nucleolus	http://amigo.geneontology.org/amigo/term/GO:1902570	RAN
0.144368160164228	1	15	22.6825870646766	Regulation of GTP binding	http://amigo.geneontology.org/amigo/term/GO:1904424	STMN1
0.144368160164228	2	112	6.07569296375266	Amyloid fibril formation	http://amigo.geneontology.org/amigo/term/GO:1990000	H3-3B UBA52
0.145811826308126	2	113	6.02192576938317	Regulation of nucleocytoplasmic transport	http://amigo.geneontology.org/amigo/term/GO:0046822	RAN TXN
0.146336127667555	3	267	3.82290793224887	Regulation of intracellular protein transport	http://amigo.geneontology.org/amigo/term/GO:0033157	OAZ1 RAN TXN
0.146336127667555	3	267	3.82290793224887	Positive regulation of protein catabolic process	http://amigo.geneontology.org/amigo/term/GO:0045732	ELOB OAZ1 RACK1
0.147239802433474	3	268	3.80864335041212	Stress-activated protein kinase signaling cascade	http://amigo.geneontology.org/amigo/term/GO:0031098	GSTP1 SKP1 UBA52
0.147239802433474	3	268	3.80864335041212	Regulation of cysteine-type endopeptidase activity	http://amigo.geneontology.org/amigo/term/GO:2000116	HSPE1 BEX3 RACK1
0.147258857126395	8	1355	2.00878999834774	Regulation of phosphorylation	http://amigo.geneontology.org/amigo/term/GO:0042325	CRLF1 GSTP1 DYNLL1 HSPB1 TXN CALM2 CALM1 RACK1
0.149425605871247	4	456	2.98455092956271	Ribonucleotide metabolic process	http://amigo.geneontology.org/amigo/term/GO:0009259	RAN ATP5PF HINT1 TMSB4X
0.15018246087794	1	16	21.2649253731343	Ribosomal subunit export from nucleus	http://amigo.geneontology.org/amigo/term/GO:0000054	RAN
0.15018246087794	1	16	21.2649253731343	Ribosome localization	http://amigo.geneontology.org/amigo/term/GO:0033750	RAN
0.15018246087794	1	16	21.2649253731343	Positive regulation by host of viral process	http://amigo.geneontology.org/amigo/term/GO:0044794	CFL1
0.15018246087794	1	16	21.2649253731343	Negative regulation of nitric oxide biosynthetic process	http://amigo.geneontology.org/amigo/term/GO:0045019	DYNLL1
0.15018246087794	3	272	3.75263388937665	Positive regulation of growth	http://amigo.geneontology.org/amigo/term/GO:0045927	H3-3B CRABP2 NACA
0.15018246087794	2	116	5.86618630983016	Regulation of oxidoreductase activity	http://amigo.geneontology.org/amigo/term/GO:0051341	NDUFA4 CALM1
0.15018246087794	1	16	21.2649253731343	Negative regulation of nitric oxide metabolic process	http://amigo.geneontology.org/amigo/term/GO:1904406	DYNLL1
0.15018246087794	1	16	21.2649253731343	Regulation of hepatocyte proliferation	http://amigo.geneontology.org/amigo/term/GO:2000345	MDK
0.15018246087794	1	16	21.2649253731343	Positive regulation of neuron migration	http://amigo.geneontology.org/amigo/term/GO:2001224	MDK
0.152677417995947	3	274	3.72524240113302	Spindle organization	http://amigo.geneontology.org/amigo/term/GO:0007051	DYNLL1 STMN1 RAN
0.153816054432939	3	275	3.7116960651289	Heart contraction	http://amigo.geneontology.org/amigo/term/GO:0060047	CALM2 ATP5PF CALM1
0.154810998693112	1	17	20.0140474100088	DNA unwinding involved in DNA replication	http://amigo.geneontology.org/amigo/term/GO:0006268	HMGA1
0.154810998693112	1	17	20.0140474100088	Polyamine metabolic process	http://amigo.geneontology.org/amigo/term/GO:0006595	OAZ1
0.154810998693112	4	467	2.91425101473361	Ribose phosphate metabolic process	http://amigo.geneontology.org/amigo/term/GO:0019693	RAN ATP5PF HINT1 TMSB4X
0.154810998693112	1	17	20.0140474100088	Prostaglandin secretion	http://amigo.geneontology.org/amigo/term/GO:0032310	ATP5PF
0.154810998693112	2	119	5.71829926000251	DNA duplex unwinding	http://amigo.geneontology.org/amigo/term/GO:0032508	HMGA1 UBA52
0.154810998693112	1	17	20.0140474100088	Cytoplasmic sequestering of transcription factor	http://amigo.geneontology.org/amigo/term/GO:0042994	TMSB4X
0.154810998693112	7	1135	2.09838911171017	Oxoacid metabolic process	http://amigo.geneontology.org/amigo/term/GO:0043436	PSMA4 GSTP1 PSMA7 OAZ1 LDHB SEM1 CRABP2
0.154810998693112	2	120	5.67064676616915	Protein depolymerization	http://amigo.geneontology.org/amigo/term/GO:0051261	STMN1 CFL1
0.154810998693112	1	17	20.0140474100088	Interleukin-27-mediated signaling pathway	http://amigo.geneontology.org/amigo/term/GO:0070106	CRLF1
0.154810998693112	1	17	20.0140474100088	Hepatocyte differentiation	http://amigo.geneontology.org/amigo/term/GO:0070365	KRT18
0.154810998693112	1	17	20.0140474100088	RRNA-containing ribonucleoprotein complex export from nucleus	http://amigo.geneontology.org/amigo/term/GO:0071428	RAN
0.154810998693112	1	17	20.0140474100088	Modification of postsynaptic structure	http://amigo.geneontology.org/amigo/term/GO:0099010	PFN1
0.154810998693112	1	17	20.0140474100088	Negative regulation of voltage-gated calcium channel activity	http://amigo.geneontology.org/amigo/term/GO:1901386	CALM1
0.154810998693112	2	120	5.67064676616915	Regulation of ATP metabolic process	http://amigo.geneontology.org/amigo/term/GO:1903578	COX7A2 TMSB4X
0.154810998693112	1	17	20.0140474100088	Positive regulation of vascular endothelial cell proliferation	http://amigo.geneontology.org/amigo/term/GO:1905564	MDK
0.154810998693112	2	119	5.71829926000251	Mitochondrial transmembrane transport	http://amigo.geneontology.org/amigo/term/GO:1990542	SLC25A5 ATP5PF
0.154810998693112	2	120	5.67064676616915	Positive regulation of ubiquitin-dependent protein catabolic process	http://amigo.geneontology.org/amigo/term/GO:2000060	ELOB RACK1
0.155570891585729	4	469	2.9018235050759	Purine nucleotide metabolic process	http://amigo.geneontology.org/amigo/term/GO:0006163	RAN ATP5PF HINT1 TMSB4X
0.155570891585729	6	903	2.26072296325681	Regulated exocytosis	http://amigo.geneontology.org/amigo/term/GO:0045055	GSTP1 FTL DYNLL1 SRP14 CALM1 TMSB4X
0.159209035877223	7	1145	2.08006256924982	Negative regulation of cellular protein metabolic process	http://amigo.geneontology.org/amigo/term/GO:0032269	GSTP1 PEBP1 HSPB1 CALM2 BEX3 CALM1 RACK1
0.160403630215829	3	285	3.58146111547526	Heart process	http://amigo.geneontology.org/amigo/term/GO:0003015	CALM2 ATP5PF CALM1
0.160403630215829	1	18	18.9021558872305	Regulation of gastrulation	http://amigo.geneontology.org/amigo/term/GO:0010470	RACK1
0.160403630215829	2	124	5.48772267693789	DNA geometric change	http://amigo.geneontology.org/amigo/term/GO:0032392	HMGA1 UBA52
0.160403630215829	1	18	18.9021558872305	Estrous cycle	http://amigo.geneontology.org/amigo/term/GO:0044849	MDK
0.160403630215829	1	18	18.9021558872305	Actin filament severing	http://amigo.geneontology.org/amigo/term/GO:0051014	CFL1
0.160403630215829	2	124	5.48772267693789	Cilium movement involved in cell motility	http://amigo.geneontology.org/amigo/term/GO:0060294	IQCG SLIRP
0.160403630215829	1	18	18.9021558872305	Positive regulation of sphingolipid biosynthetic process	http://amigo.geneontology.org/amigo/term/GO:0090154	RACK1
0.160403630215829	1	18	18.9021558872305	Positive regulation of ruffle assembly	http://amigo.geneontology.org/amigo/term/GO:1900029	PFN1
0.160403630215829	1	18	18.9021558872305	Regulation of synaptic vesicle endocytosis	http://amigo.geneontology.org/amigo/term/GO:1900242	CALM1
0.160403630215829	1	18	18.9021558872305	Regulation of cell proliferation involved in heart morphogenesis	http://amigo.geneontology.org/amigo/term/GO:2000136	NACA
0.160403630215829	1	18	18.9021558872305	Positive regulation of ceramide biosynthetic process	http://amigo.geneontology.org/amigo/term/GO:2000304	RACK1
0.163835681177989	9	1658	1.84689339790793	Cell activation	http://amigo.geneontology.org/amigo/term/GO:0001775	SLC25A5 GSTP1 FTL DYNLL1 MYL12A HSPB1 MDK SRP14 ACTG1
0.16426481521184	2	126	5.40061596778015	Peptidyl-threonine phosphorylation	http://amigo.geneontology.org/amigo/term/GO:0018107	CALM2 CALM1
0.16426481521184	2	126	5.40061596778015	Release of sequestered calcium ion into cytosol	http://amigo.geneontology.org/amigo/term/GO:0051209	CALM2 CALM1
0.16436521265437	7	1159	2.05493670560056	Organic acid metabolic process	http://amigo.geneontology.org/amigo/term/GO:0006082	PSMA4 GSTP1 PSMA7 OAZ1 LDHB SEM1 CRABP2
0.16598473845478	1	19	17.9073055773763	ATP transport	http://amigo.geneontology.org/amigo/term/GO:0015867	SLC25A5
0.16598473845478	1	19	17.9073055773763	Regulation of collateral sprouting	http://amigo.geneontology.org/amigo/term/GO:0048670	CRABP2
0.16598473845478	2	127	5.35809143260078	Negative regulation of sequestering of calcium ion	http://amigo.geneontology.org/amigo/term/GO:0051283	CALM2 CALM1
0.16598473845478	4	484	2.81189095843099	Regulation of endopeptidase activity	http://amigo.geneontology.org/amigo/term/GO:0052548	PEBP1 HSPE1 BEX3 RACK1
0.16598473845478	1	19	17.9073055773763	Cell proliferation involved in heart morphogenesis	http://amigo.geneontology.org/amigo/term/GO:0061323	NACA
0.16598473845478	1	19	17.9073055773763	Monocyte chemotactic protein-1 production	http://amigo.geneontology.org/amigo/term/GO:0071605	GSTP1
0.16598473845478	1	19	17.9073055773763	Regulation of monocyte chemotactic protein-1 production	http://amigo.geneontology.org/amigo/term/GO:0071637	GSTP1
0.16598473845478	1	19	17.9073055773763	Negative regulation of oxidative stress-induced neuron death	http://amigo.geneontology.org/amigo/term/GO:1903204	RACK1
0.16598473845478	3	291	3.50761655639329	Regulation of blood circulation	http://amigo.geneontology.org/amigo/term/GO:1903522	CALM2 ATP5PF CALM1
0.167008956654246	7	1167	2.04084973589635	Regulation of protein phosphorylation	http://amigo.geneontology.org/amigo/term/GO:0001932	CRLF1 GSTP1 HSPB1 TXN CALM2 CALM1 RACK1
0.167618801975824	2	129	5.27502024759921	Blood vessel endothelial cell migration	http://amigo.geneontology.org/amigo/term/GO:0043534	HSPB1 TMSB4X
0.167618801975824	2	129	5.27502024759921	Regulation of sequestering of calcium ion	http://amigo.geneontology.org/amigo/term/GO:0051282	CALM2 CALM1
0.167618801975824	8	1418	1.91954192366798	Regulation of hydrolase activity	http://amigo.geneontology.org/amigo/term/GO:0051336	PEBP1 PFN1 HSPE1 STMN1 CALM2 BEX3 CALM1 RACK1
0.167618801975824	3	293	3.48367378126433	Negative regulation of transferase activity	http://amigo.geneontology.org/amigo/term/GO:0051348	GSTP1 HSPB1 RACK1
0.167618801975824	2	129	5.27502024759921	Epithelial cell apoptotic process	http://amigo.geneontology.org/amigo/term/GO:1904019	MDK KRT18
0.167641799093289	5	705	2.41304117709326	Microtubule cytoskeleton organization	http://amigo.geneontology.org/amigo/term/GO:0000226	DYNLL1 IQCG STMN1 RAN CFL1
0.167641799093289	1	20	17.0119402985075	Nucleosome disassembly	http://amigo.geneontology.org/amigo/term/GO:0006337	HMGA1
0.167641799093289	4	490	2.77745964057265	Response to oxidative stress	http://amigo.geneontology.org/amigo/term/GO:0006979	GSTP1 HSPB1 TXN RACK1
0.167641799093289	1	20	17.0119402985075	Positive regulation of macrophage chemotaxis	http://amigo.geneontology.org/amigo/term/GO:0010759	MDK
0.167641799093289	1	20	17.0119402985075	Negative regulation of tumor necrosis factor-mediated signaling pathway	http://amigo.geneontology.org/amigo/term/GO:0010804	GSTP1
0.167641799093289	1	20	17.0119402985075	Prostaglandin transport	http://amigo.geneontology.org/amigo/term/GO:0015732	ATP5PF
0.167641799093289	2	131	5.19448558733052	Interleukin-1 beta production	http://amigo.geneontology.org/amigo/term/GO:0032611	GSTP1 HSPB1
0.167641799093289	2	131	5.19448558733052	Regulation of interleukin-1 beta production	http://amigo.geneontology.org/amigo/term/GO:0032651	GSTP1 HSPB1
0.167641799093289	1	20	17.0119402985075	Negative regulation of interleukin-8 production	http://amigo.geneontology.org/amigo/term/GO:0032717	TMSB4X
0.167641799093289	1	20	17.0119402985075	Regulation of cholesterol biosynthetic process	http://amigo.geneontology.org/amigo/term/GO:0045540	RAN
0.167641799093289	1	20	17.0119402985075	Negative regulation of nucleocytoplasmic transport	http://amigo.geneontology.org/amigo/term/GO:0046823	TXN
0.167641799093289	1	20	17.0119402985075	Nitric-oxide synthase biosynthetic process	http://amigo.geneontology.org/amigo/term/GO:0051767	GSTP1
0.167641799093289	1	20	17.0119402985075	Regulation of nitric-oxide synthase biosynthetic process	http://amigo.geneontology.org/amigo/term/GO:0051769	GSTP1
0.167641799093289	1	20	17.0119402985075	Regulation of mitochondrial depolarization	http://amigo.geneontology.org/amigo/term/GO:0051900	RACK1
0.167641799093289	8	1421	1.91548940729148	Epithelium development	http://amigo.geneontology.org/amigo/term/GO:0060429	CRLF1 PSMA4 PSMA7 PFN1 MDK KRT18 SEM1 ACTG1
0.167641799093289	1	20	17.0119402985075	Mitochondrion morphogenesis	http://amigo.geneontology.org/amigo/term/GO:0070584	SLIRP
0.167641799093289	1	20	17.0119402985075	Response to nitric oxide	http://amigo.geneontology.org/amigo/term/GO:0071731	TXN
0.167641799093289	4	492	2.76616915422886	Purine-containing compound metabolic process	http://amigo.geneontology.org/amigo/term/GO:0072521	RAN ATP5PF HINT1 TMSB4X
0.167641799093289	1	20	17.0119402985075	Regulation of sterol biosynthetic process	http://amigo.geneontology.org/amigo/term/GO:0106118	RAN
0.167641799093289	1	20	17.0119402985075	Negative regulation of endoplasmic reticulum unfolded protein response	http://amigo.geneontology.org/amigo/term/GO:1900102	RACK1
0.167641799093289	1	20	17.0119402985075	Nucleotide transmembrane transport	http://amigo.geneontology.org/amigo/term/GO:1901679	SLC25A5
0.167641799093289	1	20	17.0119402985075	Negative regulation of oxidative stress-induced intrinsic apoptotic signaling pathway	http://amigo.geneontology.org/amigo/term/GO:1902176	HSPB1
0.167641799093289	1	20	17.0119402985075	Negative regulation of transcription regulatory region DNA binding	http://amigo.geneontology.org/amigo/term/GO:2000678	TMSB4X
0.169933257855278	6	942	2.16712615267611	Positive regulation of phosphorus metabolic process	http://amigo.geneontology.org/amigo/term/GO:0010562	CRLF1 TXN CALM2 CALM1 RACK1 TMSB4X
0.169933257855278	6	942	2.16712615267611	Positive regulation of phosphate metabolic process	http://amigo.geneontology.org/amigo/term/GO:0045937	CRLF1 TXN CALM2 CALM1 RACK1 TMSB4X
0.17009187990932	3	300	3.40238805970149	Positive regulation of protein-containing complex assembly	http://amigo.geneontology.org/amigo/term/GO:0031334	PFN1 TRABD2A RACK1
0.17009187990932	2	133	5.11637302210751	Sequestering of calcium ion	http://amigo.geneontology.org/amigo/term/GO:0051208	CALM2 CALM1
0.17009187990932	2	133	5.11637302210751	Modulation of process of other organism involved in symbiotic interaction	http://amigo.geneontology.org/amigo/term/GO:0051817	CFL1 UBA52
0.17122566725607	3	301	3.39108444488521	Protein-containing complex localization	http://amigo.geneontology.org/amigo/term/GO:0031503	DYNLL1 SEM1 RAN
0.17161813987785	1	21	16.2018479033404	Leukocyte migration involved in inflammatory response	http://amigo.geneontology.org/amigo/term/GO:0002523	MDK
0.17161813987785	1	21	16.2018479033404	Positive regulation of cellular extravasation	http://amigo.geneontology.org/amigo/term/GO:0002693	MDK
0.17161813987785	2	135	5.04057490326147	Peptidyl-threonine modification	http://amigo.geneontology.org/amigo/term/GO:0018210	CALM2 CALM1
0.17161813987785	1	21	16.2018479033404	Viral translation	http://amigo.geneontology.org/amigo/term/GO:0019081	UBA52
0.17161813987785	2	135	5.04057490326147	Glial cell development	http://amigo.geneontology.org/amigo/term/GO:0021782	GSTP1 MDK
0.17161813987785	1	21	16.2018479033404	Positive regulation of superoxide anion generation	http://amigo.geneontology.org/amigo/term/GO:0032930	GSTP1
0.17161813987785	1	21	16.2018479033404	Error-prone translesion synthesis	http://amigo.geneontology.org/amigo/term/GO:0042276	UBA52
0.17161813987785	5	717	2.37265555069839	Negative regulation of cellular component organization	http://amigo.geneontology.org/amigo/term/GO:0051129	SLC25A5 TMSB10 PFN1 STMN1 TMSB4X
0.17161813987785	3	302	3.37985568844519	Protein localization to plasma membrane	http://amigo.geneontology.org/amigo/term/GO:0072659	MYL12A KRT18 RACK1
0.17161813987785	2	134	5.07819113388282	Positive regulation of proteasomal protein catabolic process	http://amigo.geneontology.org/amigo/term/GO:1901800	ELOB RACK1
0.17161813987785	1	21	16.2018479033404	Regulation of establishment of cell polarity	http://amigo.geneontology.org/amigo/term/GO:2000114	RACK1
0.17161813987785	1	21	16.2018479033404	Regulation of ATP biosynthetic process	http://amigo.geneontology.org/amigo/term/GO:2001169	TMSB4X
0.171765822039975	7	1192	1.9980466793549	Positive regulation of cellular component organization	http://amigo.geneontology.org/amigo/term/GO:0051130	SLC25A5 PFN1 MDK H3-3B CRABP2 TRABD2A RACK1
0.172946428030429	5	721	2.35949241310783	Cell part morphogenesis	http://amigo.geneontology.org/amigo/term/GO:0032990	MDK STMN1 SLIRP CRABP2 CFL1
0.172946428030429	2	136	5.00351185250219	Positive regulation of calcium ion transport	http://amigo.geneontology.org/amigo/term/GO:0051928	CALM2 CALM1
0.172946428030429	2	136	5.00351185250219	Cardiac muscle contraction	http://amigo.geneontology.org/amigo/term/GO:0060048	CALM2 CALM1
0.17449838230663	2	137	4.96698986817736	Cilium or flagellum-dependent cell motility	http://amigo.geneontology.org/amigo/term/GO:0001539	IQCG SLIRP
0.17449838230663	2	137	4.96698986817736	Platelet degranulation	http://amigo.geneontology.org/amigo/term/GO:0002576	CALM1 TMSB4X
0.17449838230663	2	137	4.96698986817736	Cilium-dependent cell motility	http://amigo.geneontology.org/amigo/term/GO:0060285	IQCG SLIRP
0.175357762385429	1	22	15.4654002713704	Regulation of oxidative phosphorylation	http://amigo.geneontology.org/amigo/term/GO:0002082	COX7A2
0.175357762385429	2	138	4.93099718797318	RNA export from nucleus	http://amigo.geneontology.org/amigo/term/GO:0006405	SEM1 RAN
0.175357762385429	1	22	15.4654002713704	Chromatin disassembly	http://amigo.geneontology.org/amigo/term/GO:0031498	HMGA1
0.175357762385429	1	22	15.4654002713704	Protein-DNA complex disassembly	http://amigo.geneontology.org/amigo/term/GO:0032986	HMGA1
0.175357762385429	1	22	15.4654002713704	Linoleic acid metabolic process	http://amigo.geneontology.org/amigo/term/GO:0043651	GSTP1
0.175357762385429	1	22	15.4654002713704	Positive regulation of oligodendrocyte differentiation	http://amigo.geneontology.org/amigo/term/GO:0048714	MDK
0.175357762385429	1	22	15.4654002713704	Response to corticosterone	http://amigo.geneontology.org/amigo/term/GO:0051412	CALM1
0.175357762385429	1	22	15.4654002713704	Error-free translesion synthesis	http://amigo.geneontology.org/amigo/term/GO:0070987	UBA52
0.175357762385429	1	22	15.4654002713704	Vascular endothelial cell proliferation	http://amigo.geneontology.org/amigo/term/GO:0101023	MDK
0.175357762385429	1	22	15.4654002713704	Protein localization to cell-cell junction	http://amigo.geneontology.org/amigo/term/GO:0150105	ACTG1
0.175357762385429	1	22	15.4654002713704	Regulation of vascular endothelial cell proliferation	http://amigo.geneontology.org/amigo/term/GO:1905562	MDK
0.176391950771636	3	310	3.29263360616273	Protein localization to nucleus	http://amigo.geneontology.org/amigo/term/GO:0034504	SKP1 RAN TXN
0.177520545272674	3	311	3.28204635984067	Epithelial cell migration	http://amigo.geneontology.org/amigo/term/GO:0010631	HSPB1 PFN1 TMSB4X
0.177537298405005	2	140	4.86055437100213	Response to hydrogen peroxide	http://amigo.geneontology.org/amigo/term/GO:0042542	TXN RACK1
0.177537298405005	4	512	2.65811567164179	Regulation of peptidase activity	http://amigo.geneontology.org/amigo/term/GO:0052547	PEBP1 HSPE1 BEX3 RACK1
0.177537298405005	2	140	4.86055437100213	Ribonucleoprotein complex export from nucleus	http://amigo.geneontology.org/amigo/term/GO:0071426	SEM1 RAN
0.178119036050007	1	23	14.7929915639195	Nucleotide-excision repair, DNA damage recognition	http://amigo.geneontology.org/amigo/term/GO:0000715	UBA52
0.178119036050007	1	23	14.7929915639195	Nucleotide-excision repair, DNA gap filling	http://amigo.geneontology.org/amigo/term/GO:0006297	UBA52
0.178119036050007	1	23	14.7929915639195	Glycerol ether metabolic process	http://amigo.geneontology.org/amigo/term/GO:0006662	TXN
0.178119036050007	1	23	14.7929915639195	Sperm axoneme assembly	http://amigo.geneontology.org/amigo/term/GO:0007288	IQCG
0.178119036050007	1	23	14.7929915639195	Ectoderm development	http://amigo.geneontology.org/amigo/term/GO:0007398	TPT1
0.178119036050007	1	23	14.7929915639195	Positive regulation of nucleotide biosynthetic process	http://amigo.geneontology.org/amigo/term/GO:0030810	TMSB4X
0.178119036050007	1	23	14.7929915639195	Regulation of icosanoid secretion	http://amigo.geneontology.org/amigo/term/GO:0032303	ATP5PF
0.178119036050007	1	23	14.7929915639195	Histone H2A monoubiquitination	http://amigo.geneontology.org/amigo/term/GO:0035518	SKP1
0.178119036050007	1	23	14.7929915639195	Mitochondrial ATP synthesis coupled proton transport	http://amigo.geneontology.org/amigo/term/GO:0042776	ATP5PF
0.178119036050007	1	23	14.7929915639195	Hepatocyte growth factor receptor signaling pathway	http://amigo.geneontology.org/amigo/term/GO:0048012	STMN1
0.178119036050007	2	141	4.82608235418651	Cardiac conduction	http://amigo.geneontology.org/amigo/term/GO:0061337	CALM2 CALM1
0.178119036050007	2	142	4.7920958587345	Ribonucleoprotein complex localization	http://amigo.geneontology.org/amigo/term/GO:0071166	SEM1 RAN
0.178119036050007	3	314	3.25068922901416	Epithelium migration	http://amigo.geneontology.org/amigo/term/GO:0090132	HSPB1 PFN1 TMSB4X
0.178119036050007	1	23	14.7929915639195	Sperm flagellum assembly	http://amigo.geneontology.org/amigo/term/GO:0120316	IQCG
0.178119036050007	1	23	14.7929915639195	Positive regulation of purine nucleotide biosynthetic process	http://amigo.geneontology.org/amigo/term/GO:1900373	TMSB4X
0.178119036050007	1	23	14.7929915639195	Glutathione derivative metabolic process	http://amigo.geneontology.org/amigo/term/GO:1901685	GSTP1
0.178119036050007	1	23	14.7929915639195	Glutathione derivative biosynthetic process	http://amigo.geneontology.org/amigo/term/GO:1901687	GSTP1
0.181190417374518	2	144	4.72553897180763	Transition metal ion transport	http://amigo.geneontology.org/amigo/term/GO:0000041	FTL ATP6V1G1
0.181190417374518	1	24	14.1766169154229	Glycogen catabolic process	http://amigo.geneontology.org/amigo/term/GO:0005980	CALM1
0.181190417374518	2	144	4.72553897180763	Rho protein signal transduction	http://amigo.geneontology.org/amigo/term/GO:0007266	STMN1 CFL1
0.181190417374518	1	24	14.1766169154229	Histone mRNA metabolic process	http://amigo.geneontology.org/amigo/term/GO:0008334	SNRPE
0.181190417374518	1	24	14.1766169154229	Adrenal gland development	http://amigo.geneontology.org/amigo/term/GO:0030325	MDK
0.181190417374518	1	24	14.1766169154229	Negative regulation of organic acid transport	http://amigo.geneontology.org/amigo/term/GO:0032891	ATP5PF
0.181190417374518	1	24	14.1766169154229	Negative regulation of Rho protein signal transduction	http://amigo.geneontology.org/amigo/term/GO:0035024	STMN1
0.181190417374518	2	144	4.72553897180763	Regulation of phosphoprotein phosphatase activity	http://amigo.geneontology.org/amigo/term/GO:0043666	CALM2 CALM1
0.181190417374518	1	24	14.1766169154229	Negative regulation of phagocytosis	http://amigo.geneontology.org/amigo/term/GO:0050765	RACK1
0.181190417374518	7	1226	1.94263592315746	Negative regulation of protein metabolic process	http://amigo.geneontology.org/amigo/term/GO:0051248	GSTP1 PEBP1 HSPB1 CALM2 BEX3 CALM1 RACK1
0.181190417374518	1	24	14.1766169154229	Mitochondrial depolarization	http://amigo.geneontology.org/amigo/term/GO:0051882	RACK1
0.181190417374518	1	24	14.1766169154229	Purine-containing compound transmembrane transport	http://amigo.geneontology.org/amigo/term/GO:0072530	SLC25A5
0.181190417374518	1	24	14.1766169154229	Hepatocyte proliferation	http://amigo.geneontology.org/amigo/term/GO:0072574	MDK
0.181190417374518	1	24	14.1766169154229	Epithelial cell proliferation involved in liver morphogenesis	http://amigo.geneontology.org/amigo/term/GO:0072575	MDK
0.181190417374518	1	24	14.1766169154229	Positive regulation of neutrophil chemotaxis	http://amigo.geneontology.org/amigo/term/GO:0090023	MDK
0.181190417374518	3	320	3.18973880597015	Tissue migration	http://amigo.geneontology.org/amigo/term/GO:0090130	HSPB1 PFN1 TMSB4X
0.181190417374518	1	24	14.1766169154229	Modification of synaptic structure	http://amigo.geneontology.org/amigo/term/GO:0099563	PFN1
0.181190417374518	1	24	14.1766169154229	Negative regulation of vascular associated smooth muscle cell proliferation	http://amigo.geneontology.org/amigo/term/GO:1904706	GSTP1
0.181190417374518	1	24	14.1766169154229	Regulation of ceramide biosynthetic process	http://amigo.geneontology.org/amigo/term/GO:2000303	RACK1
0.184331497258888	2	147	4.62909940095441	Nuclear-transcribed mRNA catabolic process, nonsense-mediated decay	http://amigo.geneontology.org/amigo/term/GO:0000184	FAU UBA52
0.184331497258888	2	147	4.62909940095441	Cellular response to glucose stimulus	http://amigo.geneontology.org/amigo/term/GO:0071333	DYNLL1 RACK1
0.185299407959598	4	532	2.55818651105375	Regulation of response to biotic stimulus	http://amigo.geneontology.org/amigo/term/GO:0002831	PSMA4 PSMA7 SKP1 SEM1
0.185299407959598	1	25	13.609552238806	Glucan catabolic process	http://amigo.geneontology.org/amigo/term/GO:0009251	CALM1
0.185299407959598	4	530	2.56784004505773	Response to nutrient levels	http://amigo.geneontology.org/amigo/term/GO:0031667	GSTP1 KRT18 COX4I1 ATP6V1G1
0.185299407959598	2	149	4.56696383852549	Interleukin-1 production	http://amigo.geneontology.org/amigo/term/GO:0032612	GSTP1 HSPB1
0.185299407959598	2	149	4.56696383852549	Regulation of interleukin-1 production	http://amigo.geneontology.org/amigo/term/GO:0032652	GSTP1 HSPB1
0.185299407959598	1	25	13.609552238806	Negative regulation of chemokine production	http://amigo.geneontology.org/amigo/term/GO:0032682	GSTP1
0.185299407959598	2	149	4.56696383852549	Negative regulation of neuron apoptotic process	http://amigo.geneontology.org/amigo/term/GO:0043524	CRLF1 MDK
0.185299407959598	1	25	13.609552238806	GTP metabolic process	http://amigo.geneontology.org/amigo/term/GO:0046039	RAN
0.185299407959598	1	25	13.609552238806	Positive regulation of skeletal muscle tissue development	http://amigo.geneontology.org/amigo/term/GO:0048643	NACA
0.185299407959598	1	25	13.609552238806	Collateral sprouting	http://amigo.geneontology.org/amigo/term/GO:0048668	CRABP2
0.185299407959598	1	25	13.609552238806	Establishment of skin barrier	http://amigo.geneontology.org/amigo/term/GO:0061436	STMN1
0.185299407959598	2	149	4.56696383852549	Cellular response to hexose stimulus	http://amigo.geneontology.org/amigo/term/GO:0071331	DYNLL1 RACK1
0.185299407959598	1	25	13.609552238806	Liver morphogenesis	http://amigo.geneontology.org/amigo/term/GO:0072576	MDK
0.185299407959598	1	25	13.609552238806	Regulation of sphingolipid biosynthetic process	http://amigo.geneontology.org/amigo/term/GO:0090153	RACK1
0.185299407959598	2	149	4.56696383852549	Calcium ion transmembrane import into cytosol	http://amigo.geneontology.org/amigo/term/GO:0097553	CALM2 CALM1
0.185299407959598	1	25	13.609552238806	Regulation of membrane lipid metabolic process	http://amigo.geneontology.org/amigo/term/GO:1905038	RACK1
0.186080904654453	4	533	2.55338691159587	Regulation of ion transmembrane transport	http://amigo.geneontology.org/amigo/term/GO:0034765	CALM2 NDUFA4 CALM1 TMSB4X
0.186640633976979	4	534	2.54860528816591	Negative regulation of cell cycle	http://amigo.geneontology.org/amigo/term/GO:0045786	PSMA4 PSMA7 SKP1 SEM1
0.186640633976979	2	150	4.53651741293532	Cellular response to monosaccharide stimulus	http://amigo.geneontology.org/amigo/term/GO:0071326	DYNLL1 RACK1
0.187200507468636	4	535	2.54384153996373	Ribonucleoprotein complex biogenesis	http://amigo.geneontology.org/amigo/term/GO:0022613	SNRPD2 RAN SNRPE UBA52
0.187200507468636	4	535	2.54384153996373	Regulation of anatomical structure size	http://amigo.geneontology.org/amigo/term/GO:0090066	TMSB10 PFN1 CRABP2 TMSB4X
0.187614816194066	2	151	4.50647425126026	Regulation of peptidyl-serine phosphorylation	http://amigo.geneontology.org/amigo/term/GO:0033135	TXN RACK1
0.187614816194066	2	151	4.50647425126026	Cellular response to reactive oxygen species	http://amigo.geneontology.org/amigo/term/GO:0034614	TXN RACK1
0.187614816194066	2	151	4.50647425126026	Vesicle-mediated transport to the plasma membrane	http://amigo.geneontology.org/amigo/term/GO:0098876	KRT18 RACK1
0.187696729378442	1	26	13.0861079219288	Mitophagy	http://amigo.geneontology.org/amigo/term/GO:0000423	SLC25A5
0.187696729378442	1	26	13.0861079219288	Positive regulation of heart rate	http://amigo.geneontology.org/amigo/term/GO:0010460	ATP5PF
0.187696729378442	3	330	3.09308005427408	Regulation of cell morphogenesis	http://amigo.geneontology.org/amigo/term/GO:0022604	MYL12A MDK CFL1
0.187696729378442	1	26	13.0861079219288	Regulation of establishment or maintenance of cell polarity	http://amigo.geneontology.org/amigo/term/GO:0032878	RACK1
0.187696729378442	1	26	13.0861079219288	Regulation of superoxide anion generation	http://amigo.geneontology.org/amigo/term/GO:0032928	GSTP1
0.187696729378442	5	763	2.22961209678997	Regulation of ion transport	http://amigo.geneontology.org/amigo/term/GO:0043269	CALM2 ATP5PF NDUFA4 CALM1 TMSB4X
0.187696729378442	1	26	13.0861079219288	Cellular polysaccharide catabolic process	http://amigo.geneontology.org/amigo/term/GO:0044247	CALM1
0.187696729378442	1	26	13.0861079219288	Cytoplasmic sequestering of protein	http://amigo.geneontology.org/amigo/term/GO:0051220	TMSB4X
0.187696729378442	1	26	13.0861079219288	Regulation of oxidative stress-induced neuron death	http://amigo.geneontology.org/amigo/term/GO:1903203	RACK1
0.189678762776796	2	153	4.44756609111306	Liver development	http://amigo.geneontology.org/amigo/term/GO:0001889	MDK KRT18
0.190066786334394	5	767	2.21798439354726	Positive regulation of protein phosphorylation	http://amigo.geneontology.org/amigo/term/GO:0001934	CRLF1 TXN CALM2 CALM1 RACK1
0.19149394028334	1	27	12.6014372581537	Response to auditory stimulus	http://amigo.geneontology.org/amigo/term/GO:0010996	MDK
0.19149394028334	1	27	12.6014372581537	Regulation of water loss via skin	http://amigo.geneontology.org/amigo/term/GO:0033561	STMN1
0.19149394028334	1	27	12.6014372581537	Positive regulation of striated muscle tissue development	http://amigo.geneontology.org/amigo/term/GO:0045844	NACA
0.19149394028334	1	27	12.6014372581537	Positive regulation of muscle organ development	http://amigo.geneontology.org/amigo/term/GO:0048636	NACA
0.19149394028334	2	155	4.39017814155031	Response to calcium ion	http://amigo.geneontology.org/amigo/term/GO:0051592	CALM2 CALM1
0.19149394028334	1	27	12.6014372581537	Synapse maturation	http://amigo.geneontology.org/amigo/term/GO:0060074	PFN1
0.19149394028334	1	27	12.6014372581537	Positive regulation of granulocyte chemotaxis	http://amigo.geneontology.org/amigo/term/GO:0071624	MDK
0.19149394028334	1	27	12.6014372581537	Regulation of cardiac muscle cell action potential	http://amigo.geneontology.org/amigo/term/GO:0098901	CALM1
0.19149394028334	2	155	4.39017814155031	Positive regulation of proteolysis involved in cellular protein catabolic process	http://amigo.geneontology.org/amigo/term/GO:1903052	ELOB RACK1
0.19149394028334	1	27	12.6014372581537	Regulation of synaptic vesicle recycling	http://amigo.geneontology.org/amigo/term/GO:1903421	CALM1
0.19149394028334	1	27	12.6014372581537	Negative regulation of anion transport	http://amigo.geneontology.org/amigo/term/GO:1903792	ATP5PF
0.19149394028334	1	27	12.6014372581537	Endoplasmic reticulum mannose trimming	http://amigo.geneontology.org/amigo/term/GO:1904380	UBA52
0.192743503282289	2	156	4.36203597397627	Hepaticobiliary system development	http://amigo.geneontology.org/amigo/term/GO:0061008	MDK KRT18
0.192743503282289	6	1014	2.01324737260443	Membrane organization	http://amigo.geneontology.org/amigo/term/GO:0061024	SLC25A5 RAN ATP5PF ACTG1 CALM1 UBA52
0.194647644588038	2	157	4.33425230535222	Translational elongation	http://amigo.geneontology.org/amigo/term/GO:0006414	ELOB RACK1
0.1958177930557	1	28	12.1513859275053	Polysaccharide catabolic process	http://amigo.geneontology.org/amigo/term/GO:0000272	CALM1
0.1958177930557	1	28	12.1513859275053	Energy coupled proton transport, down electrochemical gradient	http://amigo.geneontology.org/amigo/term/GO:0015985	ATP5PF
0.1958177930557	1	28	12.1513859275053	ATP synthesis coupled proton transport	http://amigo.geneontology.org/amigo/term/GO:0015986	ATP5PF
0.1958177930557	2	158	4.30682032873607	Regulation of proteasomal ubiquitin-dependent protein catabolic process	http://amigo.geneontology.org/amigo/term/GO:0032434	ELOB RACK1
0.1958177930557	1	28	12.1513859275053	Positive regulation of muscle tissue development	http://amigo.geneontology.org/amigo/term/GO:1901863	NACA
0.1958177930557	1	28	12.1513859275053	Regulation of oxidative stress-induced intrinsic apoptotic signaling pathway	http://amigo.geneontology.org/amigo/term/GO:1902175	HSPB1
0.1958177930557	1	28	12.1513859275053	Regulation of ubiquitin protein ligase activity	http://amigo.geneontology.org/amigo/term/GO:1904666	SKP1
0.1958177930557	1	28	12.1513859275053	Positive regulation of leukocyte adhesion to vascular endothelial cell	http://amigo.geneontology.org/amigo/term/GO:1904996	MDK
0.198558847718162	2	160	4.25298507462687	Regulation of G protein-coupled receptor signaling pathway	http://amigo.geneontology.org/amigo/term/GO:0008277	STMN1 CALM1
0.198558847718162	2	160	4.25298507462687	Negative regulation of binding	http://amigo.geneontology.org/amigo/term/GO:0051100	RACK1 TMSB4X
0.198558847718162	2	160	4.25298507462687	Cellular response to carbohydrate stimulus	http://amigo.geneontology.org/amigo/term/GO:0071322	DYNLL1 RACK1
0.19864624124565	3	344	2.96719888927456	Regulation of protein serine/threonine kinase activity	http://amigo.geneontology.org/amigo/term/GO:0071900	GSTP1 CALM2 CALM1
0.198773047771822	6	1027	1.98776322864742	Exocytosis	http://amigo.geneontology.org/amigo/term/GO:0006887	GSTP1 FTL DYNLL1 SRP14 CALM1 TMSB4X
0.199790659979029	1	29	11.7323726196603	Response to muscle activity	http://amigo.geneontology.org/amigo/term/GO:0014850	ATP5PF
0.199790659979029	1	29	11.7323726196603	Ether metabolic process	http://amigo.geneontology.org/amigo/term/GO:0018904	TXN
0.199790659979029	1	29	11.7323726196603	Regulation of rhodopsin mediated signaling pathway	http://amigo.geneontology.org/amigo/term/GO:0022400	CALM1
0.199790659979029	1	29	11.7323726196603	Negative regulation of peptidyl-serine phosphorylation	http://amigo.geneontology.org/amigo/term/GO:0033137	RACK1
0.199790659979029	1	29	11.7323726196603	Positive regulation of nitric-oxide synthase activity	http://amigo.geneontology.org/amigo/term/GO:0051000	CALM1
0.199790659979029	1	29	11.7323726196603	Positive regulation of neutrophil migration	http://amigo.geneontology.org/amigo/term/GO:1902624	MDK
0.199790659979029	2	161	4.22656901826272	Regulation of calcium ion transmembrane transport	http://amigo.geneontology.org/amigo/term/GO:1903169	CALM2 CALM1
0.199854418071411	6	1031	1.98005124715897	Hemopoiesis	http://amigo.geneontology.org/amigo/term/GO:0030097	SLC25A5 PSMA4 PSMA7 MDK SEM1 H3-3B
