# Supplementary material for: Gene length is a pivotal feature to explain disparities in transcript capture between single transcriptome techniques
Source: Front Bioinform. 2023 Apr 12;3:1144266. doi: 10.3389/fbinf.2023.1144266 (PMC10132733; doi:10.3389/fbinf.2023.1144266)
Supplement: Supplementary file 22 [file DataSheet1.CSV]

gene	p_val	avg_log2FC	pct.1	pct.2	p_val_adj	cluster	description.x	description.y
DPPA4	0	1.98510580414464	0.537	0.171	0	0	developmental pluripotency associated 4 [Source:HGNC Symbol;Acc:HGNC:19200]	developmental pluripotency associated 4 [Source:HGNC Symbol;Acc:HGNC:19200]
PCDH11X	0	1.88282732632939	0.409	0.064	0	0	protocadherin 11 X-linked [Source:HGNC Symbol;Acc:HGNC:8656]	protocadherin 11 X-linked [Source:HGNC Symbol;Acc:HGNC:8656]
AC022140.1	0	1.86683935363171	0.449	0.129	0	0	NA	NA
SFRP2	0	1.83922907577005	0.455	0.087	0	0	secreted frizzled related protein 2 [Source:HGNC Symbol;Acc:HGNC:10777]	secreted frizzled related protein 2 [Source:HGNC Symbol;Acc:HGNC:10777]
AL353747.4	0	1.78644549667051	0.305	0.01	0	0	NA	NA
TUBB2B	0	1.78279477969442	0.618	0.277	0	0	tubulin beta 2B class IIb [Source:HGNC Symbol;Acc:HGNC:30829]	tubulin beta 2B class IIb [Source:HGNC Symbol;Acc:HGNC:30829]
L1TD1	0	1.7650677437583	0.64	0.266	0	0	LINE1 type transposase domain containing 1 [Source:HGNC Symbol;Acc:HGNC:25595]	LINE1 type transposase domain containing 1 [Source:HGNC Symbol;Acc:HGNC:25595]
ESRG	0	1.7444015771359	0.343	0.033	0	0	embryonic stem cell related [Source:HGNC Symbol;Acc:HGNC:39079]	embryonic stem cell related [Source:HGNC Symbol;Acc:HGNC:39079]
AL354821.1	0	1.73166028778237	0.288	0.015	0	0	NA	NA
DKK 4.00	0	1.68573511540677	0.249	0.075	0	0	dickkopf WNT signaling pathway inhibitor 4 [Source:HGNC Symbol;Acc:HGNC:2894]	dickkopf WNT signaling pathway inhibitor 4 [Source:HGNC Symbol;Acc:HGNC:2894]
AC025465.1	0	1.67941081044424	0.212	0.024	0	0	NA	NA
POLR3G	0	1.67128411374954	0.304	0.047	0	0	RNA polymerase III subunit G [Source:HGNC Symbol;Acc:HGNC:30075]	RNA polymerase III subunit G [Source:HGNC Symbol;Acc:HGNC:30075]
CACNA2D3	0	1.64635744633839	0.356	0.059	0	0	calcium voltage-gated channel auxiliary subunit alpha2delta 3 [Source:HGNC Symbol;Acc:HGNC:15460]	calcium voltage-gated channel auxiliary subunit alpha2delta 3 [Source:HGNC Symbol;Acc:HGNC:15460]
LINC01194	0	1.49939895242575	0.312	0.052	0	0	long intergenic non-protein coding RNA 1194 [Source:HGNC Symbol;Acc:HGNC:37171]	long intergenic non-protein coding RNA 1194 [Source:HGNC Symbol;Acc:HGNC:37171]
UCHL1	0	1.47713881948981	0.574	0.287	0	0	ubiquitin C-terminal hydrolase L1 [Source:HGNC Symbol;Acc:HGNC:12513]	ubiquitin C-terminal hydrolase L1 [Source:HGNC Symbol;Acc:HGNC:12513]
BDNF-AS	0	1.44388787140205	0.278	0.037	0	0	BDNF antisense RNA [Source:HGNC Symbol;Acc:HGNC:20608]	BDNF antisense RNA [Source:HGNC Symbol;Acc:HGNC:20608]
RPL22L1	0	1.40129134393374	0.383	0.151	0	0	ribosomal protein L22 like 1 [Source:HGNC Symbol;Acc:HGNC:27610]	ribosomal protein L22 like 1 [Source:HGNC Symbol;Acc:HGNC:27610]
PMAIP1	0	1.39005697123427	0.423	0.159	0	0	phorbol-12-myristate-13-acetate-induced protein 1 [Source:HGNC Symbol;Acc:HGNC:9108]	phorbol-12-myristate-13-acetate-induced protein 1 [Source:HGNC Symbol;Acc:HGNC:9108]
CD9	0	1.37999764873659	0.342	0.075	0	0	CD9 molecule [Source:HGNC Symbol;Acc:HGNC:1709]	CD9 molecule [Source:HGNC Symbol;Acc:HGNC:1709]
ABRACL	0	1.33945624683927	0.466	0.231	0	0	ABRA C-terminal like [Source:HGNC Symbol;Acc:HGNC:21230]	ABRA C-terminal like [Source:HGNC Symbol;Acc:HGNC:21230]
PTPRZ1	0	1.31329157356455	0.285	0.074	0	0	protein tyrosine phosphatase receptor type Z1 [Source:HGNC Symbol;Acc:HGNC:9685]	protein tyrosine phosphatase receptor type Z1 [Source:HGNC Symbol;Acc:HGNC:9685]
T	0	1.30341331321803	0.191	0.028	0	0	NA	NA
MGST1	0	1.29132635268746	0.623	0.398	0	0	microsomal glutathione S-transferase 1 [Source:HGNC Symbol;Acc:HGNC:7061]	microsomal glutathione S-transferase 1 [Source:HGNC Symbol;Acc:HGNC:7061]
AC009446.1	0	1.28017158494472	0.216	0.021	0	0	NA	NA
LINC00678	0	1.2625712902088	0.215	0.005	0	0	long intergenic non-protein coding RNA 678 [Source:HGNC Symbol;Acc:HGNC:44413]	long intergenic non-protein coding RNA 678 [Source:HGNC Symbol;Acc:HGNC:44413]
NTS	0	1.25598310619263	0.263	0.05	0	0	neurotensin [Source:HGNC Symbol;Acc:HGNC:8038]	neurotensin [Source:HGNC Symbol;Acc:HGNC:8038]
CKS2	0	1.24425310577814	0.524	0.314	0	0	CDC28 protein kinase regulatory subunit 2 [Source:HGNC Symbol;Acc:HGNC:2000]	CDC28 protein kinase regulatory subunit 2 [Source:HGNC Symbol;Acc:HGNC:2000]
SLIRP	0	1.23267175502725	0.767	0.631	0	0	SRA stem-loop interacting RNA binding protein [Source:HGNC Symbol;Acc:HGNC:20495]	SRA stem-loop interacting RNA binding protein [Source:HGNC Symbol;Acc:HGNC:20495]
USP44	0	1.22986651134923	0.269	0.07	0	0	ubiquitin specific peptidase 44 [Source:HGNC Symbol;Acc:HGNC:20064]	ubiquitin specific peptidase 44 [Source:HGNC Symbol;Acc:HGNC:20064]
GAL	0	1.22526623084787	0.311	0.109	0	0	galanin and GMAP prepropeptide [Source:HGNC Symbol;Acc:HGNC:4114]	galanin and GMAP prepropeptide [Source:HGNC Symbol;Acc:HGNC:4114]
SCG3	0	1.21766199868607	0.264	0.06	0	0	secretogranin III [Source:HGNC Symbol;Acc:HGNC:13707]	secretogranin III [Source:HGNC Symbol;Acc:HGNC:13707]
TXN	0	1.21242929201079	0.713	0.551	0	0	thioredoxin [Source:HGNC Symbol;Acc:HGNC:12435]	thioredoxin [Source:HGNC Symbol;Acc:HGNC:12435]
HSPE1	0	1.19588608688404	0.737	0.573	0	0	heat shock protein family E (Hsp10) member 1 [Source:HGNC Symbol;Acc:HGNC:5269]	heat shock protein family E (Hsp10) member 1 [Source:HGNC Symbol;Acc:HGNC:5269]
FOXD3-AS1	0	1.19293337565478	0.189	0.019	0	0	FOXD3 antisense RNA 1 [Source:HGNC Symbol;Acc:HGNC:40241]	FOXD3 antisense RNA 1 [Source:HGNC Symbol;Acc:HGNC:40241]
TERF1	0	1.17382676657029	0.348	0.199	0	0	telomeric repeat binding factor 1 [Source:HGNC Symbol;Acc:HGNC:11728]	telomeric repeat binding factor 1 [Source:HGNC Symbol;Acc:HGNC:11728]
LRAT	0	1.16591384488453	0.215	0.038	0	0	lecithin retinol acyltransferase [Source:HGNC Symbol;Acc:HGNC:6685]	lecithin retinol acyltransferase [Source:HGNC Symbol;Acc:HGNC:6685]
ADGRL3	0	1.14616568689404	0.261	0.075	0	0	adhesion G protein-coupled receptor L3 [Source:HGNC Symbol;Acc:HGNC:20974]	adhesion G protein-coupled receptor L3 [Source:HGNC Symbol;Acc:HGNC:20974]
SOX2	0	1.14479716192019	0.197	0.018	0	0	SRY-box transcription factor 2 [Source:HGNC Symbol;Acc:HGNC:11195]	SRY-box transcription factor 2 [Source:HGNC Symbol;Acc:HGNC:11195]
SNRPF	0	1.13587687213532	0.58	0.413	0	0	small nuclear ribonucleoprotein polypeptide F [Source:HGNC Symbol;Acc:HGNC:11162]	small nuclear ribonucleoprotein polypeptide F [Source:HGNC Symbol;Acc:HGNC:11162]
DANCR	0	1.1143529053816	0.438	0.253	0	0	differentiation antagonizing non-protein coding RNA [Source:HGNC Symbol;Acc:HGNC:28964]	differentiation antagonizing non-protein coding RNA [Source:HGNC Symbol;Acc:HGNC:28964]
PAICS	0	1.11382606281543	0.565	0.375	0	0	phosphoribosylaminoimidazole carboxylase and phosphoribosylaminoimidazolesuccinocarboxamide synthase [Source:HGNC Symbol;Acc:HGNC:8587]	phosphoribosylaminoimidazole carboxylase and phosphoribosylaminoimidazolesuccinocarboxamide synthase [Source:HGNC Symbol;Acc:HGNC:8587]
D21S2088E	0	1.11191097158678	0.211	0.021	0	0	D21S2088E [Source:NCBI gene (formerly Entrezgene);Acc:266917]	D21S2088E [Source:NCBI gene (formerly Entrezgene);Acc:266917]
AL117378.1	0	1.11120710069385	0.185	0.006	0	0	NA	NA
C13orf42	0	1.06828876065961	0.283	0.091	0	0	chromosome 13 open reading frame 42 [Source:HGNC Symbol;Acc:HGNC:42693]	chromosome 13 open reading frame 42 [Source:HGNC Symbol;Acc:HGNC:42693]
NME1	0	1.0343170729059	0.486	0.327	0	0	NME/NM23 nucleoside diphosphate kinase 1 [Source:HGNC Symbol;Acc:HGNC:7849]	NME/NM23 nucleoside diphosphate kinase 1 [Source:HGNC Symbol;Acc:HGNC:7849]
SNHG3	0	1.0329455674172	0.357	0.187	0	0	small nucleolar RNA host gene 3 [Source:HGNC Symbol;Acc:HGNC:10118]	small nucleolar RNA host gene 3 [Source:HGNC Symbol;Acc:HGNC:10118]
OCIAD2	0	1.01914257860661	0.443	0.256	0	0	OCIA domain containing 2 [Source:HGNC Symbol;Acc:HGNC:28685]	OCIA domain containing 2 [Source:HGNC Symbol;Acc:HGNC:28685]
PARP1	0	1.01883909144396	0.618	0.456	0	0	poly(ADP-ribose) polymerase 1 [Source:HGNC Symbol;Acc:HGNC:270]	poly(ADP-ribose) polymerase 1 [Source:HGNC Symbol;Acc:HGNC:270]
EEF1E1	0	1.01404344319958	0.378	0.218	0	0	eukaryotic translation elongation factor 1 epsilon 1 [Source:HGNC Symbol;Acc:HGNC:3212]	eukaryotic translation elongation factor 1 epsilon 1 [Source:HGNC Symbol;Acc:HGNC:3212]
CNMD	0	0.996404301324639	0.179	0.01	0	0	chondromodulin [Source:HGNC Symbol;Acc:HGNC:17005]	chondromodulin [Source:HGNC Symbol;Acc:HGNC:17005]
VASH2	0	0.991987143693752	0.184	0.038	0	0	vasohibin 2 [Source:HGNC Symbol;Acc:HGNC:25723]	vasohibin 2 [Source:HGNC Symbol;Acc:HGNC:25723]
HSPD1	0	0.989679684394142	0.933	0.835	0	0	heat shock protein family D (Hsp60) member 1 [Source:HGNC Symbol;Acc:HGNC:5261]	heat shock protein family D (Hsp60) member 1 [Source:HGNC Symbol;Acc:HGNC:5261]
FDFT1	0	0.987653936973128	0.449	0.297	0	0	farnesyl-diphosphate farnesyltransferase 1 [Source:HGNC Symbol;Acc:HGNC:3629]	farnesyl-diphosphate farnesyltransferase 1 [Source:HGNC Symbol;Acc:HGNC:3629]
FDFT1	0	0.987653936973128	0.449	0.297	0	0	farnesyl-diphosphate farnesyltransferase 1 [Source:HGNC Symbol;Acc:HGNC:3629]	farnesyl-diphosphate farnesyltransferase 1 [Source:NCBI gene (formerly Entrezgene);Acc:2222]
FDFT1	0	0.987653936973128	0.449	0.297	0	0	farnesyl-diphosphate farnesyltransferase 1 [Source:NCBI gene (formerly Entrezgene);Acc:2222]	farnesyl-diphosphate farnesyltransferase 1 [Source:HGNC Symbol;Acc:HGNC:3629]
FDFT1	0	0.987653936973128	0.449	0.297	0	0	farnesyl-diphosphate farnesyltransferase 1 [Source:NCBI gene (formerly Entrezgene);Acc:2222]	farnesyl-diphosphate farnesyltransferase 1 [Source:NCBI gene (formerly Entrezgene);Acc:2222]
PTTG1	0	0.984570148360509	0.526	0.305	0	0	PTTG1 regulator of sister chromatid separation, securin [Source:HGNC Symbol;Acc:HGNC:9690]	PTTG1 regulator of sister chromatid separation, securin [Source:HGNC Symbol;Acc:HGNC:9690]
CYB5A	0	0.961132661700813	0.385	0.216	0	0	cytochrome b5 type A [Source:HGNC Symbol;Acc:HGNC:2570]	cytochrome b5 type A [Source:HGNC Symbol;Acc:HGNC:2570]
MAD2L1	0	0.952206267962803	0.395	0.221	0	0	mitotic arrest deficient 2 like 1 [Source:HGNC Symbol;Acc:HGNC:6763]	mitotic arrest deficient 2 like 1 [Source:HGNC Symbol;Acc:HGNC:6763]
CCNB1	0	0.948339384410473	0.4	0.221	0	0	cyclin B1 [Source:HGNC Symbol;Acc:HGNC:1579]	cyclin B1 [Source:HGNC Symbol;Acc:HGNC:1579]
TUBB2A	0	0.946590339761698	0.354	0.174	0	0	tubulin beta 2A class IIa [Source:HGNC Symbol;Acc:HGNC:12412]	tubulin beta 2A class IIa [Source:HGNC Symbol;Acc:HGNC:12412]
LRRTM4	0	0.926870958197366	0.21	0.076	0	0	leucine rich repeat transmembrane neuronal 4 [Source:HGNC Symbol;Acc:HGNC:19411]	leucine rich repeat transmembrane neuronal 4 [Source:HGNC Symbol;Acc:HGNC:19411]
PSMA3	0	0.925664113323916	0.542	0.405	0	0	proteasome 20S subunit alpha 3 [Source:HGNC Symbol;Acc:HGNC:9532]	proteasome 20S subunit alpha 3 [Source:HGNC Symbol;Acc:HGNC:9532]
NEFL	0	0.923751288056249	0.168	0.018	0	0	neurofilament light [Source:HGNC Symbol;Acc:HGNC:7739]	neurofilament light [Source:HGNC Symbol;Acc:HGNC:7739]
DNMT3B	0	0.921956868278949	0.267	0.121	0	0	DNA methyltransferase 3 beta [Source:HGNC Symbol;Acc:HGNC:2979]	DNA methyltransferase 3 beta [Source:HGNC Symbol;Acc:HGNC:2979]
CTSC	0	0.918722315899934	0.396	0.233	0	0	cathepsin C [Source:HGNC Symbol;Acc:HGNC:2528]	cathepsin C [Source:HGNC Symbol;Acc:HGNC:2528]
RAN	0	0.918510232822236	0.739	0.628	0	0	RAN, member RAS oncogene family [Source:HGNC Symbol;Acc:HGNC:9846]	RAN, member RAS oncogene family [Source:HGNC Symbol;Acc:HGNC:9846]
RRM2	0	0.917933075912261	0.271	0.106	0	0	ribonucleotide reductase regulatory subunit M2 [Source:HGNC Symbol;Acc:HGNC:10452]	ribonucleotide reductase regulatory subunit M2 [Source:HGNC Symbol;Acc:HGNC:10452]
ZFP42	0	0.916717120832374	0.224	0.058	0	0	ZFP42 zinc finger protein [Source:HGNC Symbol;Acc:HGNC:30949]	ZFP42 zinc finger protein [Source:HGNC Symbol;Acc:HGNC:30949]
UBE2T	0	0.915716213398809	0.403	0.242	0	0	ubiquitin conjugating enzyme E2 T [Source:HGNC Symbol;Acc:HGNC:25009]	ubiquitin conjugating enzyme E2 T [Source:HGNC Symbol;Acc:HGNC:25009]
LDHB	0	0.908769871972148	0.828	0.742	0	0	lactate dehydrogenase B [Source:HGNC Symbol;Acc:HGNC:6541]	lactate dehydrogenase B [Source:HGNC Symbol;Acc:HGNC:6541]
SNRPD1	0	0.908419776940249	0.6	0.48	0	0	small nuclear ribonucleoprotein D1 polypeptide [Source:HGNC Symbol;Acc:HGNC:11158]	small nuclear ribonucleoprotein D1 polypeptide [Source:HGNC Symbol;Acc:HGNC:11158]
VSNL1	0	0.898338488829915	0.173	0.016	0	0	visinin like 1 [Source:HGNC Symbol;Acc:HGNC:12722]	visinin like 1 [Source:HGNC Symbol;Acc:HGNC:12722]
H2AFZ	0	0.893854155925233	0.753	0.649	0	0	NA	NA
MSH2	0	0.891063946646857	0.437	0.276	0	0	mutS homolog 2 [Source:HGNC Symbol;Acc:HGNC:7325]	mutS homolog 2 [Source:HGNC Symbol;Acc:HGNC:7325]
PSMA4	0	0.890859929227759	0.646	0.535	0	0	proteasome 20S subunit alpha 4 [Source:HGNC Symbol;Acc:HGNC:9533]	proteasome 20S subunit alpha 4 [Source:HGNC Symbol;Acc:HGNC:9533]
PCSK1	0	0.882669690076994	0.135	0.003	0	0	proprotein convertase subtilisin/kexin type 1 [Source:HGNC Symbol;Acc:HGNC:8743]	proprotein convertase subtilisin/kexin type 1 [Source:HGNC Symbol;Acc:HGNC:8743]
AL512791.1	0	0.874898375690514	0.712	0.564	0	0	NA	NA
POU5F1	0	0.853719118869426	0.216	0.061	0	0	POU class 5 homeobox 1 [Source:HGNC Symbol;Acc:HGNC:9221]	POU class 5 homeobox 1 [Source:HGNC Symbol;Acc:HGNC:9221]
NCL	0	0.852806458183131	0.784	0.67	0	0	nucleolin [Source:HGNC Symbol;Acc:HGNC:7667]	nucleolin [Source:HGNC Symbol;Acc:HGNC:7667]
CBR1	0	0.843846909779112	0.341	0.164	0	0	carbonyl reductase 1 [Source:HGNC Symbol;Acc:HGNC:1548]	carbonyl reductase 1 [Source:HGNC Symbol;Acc:HGNC:1548]
TMSB4X	0	0.839021376294216	0.897	0.817	0	0	thymosin beta 4 X-linked [Source:HGNC Symbol;Acc:HGNC:11881]	thymosin beta 4 X-linked [Source:HGNC Symbol;Acc:HGNC:11881]
XRCC5	0	0.836734550023769	0.702	0.585	0	0	X-ray repair cross complementing 5 [Source:HGNC Symbol;Acc:HGNC:12833]	X-ray repair cross complementing 5 [Source:HGNC Symbol;Acc:HGNC:12833]
SLC25A5	0	0.835428842817141	0.638	0.535	0	0	solute carrier family 25 member 5 [Source:HGNC Symbol;Acc:HGNC:10991]	solute carrier family 25 member 5 [Source:HGNC Symbol;Acc:HGNC:10991]
CALM1	0	0.834405842975141	0.77	0.623	0	0	calmodulin 1 [Source:HGNC Symbol;Acc:HGNC:1442]	calmodulin 1 [Source:HGNC Symbol;Acc:HGNC:1442]
NDUFA4	0	0.827150813236221	0.789	0.702	0	0	NDUFA4 mitochondrial complex associated [Source:HGNC Symbol;Acc:HGNC:7687]	NDUFA4 mitochondrial complex associated [Source:HGNC Symbol;Acc:HGNC:7687]
DUT	2.72826906829075E-299	0.855315837747263	0.435	0.289	8.76320024734989E-295	0	deoxyuridine triphosphatase [Source:HGNC Symbol;Acc:HGNC:3078]	deoxyuridine triphosphatase [Source:HGNC Symbol;Acc:HGNC:3078]
ALDH3A2	3.95073698241522E-293	0.84442990269207	0.251	0.113	1.26897671875177E-288	0	aldehyde dehydrogenase 3 family member A2 [Source:HGNC Symbol;Acc:HGNC:403]	aldehyde dehydrogenase 3 family member A2 [Source:HGNC Symbol;Acc:HGNC:403]
JPT1	1.17396036949519E-292	0.854751719604691	0.464	0.33	3.77076070681855E-288	0	Jupiter microtubule associated homolog 1 [Source:HGNC Symbol;Acc:HGNC:14569]	Jupiter microtubule associated homolog 1 [Source:HGNC Symbol;Acc:HGNC:14569]
NOP10	7.04873902009184E-291	0.956269129140662	0.542	0.428	2.2640549732535E-286	0	NOP10 ribonucleoprotein [Source:HGNC Symbol;Acc:HGNC:14378]	NOP10 ribonucleoprotein [Source:HGNC Symbol;Acc:HGNC:14378]
CEBPZ	9.26685276331968E-290	0.954482335825951	0.412	0.272	2.97651310757828E-285	0	CCAAT enhancer binding protein zeta [Source:HGNC Symbol;Acc:HGNC:24218]	CCAAT enhancer binding protein zeta [Source:HGNC Symbol;Acc:HGNC:24218]
RARRES2	2.09776445076716E-288	0.857567698107256	0.292	0.147	6.73801941586412E-284	0	retinoic acid receptor responder 2 [Source:HGNC Symbol;Acc:HGNC:9868]	retinoic acid receptor responder 2 [Source:HGNC Symbol;Acc:HGNC:9868]
DLGAP5	3.35417744546677E-288	0.85579409417104	0.346	0.19	1.07736179548393E-283	0	DLG associated protein 5 [Source:HGNC Symbol;Acc:HGNC:16864]	DLG associated protein 5 [Source:HGNC Symbol;Acc:HGNC:16864]
SAT1	6.2398480806963E-277	0.97659391503549	0.393	0.246	2.00423920351965E-272	0	spermidine/spermine N1-acetyltransferase 1 [Source:HGNC Symbol;Acc:HGNC:10540]	spermidine/spermine N1-acetyltransferase 1 [Source:HGNC Symbol;Acc:HGNC:10540]
PSMA5	7.36546614428302E-263	0.840342940262003	0.409	0.276	2.3657877255437E-258	0	proteasome 20S subunit alpha 5 [Source:HGNC Symbol;Acc:HGNC:9534]	proteasome 20S subunit alpha 5 [Source:HGNC Symbol;Acc:HGNC:9534]
GRID2	5.58695048832512E-259	1.0075755792462	0.197	0.079	1.79452849685003E-254	0	glutamate ionotropic receptor delta type subunit 2 [Source:HGNC Symbol;Acc:HGNC:4576]	glutamate ionotropic receptor delta type subunit 2 [Source:HGNC Symbol;Acc:HGNC:4576]
LARP7	1.52976166943592E-249	0.930126932538416	0.609	0.487	4.91359448222819E-245	0	La ribonucleoprotein 7, transcriptional regulator [Source:HGNC Symbol;Acc:HGNC:24912]	La ribonucleoprotein 7, transcriptional regulator [Source:HGNC Symbol;Acc:HGNC:24912]
SS18L2	2.0816093610072E-229	0.890774807800747	0.307	0.182	6.68612926755514E-225	0	SS18 like 2 [Source:HGNC Symbol;Acc:HGNC:15593]	SS18 like 2 [Source:HGNC Symbol;Acc:HGNC:15593]
DDX21	4.05919367283465E-227	0.861568542679502	0.392	0.266	1.30381300771449E-222	0	DExD-box helicase 21 [Source:HGNC Symbol;Acc:HGNC:2744]	DExD-box helicase 21 [Source:HGNC Symbol;Acc:HGNC:2744]
CENPW	2.12595058316429E-224	0.881288789277709	0.286	0.161	6.8285532731237E-220	0	centromere protein W [Source:HGNC Symbol;Acc:HGNC:21488]	centromere protein W [Source:HGNC Symbol;Acc:HGNC:21488]
DKK 1.00	1.35897637370788E-181	1.31014524447434	0.212	0.114	4.36503211234971E-177	0	dickkopf WNT signaling pathway inhibitor 1 [Source:HGNC Symbol;Acc:HGNC:2891]	dickkopf WNT signaling pathway inhibitor 1 [Source:HGNC Symbol;Acc:HGNC:2891]
RBP1	4.83464619253067E-169	0.895280141424412	0.323	0.222	1.55288835704085E-164	0	retinol binding protein 1 [Source:HGNC Symbol;Acc:HGNC:9919]	retinol binding protein 1 [Source:HGNC Symbol;Acc:HGNC:9919]
MT-ND4L	5.51309658739146E-138	1.0865754430337	0.578	0.51	1.77080662387014E-133	0	mitochondrially encoded NADH:ubiquinone oxidoreductase core subunit 4L [Source:HGNC Symbol;Acc:HGNC:7460]	mitochondrially encoded NADH:ubiquinone oxidoreductase core subunit 4L [Source:HGNC Symbol;Acc:HGNC:7460]
AFP	0	5.81455189881468	0.59	0.012	0	1	alpha fetoprotein [Source:HGNC Symbol;Acc:HGNC:317]	alpha fetoprotein [Source:HGNC Symbol;Acc:HGNC:317]
SERPINA1	0	5.69543922857766	0.704	0.004	0	1	serpin family A member 1 [Source:HGNC Symbol;Acc:HGNC:8941]	serpin family A member 1 [Source:HGNC Symbol;Acc:HGNC:8941]
APOA1	0	4.89625303091036	0.696	0.06	0	1	apolipoprotein A1 [Source:HGNC Symbol;Acc:HGNC:600]	apolipoprotein A1 [Source:HGNC Symbol;Acc:HGNC:600]
MYL7	0	4.6315482571131	0.885	0.082	0	1	myosin light chain 7 [Source:HGNC Symbol;Acc:HGNC:21719]	myosin light chain 7 [Source:HGNC Symbol;Acc:HGNC:21719]
AC087457.1	0	4.45483168666665	0.836	0.073	0	1	NA	NA
ACTC1	0	4.45201818295797	0.836	0.073	0	1	actin alpha cardiac muscle 1 [Source:HGNC Symbol;Acc:HGNC:143]	actin alpha cardiac muscle 1 [Source:HGNC Symbol;Acc:HGNC:143]
MYL3	0	3.84008159290769	0.583	0.015	0	1	myosin light chain 3 [Source:HGNC Symbol;Acc:HGNC:7584]	myosin light chain 3 [Source:HGNC Symbol;Acc:HGNC:7584]
TNNT2	0	3.79540453170315	0.772	0.053	0	1	troponin T2, cardiac type [Source:HGNC Symbol;Acc:HGNC:11949]	troponin T2, cardiac type [Source:HGNC Symbol;Acc:HGNC:11949]
IGF2	0	3.76547730765547	0.579	0.029	0	1	insulin like growth factor 2 [Source:HGNC Symbol;Acc:HGNC:5466]	insulin like growth factor 2 [Source:HGNC Symbol;Acc:HGNC:5466]
MYL4	0	3.27030664344608	0.629	0.056	0	1	myosin light chain 4 [Source:HGNC Symbol;Acc:HGNC:7585]	myosin light chain 4 [Source:HGNC Symbol;Acc:HGNC:7585]
TNNI1	0	3.1971703261554	0.635	0.053	0	1	troponin I1, slow skeletal type [Source:HGNC Symbol;Acc:HGNC:11945]	troponin I1, slow skeletal type [Source:HGNC Symbol;Acc:HGNC:11945]
AMBP	0	3.15125409585568	0.347	0.008	0	1	alpha-1-microglobulin/bikunin precursor [Source:HGNC Symbol;Acc:HGNC:453]	alpha-1-microglobulin/bikunin precursor [Source:HGNC Symbol;Acc:HGNC:453]
NPPA-AS1	0	3.02965095681506	0.328	0.017	0	1	NA	NA
ACTA1	0	2.94702152461846	0.254	0.011	0	1	actin alpha 1, skeletal muscle [Source:HGNC Symbol;Acc:HGNC:129]	actin alpha 1, skeletal muscle [Source:HGNC Symbol;Acc:HGNC:129]
NPPA	0	2.84448295816349	0.301	0.016	0	1	natriuretic peptide A [Source:HGNC Symbol;Acc:HGNC:7939]	natriuretic peptide A [Source:HGNC Symbol;Acc:HGNC:7939]
EMC10	0	2.8354895898057	0.527	0.065	0	1	ER membrane protein complex subunit 10 [Source:HGNC Symbol;Acc:HGNC:27609]	ER membrane protein complex subunit 10 [Source:HGNC Symbol;Acc:HGNC:27609]
MYH6	0	2.81212033821248	0.611	0.045	0	1	myosin heavy chain 6 [Source:HGNC Symbol;Acc:HGNC:7576]	myosin heavy chain 6 [Source:HGNC Symbol;Acc:HGNC:7576]
ACTN2	0	2.79572013411526	0.426	0.021	0	1	actinin alpha 2 [Source:HGNC Symbol;Acc:HGNC:164]	actinin alpha 2 [Source:HGNC Symbol;Acc:HGNC:164]
MYH7	0	2.78148241730293	0.37	0.005	0	1	myosin heavy chain 7 [Source:HGNC Symbol;Acc:HGNC:7577]	myosin heavy chain 7 [Source:HGNC Symbol;Acc:HGNC:7577]
TPM1	0	2.73951488276607	0.882	0.319	0	1	tropomyosin 1 [Source:HGNC Symbol;Acc:HGNC:12010]	tropomyosin 1 [Source:HGNC Symbol;Acc:HGNC:12010]
MYBPC3	0	2.7322788745268	0.428	0.013	0	1	myosin binding protein C3 [Source:HGNC Symbol;Acc:HGNC:7551]	myosin binding protein C3 [Source:HGNC Symbol;Acc:HGNC:7551]
HSPB1	0	2.69339950327128	0.861	0.379	0	1	heat shock protein family B (small) member 1 [Source:HGNC Symbol;Acc:HGNC:5246]	heat shock protein family B (small) member 1 [Source:HGNC Symbol;Acc:HGNC:5246]
TNNC1	0	2.65927192594273	0.455	0.035	0	1	troponin C1, slow skeletal and cardiac type [Source:HGNC Symbol;Acc:HGNC:11943]	troponin C1, slow skeletal and cardiac type [Source:HGNC Symbol;Acc:HGNC:11943]
GPC3	0	2.64417111480098	0.522	0.227	0	1	glypican 3 [Source:HGNC Symbol;Acc:HGNC:4451]	glypican 3 [Source:HGNC Symbol;Acc:HGNC:4451]
MYL9	0	2.55161210272122	0.593	0.114	0	1	myosin light chain 9 [Source:HGNC Symbol;Acc:HGNC:15754]	myosin light chain 9 [Source:HGNC Symbol;Acc:HGNC:15754]
NPPB	0	2.48951169027843	0.291	0.033	0	1	natriuretic peptide B [Source:HGNC Symbol;Acc:HGNC:7940]	natriuretic peptide B [Source:HGNC Symbol;Acc:HGNC:7940]
ANKRD1	0	2.40095552509995	0.646	0.112	0	1	ankyrin repeat domain 1 [Source:HGNC Symbol;Acc:HGNC:15819]	ankyrin repeat domain 1 [Source:HGNC Symbol;Acc:HGNC:15819]
LINC01837	0	2.30068215917737	0.311	0.017	0	1	long intergenic non-protein coding RNA 1837 [Source:HGNC Symbol;Acc:HGNC:52653]	long intergenic non-protein coding RNA 1837 [Source:HGNC Symbol;Acc:HGNC:52653]
MASP1	0	2.26689467119324	0.368	0.007	0	1	mannan binding lectin serine peptidase 1 [Source:HGNC Symbol;Acc:HGNC:6901]	mannan binding lectin serine peptidase 1 [Source:HGNC Symbol;Acc:HGNC:6901]
ENO3	0	2.26333126964483	0.435	0.08	0	1	enolase 3 [Source:HGNC Symbol;Acc:HGNC:3354]	enolase 3 [Source:HGNC Symbol;Acc:HGNC:3354]
DLGAP4-AS1	0	2.2267677543326	0.633	0.21	0	1	DLGAP4 antisense RNA 1 [Source:HGNC Symbol;Acc:HGNC:51223]	DLGAP4 antisense RNA 1 [Source:HGNC Symbol;Acc:HGNC:51223]
APOA2	0	2.19781279416255	0.322	0.078	0	1	apolipoprotein A2 [Source:HGNC Symbol;Acc:HGNC:601]	apolipoprotein A2 [Source:HGNC Symbol;Acc:HGNC:601]
NEXN	0	2.16383310045098	0.495	0.096	0	1	nexilin F-actin binding protein [Source:HGNC Symbol;Acc:HGNC:29557]	nexilin F-actin binding protein [Source:HGNC Symbol;Acc:HGNC:29557]
SERPINF2	0	2.14049118588271	0.253	0.014	0	1	serpin family F member 2 [Source:HGNC Symbol;Acc:HGNC:9075]	serpin family F member 2 [Source:HGNC Symbol;Acc:HGNC:9075]
SERPINA5	0	2.10918842397262	0.272	0.006	0	1	serpin family A member 5 [Source:HGNC Symbol;Acc:HGNC:8723]	serpin family A member 5 [Source:HGNC Symbol;Acc:HGNC:8723]
COL3A1	0	2.09102785083947	0.209	0.009	0	1	collagen type III alpha 1 chain [Source:HGNC Symbol;Acc:HGNC:2201]	collagen type III alpha 1 chain [Source:HGNC Symbol;Acc:HGNC:2201]
VTN	0	2.0415964584187	0.286	0.016	0	1	vitronectin [Source:HGNC Symbol;Acc:HGNC:12724]	vitronectin [Source:HGNC Symbol;Acc:HGNC:12724]
ANXA2	0	2.01277783593192	0.602	0.232	0	1	annexin A2 [Source:HGNC Symbol;Acc:HGNC:537]	annexin A2 [Source:HGNC Symbol;Acc:HGNC:537]
SMPX	0	2.00423794625773	0.314	0.012	0	1	small muscle protein X-linked [Source:HGNC Symbol;Acc:HGNC:11122]	small muscle protein X-linked [Source:HGNC Symbol;Acc:HGNC:11122]
ITIH2	0	2.0026284414915	0.228	0.004	0	1	inter-alpha-trypsin inhibitor heavy chain 2 [Source:HGNC Symbol;Acc:HGNC:6167]	inter-alpha-trypsin inhibitor heavy chain 2 [Source:HGNC Symbol;Acc:HGNC:6167]
CTGF	0	1.95737927880539	0.279	0.051	0	1	NA	NA
MYOZ2	0	1.9559985518435	0.304	0.005	0	1	myozenin 2 [Source:HGNC Symbol;Acc:HGNC:1330]	myozenin 2 [Source:HGNC Symbol;Acc:HGNC:1330]
TM4SF4	0	1.88490592250858	0.25	0.002	0	1	transmembrane 4 L six family member 4 [Source:HGNC Symbol;Acc:HGNC:11856]	transmembrane 4 L six family member 4 [Source:HGNC Symbol;Acc:HGNC:11856]
MYLK-AS1	0	1.85690754551333	0.163	0.031	0	1	MYLK antisense RNA 1 [Source:HGNC Symbol;Acc:HGNC:42440]	MYLK antisense RNA 1 [Source:HGNC Symbol;Acc:HGNC:42440]
MYLK	0	1.84590832252719	0.174	0.037	0	1	myosin light chain kinase [Source:HGNC Symbol;Acc:HGNC:7590]	myosin light chain kinase [Source:HGNC Symbol;Acc:HGNC:7590]
PPIC	0	1.83054495332718	0.448	0.079	0	1	peptidylprolyl isomerase C [Source:HGNC Symbol;Acc:HGNC:9256]	peptidylprolyl isomerase C [Source:HGNC Symbol;Acc:HGNC:9256]
SLC8A1	0	1.81665361715944	0.297	0.036	0	1	solute carrier family 8 member A1 [Source:HGNC Symbol;Acc:HGNC:11068]	solute carrier family 8 member A1 [Source:HGNC Symbol;Acc:HGNC:11068]
ACTA2	0	1.79355895930883	0.24	0.014	0	1	actin alpha 2, smooth muscle [Source:HGNC Symbol;Acc:HGNC:130]	actin alpha 2, smooth muscle [Source:HGNC Symbol;Acc:HGNC:130]
HACD1	0	1.78810170878417	0.475	0.13	0	1	3-hydroxyacyl-CoA dehydratase 1 [Source:HGNC Symbol;Acc:HGNC:9639]	3-hydroxyacyl-CoA dehydratase 1 [Source:HGNC Symbol;Acc:HGNC:9639]
RGS5	0	1.7831598503369	0.477	0.142	0	1	regulator of G protein signaling 5 [Source:HGNC Symbol;Acc:HGNC:10001]	regulator of G protein signaling 5 [Source:HGNC Symbol;Acc:HGNC:10001]
RGS5	0	1.7831598503369	0.477	0.142	0	1	regulator of G protein signaling 5 [Source:HGNC Symbol;Acc:HGNC:10001]	regulator of G protein signaling 5 [Source:NCBI gene (formerly Entrezgene);Acc:8490]
RGS5	0	1.7831598503369	0.477	0.142	0	1	regulator of G protein signaling 5 [Source:NCBI gene (formerly Entrezgene);Acc:8490]	regulator of G protein signaling 5 [Source:HGNC Symbol;Acc:HGNC:10001]
RGS5	0	1.7831598503369	0.477	0.142	0	1	regulator of G protein signaling 5 [Source:NCBI gene (formerly Entrezgene);Acc:8490]	regulator of G protein signaling 5 [Source:NCBI gene (formerly Entrezgene);Acc:8490]
TNFRSF12A	0	1.77471383791249	0.435	0.114	0	1	TNF receptor superfamily member 12A [Source:HGNC Symbol;Acc:HGNC:18152]	TNF receptor superfamily member 12A [Source:HGNC Symbol;Acc:HGNC:18152]
SORBS2	0	1.75895088524844	0.319	0.051	0	1	sorbin and SH3 domain containing 2 [Source:HGNC Symbol;Acc:HGNC:24098]	sorbin and SH3 domain containing 2 [Source:HGNC Symbol;Acc:HGNC:24098]
NEBL	0	1.74616224273986	0.403	0.088	0	1	nebulette [Source:HGNC Symbol;Acc:HGNC:16932]	nebulette [Source:HGNC Symbol;Acc:HGNC:16932]
MALAT1	0	1.73491590897161	0.997	0.85	0	1	metastasis associated lung adenocarcinoma transcript 1 [Source:HGNC Symbol;Acc:HGNC:29665]	metastasis associated lung adenocarcinoma transcript 1 [Source:HGNC Symbol;Acc:HGNC:29665]
AHSG	0	1.69324578871939	0.16	0	0	1	alpha 2-HS glycoprotein [Source:HGNC Symbol;Acc:HGNC:349]	alpha 2-HS glycoprotein [Source:HGNC Symbol;Acc:HGNC:349]
MYL6	0	1.68668978490661	0.924	0.684	0	1	myosin light chain 6 [Source:HGNC Symbol;Acc:HGNC:7587]	myosin light chain 6 [Source:HGNC Symbol;Acc:HGNC:7587]
COL2A1	0	1.67742030113952	0.326	0.06	0	1	collagen type II alpha 1 chain [Source:HGNC Symbol;Acc:HGNC:2200]	collagen type II alpha 1 chain [Source:HGNC Symbol;Acc:HGNC:2200]
S100A10	0	1.66688199473214	0.639	0.289	0	1	S100 calcium binding protein A10 [Source:HGNC Symbol;Acc:HGNC:10487]	S100 calcium binding protein A10 [Source:HGNC Symbol;Acc:HGNC:10487]
TTN	0	1.66039119616803	0.423	0.125	0	1	titin [Source:HGNC Symbol;Acc:HGNC:12403]	titin [Source:HGNC Symbol;Acc:HGNC:12403]
SNX24	0	1.65334998820354	0.483	0.141	0	1	sorting nexin 24 [Source:HGNC Symbol;Acc:HGNC:21533]	sorting nexin 24 [Source:HGNC Symbol;Acc:HGNC:21533]
FGB	0	1.65229872414819	0.149	0.001	0	1	fibrinogen beta chain [Source:HGNC Symbol;Acc:HGNC:3662]	fibrinogen beta chain [Source:HGNC Symbol;Acc:HGNC:3662]
MTCO1P40	0	1.64436617510714	0.777	0.443	0	1	MT-CO1 pseudogene 40 [Source:HGNC Symbol;Acc:HGNC:52105]	MT-CO1 pseudogene 40 [Source:HGNC Symbol;Acc:HGNC:52105]
CRYAB	0	1.64105262598435	0.247	0.015	0	1	crystallin alpha B [Source:HGNC Symbol;Acc:HGNC:2389]	crystallin alpha B [Source:HGNC Symbol;Acc:HGNC:2389]
PLN	0	1.63016642026367	0.253	0.01	0	1	phospholamban [Source:HGNC Symbol;Acc:HGNC:9080]	phospholamban [Source:HGNC Symbol;Acc:HGNC:9080]
LDB3	0	1.61076087483193	0.254	0.019	0	1	LIM domain binding 3 [Source:HGNC Symbol;Acc:HGNC:15710]	LIM domain binding 3 [Source:HGNC Symbol;Acc:HGNC:15710]
CLU	0	1.60861654207464	0.338	0.143	0	1	clusterin [Source:HGNC Symbol;Acc:HGNC:2095]	clusterin [Source:HGNC Symbol;Acc:HGNC:2095]
B2M	0	1.57783801304277	0.652	0.326	0	1	beta-2-microglobulin [Source:HGNC Symbol;Acc:HGNC:914]	beta-2-microglobulin [Source:HGNC Symbol;Acc:HGNC:914]
HSPB7	0	1.57513520685085	0.242	0.004	0	1	heat shock protein family B (small) member 7 [Source:HGNC Symbol;Acc:HGNC:5249]	heat shock protein family B (small) member 7 [Source:HGNC Symbol;Acc:HGNC:5249]
CEP85L	0	1.56411076971147	0.322	0.068	0	1	centrosomal protein 85 like [Source:HGNC Symbol;Acc:HGNC:21638]	centrosomal protein 85 like [Source:HGNC Symbol;Acc:HGNC:21638]
TECRL	0	1.54145562218774	0.186	0.009	0	1	trans-2,3-enoyl-CoA reductase like [Source:HGNC Symbol;Acc:HGNC:27365]	trans-2,3-enoyl-CoA reductase like [Source:HGNC Symbol;Acc:HGNC:27365]
FILIP1	0	1.52737317107561	0.287	0.042	0	1	filamin A interacting protein 1 [Source:HGNC Symbol;Acc:HGNC:21015]	filamin A interacting protein 1 [Source:HGNC Symbol;Acc:HGNC:21015]
IDH2	0	1.52612712568824	0.453	0.13	0	1	isocitrate dehydrogenase (NADP(+)) 2 [Source:HGNC Symbol;Acc:HGNC:5383]	isocitrate dehydrogenase (NADP(+)) 2 [Source:HGNC Symbol;Acc:HGNC:5383]
CRIP2	0	1.52548134199476	0.308	0.045	0	1	cysteine rich protein 2 [Source:HGNC Symbol;Acc:HGNC:2361]	cysteine rich protein 2 [Source:HGNC Symbol;Acc:HGNC:2361]
SERPINF1	0	1.49089838999131	0.254	0.052	0	1	serpin family F member 1 [Source:HGNC Symbol;Acc:HGNC:8824]	serpin family F member 1 [Source:HGNC Symbol;Acc:HGNC:8824]
PKP2	0	1.48597697743012	0.395	0.116	0	1	plakophilin 2 [Source:HGNC Symbol;Acc:HGNC:9024]	plakophilin 2 [Source:HGNC Symbol;Acc:HGNC:9024]
TTN-AS1	0	1.4851651221846	0.358	0.108	0	1	TTN antisense RNA 1 [Source:HGNC Symbol;Acc:HGNC:44124]	TTN antisense RNA 1 [Source:HGNC Symbol;Acc:HGNC:44124]
KRT18	0	1.46235895718474	0.753	0.493	0	1	keratin 18 [Source:HGNC Symbol;Acc:HGNC:6430]	keratin 18 [Source:HGNC Symbol;Acc:HGNC:6430]
PDLIM3	0	1.45981381789482	0.171	0.015	0	1	PDZ and LIM domain 3 [Source:HGNC Symbol;Acc:HGNC:20767]	PDZ and LIM domain 3 [Source:HGNC Symbol;Acc:HGNC:20767]
CALD1	0	1.45253161571003	0.613	0.372	0	1	caldesmon 1 [Source:HGNC Symbol;Acc:HGNC:1441]	caldesmon 1 [Source:HGNC Symbol;Acc:HGNC:1441]
MPC2	0	1.4489640684458	0.451	0.184	0	1	mitochondrial pyruvate carrier 2 [Source:HGNC Symbol;Acc:HGNC:24515]	mitochondrial pyruvate carrier 2 [Source:HGNC Symbol;Acc:HGNC:24515]
ID2	0	1.44521480249559	0.555	0.261	0	1	inhibitor of DNA binding 2 [Source:HGNC Symbol;Acc:HGNC:5361]	inhibitor of DNA binding 2 [Source:HGNC Symbol;Acc:HGNC:5361]
PDLIM5	0	1.43672062509524	0.368	0.115	0	1	PDZ and LIM domain 5 [Source:HGNC Symbol;Acc:HGNC:17468]	PDZ and LIM domain 5 [Source:HGNC Symbol;Acc:HGNC:17468]
SLC25A4	0	1.43192284759737	0.438	0.177	0	1	solute carrier family 25 member 4 [Source:HGNC Symbol;Acc:HGNC:10990]	solute carrier family 25 member 4 [Source:HGNC Symbol;Acc:HGNC:10990]
CYR61	0	1.42727663123369	0.312	0.088	0	1	NA	NA
CXCL1	0	1.42610811633249	0.114	0.001	0	1	C-X-C motif chemokine ligand 1 [Source:HGNC Symbol;Acc:HGNC:4602]	C-X-C motif chemokine ligand 1 [Source:HGNC Symbol;Acc:HGNC:4602]
MYOM1	0	1.41642011975664	0.196	0.012	0	1	myomesin 1 [Source:HGNC Symbol;Acc:HGNC:7613]	myomesin 1 [Source:HGNC Symbol;Acc:HGNC:7613]
RTL8C	0	1.40441569646696	0.444	0.149	0	1	retrotransposon Gag like 8C [Source:HGNC Symbol;Acc:HGNC:2569]	retrotransposon Gag like 8C [Source:HGNC Symbol;Acc:HGNC:2569]
CAMK2D	0	1.39555929545509	0.358	0.128	0	1	calcium/calmodulin dependent protein kinase II delta [Source:HGNC Symbol;Acc:HGNC:1462]	calcium/calmodulin dependent protein kinase II delta [Source:HGNC Symbol;Acc:HGNC:1462]
APOA1-AS	0	1.39466571295619	0.202	0.032	0	1	APOA1 antisense RNA [Source:HGNC Symbol;Acc:HGNC:40079]	APOA1 antisense RNA [Source:HGNC Symbol;Acc:HGNC:40079]
MTCO1P12	0	1.39368583468539	0.813	0.539	0	1	MT-CO1 pseudogene 12 [Source:HGNC Symbol;Acc:HGNC:52014]	MT-CO1 pseudogene 12 [Source:HGNC Symbol;Acc:HGNC:52014]
PON2	0	1.38531473762235	0.364	0.145	0	1	paraoxonase 2 [Source:HGNC Symbol;Acc:HGNC:9205]	paraoxonase 2 [Source:HGNC Symbol;Acc:HGNC:9205]
APOC3	0	1.38191378637829	0.11	0	0	1	apolipoprotein C3 [Source:HGNC Symbol;Acc:HGNC:610]	apolipoprotein C3 [Source:HGNC Symbol;Acc:HGNC:610]
RYR2	0	1.37657215330231	0.207	0.056	0	1	ryanodine receptor 2 [Source:HGNC Symbol;Acc:HGNC:10484]	ryanodine receptor 2 [Source:HGNC Symbol;Acc:HGNC:10484]
CSRP3	0	1.37330297717618	0.154	0.003	0	1	cysteine and glycine rich protein 3 [Source:HGNC Symbol;Acc:HGNC:2472]	cysteine and glycine rich protein 3 [Source:HGNC Symbol;Acc:HGNC:2472]
CNN1	0	1.36477357358601	0.227	0.02	0	1	calponin 1 [Source:HGNC Symbol;Acc:HGNC:2155]	calponin 1 [Source:HGNC Symbol;Acc:HGNC:2155]
PLD3	0	1.36277474735404	0.436	0.159	0	1	phospholipase D family member 3 [Source:HGNC Symbol;Acc:HGNC:17158]	phospholipase D family member 3 [Source:HGNC Symbol;Acc:HGNC:17158]
TPM2	0	1.35821761683481	0.456	0.219	0	1	tropomyosin 2 [Source:HGNC Symbol;Acc:HGNC:12011]	tropomyosin 2 [Source:HGNC Symbol;Acc:HGNC:12011]
ANXA3	0	1.35584932065581	0.332	0.077	0	1	annexin A3 [Source:HGNC Symbol;Acc:HGNC:541]	annexin A3 [Source:HGNC Symbol;Acc:HGNC:541]
SPP1	3.38731583498037E-285	1.39008891536397	0.162	0.038	1.0880058461957E-280	1	secreted phosphoprotein 1 [Source:HGNC Symbol;Acc:HGNC:11255]	secreted phosphoprotein 1 [Source:HGNC Symbol;Acc:HGNC:11255]
STAT1	8.17863306689628E-273	1.39040590937591	0.271	0.104	2.62697694108708E-268	1	signal transducer and activator of transcription 1 [Source:HGNC Symbol;Acc:HGNC:11362]	signal transducer and activator of transcription 1 [Source:HGNC Symbol;Acc:HGNC:11362]
APLNR	0	2.28121844395094	0.505	0.055	0	2	apelin receptor [Source:HGNC Symbol;Acc:HGNC:339]	apelin receptor [Source:HGNC Symbol;Acc:HGNC:339]
IRX3	0	2.07532146333473	0.423	0.03	0	2	iroquois homeobox 3 [Source:HGNC Symbol;Acc:HGNC:14360]	iroquois homeobox 3 [Source:HGNC Symbol;Acc:HGNC:14360]
HAPLN1	0	2.02457729211412	0.407	0.054	0	2	hyaluronan and proteoglycan link protein 1 [Source:HGNC Symbol;Acc:HGNC:2380]	hyaluronan and proteoglycan link protein 1 [Source:HGNC Symbol;Acc:HGNC:2380]
MT-TS2	0	1.99653006263812	0.469	0.082	0	2	mitochondrially encoded tRNA-Ser (AGU/C) 2 [Source:HGNC Symbol;Acc:HGNC:7498]	mitochondrially encoded tRNA-Ser (AGU/C) 2 [Source:HGNC Symbol;Acc:HGNC:7498]
HAS2	0	1.96157504064867	0.558	0.141	0	2	hyaluronan synthase 2 [Source:HGNC Symbol;Acc:HGNC:4819]	hyaluronan synthase 2 [Source:HGNC Symbol;Acc:HGNC:4819]
EGFLAM	0	1.93707887667615	0.433	0.078	0	2	EGF like, fibronectin type III and laminin G domains [Source:HGNC Symbol;Acc:HGNC:26810]	EGF like, fibronectin type III and laminin G domains [Source:HGNC Symbol;Acc:HGNC:26810]
AC018553.2	0	1.7263839075142	0.329	0.008	0	2	NA	NA
CER1	0	1.72150559927268	0.255	0.073	0	2	cerberus 1, DAN family BMP antagonist [Source:HGNC Symbol;Acc:HGNC:1862]	cerberus 1, DAN family BMP antagonist [Source:HGNC Symbol;Acc:HGNC:1862]
AC139713.2	0	1.70344617925358	0.286	0.015	0	2	NA	NA
PLXNA2	0	1.68235168274816	0.369	0.061	0	2	plexin A2 [Source:HGNC Symbol;Acc:HGNC:9100]	plexin A2 [Source:HGNC Symbol;Acc:HGNC:9100]
HMGN2	0	1.67310413780908	0.65	0.253	0	2	high mobility group nucleosomal binding domain 2 [Source:HGNC Symbol;Acc:HGNC:4986]	high mobility group nucleosomal binding domain 2 [Source:HGNC Symbol;Acc:HGNC:4986]
CRABP2	0	1.6664185776323	0.737	0.406	0	2	cellular retinoic acid binding protein 2 [Source:HGNC Symbol;Acc:HGNC:2339]	cellular retinoic acid binding protein 2 [Source:HGNC Symbol;Acc:HGNC:2339]
LEFTY2	0	1.61721785667383	0.196	0.034	0	2	left-right determination factor 2 [Source:HGNC Symbol;Acc:HGNC:3122]	left-right determination factor 2 [Source:HGNC Symbol;Acc:HGNC:3122]
CADM1	0	1.59559110915331	0.473	0.176	0	2	cell adhesion molecule 1 [Source:HGNC Symbol;Acc:HGNC:5951]	cell adhesion molecule 1 [Source:HGNC Symbol;Acc:HGNC:5951]
AC068587.6	0	1.58753702156158	0.565	0.214	0	2	NA	NA
ZIC3	0	1.448604243938	0.395	0.108	0	2	Zic family member 3 [Source:HGNC Symbol;Acc:HGNC:12874]	Zic family member 3 [Source:HGNC Symbol;Acc:HGNC:12874]
FBN2	0	1.44540326732389	0.527	0.182	0	2	fibrillin 2 [Source:HGNC Symbol;Acc:HGNC:3604]	fibrillin 2 [Source:HGNC Symbol;Acc:HGNC:3604]
DGKI	0	1.41595094015882	0.489	0.143	0	2	diacylglycerol kinase iota [Source:HGNC Symbol;Acc:HGNC:2855]	diacylglycerol kinase iota [Source:HGNC Symbol;Acc:HGNC:2855]
CDH11	0	1.40895627191328	0.299	0.052	0	2	cadherin 11 [Source:HGNC Symbol;Acc:HGNC:1750]	cadherin 11 [Source:HGNC Symbol;Acc:HGNC:1750]
RPS27	0	1.405190135602	0.568	0.206	0	2	ribosomal protein S27 [Source:HGNC Symbol;Acc:HGNC:10416]	ribosomal protein S27 [Source:HGNC Symbol;Acc:HGNC:10416]
PRTG	0	1.39401085273744	0.417	0.131	0	2	protogenin [Source:HGNC Symbol;Acc:HGNC:26373]	protogenin [Source:HGNC Symbol;Acc:HGNC:26373]
MT-TP	0	1.35733240308143	0.383	0.119	0	2	mitochondrially encoded tRNA-Pro (CCN) [Source:HGNC Symbol;Acc:HGNC:7494]	mitochondrially encoded tRNA-Pro (CCN) [Source:HGNC Symbol;Acc:HGNC:7494]
HAS2-AS1	0	1.34563789413576	0.299	0.063	0	2	HAS2 antisense RNA 1 [Source:HGNC Symbol;Acc:HGNC:34340]	HAS2 antisense RNA 1 [Source:HGNC Symbol;Acc:HGNC:34340]
ALPK2	0	1.33908150609218	0.298	0.049	0	2	alpha kinase 2 [Source:HGNC Symbol;Acc:HGNC:20565]	alpha kinase 2 [Source:HGNC Symbol;Acc:HGNC:20565]
WNT5A	0	1.33630765700267	0.267	0.047	0	2	Wnt family member 5A [Source:HGNC Symbol;Acc:HGNC:12784]	Wnt family member 5A [Source:HGNC Symbol;Acc:HGNC:12784]
ROR2	0	1.2795640819543	0.341	0.103	0	2	receptor tyrosine kinase like orphan receptor 2 [Source:HGNC Symbol;Acc:HGNC:10257]	receptor tyrosine kinase like orphan receptor 2 [Source:HGNC Symbol;Acc:HGNC:10257]
SAMD3	0	1.26855039392525	0.287	0.068	0	2	sterile alpha motif domain containing 3 [Source:HGNC Symbol;Acc:HGNC:21574]	sterile alpha motif domain containing 3 [Source:HGNC Symbol;Acc:HGNC:21574]
WDR93	0	1.25006697525641	0.187	0.011	0	2	WD repeat domain 93 [Source:HGNC Symbol;Acc:HGNC:26924]	WD repeat domain 93 [Source:HGNC Symbol;Acc:HGNC:26924]
AC090498.1	0	1.24746423194533	0.306	0.053	0	2	NA	NA
AC009245.1	0	1.24569045977096	0.283	0.045	0	2	NA	NA
COL13A1	0	1.24519756695617	0.256	0.053	0	2	collagen type XIII alpha 1 chain [Source:HGNC Symbol;Acc:HGNC:2190]	collagen type XIII alpha 1 chain [Source:HGNC Symbol;Acc:HGNC:2190]
COLEC12	0	1.20683954627715	0.271	0.065	0	2	collectin subfamily member 12 [Source:HGNC Symbol;Acc:HGNC:16016]	collectin subfamily member 12 [Source:HGNC Symbol;Acc:HGNC:16016]
AC092078.2	0	1.20067610789656	0.162	0.003	0	2	NA	NA
GRIN2B	0	1.17816584769156	0.18	0.01	0	2	glutamate ionotropic receptor NMDA type subunit 2B [Source:HGNC Symbol;Acc:HGNC:4586]	glutamate ionotropic receptor NMDA type subunit 2B [Source:HGNC Symbol;Acc:HGNC:4586]
RPL3	0	1.17352500900452	0.823	0.556	0	2	ribosomal protein L3 [Source:HGNC Symbol;Acc:HGNC:10332]	ribosomal protein L3 [Source:HGNC Symbol;Acc:HGNC:10332]
H2AFY2	0	1.15259741382214	0.457	0.214	0	2	NA	NA
RPL36	0	1.14456370843112	0.822	0.554	0	2	ribosomal protein L36 [Source:HGNC Symbol;Acc:HGNC:13631]	ribosomal protein L36 [Source:HGNC Symbol;Acc:HGNC:13631]
LHX1	0	1.14052394951011	0.359	0.095	0	2	LIM homeobox 1 [Source:HGNC Symbol;Acc:HGNC:6593]	LIM homeobox 1 [Source:HGNC Symbol;Acc:HGNC:6593]
EEF1A1	0	1.13789354653516	0.392	0.159	0	2	eukaryotic translation elongation factor 1 alpha 1 [Source:HGNC Symbol;Acc:HGNC:3189]	eukaryotic translation elongation factor 1 alpha 1 [Source:HGNC Symbol;Acc:HGNC:3189]
BMPER	0	1.13581185161307	0.251	0.043	0	2	BMP binding endothelial regulator [Source:HGNC Symbol;Acc:HGNC:24154]	BMP binding endothelial regulator [Source:HGNC Symbol;Acc:HGNC:24154]
MT-ATP8	0	1.13406953594846	0.704	0.41	0	2	mitochondrially encoded ATP synthase membrane subunit 8 [Source:HGNC Symbol;Acc:HGNC:7415]	mitochondrially encoded ATP synthase membrane subunit 8 [Source:HGNC Symbol;Acc:HGNC:7415]
RPS28	0	1.11725525108152	0.807	0.53	0	2	ribosomal protein S28 [Source:HGNC Symbol;Acc:HGNC:10418]	ribosomal protein S28 [Source:HGNC Symbol;Acc:HGNC:10418]
ITGA8	0	1.11228537004478	0.178	0.015	0	2	integrin subunit alpha 8 [Source:HGNC Symbol;Acc:HGNC:6144]	integrin subunit alpha 8 [Source:HGNC Symbol;Acc:HGNC:6144]
CBX3	0	1.11096873819251	0.752	0.499	0	2	chromobox 3 [Source:HGNC Symbol;Acc:HGNC:1553]	chromobox 3 [Source:HGNC Symbol;Acc:HGNC:1553]
MT-TV	0	1.11051498876152	0.217	0.03	0	2	mitochondrially encoded tRNA-Val (GUN) [Source:HGNC Symbol;Acc:HGNC:7500]	mitochondrially encoded tRNA-Val (GUN) [Source:HGNC Symbol;Acc:HGNC:7500]
GYPE	0	1.10359552226605	0.16	0.002	0	2	glycophorin E (MNS blood group) [Source:HGNC Symbol;Acc:HGNC:4705]	glycophorin E (MNS blood group) [Source:HGNC Symbol;Acc:HGNC:4705]
MT-TC	0	1.10028675327123	0.221	0.034	0	2	mitochondrially encoded tRNA-Cys (UGU/C) [Source:HGNC Symbol;Acc:HGNC:7477]	mitochondrially encoded tRNA-Cys (UGU/C) [Source:HGNC Symbol;Acc:HGNC:7477]
RPL22	0	1.0869652740094	0.593	0.328	0	2	ribosomal protein L22 [Source:HGNC Symbol;Acc:HGNC:10315]	ribosomal protein L22 [Source:HGNC Symbol;Acc:HGNC:10315]
FAM89A	0	1.0767501717424	0.215	0.039	0	2	family with sequence similarity 89 member A [Source:HGNC Symbol;Acc:HGNC:25057]	family with sequence similarity 89 member A [Source:HGNC Symbol;Acc:HGNC:25057]
RPS25	0	1.0725733558623	0.774	0.489	0	2	ribosomal protein S25 [Source:HGNC Symbol;Acc:HGNC:10413]	ribosomal protein S25 [Source:HGNC Symbol;Acc:HGNC:10413]
AL365295.1	0	1.0585044537725	0.163	0.022	0	2	NA	NA
AC018541.1	0	1.05545320943981	0.23	0.02	0	2	NA	NA
PABPC1	0	1.04699247754611	0.986	0.885	0	2	poly(A) binding protein cytoplasmic 1 [Source:HGNC Symbol;Acc:HGNC:8554]	poly(A) binding protein cytoplasmic 1 [Source:HGNC Symbol;Acc:HGNC:8554]
CRNDE	0	1.04429590386526	0.249	0.072	0	2	colorectal neoplasia differentially expressed [Source:HGNC Symbol;Acc:HGNC:37078]	colorectal neoplasia differentially expressed [Source:HGNC Symbol;Acc:HGNC:37078]
PCDH19	0	1.03928336113256	0.165	0.006	0	2	protocadherin 19 [Source:HGNC Symbol;Acc:HGNC:14270]	protocadherin 19 [Source:HGNC Symbol;Acc:HGNC:14270]
RPL14	0	1.03808840829817	0.837	0.619	0	2	ribosomal protein L14 [Source:HGNC Symbol;Acc:HGNC:10305]	ribosomal protein L14 [Source:HGNC Symbol;Acc:HGNC:10305]
TMEM132B	0	1.02938048915583	0.209	0.046	0	2	transmembrane protein 132B [Source:HGNC Symbol;Acc:HGNC:29397]	transmembrane protein 132B [Source:HGNC Symbol;Acc:HGNC:29397]
RBMX	0	1.01687333669253	0.702	0.467	0	2	RNA binding motif protein X-linked [Source:HGNC Symbol;Acc:HGNC:9910]	RNA binding motif protein X-linked [Source:HGNC Symbol;Acc:HGNC:9910]
HMGB1	0	1.00725820496696	0.733	0.475	0	2	high mobility group box 1 [Source:HGNC Symbol;Acc:HGNC:4983]	high mobility group box 1 [Source:HGNC Symbol;Acc:HGNC:4983]
AP001025.3	0	1.00020344722342	0.113	0.009	0	2	NA	NA
RPS18	0	0.981716124480803	0.954	0.8	0	2	ribosomal protein S18 [Source:HGNC Symbol;Acc:HGNC:10401]	ribosomal protein S18 [Source:HGNC Symbol;Acc:HGNC:10401]
AC116562.4	0	0.969272490002439	0.162	0.027	0	2	NA	NA
ADAM12	0	0.965892016651051	0.161	0.009	0	2	ADAM metallopeptidase domain 12 [Source:HGNC Symbol;Acc:HGNC:190]	ADAM metallopeptidase domain 12 [Source:HGNC Symbol;Acc:HGNC:190]
RPL39	0	0.95668533870133	0.778	0.521	0	2	ribosomal protein L39 [Source:HGNC Symbol;Acc:HGNC:10350]	ribosomal protein L39 [Source:HGNC Symbol;Acc:HGNC:10350]
KCNQ5	0	0.946388529808839	0.177	0.036	0	2	potassium voltage-gated channel subfamily Q member 5 [Source:HGNC Symbol;Acc:HGNC:6299]	potassium voltage-gated channel subfamily Q member 5 [Source:HGNC Symbol;Acc:HGNC:6299]
LINC00486	0	0.933983450183022	0.591	0.322	0	2	long intergenic non-protein coding RNA 486 [Source:HGNC Symbol;Acc:HGNC:42946]	long intergenic non-protein coding RNA 486 [Source:HGNC Symbol;Acc:HGNC:42946]
LINC00486	0	0.933983450183022	0.591	0.322	0	2	long intergenic non-protein coding RNA 486 [Source:HGNC Symbol;Acc:HGNC:42946]	long intergenic non-protein coding RNA 486 [Source:NCBI gene (formerly Entrezgene);Acc:285045]
LINC00486	0	0.933983450183022	0.591	0.322	0	2	long intergenic non-protein coding RNA 486 [Source:NCBI gene (formerly Entrezgene);Acc:285045]	long intergenic non-protein coding RNA 486 [Source:HGNC Symbol;Acc:HGNC:42946]
LINC00486	0	0.933983450183022	0.591	0.322	0	2	long intergenic non-protein coding RNA 486 [Source:NCBI gene (formerly Entrezgene);Acc:285045]	long intergenic non-protein coding RNA 486 [Source:NCBI gene (formerly Entrezgene);Acc:285045]
RPL7	0	0.93079762368909	0.233	0.061	0	2	ribosomal protein L7 [Source:HGNC Symbol;Acc:HGNC:10363]	ribosomal protein L7 [Source:HGNC Symbol;Acc:HGNC:10363]
JCAD	0	0.918584354500902	0.186	0.028	0	2	junctional cadherin 5 associated [Source:HGNC Symbol;Acc:HGNC:29283]	junctional cadherin 5 associated [Source:HGNC Symbol;Acc:HGNC:29283]
RPL13A	0	0.908477227066238	0.89	0.693	0	2	ribosomal protein L13a [Source:HGNC Symbol;Acc:HGNC:10304]	ribosomal protein L13a [Source:HGNC Symbol;Acc:HGNC:10304]
ASS1	0	0.90817198211769	0.219	0.063	0	2	argininosuccinate synthase 1 [Source:HGNC Symbol;Acc:HGNC:758]	argininosuccinate synthase 1 [Source:HGNC Symbol;Acc:HGNC:758]
RPL34	0	0.907259044056403	0.965	0.844	0	2	ribosomal protein L34 [Source:HGNC Symbol;Acc:HGNC:10340]	ribosomal protein L34 [Source:HGNC Symbol;Acc:HGNC:10340]
ZAP70	0	0.906678568173497	0.147	0.007	0	2	zeta chain of T cell receptor associated protein kinase 70 [Source:HGNC Symbol;Acc:HGNC:12858]	zeta chain of T cell receptor associated protein kinase 70 [Source:HGNC Symbol;Acc:HGNC:12858]
GREB1L	0	0.90074294317964	0.157	0.025	0	2	GREB1 like retinoic acid receptor coactivator [Source:HGNC Symbol;Acc:HGNC:31042]	GREB1 like retinoic acid receptor coactivator [Source:HGNC Symbol;Acc:HGNC:31042]
GYPB	0	0.888985071578868	0.138	0.005	0	2	glycophorin B (MNS blood group) [Source:HGNC Symbol;Acc:HGNC:4703]	glycophorin B (MNS blood group) [Source:HGNC Symbol;Acc:HGNC:4703]
RPS29	0	0.880447452125031	0.93	0.767	0	2	ribosomal protein S29 [Source:HGNC Symbol;Acc:HGNC:10419]	ribosomal protein S29 [Source:HGNC Symbol;Acc:HGNC:10419]
RPL41	0	0.870449941954147	0.891	0.705	0	2	ribosomal protein L41 [Source:HGNC Symbol;Acc:HGNC:10354]	ribosomal protein L41 [Source:HGNC Symbol;Acc:HGNC:10354]
TENM1	0	0.861746165289288	0.145	0.017	0	2	teneurin transmembrane protein 1 [Source:HGNC Symbol;Acc:HGNC:8117]	teneurin transmembrane protein 1 [Source:HGNC Symbol;Acc:HGNC:8117]
RPS7	0	0.846042481375283	0.783	0.586	0	2	ribosomal protein S7 [Source:HGNC Symbol;Acc:HGNC:10440]	ribosomal protein S7 [Source:HGNC Symbol;Acc:HGNC:10440]
AC243773.2	4.83242676712489E-304	0.939424218102423	0.197	0.053	1.55217547760052E-299	2	NA	NA
ACSS3	4.51384374736958E-295	1.03683514980434	0.238	0.077	1.44984661165511E-290	2	acyl-CoA synthetase short chain family member 3 [Source:HGNC Symbol;Acc:HGNC:24723]	acyl-CoA synthetase short chain family member 3 [Source:HGNC Symbol;Acc:HGNC:24723]
DYNC1I1	1.98073691319859E-293	0.884281384462178	0.178	0.044	6.36212696519386E-289	2	dynein cytoplasmic 1 intermediate chain 1 [Source:HGNC Symbol;Acc:HGNC:2963]	dynein cytoplasmic 1 intermediate chain 1 [Source:HGNC Symbol;Acc:HGNC:2963]
TAOK3	2.18667092387709E-281	1.07584745462404	0.246	0.085	7.0235870074932E-277	2	TAO kinase 3 [Source:HGNC Symbol;Acc:HGNC:18133]	TAO kinase 3 [Source:HGNC Symbol;Acc:HGNC:18133]
LIX1	1.70911053561388E-279	0.937913332449399	0.149	0.032	5.48966304039177E-275	2	limb and CNS expressed 1 [Source:HGNC Symbol;Acc:HGNC:18581]	limb and CNS expressed 1 [Source:HGNC Symbol;Acc:HGNC:18581]
PTMS	1.4233343053764E-277	1.01392658726546	0.306	0.125	4.57174978886899E-273	2	parathymosin [Source:HGNC Symbol;Acc:HGNC:9629]	parathymosin [Source:HGNC Symbol;Acc:HGNC:9629]
HIST1H4C	7.85430015744472E-276	0.961526896533934	0.76	0.566	2.52280121057124E-271	2	NA	NA
ELMO1	1.12695303469601E-262	0.903246428270519	0.208	0.065	3.6197731474436E-258	2	engulfment and cell motility 1 [Source:HGNC Symbol;Acc:HGNC:16286]	engulfment and cell motility 1 [Source:HGNC Symbol;Acc:HGNC:16286]
CACHD1	3.34628838322811E-258	0.863039219909016	0.222	0.073	1.07482782869287E-253	2	cache domain containing 1 [Source:HGNC Symbol;Acc:HGNC:29314]	cache domain containing 1 [Source:HGNC Symbol;Acc:HGNC:29314]
COL1A2	4.90613739581993E-240	0.954316929955437	0.3	0.128	1.57585133153736E-235	2	collagen type I alpha 2 chain [Source:HGNC Symbol;Acc:HGNC:2198]	collagen type I alpha 2 chain [Source:HGNC Symbol;Acc:HGNC:2198]
ZNF83	1.03868412096897E-236	0.946076632622855	0.338	0.158	3.33625339655234E-232	2	zinc finger protein 83 [Source:HGNC Symbol;Acc:HGNC:13158]	zinc finger protein 83 [Source:HGNC Symbol;Acc:HGNC:13158]
RPL23A	1.39075095576727E-225	0.869122396072987	0.371	0.192	4.46709206992447E-221	2	ribosomal protein L23a [Source:HGNC Symbol;Acc:HGNC:10317]	ribosomal protein L23a [Source:HGNC Symbol;Acc:HGNC:10317]
GNPNAT1	8.57528867600411E-225	0.898217720150077	0.279	0.119	2.75438272273252E-220	2	glucosamine-phosphate N-acetyltransferase 1 [Source:HGNC Symbol;Acc:HGNC:19980]	glucosamine-phosphate N-acetyltransferase 1 [Source:HGNC Symbol;Acc:HGNC:19980]
SALL4	6.00505527051287E-217	0.878552469227124	0.416	0.234	1.92882375288873E-212	2	spalt like transcription factor 4 [Source:HGNC Symbol;Acc:HGNC:15924]	spalt like transcription factor 4 [Source:HGNC Symbol;Acc:HGNC:15924]
FAM122C	8.58701875323266E-216	0.981589213094481	0.172	0.054	2.75815042353833E-211	2	NA	NA
STMN2	5.62215110461502E-209	1.0204319939381	0.121	0.028	1.80583493480235E-204	2	stathmin 2 [Source:HGNC Symbol;Acc:HGNC:10577]	stathmin 2 [Source:HGNC Symbol;Acc:HGNC:10577]
AC068888.1	1.76185808426892E-199	0.847238829949575	0.398	0.227	5.65908816667177E-195	2	NA	NA
PTGR1	1.38383327885829E-187	0.972078003708923	0.286	0.137	4.44487249169284E-183	2	prostaglandin reductase 1 [Source:HGNC Symbol;Acc:HGNC:18429]	prostaglandin reductase 1 [Source:HGNC Symbol;Acc:HGNC:18429]
AC009055.2	3.55076081143463E-169	0.858711490013112	0.197	0.077	1.1405043726328E-164	2	NA	NA
CAST	6.56946902043016E-168	0.867670184897605	0.28	0.138	2.11011344936217E-163	2	calpastatin [Source:HGNC Symbol;Acc:HGNC:1515]	calpastatin [Source:HGNC Symbol;Acc:HGNC:1515]
RBFOX1	1.8212343941129E-125	0.912548661885392	0.195	0.089	5.84980487389065E-121	2	RNA binding fox-1 homolog 1 [Source:HGNC Symbol;Acc:HGNC:18222]	RNA binding fox-1 homolog 1 [Source:HGNC Symbol;Acc:HGNC:18222]
FAM184A	1.85629523471011E-83	0.849923989799898	0.186	0.099	5.96242029388888E-79	2	family with sequence similarity 184 member A [Source:HGNC Symbol;Acc:HGNC:20991]	family with sequence similarity 184 member A [Source:HGNC Symbol;Acc:HGNC:20991]
NPY	0	4.69710670758066	0.78	0.028	0	3	neuropeptide Y [Source:HGNC Symbol;Acc:HGNC:7955]	neuropeptide Y [Source:HGNC Symbol;Acc:HGNC:7955]
TTR	0	4.4085421284643	0.793	0.043	0	3	transthyretin [Source:HGNC Symbol;Acc:HGNC:12405]	transthyretin [Source:HGNC Symbol;Acc:HGNC:12405]
IGFBP3	0	3.06177919922411	0.606	0.032	0	3	insulin like growth factor binding protein 3 [Source:HGNC Symbol;Acc:HGNC:5472]	insulin like growth factor binding protein 3 [Source:HGNC Symbol;Acc:HGNC:5472]
APELA	0	2.62122861121067	0.508	0.053	0	3	apelin receptor early endogenous ligand [Source:HGNC Symbol;Acc:HGNC:48925]	apelin receptor early endogenous ligand [Source:HGNC Symbol;Acc:HGNC:48925]
KRT19	0	2.47460135632381	0.734	0.297	0	3	keratin 19 [Source:HGNC Symbol;Acc:HGNC:6436]	keratin 19 [Source:HGNC Symbol;Acc:HGNC:6436]
GATA3	0	2.40907337142094	0.471	0.036	0	3	GATA binding protein 3 [Source:HGNC Symbol;Acc:HGNC:4172]	GATA binding protein 3 [Source:HGNC Symbol;Acc:HGNC:4172]
PCAT14	0	2.29093315397733	0.506	0.064	0	3	prostate cancer associated transcript 14 [Source:HGNC Symbol;Acc:HGNC:48977]	prostate cancer associated transcript 14 [Source:HGNC Symbol;Acc:HGNC:48977]
S100A14	0	2.13250397974714	0.294	0.013	0	3	S100 calcium binding protein A14 [Source:HGNC Symbol;Acc:HGNC:18901]	S100 calcium binding protein A14 [Source:HGNC Symbol;Acc:HGNC:18901]
IGFBP5	0	2.11643686063673	0.374	0.015	0	3	insulin like growth factor binding protein 5 [Source:HGNC Symbol;Acc:HGNC:5474]	insulin like growth factor binding protein 5 [Source:HGNC Symbol;Acc:HGNC:5474]
ANKRD1	0	2.07528145299662	0.667	0.134	0	3	ankyrin repeat domain 1 [Source:HGNC Symbol;Acc:HGNC:15819]	ankyrin repeat domain 1 [Source:HGNC Symbol;Acc:HGNC:15819]
HHEX	0	2.02632530453287	0.472	0.092	0	3	hematopoietically expressed homeobox [Source:HGNC Symbol;Acc:HGNC:4901]	hematopoietically expressed homeobox [Source:HGNC Symbol;Acc:HGNC:4901]
SLC2A3	0	1.98651856858999	0.64	0.311	0	3	solute carrier family 2 member 3 [Source:HGNC Symbol;Acc:HGNC:11007]	solute carrier family 2 member 3 [Source:HGNC Symbol;Acc:HGNC:11007]
FLRT3	0	1.79417360936421	0.391	0.06	0	3	fibronectin leucine rich transmembrane protein 3 [Source:HGNC Symbol;Acc:HGNC:3762]	fibronectin leucine rich transmembrane protein 3 [Source:HGNC Symbol;Acc:HGNC:3762]
TTC3	0	1.78331231856107	0.533	0.212	0	3	tetratricopeptide repeat domain 3 [Source:HGNC Symbol;Acc:HGNC:12393]	tetratricopeptide repeat domain 3 [Source:HGNC Symbol;Acc:HGNC:12393]
DLK1	0	1.75374899995188	0.354	0.042	0	3	delta like non-canonical Notch ligand 1 [Source:HGNC Symbol;Acc:HGNC:2907]	delta like non-canonical Notch ligand 1 [Source:HGNC Symbol;Acc:HGNC:2907]
EPSTI1	0	1.744344813818	0.336	0.028	0	3	epithelial stromal interaction 1 [Source:HGNC Symbol;Acc:HGNC:16465]	epithelial stromal interaction 1 [Source:HGNC Symbol;Acc:HGNC:16465]
FN1	0	1.7384215536536	0.561	0.19	0	3	fibronectin 1 [Source:HGNC Symbol;Acc:HGNC:3778]	fibronectin 1 [Source:HGNC Symbol;Acc:HGNC:3778]
SOX11	0	1.70978628305755	0.447	0.16	0	3	SRY-box transcription factor 11 [Source:HGNC Symbol;Acc:HGNC:11191]	SRY-box transcription factor 11 [Source:HGNC Symbol;Acc:HGNC:11191]
FGD6	0	1.70539138742353	0.424	0.121	0	3	FYVE, RhoGEF and PH domain containing 6 [Source:HGNC Symbol;Acc:HGNC:21740]	FYVE, RhoGEF and PH domain containing 6 [Source:HGNC Symbol;Acc:HGNC:21740]
MACROD2	0	1.67450089649195	0.415	0.102	0	3	mono-ADP ribosylhydrolase 2 [Source:HGNC Symbol;Acc:HGNC:16126]	mono-ADP ribosylhydrolase 2 [Source:HGNC Symbol;Acc:HGNC:16126]
SEMA3E	0	1.67283936734954	0.343	0.073	0	3	semaphorin 3E [Source:HGNC Symbol;Acc:HGNC:10727]	semaphorin 3E [Source:HGNC Symbol;Acc:HGNC:10727]
LAMB1	0	1.66892002274933	0.476	0.175	0	3	laminin subunit beta 1 [Source:HGNC Symbol;Acc:HGNC:6486]	laminin subunit beta 1 [Source:HGNC Symbol;Acc:HGNC:6486]
CGN	0	1.59492177789262	0.367	0.059	0	3	cingulin [Source:HGNC Symbol;Acc:HGNC:17429]	cingulin [Source:HGNC Symbol;Acc:HGNC:17429]
JADE1	0	1.57505276760902	0.389	0.092	0	3	jade family PHD finger 1 [Source:HGNC Symbol;Acc:HGNC:30027]	jade family PHD finger 1 [Source:HGNC Symbol;Acc:HGNC:30027]
GLYATL2	0	1.56339244816341	0.281	0.012	0	3	glycine-N-acyltransferase like 2 [Source:HGNC Symbol;Acc:HGNC:24178]	glycine-N-acyltransferase like 2 [Source:HGNC Symbol;Acc:HGNC:24178]
TBX3	0	1.55641518126699	0.364	0.063	0	3	T-box transcription factor 3 [Source:HGNC Symbol;Acc:HGNC:11602]	T-box transcription factor 3 [Source:HGNC Symbol;Acc:HGNC:11602]
GRB14	0	1.49915863444134	0.384	0.13	0	3	growth factor receptor bound protein 14 [Source:HGNC Symbol;Acc:HGNC:4565]	growth factor receptor bound protein 14 [Source:HGNC Symbol;Acc:HGNC:4565]
PSTPIP2	0	1.48703248094046	0.305	0.043	0	3	proline-serine-threonine phosphatase interacting protein 2 [Source:HGNC Symbol;Acc:HGNC:9581]	proline-serine-threonine phosphatase interacting protein 2 [Source:HGNC Symbol;Acc:HGNC:9581]
APOA2	0	1.48383927622852	0.41	0.081	0	3	apolipoprotein A2 [Source:HGNC Symbol;Acc:HGNC:601]	apolipoprotein A2 [Source:HGNC Symbol;Acc:HGNC:601]
S100A16	0	1.46266967310551	0.34	0.055	0	3	S100 calcium binding protein A16 [Source:HGNC Symbol;Acc:HGNC:20441]	S100 calcium binding protein A16 [Source:HGNC Symbol;Acc:HGNC:20441]
UNC5D	0	1.41769805870946	0.325	0.086	0	3	unc-5 netrin receptor D [Source:HGNC Symbol;Acc:HGNC:18634]	unc-5 netrin receptor D [Source:HGNC Symbol;Acc:HGNC:18634]
MALAT1	0	1.40017600632986	0.997	0.857	0	3	metastasis associated lung adenocarcinoma transcript 1 [Source:HGNC Symbol;Acc:HGNC:29665]	metastasis associated lung adenocarcinoma transcript 1 [Source:HGNC Symbol;Acc:HGNC:29665]
ROBO2	0	1.39345984534557	0.352	0.109	0	3	roundabout guidance receptor 2 [Source:HGNC Symbol;Acc:HGNC:10250]	roundabout guidance receptor 2 [Source:HGNC Symbol;Acc:HGNC:10250]
COL19A1	0	1.37592219323796	0.24	0.014	0	3	collagen type XIX alpha 1 chain [Source:HGNC Symbol;Acc:HGNC:2196]	collagen type XIX alpha 1 chain [Source:HGNC Symbol;Acc:HGNC:2196]
LAMA1	0	1.37111532985517	0.353	0.105	0	3	laminin subunit alpha 1 [Source:HGNC Symbol;Acc:HGNC:6481]	laminin subunit alpha 1 [Source:HGNC Symbol;Acc:HGNC:6481]
PRSS23	0	1.32038815249463	0.389	0.105	0	3	serine protease 23 [Source:HGNC Symbol;Acc:HGNC:14370]	serine protease 23 [Source:HGNC Symbol;Acc:HGNC:14370]
WDR72	0	1.31069530109235	0.243	0.032	0	3	WD repeat domain 72 [Source:HGNC Symbol;Acc:HGNC:26790]	WD repeat domain 72 [Source:HGNC Symbol;Acc:HGNC:26790]
LINC02413	0	1.2870810295053	0.257	0.003	0	3	long intergenic non-protein coding RNA 2413 [Source:HGNC Symbol;Acc:HGNC:53342]	long intergenic non-protein coding RNA 2413 [Source:HGNC Symbol;Acc:HGNC:53342]
RIPPLY3	0	1.27902198458235	0.25	0.005	0	3	ripply transcriptional repressor 3 [Source:HGNC Symbol;Acc:HGNC:3047]	ripply transcriptional repressor 3 [Source:HGNC Symbol;Acc:HGNC:3047]
AC138123.2	0	1.27407938436367	0.272	0.021	0	3	NA	NA
KRT8	0	1.25787027921256	0.58	0.311	0	3	keratin 8 [Source:HGNC Symbol;Acc:HGNC:6446]	keratin 8 [Source:HGNC Symbol;Acc:HGNC:6446]
MDK	0	1.20760197205668	0.819	0.632	0	3	midkine [Source:HGNC Symbol;Acc:HGNC:6972]	midkine [Source:HGNC Symbol;Acc:HGNC:6972]
LINC00348	0	1.19585664783909	0.206	0.005	0	3	long intergenic non-protein coding RNA 348 [Source:HGNC Symbol;Acc:HGNC:42658]	long intergenic non-protein coding RNA 348 [Source:HGNC Symbol;Acc:HGNC:42658]
LGR4	0	1.18480699135666	0.286	0.08	0	3	leucine rich repeat containing G protein-coupled receptor 4 [Source:HGNC Symbol;Acc:HGNC:13299]	leucine rich repeat containing G protein-coupled receptor 4 [Source:HGNC Symbol;Acc:HGNC:13299]
SLC22A3	0	1.16231481032648	0.234	0.022	0	3	solute carrier family 22 member 3 [Source:HGNC Symbol;Acc:HGNC:10967]	solute carrier family 22 member 3 [Source:HGNC Symbol;Acc:HGNC:10967]
SYTL5	0	1.15534281113669	0.239	0.011	0	3	synaptotagmin like 5 [Source:HGNC Symbol;Acc:HGNC:15589]	synaptotagmin like 5 [Source:HGNC Symbol;Acc:HGNC:15589]
COL4A6	0	1.12916285975511	0.328	0.097	0	3	collagen type IV alpha 6 chain [Source:HGNC Symbol;Acc:HGNC:2208]	collagen type IV alpha 6 chain [Source:HGNC Symbol;Acc:HGNC:2208]
CAV3	0	1.09827243904221	0.225	0.011	0	3	caveolin 3 [Source:HGNC Symbol;Acc:HGNC:1529]	caveolin 3 [Source:HGNC Symbol;Acc:HGNC:1529]
OXTR	0	1.08864750889842	0.222	0.01	0	3	oxytocin receptor [Source:HGNC Symbol;Acc:HGNC:8529]	oxytocin receptor [Source:HGNC Symbol;Acc:HGNC:8529]
FLRT2	0	1.0882036685321	0.256	0.06	0	3	fibronectin leucine rich transmembrane protein 2 [Source:HGNC Symbol;Acc:HGNC:3761]	fibronectin leucine rich transmembrane protein 2 [Source:HGNC Symbol;Acc:HGNC:3761]
AL365357.1	0	1.08331298574606	0.29	0.06	0	3	NA	NA
EXPH5	0	1.07852173342196	0.21	0.022	0	3	exophilin 5 [Source:HGNC Symbol;Acc:HGNC:30578]	exophilin 5 [Source:HGNC Symbol;Acc:HGNC:30578]
MIR4300HG	0	1.06281437422513	0.731	0.604	0	3	MIR4300 host gene [Source:HGNC Symbol;Acc:HGNC:52003]	MIR4300 host gene [Source:HGNC Symbol;Acc:HGNC:52003]
FZD4	0	1.05723028001698	0.247	0.024	0	3	frizzled class receptor 4 [Source:HGNC Symbol;Acc:HGNC:4042]	frizzled class receptor 4 [Source:HGNC Symbol;Acc:HGNC:4042]
MXI1	0	1.04686876167197	0.259	0.064	0	3	MAX interactor 1, dimerization protein [Source:HGNC Symbol;Acc:HGNC:7534]	MAX interactor 1, dimerization protein [Source:HGNC Symbol;Acc:HGNC:7534]
GATA4	0	1.03514914538255	0.282	0.074	0	3	GATA binding protein 4 [Source:HGNC Symbol;Acc:HGNC:4173]	GATA binding protein 4 [Source:HGNC Symbol;Acc:HGNC:4173]
RGS2	0	1.03496948564301	0.229	0.054	0	3	regulator of G protein signaling 2 [Source:HGNC Symbol;Acc:HGNC:9998]	regulator of G protein signaling 2 [Source:HGNC Symbol;Acc:HGNC:9998]
PRKD1	0	1.02568289623586	0.224	0.042	0	3	protein kinase D1 [Source:HGNC Symbol;Acc:HGNC:9407]	protein kinase D1 [Source:HGNC Symbol;Acc:HGNC:9407]
ETNPPL	0	1.02119910236285	0.17	0.004	0	3	ethanolamine-phosphate phospho-lyase [Source:HGNC Symbol;Acc:HGNC:14404]	ethanolamine-phosphate phospho-lyase [Source:HGNC Symbol;Acc:HGNC:14404]
NUAK1	0	0.992133510435761	0.232	0.043	0	3	NUAK family kinase 1 [Source:HGNC Symbol;Acc:HGNC:14311]	NUAK family kinase 1 [Source:HGNC Symbol;Acc:HGNC:14311]
SMAD9	0	0.97996717409677	0.228	0.042	0	3	SMAD family member 9 [Source:HGNC Symbol;Acc:HGNC:6774]	SMAD family member 9 [Source:HGNC Symbol;Acc:HGNC:6774]
MAATS1	0	0.977879363781802	0.216	0.023	0	3	NA	NA
TXNIP	0	0.958789966224593	0.272	0.067	0	3	thioredoxin interacting protein [Source:HGNC Symbol;Acc:HGNC:16952]	thioredoxin interacting protein [Source:HGNC Symbol;Acc:HGNC:16952]
DSCAM	0	0.958685261043295	0.155	0.021	0	3	DS cell adhesion molecule [Source:HGNC Symbol;Acc:HGNC:3039]	DS cell adhesion molecule [Source:HGNC Symbol;Acc:HGNC:3039]
ABCA1	0	0.957187627544214	0.217	0.037	0	3	ATP binding cassette subfamily A member 1 [Source:HGNC Symbol;Acc:HGNC:29]	ATP binding cassette subfamily A member 1 [Source:HGNC Symbol;Acc:HGNC:29]
MYOF	0	0.946159401743903	0.224	0.044	0	3	myoferlin [Source:HGNC Symbol;Acc:HGNC:3656]	myoferlin [Source:HGNC Symbol;Acc:HGNC:3656]
RPS18	0	0.946089874734796	0.896	0.812	0	3	ribosomal protein S18 [Source:HGNC Symbol;Acc:HGNC:10401]	ribosomal protein S18 [Source:HGNC Symbol;Acc:HGNC:10401]
LY6E	5.19106766394136E-305	0.972317850995619	0.299	0.09	1.66737093365796E-300	3	lymphocyte antigen 6 family member E [Source:HGNC Symbol;Acc:HGNC:6727]	lymphocyte antigen 6 family member E [Source:HGNC Symbol;Acc:HGNC:6727]
LIFR	8.91570181551106E-305	0.965345910166636	0.248	0.063	2.86372342314215E-300	3	LIF receptor subunit alpha [Source:HGNC Symbol;Acc:HGNC:6597]	LIF receptor subunit alpha [Source:HGNC Symbol;Acc:HGNC:6597]
RGS5	1.01482712441158E-304	0.942981641243651	0.429	0.162	3.25962472360999E-300	3	regulator of G protein signaling 5 [Source:HGNC Symbol;Acc:HGNC:10001]	regulator of G protein signaling 5 [Source:HGNC Symbol;Acc:HGNC:10001]
RGS5	1.01482712441158E-304	0.942981641243651	0.429	0.162	3.25962472360999E-300	3	regulator of G protein signaling 5 [Source:HGNC Symbol;Acc:HGNC:10001]	regulator of G protein signaling 5 [Source:NCBI gene (formerly Entrezgene);Acc:8490]
RGS5	1.01482712441158E-304	0.942981641243651	0.429	0.162	3.25962472360999E-300	3	regulator of G protein signaling 5 [Source:NCBI gene (formerly Entrezgene);Acc:8490]	regulator of G protein signaling 5 [Source:HGNC Symbol;Acc:HGNC:10001]
RGS5	1.01482712441158E-304	0.942981641243651	0.429	0.162	3.25962472360999E-300	3	regulator of G protein signaling 5 [Source:NCBI gene (formerly Entrezgene);Acc:8490]	regulator of G protein signaling 5 [Source:NCBI gene (formerly Entrezgene);Acc:8490]
CYR61	2.37597224443148E-302	1.02494584099421	0.316	0.097	7.6316228491139E-298	3	NA	NA
ANXA3	3.22044714380832E-278	0.944484420254017	0.298	0.092	1.03440762259123E-273	3	annexin A3 [Source:HGNC Symbol;Acc:HGNC:541]	annexin A3 [Source:HGNC Symbol;Acc:HGNC:541]
KHDRBS2	1.54581380880679E-276	1.08724842221746	0.24	0.064	4.9651539538874E-272	3	KH RNA binding domain containing, signal transduction associated 2 [Source:HGNC Symbol;Acc:HGNC:18114]	KH RNA binding domain containing, signal transduction associated 2 [Source:HGNC Symbol;Acc:HGNC:18114]
SCLT1	8.98399296758707E-266	1.18249893595903	0.393	0.162	2.88565854118897E-261	3	sodium channel and clathrin linker 1 [Source:HGNC Symbol;Acc:HGNC:26406]	sodium channel and clathrin linker 1 [Source:HGNC Symbol;Acc:HGNC:26406]
MCC	9.43802124297765E-265	1.04294087524023	0.278	0.086	3.03149242324442E-260	3	MCC regulator of WNT signaling pathway [Source:HGNC Symbol;Acc:HGNC:6935]	MCC regulator of WNT signaling pathway [Source:HGNC Symbol;Acc:HGNC:6935]
TLN2	7.03910941140406E-257	1.02784803656095	0.247	0.071	2.26096194294299E-252	3	talin 2 [Source:HGNC Symbol;Acc:HGNC:15447]	talin 2 [Source:HGNC Symbol;Acc:HGNC:15447]
TGFB2	2.86203441226987E-247	0.912698131154369	0.233	0.064	9.19285453221083E-243	3	transforming growth factor beta 2 [Source:HGNC Symbol;Acc:HGNC:11768]	transforming growth factor beta 2 [Source:HGNC Symbol;Acc:HGNC:11768]
BCAS3	4.12249694347277E-246	1.29556545847143	0.408	0.183	1.32414601824345E-241	3	BCAS3 microtubule associated cell migration factor [Source:HGNC Symbol;Acc:HGNC:14347]	BCAS3 microtubule associated cell migration factor [Source:HGNC Symbol;Acc:HGNC:14347]
ID2	7.61474593228485E-230	1.13134432613977	0.512	0.279	2.44585639344989E-225	3	inhibitor of DNA binding 2 [Source:HGNC Symbol;Acc:HGNC:5361]	inhibitor of DNA binding 2 [Source:HGNC Symbol;Acc:HGNC:5361]
ID1	2.15676008876698E-225	1.00243165804914	0.433	0.202	6.92751340511953E-221	3	inhibitor of DNA binding 1, HLH protein [Source:HGNC Symbol;Acc:HGNC:5360]	inhibitor of DNA binding 1, HLH protein [Source:HGNC Symbol;Acc:HGNC:5360]
VEZT	4.13096639112326E-223	1.15784831624431	0.347	0.143	1.32686640482879E-218	3	vezatin, adherens junctions transmembrane protein [Source:HGNC Symbol;Acc:HGNC:18258]	vezatin, adherens junctions transmembrane protein [Source:HGNC Symbol;Acc:HGNC:18258]
FOXP1	1.23366710377845E-217	1.14920028650886	0.328	0.128	3.96253873733638E-213	3	forkhead box P1 [Source:HGNC Symbol;Acc:HGNC:3823]	forkhead box P1 [Source:HGNC Symbol;Acc:HGNC:3823]
KIAA1217	1.30104272915109E-217	0.948490596142255	0.222	0.066	4.17894924603329E-213	3	KIAA1217 [Source:HGNC Symbol;Acc:HGNC:25428]	KIAA1217 [Source:HGNC Symbol;Acc:HGNC:25428]
RPL36	9.59194679378732E-212	0.912878176233192	0.696	0.579	3.08093331016449E-207	3	ribosomal protein L36 [Source:HGNC Symbol;Acc:HGNC:13631]	ribosomal protein L36 [Source:HGNC Symbol;Acc:HGNC:13631]
SOX4	4.46790405087363E-205	1.20397745314273	0.582	0.395	1.43509078114061E-200	3	SRY-box transcription factor 4 [Source:HGNC Symbol;Acc:HGNC:11200]	SRY-box transcription factor 4 [Source:HGNC Symbol;Acc:HGNC:11200]
DNAJC15	1.1061285771764E-204	1.35533929390095	0.481	0.28	3.5528849898906E-200	3	DnaJ heat shock protein family (Hsp40) member C15 [Source:HGNC Symbol;Acc:HGNC:20325]	DnaJ heat shock protein family (Hsp40) member C15 [Source:HGNC Symbol;Acc:HGNC:20325]
PTPN13	1.44851444363724E-204	1.27326393668446	0.435	0.219	4.65262839296281E-200	3	protein tyrosine phosphatase non-receptor type 13 [Source:HGNC Symbol;Acc:HGNC:9646]	protein tyrosine phosphatase non-receptor type 13 [Source:HGNC Symbol;Acc:HGNC:9646]
RHOBTB3	2.20825535625912E-194	1.1273311717643	0.435	0.227	7.0929162043043E-190	3	Rho related BTB domain containing 3 [Source:HGNC Symbol;Acc:HGNC:18757]	Rho related BTB domain containing 3 [Source:HGNC Symbol;Acc:HGNC:18757]
PGRMC2	2.37906965174121E-189	0.999527280857083	0.333	0.144	7.64157172139278E-185	3	progesterone receptor membrane component 2 [Source:HGNC Symbol;Acc:HGNC:16089]	progesterone receptor membrane component 2 [Source:HGNC Symbol;Acc:HGNC:16089]
GLRX	7.88643109066178E-188	1.07908486363747	0.411	0.208	2.53312166632056E-183	3	glutaredoxin [Source:HGNC Symbol;Acc:HGNC:4330]	glutaredoxin [Source:HGNC Symbol;Acc:HGNC:4330]
CDH2	5.43942969188889E-175	1.07246767824593	0.518	0.31	1.74714481703471E-170	3	cadherin 2 [Source:HGNC Symbol;Acc:HGNC:1759]	cadherin 2 [Source:HGNC Symbol;Acc:HGNC:1759]
UTRN	1.35124278881652E-173	1.07013769285919	0.334	0.149	4.34019183767866E-169	3	utrophin [Source:HGNC Symbol;Acc:HGNC:12635]	utrophin [Source:HGNC Symbol;Acc:HGNC:12635]
S100A13	2.66198365788627E-173	0.99727009078194	0.322	0.142	8.55029150913069E-169	3	S100 calcium binding protein A13 [Source:HGNC Symbol;Acc:HGNC:10490]	S100 calcium binding protein A13 [Source:HGNC Symbol;Acc:HGNC:10490]
AL512380.2	6.02672171161041E-152	0.994013110734687	0.467	0.282	1.93578301376926E-147	3	NA	NA
GLUL	4.06804135123664E-149	1.12323030761934	0.471	0.299	1.30665488201721E-144	3	glutamate-ammonia ligase [Source:HGNC Symbol;Acc:HGNC:4341]	glutamate-ammonia ligase [Source:HGNC Symbol;Acc:HGNC:4341]
C4orf48	2.27245802579613E-148	0.956513171337831	0.428	0.241	7.29913517885719E-144	3	chromosome 4 open reading frame 48 [Source:HGNC Symbol;Acc:HGNC:34437]	chromosome 4 open reading frame 48 [Source:HGNC Symbol;Acc:HGNC:34437]
MAGI1	4.07693505525994E-128	0.938044192518537	0.292	0.138	1.30951153974949E-123	3	membrane associated guanylate kinase, WW and PDZ domain containing 1 [Source:HGNC Symbol;Acc:HGNC:946]	membrane associated guanylate kinase, WW and PDZ domain containing 1 [Source:HGNC Symbol;Acc:HGNC:946]
CCDC34	2.42448224989329E-122	0.932430994217408	0.426	0.255	7.78743698665725E-118	3	coiled-coil domain containing 34 [Source:HGNC Symbol;Acc:HGNC:25079]	coiled-coil domain containing 34 [Source:HGNC Symbol;Acc:HGNC:25079]
PBX1	1.27865895317301E-107	0.921508623573871	0.356	0.197	4.10705255759171E-103	3	PBX homeobox 1 [Source:HGNC Symbol;Acc:HGNC:8632]	PBX homeobox 1 [Source:HGNC Symbol;Acc:HGNC:8632]
GPC6	2.03342331387768E-101	0.949636233937202	0.396	0.238	6.53135568417511E-97	3	glypican 6 [Source:HGNC Symbol;Acc:HGNC:4454]	glypican 6 [Source:HGNC Symbol;Acc:HGNC:4454]
CYP26A1	0	2.99725712193474	0.732	0.051	0	4	cytochrome P450 family 26 subfamily A member 1 [Source:HGNC Symbol;Acc:HGNC:2603]	cytochrome P450 family 26 subfamily A member 1 [Source:HGNC Symbol;Acc:HGNC:2603]
SFRP1	0	2.27379902588473	0.741	0.174	0	4	secreted frizzled related protein 1 [Source:HGNC Symbol;Acc:HGNC:10776]	secreted frizzled related protein 1 [Source:HGNC Symbol;Acc:HGNC:10776]
LHX1	0	2.25149817848459	0.586	0.071	0	4	LIM homeobox 1 [Source:HGNC Symbol;Acc:HGNC:6593]	LIM homeobox 1 [Source:HGNC Symbol;Acc:HGNC:6593]
EOMES	0	2.14713155111346	0.661	0.074	0	4	eomesodermin [Source:HGNC Symbol;Acc:HGNC:3372]	eomesodermin [Source:HGNC Symbol;Acc:HGNC:3372]
MIXL1	0	2.12428094415732	0.637	0.155	0	4	Mix paired-like homeobox [Source:HGNC Symbol;Acc:HGNC:13363]	Mix paired-like homeobox [Source:HGNC Symbol;Acc:HGNC:13363]
RPS2	0	1.95022674150973	0.895	0.494	0	4	ribosomal protein S2 [Source:HGNC Symbol;Acc:HGNC:10404]	ribosomal protein S2 [Source:HGNC Symbol;Acc:HGNC:10404]
LAPTM4B	0	1.90013977239888	0.8	0.344	0	4	lysosomal protein transmembrane 4 beta [Source:HGNC Symbol;Acc:HGNC:13646]	lysosomal protein transmembrane 4 beta [Source:HGNC Symbol;Acc:HGNC:13646]
GPC4	0	1.85539624582373	0.667	0.178	0	4	glypican 4 [Source:HGNC Symbol;Acc:HGNC:4452]	glypican 4 [Source:HGNC Symbol;Acc:HGNC:4452]
CER1	0	1.8435116533172	0.412	0.056	0	4	cerberus 1, DAN family BMP antagonist [Source:HGNC Symbol;Acc:HGNC:1862]	cerberus 1, DAN family BMP antagonist [Source:HGNC Symbol;Acc:HGNC:1862]
FAM159B	0	1.82518879576556	0.542	0.092	0	4	NA	NA
AL391361.2	0	1.82282496233915	0.356	0.028	0	4	NA	NA
COL6A1	0	1.70750389341744	0.552	0.083	0	4	collagen type VI alpha 1 chain [Source:HGNC Symbol;Acc:HGNC:2211]	collagen type VI alpha 1 chain [Source:HGNC Symbol;Acc:HGNC:2211]
OTX2	0	1.68817518054711	0.54	0.085	0	4	orthodenticle homeobox 2 [Source:HGNC Symbol;Acc:HGNC:8522]	orthodenticle homeobox 2 [Source:HGNC Symbol;Acc:HGNC:8522]
CCKBR	0	1.61077821300449	0.401	0.07	0	4	cholecystokinin B receptor [Source:HGNC Symbol;Acc:HGNC:1571]	cholecystokinin B receptor [Source:HGNC Symbol;Acc:HGNC:1571]
AC078993.1	0	1.58803072615459	0.436	0.035	0	4	NA	NA
TPT1	0	1.55825139416053	0.907	0.646	0	4	tumor protein, translationally-controlled 1 [Source:HGNC Symbol;Acc:HGNC:12022]	tumor protein, translationally-controlled 1 [Source:HGNC Symbol;Acc:HGNC:12022]
AL365275.1	0	1.50591965375965	0.384	0.071	0	4	NA	NA
GNAS	0	1.49517327125669	0.819	0.488	0	4	GNAS complex locus [Source:HGNC Symbol;Acc:HGNC:4392]	GNAS complex locus [Source:HGNC Symbol;Acc:HGNC:4392]
FAM184A	0	1.49495366458843	0.388	0.075	0	4	family with sequence similarity 184 member A [Source:HGNC Symbol;Acc:HGNC:20991]	family with sequence similarity 184 member A [Source:HGNC Symbol;Acc:HGNC:20991]
EGFLAM	0	1.48190957279365	0.472	0.08	0	4	EGF like, fibronectin type III and laminin G domains [Source:HGNC Symbol;Acc:HGNC:26810]	EGF like, fibronectin type III and laminin G domains [Source:HGNC Symbol;Acc:HGNC:26810]
SOX17	0	1.4700445604929	0.322	0.017	0	4	SRY-box transcription factor 17 [Source:HGNC Symbol;Acc:HGNC:18122]	SRY-box transcription factor 17 [Source:HGNC Symbol;Acc:HGNC:18122]
TDGF1	0	1.4282910388458	0.73	0.27	0	4	teratocarcinoma-derived growth factor 1 [Source:HGNC Symbol;Acc:HGNC:11701]	teratocarcinoma-derived growth factor 1 [Source:HGNC Symbol;Acc:HGNC:11701]
RBM3	0	1.4041801493953	0.66	0.257	0	4	RNA binding motif protein 3 [Source:HGNC Symbol;Acc:HGNC:9900]	RNA binding motif protein 3 [Source:HGNC Symbol;Acc:HGNC:9900]
FGF17	0	1.39410778658368	0.377	0.005	0	4	fibroblast growth factor 17 [Source:HGNC Symbol;Acc:HGNC:3673]	fibroblast growth factor 17 [Source:HGNC Symbol;Acc:HGNC:3673]
MOBP	0	1.30559781693164	0.258	0.011	0	4	myelin associated oligodendrocyte basic protein [Source:HGNC Symbol;Acc:HGNC:7189]	myelin associated oligodendrocyte basic protein [Source:HGNC Symbol;Acc:HGNC:7189]
RPL7A	0	1.2942145671096	0.882	0.615	0	4	ribosomal protein L7a [Source:HGNC Symbol;Acc:HGNC:10364]	ribosomal protein L7a [Source:HGNC Symbol;Acc:HGNC:10364]
CNTNAP2	0	1.27614310521973	0.756	0.353	0	4	contactin associated protein 2 [Source:HGNC Symbol;Acc:HGNC:13830]	contactin associated protein 2 [Source:HGNC Symbol;Acc:HGNC:13830]
SERPINE2	0	1.15696995959666	0.572	0.212	0	4	serpin family E member 2 [Source:HGNC Symbol;Acc:HGNC:8951]	serpin family E member 2 [Source:HGNC Symbol;Acc:HGNC:8951]
LINC01356	0	1.14824084792171	0.594	0.17	0	4	long intergenic non-protein coding RNA 1356 [Source:HGNC Symbol;Acc:HGNC:50587]	long intergenic non-protein coding RNA 1356 [Source:HGNC Symbol;Acc:HGNC:50587]
RPS16	0	1.12798543351473	0.952	0.791	0	4	ribosomal protein S16 [Source:HGNC Symbol;Acc:HGNC:10396]	ribosomal protein S16 [Source:HGNC Symbol;Acc:HGNC:10396]
MANEA	0	1.12666538061095	0.335	0.06	0	4	mannosidase endo-alpha [Source:HGNC Symbol;Acc:HGNC:21072]	mannosidase endo-alpha [Source:HGNC Symbol;Acc:HGNC:21072]
FERMT2	0	1.10123553456898	0.599	0.25	0	4	fermitin family member 2 [Source:HGNC Symbol;Acc:HGNC:15767]	fermitin family member 2 [Source:HGNC Symbol;Acc:HGNC:15767]
C6orf48	0	1.10018560043986	0.609	0.245	0	4	NA	NA
SAMD3	0	1.09238776307802	0.413	0.056	0	4	sterile alpha motif domain containing 3 [Source:HGNC Symbol;Acc:HGNC:21574]	sterile alpha motif domain containing 3 [Source:HGNC Symbol;Acc:HGNC:21574]
ACTG1	0	1.09093950467082	0.924	0.723	0	4	actin gamma 1 [Source:HGNC Symbol;Acc:HGNC:144]	actin gamma 1 [Source:HGNC Symbol;Acc:HGNC:144]
ATF4	0	1.08718713267187	0.601	0.25	0	4	activating transcription factor 4 [Source:HGNC Symbol;Acc:HGNC:786]	activating transcription factor 4 [Source:HGNC Symbol;Acc:HGNC:786]
BCLAF1	0	1.07631311257304	0.56	0.199	0	4	BCL2 associated transcription factor 1 [Source:HGNC Symbol;Acc:HGNC:16863]	BCL2 associated transcription factor 1 [Source:HGNC Symbol;Acc:HGNC:16863]
UTP23	0	1.07558678645415	0.609	0.254	0	4	UTP23 small subunit processome component [Source:HGNC Symbol;Acc:HGNC:28224]	UTP23 small subunit processome component [Source:HGNC Symbol;Acc:HGNC:28224]
PRSS2	0	1.07213698218399	0.233	0.005	0	4	serine protease 2 [Source:HGNC Symbol;Acc:HGNC:9483]	serine protease 2 [Source:HGNC Symbol;Acc:HGNC:9483]
AC243773.1	0	1.06749088876186	0.3	0.02	0	4	NA	NA
SLC39A8	0	1.05632327411153	0.412	0.093	0	4	solute carrier family 39 member 8 [Source:HGNC Symbol;Acc:HGNC:20862]	solute carrier family 39 member 8 [Source:HGNC Symbol;Acc:HGNC:20862]
CHRD	0	1.05265943376919	0.169	0.004	0	4	chordin [Source:HGNC Symbol;Acc:HGNC:1949]	chordin [Source:HGNC Symbol;Acc:HGNC:1949]
RPS11	0	1.04130421911936	0.94	0.779	0	4	ribosomal protein S11 [Source:HGNC Symbol;Acc:HGNC:10384]	ribosomal protein S11 [Source:HGNC Symbol;Acc:HGNC:10384]
FSCN1	0	1.03829305529426	0.658	0.327	0	4	fascin actin-bundling protein 1 [Source:HGNC Symbol;Acc:HGNC:11148]	fascin actin-bundling protein 1 [Source:HGNC Symbol;Acc:HGNC:11148]
CXXC5	0	1.02922908596941	0.476	0.159	0	4	CXXC finger protein 5 [Source:HGNC Symbol;Acc:HGNC:26943]	CXXC finger protein 5 [Source:HGNC Symbol;Acc:HGNC:26943]
RPS5	0	1.0288277377959	0.943	0.768	0	4	ribosomal protein S5 [Source:HGNC Symbol;Acc:HGNC:10426]	ribosomal protein S5 [Source:HGNC Symbol;Acc:HGNC:10426]
HLA-A	0	1.0273638512641	0.515	0.166	0	4	major histocompatibility complex, class I, A [Source:HGNC Symbol;Acc:HGNC:4931]	major histocompatibility complex, class I, A [Source:HGNC Symbol;Acc:HGNC:4931]
AC005837.2	0	1.02041651300549	0.657	0.321	0	4	NA	NA
AL592295.1	0	1.02031489483091	0.368	0.04	0	4	NA	NA
SRSF2	0	1.01901685522672	0.657	0.322	0	4	serine and arginine rich splicing factor 2 [Source:HGNC Symbol;Acc:HGNC:10783]	serine and arginine rich splicing factor 2 [Source:HGNC Symbol;Acc:HGNC:10783]
HAS2	0	1.01775146415462	0.517	0.154	0	4	hyaluronan synthase 2 [Source:HGNC Symbol;Acc:HGNC:4819]	hyaluronan synthase 2 [Source:HGNC Symbol;Acc:HGNC:4819]
RPL7AP6	0	1.01750768971265	0.457	0.12	0	4	ribosomal protein L7a pseudogene 6 [Source:HGNC Symbol;Acc:HGNC:19785]	ribosomal protein L7a pseudogene 6 [Source:HGNC Symbol;Acc:HGNC:19785]
RAD21	0	1.01717978400983	0.712	0.408	0	4	RAD21 cohesin complex component [Source:HGNC Symbol;Acc:HGNC:9811]	RAD21 cohesin complex component [Source:HGNC Symbol;Acc:HGNC:9811]
RPL18	0	1.01707498538041	0.919	0.736	0	4	ribosomal protein L18 [Source:HGNC Symbol;Acc:HGNC:10310]	ribosomal protein L18 [Source:HGNC Symbol;Acc:HGNC:10310]
CCNG1	0	1.0145126748753	0.657	0.339	0	4	cyclin G1 [Source:HGNC Symbol;Acc:HGNC:1592]	cyclin G1 [Source:HGNC Symbol;Acc:HGNC:1592]
RPS12	0	1.00577086371187	0.955	0.799	0	4	ribosomal protein S12 [Source:HGNC Symbol;Acc:HGNC:10385]	ribosomal protein S12 [Source:HGNC Symbol;Acc:HGNC:10385]
SMOC1	0	0.998864672931136	0.458	0.124	0	4	SPARC related modular calcium binding 1 [Source:HGNC Symbol;Acc:HGNC:20318]	SPARC related modular calcium binding 1 [Source:HGNC Symbol;Acc:HGNC:20318]
AC024293.1	0	0.992809912676211	0.602	0.247	0	4	NA	NA
FZD7	0	0.979830722585374	0.472	0.142	0	4	frizzled class receptor 7 [Source:HGNC Symbol;Acc:HGNC:4045]	frizzled class receptor 7 [Source:HGNC Symbol;Acc:HGNC:4045]
HNRNPA1	0	0.975034706324752	0.887	0.681	0	4	heterogeneous nuclear ribonucleoprotein A1 [Source:HGNC Symbol;Acc:HGNC:5031]	heterogeneous nuclear ribonucleoprotein A1 [Source:HGNC Symbol;Acc:HGNC:5031]
CRABP1	0	0.967426195544573	0.602	0.256	0	4	cellular retinoic acid binding protein 1 [Source:HGNC Symbol;Acc:HGNC:2338]	cellular retinoic acid binding protein 1 [Source:HGNC Symbol;Acc:HGNC:2338]
RACK1	0	0.962721777854085	0.94	0.765	0	4	receptor for activated C kinase 1 [Source:HGNC Symbol;Acc:HGNC:4399]	receptor for activated C kinase 1 [Source:HGNC Symbol;Acc:HGNC:4399]
RPS3	0	0.959789525045462	0.978	0.884	0	4	ribosomal protein S3 [Source:HGNC Symbol;Acc:HGNC:10420]	ribosomal protein S3 [Source:HGNC Symbol;Acc:HGNC:10420]
PXDN	0	0.959065473237188	0.446	0.13	0	4	peroxidasin [Source:HGNC Symbol;Acc:HGNC:14966]	peroxidasin [Source:HGNC Symbol;Acc:HGNC:14966]
KIT	0	0.95441231941147	0.299	0.042	0	4	KIT proto-oncogene, receptor tyrosine kinase [Source:HGNC Symbol;Acc:HGNC:6342]	KIT proto-oncogene, receptor tyrosine kinase [Source:HGNC Symbol;Acc:HGNC:6342]
RPL11	0	0.950368304522448	0.958	0.814	0	4	ribosomal protein L11 [Source:HGNC Symbol;Acc:HGNC:10301]	ribosomal protein L11 [Source:HGNC Symbol;Acc:HGNC:10301]
MAPK10	0	0.942097810848121	0.362	0.073	0	4	mitogen-activated protein kinase 10 [Source:HGNC Symbol;Acc:HGNC:6872]	mitogen-activated protein kinase 10 [Source:HGNC Symbol;Acc:HGNC:6872]
AC084816.1	0	0.93062364079407	0.221	0.032	0	4	NA	NA
CPD	0	0.925798205155528	0.36	0.07	0	4	carboxypeptidase D [Source:HGNC Symbol;Acc:HGNC:2301]	carboxypeptidase D [Source:HGNC Symbol;Acc:HGNC:2301]
PHGDH	0	0.924513733344569	0.638	0.336	0	4	phosphoglycerate dehydrogenase [Source:HGNC Symbol;Acc:HGNC:8923]	phosphoglycerate dehydrogenase [Source:HGNC Symbol;Acc:HGNC:8923]
EPCAM	0	0.924330513707034	0.705	0.398	0	4	epithelial cell adhesion molecule [Source:HGNC Symbol;Acc:HGNC:11529]	epithelial cell adhesion molecule [Source:HGNC Symbol;Acc:HGNC:11529]
AL662797.2	0	0.920791626697947	0.318	0.052	0	4	NA	NA
CDH2	0	0.916840009143413	0.64	0.288	0	4	cadherin 2 [Source:HGNC Symbol;Acc:HGNC:1759]	cadherin 2 [Source:HGNC Symbol;Acc:HGNC:1759]
RAB3B	0	0.913085395505691	0.45	0.146	0	4	RAB3B, member RAS oncogene family [Source:HGNC Symbol;Acc:HGNC:9778]	RAB3B, member RAS oncogene family [Source:HGNC Symbol;Acc:HGNC:9778]
AL592295.3	0	0.898766249506217	0.333	0.037	0	4	NA	NA
LINC02296	0	0.896247363761027	0.22	0.009	0	4	long intergenic non-protein coding RNA 2296 [Source:HGNC Symbol;Acc:HGNC:53212]	long intergenic non-protein coding RNA 2296 [Source:HGNC Symbol;Acc:HGNC:53212]
SLC7A11-AS1	0	0.890620485178848	0.306	0.046	0	4	SLC7A11 antisense RNA 1 [Source:HGNC Symbol;Acc:HGNC:44064]	SLC7A11 antisense RNA 1 [Source:HGNC Symbol;Acc:HGNC:44064]
LRIG3	0	0.888732481415362	0.334	0.062	0	4	leucine rich repeats and immunoglobulin like domains 3 [Source:HGNC Symbol;Acc:HGNC:30991]	leucine rich repeats and immunoglobulin like domains 3 [Source:HGNC Symbol;Acc:HGNC:30991]
KHDRBS1	0	0.887414503528721	0.622	0.284	0	4	KH RNA binding domain containing, signal transduction associated 1 [Source:HGNC Symbol;Acc:HGNC:18116]	KH RNA binding domain containing, signal transduction associated 1 [Source:HGNC Symbol;Acc:HGNC:18116]
RPL3P4	0	0.886572499636966	0.801	0.567	0	4	ribosomal protein L3 pseudogene 4 [Source:HGNC Symbol;Acc:HGNC:19805]	ribosomal protein L3 pseudogene 4 [Source:HGNC Symbol;Acc:HGNC:19805]
SLC7A11	0	0.883231579736575	0.322	0.056	0	4	solute carrier family 7 member 11 [Source:HGNC Symbol;Acc:HGNC:11059]	solute carrier family 7 member 11 [Source:HGNC Symbol;Acc:HGNC:11059]
HDGF	0	0.878390736991199	0.568	0.248	0	4	heparin binding growth factor [Source:HGNC Symbol;Acc:HGNC:4856]	heparin binding growth factor [Source:HGNC Symbol;Acc:HGNC:4856]
TNFRSF11B	0	0.875529702057842	0.183	0.033	0	4	TNF receptor superfamily member 11b [Source:HGNC Symbol;Acc:HGNC:11909]	TNF receptor superfamily member 11b [Source:HGNC Symbol;Acc:HGNC:11909]
SHISA2	0	0.868270466785559	0.257	0.028	0	4	shisa family member 2 [Source:HGNC Symbol;Acc:HGNC:20366]	shisa family member 2 [Source:HGNC Symbol;Acc:HGNC:20366]
FOXA2	0	0.867768508910107	0.311	0.046	0	4	forkhead box A2 [Source:HGNC Symbol;Acc:HGNC:5022]	forkhead box A2 [Source:HGNC Symbol;Acc:HGNC:5022]
RNF44	0	0.865494162279187	0.42	0.112	0	4	ring finger protein 44 [Source:HGNC Symbol;Acc:HGNC:19180]	ring finger protein 44 [Source:HGNC Symbol;Acc:HGNC:19180]
CYP11A1	0	0.865429415003004	0.231	0.032	0	4	cytochrome P450 family 11 subfamily A member 1 [Source:HGNC Symbol;Acc:HGNC:2590]	cytochrome P450 family 11 subfamily A member 1 [Source:HGNC Symbol;Acc:HGNC:2590]
SFPQ	0	0.863547956639436	0.692	0.38	0	4	splicing factor proline and glutamine rich [Source:HGNC Symbol;Acc:HGNC:10774]	splicing factor proline and glutamine rich [Source:HGNC Symbol;Acc:HGNC:10774]
AC090826.1	0	0.861700907171417	0.219	0.024	0	4	NA	NA
TRIOBP	0	0.857114306572242	0.386	0.084	0	4	TRIO and F-actin binding protein [Source:HGNC Symbol;Acc:HGNC:17009]	TRIO and F-actin binding protein [Source:HGNC Symbol;Acc:HGNC:17009]
SERPINB9	0	0.854233984788631	0.396	0.131	0	4	serpin family B member 9 [Source:HGNC Symbol;Acc:HGNC:8955]	serpin family B member 9 [Source:HGNC Symbol;Acc:HGNC:8955]
ANGPT2	0	0.853066565729757	0.193	0.006	0	4	angiopoietin 2 [Source:HGNC Symbol;Acc:HGNC:485]	angiopoietin 2 [Source:HGNC Symbol;Acc:HGNC:485]
CBR1	0	0.851760510473658	0.517	0.211	0	4	carbonyl reductase 1 [Source:HGNC Symbol;Acc:HGNC:1548]	carbonyl reductase 1 [Source:HGNC Symbol;Acc:HGNC:1548]
RRBP1	0	0.848574641375636	0.548	0.241	0	4	ribosome binding protein 1 [Source:HGNC Symbol;Acc:HGNC:10448]	ribosome binding protein 1 [Source:HGNC Symbol;Acc:HGNC:10448]
AC127070.1	0	0.842741564822064	0.441	0.134	0	4	NA	NA
RPLP0	0	0.839857634569208	0.971	0.867	0	4	ribosomal protein lateral stalk subunit P0 [Source:HGNC Symbol;Acc:HGNC:10371]	ribosomal protein lateral stalk subunit P0 [Source:HGNC Symbol;Acc:HGNC:10371]
CADM2	0	0.817923849735336	0.26	0.053	0	4	cell adhesion molecule 2 [Source:HGNC Symbol;Acc:HGNC:29849]	cell adhesion molecule 2 [Source:HGNC Symbol;Acc:HGNC:29849]
SYPL1	0	0.814173724538715	0.461	0.174	0	4	synaptophysin like 1 [Source:HGNC Symbol;Acc:HGNC:11507]	synaptophysin like 1 [Source:HGNC Symbol;Acc:HGNC:11507]
DKK 4.00	2.46077087339328E-259	0.847416271082268	0.347	0.131	7.90399604533921E-255	4	dickkopf WNT signaling pathway inhibitor 4 [Source:HGNC Symbol;Acc:HGNC:2894]	dickkopf WNT signaling pathway inhibitor 4 [Source:HGNC Symbol;Acc:HGNC:2894]
SAT1	1.64581988104434E-197	1.01570434541308	0.517	0.288	5.28637345791443E-193	4	spermidine/spermine N1-acetyltransferase 1 [Source:HGNC Symbol;Acc:HGNC:10540]	spermidine/spermine N1-acetyltransferase 1 [Source:HGNC Symbol;Acc:HGNC:10540]
MYH6	0	2.97980772258333	0.584	0.092	0	5	myosin heavy chain 6 [Source:HGNC Symbol;Acc:HGNC:7576]	myosin heavy chain 6 [Source:HGNC Symbol;Acc:HGNC:7576]
NEBL	0	2.57922837833167	0.623	0.101	0	5	nebulette [Source:HGNC Symbol;Acc:HGNC:16932]	nebulette [Source:HGNC Symbol;Acc:HGNC:16932]
TPM1	0	2.56312151053049	0.92	0.363	0	5	tropomyosin 1 [Source:HGNC Symbol;Acc:HGNC:12010]	tropomyosin 1 [Source:HGNC Symbol;Acc:HGNC:12010]
VIM	0	2.5161007415678	0.815	0.218	0	5	vimentin [Source:HGNC Symbol;Acc:HGNC:12692]	vimentin [Source:HGNC Symbol;Acc:HGNC:12692]
MTRNR2L12	0	2.42722128026984	0.379	0.01	0	5	MT-RNR2 like 12 [Source:HGNC Symbol;Acc:HGNC:37169]	MT-RNR2 like 12 [Source:HGNC Symbol;Acc:HGNC:37169]
EMC10	0	2.39716220763309	0.423	0.109	0	5	ER membrane protein complex subunit 10 [Source:HGNC Symbol;Acc:HGNC:27609]	ER membrane protein complex subunit 10 [Source:HGNC Symbol;Acc:HGNC:27609]
TNNI1	0	2.27597519113624	0.64	0.1	0	5	troponin I1, slow skeletal type [Source:HGNC Symbol;Acc:HGNC:11945]	troponin I1, slow skeletal type [Source:HGNC Symbol;Acc:HGNC:11945]
TTN	0	2.17610856739732	0.619	0.138	0	5	titin [Source:HGNC Symbol;Acc:HGNC:12403]	titin [Source:HGNC Symbol;Acc:HGNC:12403]
TNNT2	0	2.1200759440337	0.586	0.123	0	5	troponin T2, cardiac type [Source:HGNC Symbol;Acc:HGNC:11949]	troponin T2, cardiac type [Source:HGNC Symbol;Acc:HGNC:11949]
MYL4	0	2.01218469214289	0.694	0.099	0	5	myosin light chain 4 [Source:HGNC Symbol;Acc:HGNC:7585]	myosin light chain 4 [Source:HGNC Symbol;Acc:HGNC:7585]
TTN-AS1	0	2.00231662843134	0.564	0.116	0	5	TTN antisense RNA 1 [Source:HGNC Symbol;Acc:HGNC:44124]	TTN antisense RNA 1 [Source:HGNC Symbol;Acc:HGNC:44124]
KCNIP4	0	1.96156992220105	0.425	0.054	0	5	potassium voltage-gated channel interacting protein 4 [Source:HGNC Symbol;Acc:HGNC:30083]	potassium voltage-gated channel interacting protein 4 [Source:HGNC Symbol;Acc:HGNC:30083]
TMEM88	0	1.89725629493756	0.404	0.071	0	5	transmembrane protein 88 [Source:HGNC Symbol;Acc:HGNC:32371]	transmembrane protein 88 [Source:HGNC Symbol;Acc:HGNC:32371]
CCDC34	0	1.79566958918265	0.6	0.252	0	5	coiled-coil domain containing 34 [Source:HGNC Symbol;Acc:HGNC:25079]	coiled-coil domain containing 34 [Source:HGNC Symbol;Acc:HGNC:25079]
NPC2	0	1.76810332808318	0.708	0.356	0	5	NPC intracellular cholesterol transporter 2 [Source:HGNC Symbol;Acc:HGNC:14537]	NPC intracellular cholesterol transporter 2 [Source:HGNC Symbol;Acc:HGNC:14537]
PCDH7	0	1.68943604805502	0.548	0.119	0	5	protocadherin 7 [Source:HGNC Symbol;Acc:HGNC:8659]	protocadherin 7 [Source:HGNC Symbol;Acc:HGNC:8659]
GATA6-AS1	0	1.68434648183299	0.52	0.09	0	5	GATA6 antisense RNA 1 (head to head) [Source:HGNC Symbol;Acc:HGNC:48840]	GATA6 antisense RNA 1 (head to head) [Source:HGNC Symbol;Acc:HGNC:48840]
CSRP2	0	1.68157440349935	0.635	0.268	0	5	cysteine and glycine rich protein 2 [Source:HGNC Symbol;Acc:HGNC:2470]	cysteine and glycine rich protein 2 [Source:HGNC Symbol;Acc:HGNC:2470]
COL1A1	0	1.66966492984896	0.468	0.046	0	5	collagen type I alpha 1 chain [Source:HGNC Symbol;Acc:HGNC:2197]	collagen type I alpha 1 chain [Source:HGNC Symbol;Acc:HGNC:2197]
MEF2C	0	1.51149971924216	0.366	0.032	0	5	myocyte enhancer factor 2C [Source:HGNC Symbol;Acc:HGNC:6996]	myocyte enhancer factor 2C [Source:HGNC Symbol;Acc:HGNC:6996]
MYOCD	0	1.48856262681027	0.339	0.023	0	5	myocardin [Source:HGNC Symbol;Acc:HGNC:16067]	myocardin [Source:HGNC Symbol;Acc:HGNC:16067]
HACD1	0	1.46628750695648	0.557	0.153	0	5	3-hydroxyacyl-CoA dehydratase 1 [Source:HGNC Symbol;Acc:HGNC:9639]	3-hydroxyacyl-CoA dehydratase 1 [Source:HGNC Symbol;Acc:HGNC:9639]
MALAT1	0	1.45735153712405	0.997	0.862	0	5	metastasis associated lung adenocarcinoma transcript 1 [Source:HGNC Symbol;Acc:HGNC:29665]	metastasis associated lung adenocarcinoma transcript 1 [Source:HGNC Symbol;Acc:HGNC:29665]
ANKRD1	0	1.45020437948015	0.562	0.16	0	5	ankyrin repeat domain 1 [Source:HGNC Symbol;Acc:HGNC:15819]	ankyrin repeat domain 1 [Source:HGNC Symbol;Acc:HGNC:15819]
DUSP6	0	1.43526728476699	0.604	0.219	0	5	dual specificity phosphatase 6 [Source:HGNC Symbol;Acc:HGNC:3072]	dual specificity phosphatase 6 [Source:HGNC Symbol;Acc:HGNC:3072]
KRT8	0	1.43013980435539	0.684	0.315	0	5	keratin 8 [Source:HGNC Symbol;Acc:HGNC:6446]	keratin 8 [Source:HGNC Symbol;Acc:HGNC:6446]
AC079328.3	0	1.42774337292671	0.428	0.082	0	5	NA	NA
MTCO3P22	0	1.42570514044048	0.222	0.009	0	5	MT-CO3 pseudogene 22 [Source:HGNC Symbol;Acc:HGNC:52125]	MT-CO3 pseudogene 22 [Source:HGNC Symbol;Acc:HGNC:52125]
MYL7	0	1.41930627035725	0.804	0.152	0	5	myosin light chain 7 [Source:HGNC Symbol;Acc:HGNC:21719]	myosin light chain 7 [Source:HGNC Symbol;Acc:HGNC:21719]
ACTC1	0	1.41599471410173	0.643	0.146	0	5	actin alpha cardiac muscle 1 [Source:HGNC Symbol;Acc:HGNC:143]	actin alpha cardiac muscle 1 [Source:HGNC Symbol;Acc:HGNC:143]
AC087457.1	0	1.40754005865308	0.643	0.146	0	5	NA	NA
TRIM55	0	1.39295566195755	0.331	0.031	0	5	tripartite motif containing 55 [Source:HGNC Symbol;Acc:HGNC:14215]	tripartite motif containing 55 [Source:HGNC Symbol;Acc:HGNC:14215]
LIX1	0	1.39242199106248	0.338	0.031	0	5	limb and CNS expressed 1 [Source:HGNC Symbol;Acc:HGNC:18581]	limb and CNS expressed 1 [Source:HGNC Symbol;Acc:HGNC:18581]
PRTG	0	1.39069976769957	0.527	0.148	0	5	protogenin [Source:HGNC Symbol;Acc:HGNC:26373]	protogenin [Source:HGNC Symbol;Acc:HGNC:26373]
BMPER	0	1.37959074948973	0.381	0.052	0	5	BMP binding endothelial regulator [Source:HGNC Symbol;Acc:HGNC:24154]	BMP binding endothelial regulator [Source:HGNC Symbol;Acc:HGNC:24154]
EMP2	0	1.35063881390964	0.441	0.1	0	5	epithelial membrane protein 2 [Source:HGNC Symbol;Acc:HGNC:3334]	epithelial membrane protein 2 [Source:HGNC Symbol;Acc:HGNC:3334]
CGNL1	0	1.3247981795264	0.462	0.115	0	5	cingulin like 1 [Source:HGNC Symbol;Acc:HGNC:25931]	cingulin like 1 [Source:HGNC Symbol;Acc:HGNC:25931]
CCDC80	0	1.30642145068438	0.291	0.038	0	5	coiled-coil domain containing 80 [Source:HGNC Symbol;Acc:HGNC:30649]	coiled-coil domain containing 80 [Source:HGNC Symbol;Acc:HGNC:30649]
BMP4	0	1.29383480964899	0.311	0.052	0	5	bone morphogenetic protein 4 [Source:HGNC Symbol;Acc:HGNC:1071]	bone morphogenetic protein 4 [Source:HGNC Symbol;Acc:HGNC:1071]
SLC8A1	0	1.27847364695992	0.361	0.053	0	5	solute carrier family 8 member A1 [Source:HGNC Symbol;Acc:HGNC:11068]	solute carrier family 8 member A1 [Source:HGNC Symbol;Acc:HGNC:11068]
PKP2	0	1.27054081070435	0.49	0.133	0	5	plakophilin 2 [Source:HGNC Symbol;Acc:HGNC:9024]	plakophilin 2 [Source:HGNC Symbol;Acc:HGNC:9024]
TGFB2	0	1.24782139681341	0.348	0.064	0	5	transforming growth factor beta 2 [Source:HGNC Symbol;Acc:HGNC:11768]	transforming growth factor beta 2 [Source:HGNC Symbol;Acc:HGNC:11768]
LMOD1	0	1.23092405544352	0.278	0.022	0	5	leiomodin 1 [Source:HGNC Symbol;Acc:HGNC:6647]	leiomodin 1 [Source:HGNC Symbol;Acc:HGNC:6647]
NEXN	0	1.2297661403989	0.481	0.129	0	5	nexilin F-actin binding protein [Source:HGNC Symbol;Acc:HGNC:29557]	nexilin F-actin binding protein [Source:HGNC Symbol;Acc:HGNC:29557]
BMP5	0	1.20419163689746	0.245	0.026	0	5	bone morphogenetic protein 5 [Source:HGNC Symbol;Acc:HGNC:1072]	bone morphogenetic protein 5 [Source:HGNC Symbol;Acc:HGNC:1072]
MEIS1	0	1.19036423422987	0.308	0.039	0	5	Meis homeobox 1 [Source:HGNC Symbol;Acc:HGNC:7000]	Meis homeobox 1 [Source:HGNC Symbol;Acc:HGNC:7000]
PDGFRA	0	1.15633098637339	0.33	0.047	0	5	platelet derived growth factor receptor alpha [Source:HGNC Symbol;Acc:HGNC:8803]	platelet derived growth factor receptor alpha [Source:HGNC Symbol;Acc:HGNC:8803]
TXNL4B	0	1.1541630789445	0.215	0.022	0	5	thioredoxin like 4B [Source:HGNC Symbol;Acc:HGNC:26041]	thioredoxin like 4B [Source:HGNC Symbol;Acc:HGNC:26041]
AC005358.2	0	1.11878160332705	0.27	0.018	0	5	NA	NA
CREG1	0	1.11692340993073	0.329	0.079	0	5	cellular repressor of E1A stimulated genes 1 [Source:HGNC Symbol;Acc:HGNC:2351]	cellular repressor of E1A stimulated genes 1 [Source:HGNC Symbol;Acc:HGNC:2351]
TMEM185A	0	1.06382356499525	0.228	0.032	0	5	transmembrane protein 185A [Source:HGNC Symbol;Acc:HGNC:17125]	transmembrane protein 185A [Source:HGNC Symbol;Acc:HGNC:17125]
FILIP1	0	1.05736415511256	0.333	0.059	0	5	filamin A interacting protein 1 [Source:HGNC Symbol;Acc:HGNC:21015]	filamin A interacting protein 1 [Source:HGNC Symbol;Acc:HGNC:21015]
MEIS2	0	1.04155837004546	0.346	0.072	0	5	Meis homeobox 2 [Source:HGNC Symbol;Acc:HGNC:7001]	Meis homeobox 2 [Source:HGNC Symbol;Acc:HGNC:7001]
ISL1	0	1.0232857252738	0.268	0.038	0	5	ISL LIM homeobox 1 [Source:HGNC Symbol;Acc:HGNC:6132]	ISL LIM homeobox 1 [Source:HGNC Symbol;Acc:HGNC:6132]
AC009087.1	0	1.01040273634621	0.188	0.017	0	5	NA	NA
CAP2	0	0.998659543834856	0.449	0.142	0	5	cyclase associated actin cytoskeleton regulatory protein 2 [Source:HGNC Symbol;Acc:HGNC:20039]	cyclase associated actin cytoskeleton regulatory protein 2 [Source:HGNC Symbol;Acc:HGNC:20039]
AC012574.1	0	0.993762157674307	0.212	0.009	0	5	NA	NA
COL2A1	0	0.989396260490019	0.352	0.08	0	5	collagen type II alpha 1 chain [Source:HGNC Symbol;Acc:HGNC:2200]	collagen type II alpha 1 chain [Source:HGNC Symbol;Acc:HGNC:2200]
CCDC141	0	0.984453593942105	0.292	0.059	0	5	coiled-coil domain containing 141 [Source:HGNC Symbol;Acc:HGNC:26821]	coiled-coil domain containing 141 [Source:HGNC Symbol;Acc:HGNC:26821]
HAND1	0	0.966283959686837	0.271	0.053	0	5	heart and neural crest derivatives expressed 1 [Source:HGNC Symbol;Acc:HGNC:4807]	heart and neural crest derivatives expressed 1 [Source:HGNC Symbol;Acc:HGNC:4807]
UNC45B	0	0.952322149620604	0.276	0.031	0	5	unc-45 myosin chaperone B [Source:HGNC Symbol;Acc:HGNC:14304]	unc-45 myosin chaperone B [Source:HGNC Symbol;Acc:HGNC:14304]
KCTD12	0	0.928891208990639	0.183	0.018	0	5	potassium channel tetramerization domain containing 12 [Source:HGNC Symbol;Acc:HGNC:14678]	potassium channel tetramerization domain containing 12 [Source:HGNC Symbol;Acc:HGNC:14678]
RGS4	0	0.916142217043544	0.169	0.009	0	5	regulator of G protein signaling 4 [Source:HGNC Symbol;Acc:HGNC:10000]	regulator of G protein signaling 4 [Source:HGNC Symbol;Acc:HGNC:10000]
FGF10	0	0.915034491754552	0.215	0.021	0	5	fibroblast growth factor 10 [Source:HGNC Symbol;Acc:HGNC:3666]	fibroblast growth factor 10 [Source:HGNC Symbol;Acc:HGNC:3666]
KRT18	2.53500121099605E-303	1.44312205832152	0.818	0.511	8.14242388971933E-299	5	keratin 18 [Source:HGNC Symbol;Acc:HGNC:6430]	keratin 18 [Source:HGNC Symbol;Acc:HGNC:6430]
RHOBTB3	4.887143654218E-291	1.15855211944337	0.561	0.228	1.56975054173482E-286	5	Rho related BTB domain containing 3 [Source:HGNC Symbol;Acc:HGNC:18757]	Rho related BTB domain containing 3 [Source:HGNC Symbol;Acc:HGNC:18757]
MTCO2P22	2.54316237102251E-277	1.03031381012448	0.199	0.034	8.16863753572431E-273	5	MT-CO2 pseudogene 22 [Source:HGNC Symbol;Acc:HGNC:52151]	MT-CO2 pseudogene 22 [Source:HGNC Symbol;Acc:HGNC:52151]
AC068587.6	5.56459614381813E-277	1.40398067455476	0.568	0.242	1.78734828139438E-272	5	NA	NA
KDR	4.34035774257948E-276	1.23904670405026	0.246	0.051	1.39412290691653E-271	5	kinase insert domain receptor [Source:HGNC Symbol;Acc:HGNC:6307]	kinase insert domain receptor [Source:HGNC Symbol;Acc:HGNC:6307]
MDK	1.40351539466368E-273	1.046510941571	0.896	0.635	4.50809144765974E-269	5	midkine [Source:HGNC Symbol;Acc:HGNC:6972]	midkine [Source:HGNC Symbol;Acc:HGNC:6972]
AC111194.2	2.65081823630593E-272	1.04999114927187	0.188	0.031	8.51442817501464E-268	5	NA	NA
TMEM55A	1.02371564569275E-270	0.944529208289982	0.294	0.073	3.28817465396513E-266	5	NA	NA
PTPN13	8.51948544431475E-268	1.1823418420405	0.538	0.221	2.7364587247139E-263	5	protein tyrosine phosphatase non-receptor type 13 [Source:HGNC Symbol;Acc:HGNC:9646]	protein tyrosine phosphatase non-receptor type 13 [Source:HGNC Symbol;Acc:HGNC:9646]
MEF2A	1.42351486020119E-266	0.990366073577921	0.413	0.136	4.57232973096623E-262	5	myocyte enhancer factor 2A [Source:HGNC Symbol;Acc:HGNC:6993]	myocyte enhancer factor 2A [Source:HGNC Symbol;Acc:HGNC:6993]
NRP2	4.19791923904804E-261	1.14206816327368	0.333	0.093	1.34837165958223E-256	5	neuropilin 2 [Source:HGNC Symbol;Acc:HGNC:8005]	neuropilin 2 [Source:HGNC Symbol;Acc:HGNC:8005]
SH3GLB1	7.86680728623036E-248	1.07076848915916	0.446	0.166	2.52681850033719E-243	5	SH3 domain containing GRB2 like, endophilin B1 [Source:HGNC Symbol;Acc:HGNC:10833]	SH3 domain containing GRB2 like, endophilin B1 [Source:HGNC Symbol;Acc:HGNC:10833]
TNC	7.29224266163227E-245	0.951014148766294	0.224	0.047	2.34226834291628E-240	5	tenascin C [Source:HGNC Symbol;Acc:HGNC:5318]	tenascin C [Source:HGNC Symbol;Acc:HGNC:5318]
TMEM87A	2.76772662508219E-243	1.06252278563882	0.344	0.105	8.88993791976398E-239	5	transmembrane protein 87A [Source:HGNC Symbol;Acc:HGNC:24522]	transmembrane protein 87A [Source:HGNC Symbol;Acc:HGNC:24522]
DGKI	9.41227768214416E-238	1.13652547585309	0.456	0.173	3.0232235915047E-233	5	diacylglycerol kinase iota [Source:HGNC Symbol;Acc:HGNC:2855]	diacylglycerol kinase iota [Source:HGNC Symbol;Acc:HGNC:2855]
LGR4	6.45384361283191E-231	0.999351542304075	0.305	0.086	2.07297456844161E-226	5	leucine rich repeat containing G protein-coupled receptor 4 [Source:HGNC Symbol;Acc:HGNC:13299]	leucine rich repeat containing G protein-coupled receptor 4 [Source:HGNC Symbol;Acc:HGNC:13299]
PPP1R12B	9.80520213529634E-228	1.2527269045398	0.274	0.073	3.14943092585719E-223	5	protein phosphatase 1 regulatory subunit 12B [Source:HGNC Symbol;Acc:HGNC:7619]	protein phosphatase 1 regulatory subunit 12B [Source:HGNC Symbol;Acc:HGNC:7619]
TMEM98	5.4836457533163E-223	0.990982476559376	0.489	0.207	1.7613470159652E-218	5	transmembrane protein 98 [Source:HGNC Symbol;Acc:HGNC:24529]	transmembrane protein 98 [Source:HGNC Symbol;Acc:HGNC:24529]
SVIL	1.44694035138012E-218	0.964662146074974	0.333	0.105	4.64757240863295E-214	5	supervillin [Source:HGNC Symbol;Acc:HGNC:11480]	supervillin [Source:HGNC Symbol;Acc:HGNC:11480]
KIF26B	1.93507965422631E-215	0.900774952132144	0.304	0.089	6.21547584937489E-211	5	kinesin family member 26B [Source:HGNC Symbol;Acc:HGNC:25484]	kinesin family member 26B [Source:HGNC Symbol;Acc:HGNC:25484]
CTSV	8.94524846830337E-212	1.06439948975821	0.537	0.251	2.87321380801904E-207	5	cathepsin V [Source:HGNC Symbol;Acc:HGNC:2538]	cathepsin V [Source:HGNC Symbol;Acc:HGNC:2538]
PTCH1	1.04895173482078E-211	0.915701724737406	0.202	0.044	3.36923297224436E-207	5	patched 1 [Source:HGNC Symbol;Acc:HGNC:9585]	patched 1 [Source:HGNC Symbol;Acc:HGNC:9585]
RBFOX2	3.27182286262603E-211	0.963270248893357	0.515	0.23	1.05090950347548E-206	5	RNA binding fox-1 homolog 2 [Source:HGNC Symbol;Acc:HGNC:9906]	RNA binding fox-1 homolog 2 [Source:HGNC Symbol;Acc:HGNC:9906]
GLRX	9.25213268470373E-209	0.926792629561652	0.493	0.211	2.97178501832684E-204	5	glutaredoxin [Source:HGNC Symbol;Acc:HGNC:4330]	glutaredoxin [Source:HGNC Symbol;Acc:HGNC:4330]
WSB1	1.04950266824406E-206	0.95948391894873	0.615	0.318	3.37100257039991E-202	5	WD repeat and SOCS box containing 1 [Source:HGNC Symbol;Acc:HGNC:19221]	WD repeat and SOCS box containing 1 [Source:HGNC Symbol;Acc:HGNC:19221]
TSC22D1	5.13797339797364E-199	0.945541455188201	0.547	0.262	1.65031705542913E-194	5	TSC22 domain family member 1 [Source:HGNC Symbol;Acc:HGNC:16826]	TSC22 domain family member 1 [Source:HGNC Symbol;Acc:HGNC:16826]
NES	3.08829459348906E-197	0.901064590680383	0.422	0.168	9.91960223428685E-193	5	nestin [Source:HGNC Symbol;Acc:HGNC:7756]	nestin [Source:HGNC Symbol;Acc:HGNC:7756]
H1F0	1.98246508313674E-192	0.987391938673741	0.604	0.314	6.3676778470352E-188	5	NA	NA
LIX1-AS1	8.75352885080274E-192	1.02221475972904	0.398	0.158	2.81163346687784E-187	5	LIX1 and RIOK2 antisense RNA 1 [Source:HGNC Symbol;Acc:HGNC:52976]	LIX1 and RIOK2 antisense RNA 1 [Source:HGNC Symbol;Acc:HGNC:52976]
CCND2	1.22473766955737E-191	1.14335765470238	0.586	0.308	3.93385739461826E-187	5	cyclin D2 [Source:HGNC Symbol;Acc:HGNC:1583]	cyclin D2 [Source:HGNC Symbol;Acc:HGNC:1583]
RGS5	1.32079241737602E-180	1.08971501379147	0.423	0.173	4.24238524461177E-176	5	regulator of G protein signaling 5 [Source:HGNC Symbol;Acc:HGNC:10001]	regulator of G protein signaling 5 [Source:HGNC Symbol;Acc:HGNC:10001]
RGS5	1.32079241737602E-180	1.08971501379147	0.423	0.173	4.24238524461177E-176	5	regulator of G protein signaling 5 [Source:HGNC Symbol;Acc:HGNC:10001]	regulator of G protein signaling 5 [Source:NCBI gene (formerly Entrezgene);Acc:8490]
RGS5	1.32079241737602E-180	1.08971501379147	0.423	0.173	4.24238524461177E-176	5	regulator of G protein signaling 5 [Source:NCBI gene (formerly Entrezgene);Acc:8490]	regulator of G protein signaling 5 [Source:HGNC Symbol;Acc:HGNC:10001]
RGS5	1.32079241737602E-180	1.08971501379147	0.423	0.173	4.24238524461177E-176	5	regulator of G protein signaling 5 [Source:NCBI gene (formerly Entrezgene);Acc:8490]	regulator of G protein signaling 5 [Source:NCBI gene (formerly Entrezgene);Acc:8490]
C4orf48	5.20898861232643E-178	0.912312805537523	0.512	0.243	1.67312714227925E-173	5	chromosome 4 open reading frame 48 [Source:HGNC Symbol;Acc:HGNC:34437]	chromosome 4 open reading frame 48 [Source:HGNC Symbol;Acc:HGNC:34437]
NPPB	9.61271069452279E-174	1.24372546644457	0.219	0.058	3.08760267508072E-169	5	natriuretic peptide B [Source:HGNC Symbol;Acc:HGNC:7940]	natriuretic peptide B [Source:HGNC Symbol;Acc:HGNC:7940]
VCAN	2.52948894323758E-127	1.00097567815733	0.552	0.333	8.1247184856791E-123	5	versican [Source:HGNC Symbol;Acc:HGNC:2464]	versican [Source:HGNC Symbol;Acc:HGNC:2464]
PCBD2	1.86129900590143E-105	0.903448816614707	0.32	0.146	5.97849240695541E-101	5	pterin-4 alpha-carbinolamine dehydratase 2 [Source:HGNC Symbol;Acc:HGNC:24474]	pterin-4 alpha-carbinolamine dehydratase 2 [Source:HGNC Symbol;Acc:HGNC:24474]
LINC00458	7.80239886394886E-34	1.19224752347899	0.141	0.073	2.50613051510037E-29	5	long intergenic non-protein coding RNA 458 [Source:HGNC Symbol;Acc:HGNC:42807]	long intergenic non-protein coding RNA 458 [Source:HGNC Symbol;Acc:HGNC:42807]
CRHBP	0	4.86352874369263	0.753	0.01	0	6	corticotropin releasing hormone binding protein [Source:HGNC Symbol;Acc:HGNC:2356]	corticotropin releasing hormone binding protein [Source:HGNC Symbol;Acc:HGNC:2356]
GNG11	0	4.77082775136522	0.897	0.034	0	6	G protein subunit gamma 11 [Source:HGNC Symbol;Acc:HGNC:4403]	G protein subunit gamma 11 [Source:HGNC Symbol;Acc:HGNC:4403]
SOST	0	4.29774168944116	0.674	0.002	0	6	sclerostin [Source:HGNC Symbol;Acc:HGNC:13771]	sclerostin [Source:HGNC Symbol;Acc:HGNC:13771]
TFPI2	0	4.13077760045992	0.62	0.018	0	6	tissue factor pathway inhibitor 2 [Source:HGNC Symbol;Acc:HGNC:11761]	tissue factor pathway inhibitor 2 [Source:HGNC Symbol;Acc:HGNC:11761]
AC007319.1	0	3.96407830722222	0.867	0.034	0	6	NA	NA
TFPI	0	3.79686679481008	0.831	0.028	0	6	tissue factor pathway inhibitor [Source:HGNC Symbol;Acc:HGNC:11760]	tissue factor pathway inhibitor [Source:HGNC Symbol;Acc:HGNC:11760]
RAMP2	0	3.08125770295508	0.638	0.035	0	6	receptor activity modifying protein 2 [Source:HGNC Symbol;Acc:HGNC:9844]	receptor activity modifying protein 2 [Source:HGNC Symbol;Acc:HGNC:9844]
KDR	0	3.06854793324007	0.663	0.055	0	6	kinase insert domain receptor [Source:HGNC Symbol;Acc:HGNC:6307]	kinase insert domain receptor [Source:HGNC Symbol;Acc:HGNC:6307]
EMCN	0	2.99625089392332	0.461	0.006	0	6	endomucin [Source:HGNC Symbol;Acc:HGNC:16041]	endomucin [Source:HGNC Symbol;Acc:HGNC:16041]
EGFL7	0	2.86924876269814	0.665	0.105	0	6	EGF like domain multiple 7 [Source:HGNC Symbol;Acc:HGNC:20594]	EGF like domain multiple 7 [Source:HGNC Symbol;Acc:HGNC:20594]
EDN1	0	2.83547489871798	0.366	0.023	0	6	endothelin 1 [Source:HGNC Symbol;Acc:HGNC:3176]	endothelin 1 [Source:HGNC Symbol;Acc:HGNC:3176]
C8orf4	0	2.80575139716383	0.413	0.015	0	6	NA	NA
AC111194.2	0	2.7882775327289	0.557	0.033	0	6	NA	NA
HAPLN1	0	2.75296836488171	0.64	0.093	0	6	hyaluronan and proteoglycan link protein 1 [Source:HGNC Symbol;Acc:HGNC:2380]	hyaluronan and proteoglycan link protein 1 [Source:HGNC Symbol;Acc:HGNC:2380]
ESAM	0	2.5537885605526	0.476	0.005	0	6	endothelial cell adhesion molecule [Source:HGNC Symbol;Acc:HGNC:17474]	endothelial cell adhesion molecule [Source:HGNC Symbol;Acc:HGNC:17474]
IFI16	0	2.42422567763312	0.436	0.046	0	6	interferon gamma inducible protein 16 [Source:HGNC Symbol;Acc:HGNC:5395]	interferon gamma inducible protein 16 [Source:HGNC Symbol;Acc:HGNC:5395]
ESM1	0	2.34553267375391	0.166	0.001	0	6	endothelial cell specific molecule 1 [Source:HGNC Symbol;Acc:HGNC:3466]	endothelial cell specific molecule 1 [Source:HGNC Symbol;Acc:HGNC:3466]
ETS1	0	2.28367029989865	0.461	0.04	0	6	ETS proto-oncogene 1, transcription factor [Source:HGNC Symbol;Acc:HGNC:3488]	ETS proto-oncogene 1, transcription factor [Source:HGNC Symbol;Acc:HGNC:3488]
FLI1	0	2.24140684993222	0.418	0.003	0	6	Fli-1 proto-oncogene, ETS transcription factor [Source:HGNC Symbol;Acc:HGNC:3749]	Fli-1 proto-oncogene, ETS transcription factor [Source:HGNC Symbol;Acc:HGNC:3749]
F2R	0	2.22220812038044	0.492	0.06	0	6	coagulation factor II thrombin receptor [Source:HGNC Symbol;Acc:HGNC:3537]	coagulation factor II thrombin receptor [Source:HGNC Symbol;Acc:HGNC:3537]
SGK1	0	2.18293563889925	0.348	0.023	0	6	serum/glucocorticoid regulated kinase 1 [Source:HGNC Symbol;Acc:HGNC:10810]	serum/glucocorticoid regulated kinase 1 [Source:HGNC Symbol;Acc:HGNC:10810]
CD34	0	2.16046524211586	0.398	0.001	0	6	CD34 molecule [Source:HGNC Symbol;Acc:HGNC:1662]	CD34 molecule [Source:HGNC Symbol;Acc:HGNC:1662]
F2RL2	0	2.12918986131742	0.38	0.001	0	6	coagulation factor II thrombin receptor like 2 [Source:HGNC Symbol;Acc:HGNC:3539]	coagulation factor II thrombin receptor like 2 [Source:HGNC Symbol;Acc:HGNC:3539]
AC093001.1	0	1.94425191865793	0.303	0.004	0	6	NA	NA
TM4SF18	0	1.93938550875334	0.301	0.004	0	6	transmembrane 4 L six family member 18 [Source:HGNC Symbol;Acc:HGNC:25181]	transmembrane 4 L six family member 18 [Source:HGNC Symbol;Acc:HGNC:25181]
PLVAP	0	1.91896209426946	0.306	0.004	0	6	plasmalemma vesicle associated protein [Source:HGNC Symbol;Acc:HGNC:13635]	plasmalemma vesicle associated protein [Source:HGNC Symbol;Acc:HGNC:13635]
ADGRL4	0	1.88277007254739	0.299	0.004	0	6	adhesion G protein-coupled receptor L4 [Source:HGNC Symbol;Acc:HGNC:20822]	adhesion G protein-coupled receptor L4 [Source:HGNC Symbol;Acc:HGNC:20822]
ECSCR	0	1.79411022590341	0.301	0.006	0	6	endothelial cell surface expressed chemotaxis and apoptosis regulator [Source:HGNC Symbol;Acc:HGNC:35454]	endothelial cell surface expressed chemotaxis and apoptosis regulator [Source:HGNC Symbol;Acc:HGNC:35454]
CDH5	0	1.75101755517652	0.306	0.001	0	6	cadherin 5 [Source:HGNC Symbol;Acc:HGNC:1764]	cadherin 5 [Source:HGNC Symbol;Acc:HGNC:1764]
MYCT1	0	1.71849730213218	0.276	0.006	0	6	MYC target 1 [Source:HGNC Symbol;Acc:HGNC:23172]	MYC target 1 [Source:HGNC Symbol;Acc:HGNC:23172]
SAMSN1	0	1.68300660728164	0.265	0.001	0	6	SAM domain, SH3 domain and nuclear localization signals 1 [Source:HGNC Symbol;Acc:HGNC:10528]	SAM domain, SH3 domain and nuclear localization signals 1 [Source:HGNC Symbol;Acc:HGNC:10528]
ERG	0	1.64350497637427	0.283	0.008	0	6	ETS transcription factor ERG [Source:HGNC Symbol;Acc:HGNC:3446]	ETS transcription factor ERG [Source:HGNC Symbol;Acc:HGNC:3446]
RASGRP3	0	1.63788714037308	0.29	0.01	0	6	RAS guanyl releasing protein 3 [Source:HGNC Symbol;Acc:HGNC:14545]	RAS guanyl releasing protein 3 [Source:HGNC Symbol;Acc:HGNC:14545]
THBD	0	1.54273495214363	0.225	0.01	0	6	thrombomodulin [Source:HGNC Symbol;Acc:HGNC:11784]	thrombomodulin [Source:HGNC Symbol;Acc:HGNC:11784]
CALCRL	0	1.5017297128519	0.261	0.003	0	6	calcitonin receptor like receptor [Source:HGNC Symbol;Acc:HGNC:16709]	calcitonin receptor like receptor [Source:HGNC Symbol;Acc:HGNC:16709]
ENG	0	1.45353399953342	0.222	0.006	0	6	endoglin [Source:HGNC Symbol;Acc:HGNC:3349]	endoglin [Source:HGNC Symbol;Acc:HGNC:3349]
TM4SF1	0	1.41722450915482	0.151	0.004	0	6	transmembrane 4 L six family member 1 [Source:HGNC Symbol;Acc:HGNC:11853]	transmembrane 4 L six family member 1 [Source:HGNC Symbol;Acc:HGNC:11853]
TIE1	0	1.41307757662488	0.227	0.002	0	6	tyrosine kinase with immunoglobulin like and EGF like domains 1 [Source:HGNC Symbol;Acc:HGNC:11809]	tyrosine kinase with immunoglobulin like and EGF like domains 1 [Source:HGNC Symbol;Acc:HGNC:11809]
SOX7	0	1.36456647611939	0.247	0.002	0	6	SRY-box transcription factor 7 [Source:HGNC Symbol;Acc:HGNC:18196]	SRY-box transcription factor 7 [Source:HGNC Symbol;Acc:HGNC:18196]
TEK	0	1.32497850562269	0.207	0.007	0	6	TEK receptor tyrosine kinase [Source:HGNC Symbol;Acc:HGNC:11724]	TEK receptor tyrosine kinase [Source:HGNC Symbol;Acc:HGNC:11724]
COL15A1	0	1.29951800069697	0.126	0.002	0	6	collagen type XV alpha 1 chain [Source:HGNC Symbol;Acc:HGNC:2192]	collagen type XV alpha 1 chain [Source:HGNC Symbol;Acc:HGNC:2192]
PECAM1	0	1.27011674299233	0.204	0.004	0	6	platelet and endothelial cell adhesion molecule 1 [Source:HGNC Symbol;Acc:HGNC:8823]	platelet and endothelial cell adhesion molecule 1 [Source:HGNC Symbol;Acc:HGNC:8823]
LMO2	0	1.25498517257164	0.198	0.006	0	6	LIM domain only 2 [Source:HGNC Symbol;Acc:HGNC:6642]	LIM domain only 2 [Source:HGNC Symbol;Acc:HGNC:6642]
GNGT1	8.49039803251549E-304	3.68034679166529	0.645	0.119	2.72711584804398E-299	6	G protein subunit gamma transducin 1 [Source:HGNC Symbol;Acc:HGNC:4411]	G protein subunit gamma transducin 1 [Source:HGNC Symbol;Acc:HGNC:4411]
LIMCH1	6.89327613965631E-303	2.0603503920191	0.378	0.036	2.21412029605761E-298	6	LIM and calponin homology domains 1 [Source:HGNC Symbol;Acc:HGNC:29191]	LIM and calponin homology domains 1 [Source:HGNC Symbol;Acc:HGNC:29191]
CREB5	1.70384504098356E-302	1.57858063694408	0.274	0.018	5.47275027163918E-298	6	cAMP responsive element binding protein 5 [Source:HGNC Symbol;Acc:HGNC:16844]	cAMP responsive element binding protein 5 [Source:HGNC Symbol;Acc:HGNC:16844]
MEF2C	5.07277997703222E-295	2.00012785005997	0.422	0.046	1.62937692862275E-290	6	myocyte enhancer factor 2C [Source:HGNC Symbol;Acc:HGNC:6996]	myocyte enhancer factor 2C [Source:HGNC Symbol;Acc:HGNC:6996]
ITM2A	1.98334503784674E-277	3.59708679057042	0.463	0.062	6.37050426156374E-273	6	integral membrane protein 2A [Source:HGNC Symbol;Acc:HGNC:6173]	integral membrane protein 2A [Source:HGNC Symbol;Acc:HGNC:6173]
PROCR	1.02357309079548E-247	1.68391686352758	0.31	0.029	3.28771676763508E-243	6	protein C receptor [Source:HGNC Symbol;Acc:HGNC:9452]	protein C receptor [Source:HGNC Symbol;Acc:HGNC:9452]
CAVIN1	6.17086444083769E-240	1.71109129114233	0.328	0.034	1.98208165839706E-235	6	caveolae associated protein 1 [Source:HGNC Symbol;Acc:HGNC:9688]	caveolae associated protein 1 [Source:HGNC Symbol;Acc:HGNC:9688]
FLT1	6.59727372954013E-233	2.23597329342491	0.458	0.069	2.11904432192829E-228	6	fms related receptor tyrosine kinase 1 [Source:HGNC Symbol;Acc:HGNC:3763]	fms related receptor tyrosine kinase 1 [Source:HGNC Symbol;Acc:HGNC:3763]
MEF2C-AS2	1.42518286084904E-218	1.39531230914491	0.267	0.024	4.57768734904712E-214	6	MEF2C antisense RNA 2 [Source:HGNC Symbol;Acc:HGNC:53115]	MEF2C antisense RNA 2 [Source:HGNC Symbol;Acc:HGNC:53115]
RGS5	1.12709175860566E-196	2.08490787765569	0.692	0.18	3.62021872864137E-192	6	regulator of G protein signaling 5 [Source:HGNC Symbol;Acc:HGNC:10001]	regulator of G protein signaling 5 [Source:HGNC Symbol;Acc:HGNC:10001]
RGS5	1.12709175860566E-196	2.08490787765569	0.692	0.18	3.62021872864137E-192	6	regulator of G protein signaling 5 [Source:HGNC Symbol;Acc:HGNC:10001]	regulator of G protein signaling 5 [Source:NCBI gene (formerly Entrezgene);Acc:8490]
RGS5	1.12709175860566E-196	2.08490787765569	0.692	0.18	3.62021872864137E-192	6	regulator of G protein signaling 5 [Source:NCBI gene (formerly Entrezgene);Acc:8490]	regulator of G protein signaling 5 [Source:HGNC Symbol;Acc:HGNC:10001]
RGS5	1.12709175860566E-196	2.08490787765569	0.692	0.18	3.62021872864137E-192	6	regulator of G protein signaling 5 [Source:NCBI gene (formerly Entrezgene);Acc:8490]	regulator of G protein signaling 5 [Source:NCBI gene (formerly Entrezgene);Acc:8490]
NCKAP5	1.58630902009682E-186	1.38534043456525	0.225	0.02	5.09522457255097E-182	6	NCK associated protein 5 [Source:HGNC Symbol;Acc:HGNC:29847]	NCK associated protein 5 [Source:HGNC Symbol;Acc:HGNC:29847]
IQGAP2	2.20644338588905E-173	1.94675306764894	0.456	0.089	7.08709615547564E-169	6	IQ motif containing GTPase activating protein 2 [Source:HGNC Symbol;Acc:HGNC:6111]	IQ motif containing GTPase activating protein 2 [Source:HGNC Symbol;Acc:HGNC:6111]
ANXA1	4.15344423640232E-158	1.44670037302683	0.236	0.025	1.33408628873242E-153	6	annexin A1 [Source:HGNC Symbol;Acc:HGNC:533]	annexin A1 [Source:HGNC Symbol;Acc:HGNC:533]
RDX	2.55983925316045E-151	2.0745703312711	0.775	0.332	8.22220368115136E-147	6	radixin [Source:HGNC Symbol;Acc:HGNC:9944]	radixin [Source:HGNC Symbol;Acc:HGNC:9944]
VIM	4.35377855765283E-146	1.76836270352805	0.724	0.245	1.39843367271809E-141	6	vimentin [Source:HGNC Symbol;Acc:HGNC:12692]	vimentin [Source:HGNC Symbol;Acc:HGNC:12692]
NRP2	3.60978920450319E-140	1.80009051231277	0.452	0.102	1.15946429248642E-135	6	neuropilin 2 [Source:HGNC Symbol;Acc:HGNC:8005]	neuropilin 2 [Source:HGNC Symbol;Acc:HGNC:8005]
CR1L	1.96198416434306E-134	1.33291449901167	0.236	0.03	6.30189313586989E-130	6	complement C3b/C4b receptor 1 like [Source:HGNC Symbol;Acc:HGNC:2335]	complement C3b/C4b receptor 1 like [Source:HGNC Symbol;Acc:HGNC:2335]
IGFBP4	7.38940771464406E-130	1.44061539641979	0.276	0.043	2.37347775794367E-125	6	insulin like growth factor binding protein 4 [Source:HGNC Symbol;Acc:HGNC:5473]	insulin like growth factor binding protein 4 [Source:HGNC Symbol;Acc:HGNC:5473]
ITM2B	8.27004572323425E-101	2.10406326692705	0.708	0.355	2.65633868630284E-96	6	integral membrane protein 2B [Source:HGNC Symbol;Acc:HGNC:6174]	integral membrane protein 2B [Source:HGNC Symbol;Acc:HGNC:6174]
ARHGAP29	3.08356008112944E-98	1.42474529710411	0.339	0.078	9.90439498058776E-94	6	Rho GTPase activating protein 29 [Source:HGNC Symbol;Acc:HGNC:30207]	Rho GTPase activating protein 29 [Source:HGNC Symbol;Acc:HGNC:30207]
IER2	1.69434221962096E-95	1.61052036029741	0.447	0.136	5.44222720942252E-91	6	immediate early response 2 [Source:HGNC Symbol;Acc:HGNC:28871]	immediate early response 2 [Source:HGNC Symbol;Acc:HGNC:28871]
HLA-E	1.28294148118888E-90	1.39660818288753	0.36	0.093	4.12080803757869E-86	6	major histocompatibility complex, class I, E [Source:HGNC Symbol;Acc:HGNC:4962]	major histocompatibility complex, class I, E [Source:HGNC Symbol;Acc:HGNC:4962]
PIP4K2A	1.09642723466369E-89	1.46427351451968	0.254	0.049	3.52172427773977E-85	6	phosphatidylinositol-5-phosphate 4-kinase type 2 alpha [Source:HGNC Symbol;Acc:HGNC:8997]	phosphatidylinositol-5-phosphate 4-kinase type 2 alpha [Source:HGNC Symbol;Acc:HGNC:8997]
CCDC80	8.5085087678449E-89	1.57805390788775	0.256	0.05	2.73293301623178E-84	6	coiled-coil domain containing 80 [Source:HGNC Symbol;Acc:HGNC:30649]	coiled-coil domain containing 80 [Source:HGNC Symbol;Acc:HGNC:30649]
RB1	2.62252116781799E-86	1.62960148912587	0.375	0.104	8.42353799103138E-82	6	RB transcriptional corepressor 1 [Source:HGNC Symbol;Acc:HGNC:9884]	RB transcriptional corepressor 1 [Source:HGNC Symbol;Acc:HGNC:9884]
VAMP5	6.31429858134874E-84	1.24443918733049	0.231	0.043	2.02815270432921E-79	6	vesicle associated membrane protein 5 [Source:HGNC Symbol;Acc:HGNC:12646]	vesicle associated membrane protein 5 [Source:HGNC Symbol;Acc:HGNC:12646]
RALB	2.92919435306659E-78	1.48908714283585	0.342	0.094	9.40857226204989E-74	6	RAS like proto-oncogene B [Source:HGNC Symbol;Acc:HGNC:9840]	RAS like proto-oncogene B [Source:HGNC Symbol;Acc:HGNC:9840]
GPX1	2.64210355219362E-76	1.82501974146184	0.629	0.333	8.48643660964591E-72	6	glutathione peroxidase 1 [Source:HGNC Symbol;Acc:HGNC:4553]	glutathione peroxidase 1 [Source:HGNC Symbol;Acc:HGNC:4553]
CFLAR	1.43061908217809E-73	1.24618757657231	0.292	0.073	4.59514849195603E-69	6	CASP8 and FADD like apoptosis regulator [Source:HGNC Symbol;Acc:HGNC:1876]	CASP8 and FADD like apoptosis regulator [Source:HGNC Symbol;Acc:HGNC:1876]
LPAR6	1.54921070207729E-72	1.21971924813905	0.229	0.047	4.97606477507227E-68	6	lysophosphatidic acid receptor 6 [Source:HGNC Symbol;Acc:HGNC:15520]	lysophosphatidic acid receptor 6 [Source:HGNC Symbol;Acc:HGNC:15520]
ID1	1.02326150745089E-70	1.49659571863645	0.526	0.219	3.28671596193226E-66	6	inhibitor of DNA binding 1, HLH protein [Source:HGNC Symbol;Acc:HGNC:5360]	inhibitor of DNA binding 1, HLH protein [Source:HGNC Symbol;Acc:HGNC:5360]
HECW2	1.69597315620779E-68	1.2412156238779	0.182	0.033	5.44746577773941E-64	6	HECT, C2 and WW domain containing E3 ubiquitin protein ligase 2 [Source:HGNC Symbol;Acc:HGNC:29853]	HECT, C2 and WW domain containing E3 ubiquitin protein ligase 2 [Source:HGNC Symbol;Acc:HGNC:29853]
CRIP2	2.81854147859581E-67	1.20317975897624	0.294	0.077	9.05315522924975E-63	6	cysteine rich protein 2 [Source:HGNC Symbol;Acc:HGNC:2361]	cysteine rich protein 2 [Source:HGNC Symbol;Acc:HGNC:2361]
WWTR1	7.87136704171758E-65	1.38263915368014	0.319	0.094	2.52828309379969E-60	6	WW domain containing transcription regulator 1 [Source:HGNC Symbol;Acc:HGNC:24042]	WW domain containing transcription regulator 1 [Source:HGNC Symbol;Acc:HGNC:24042]
AC136475.1	9.42827334235153E-65	1.36109234586167	0.681	0.402	3.02836139756331E-60	6	NA	NA
IFITM3	9.53570129163838E-65	1.36105388788057	0.681	0.402	3.06286725487425E-60	6	interferon induced transmembrane protein 3 [Source:HGNC Symbol;Acc:HGNC:5414]	interferon induced transmembrane protein 3 [Source:HGNC Symbol;Acc:HGNC:5414]
MSN	2.17865286117435E-63	1.43086677596064	0.373	0.127	6.99783299009202E-59	6	moesin [Source:HGNC Symbol;Acc:HGNC:7373]	moesin [Source:HGNC Symbol;Acc:HGNC:7373]
JAM3	4.3075024862253E-61	1.2574911310078	0.263	0.07	1.38356979857557E-56	6	junctional adhesion molecule 3 [Source:HGNC Symbol;Acc:HGNC:15532]	junctional adhesion molecule 3 [Source:HGNC Symbol;Acc:HGNC:15532]
BMPR2	1.4199346737927E-60	1.44711714824001	0.371	0.129	4.56083017222214E-56	6	bone morphogenetic protein receptor type 2 [Source:HGNC Symbol;Acc:HGNC:1078]	bone morphogenetic protein receptor type 2 [Source:HGNC Symbol;Acc:HGNC:1078]
JAK1	6.94760761371876E-60	1.41453739297478	0.272	0.075	2.23157156552646E-55	6	Janus kinase 1 [Source:HGNC Symbol;Acc:HGNC:6190]	Janus kinase 1 [Source:HGNC Symbol;Acc:HGNC:6190]
RHOC	1.44754471356211E-59	1.27619717056585	0.427	0.166	4.64951361996149E-55	6	ras homolog family member C [Source:HGNC Symbol;Acc:HGNC:669]	ras homolog family member C [Source:HGNC Symbol;Acc:HGNC:669]
MAGED2	1.76683017451413E-58	1.45240706817351	0.587	0.31	5.67505852053939E-54	6	MAGE family member D2 [Source:HGNC Symbol;Acc:HGNC:16353]	MAGE family member D2 [Source:HGNC Symbol;Acc:HGNC:16353]
WSB1	4.12992969990864E-56	1.40261409010401	0.602	0.331	1.32653341961066E-51	6	WD repeat and SOCS box containing 1 [Source:HGNC Symbol;Acc:HGNC:19221]	WD repeat and SOCS box containing 1 [Source:HGNC Symbol;Acc:HGNC:19221]
IFNGR1	6.15497773372688E-56	1.37166052213203	0.312	0.1	1.97697884807307E-51	6	interferon gamma receptor 1 [Source:HGNC Symbol;Acc:HGNC:5439]	interferon gamma receptor 1 [Source:HGNC Symbol;Acc:HGNC:5439]
C1orf54	1.63699523157433E-54	1.52501398975286	0.326	0.111	5.25802868381676E-50	6	chromosome 1 open reading frame 54 [Source:HGNC Symbol;Acc:HGNC:26258]	chromosome 1 open reading frame 54 [Source:HGNC Symbol;Acc:HGNC:26258]
PDLIM1	2.6055503048135E-53	1.29368670522251	0.404	0.163	8.36902757906097E-49	6	PDZ and LIM domain 1 [Source:HGNC Symbol;Acc:HGNC:2067]	PDZ and LIM domain 1 [Source:HGNC Symbol;Acc:HGNC:2067]
LDB2	1.10392843504944E-50	1.4116224762741	0.308	0.103	3.5458181333788E-46	6	LIM domain binding 2 [Source:HGNC Symbol;Acc:HGNC:6533]	LIM domain binding 2 [Source:HGNC Symbol;Acc:HGNC:6533]
CLIC1	4.27637606622475E-49	1.27572716438832	0.389	0.159	1.37357199247139E-44	6	chloride intracellular channel 1 [Source:HGNC Symbol;Acc:HGNC:2062]	chloride intracellular channel 1 [Source:HGNC Symbol;Acc:HGNC:2062]
LINC01021	6.17634727203016E-48	1.52248099320647	0.321	0.113	1.98384274377609E-43	6	NA	NA
OXR1	9.93709416717654E-48	1.27517699509457	0.238	0.069	3.1917946464971E-43	6	oxidation resistance 1 [Source:HGNC Symbol;Acc:HGNC:15822]	oxidation resistance 1 [Source:HGNC Symbol;Acc:HGNC:15822]
PHACTR2	9.74703332170607E-47	1.36022131825747	0.411	0.177	3.13074710293199E-42	6	phosphatase and actin regulator 2 [Source:HGNC Symbol;Acc:HGNC:20956]	phosphatase and actin regulator 2 [Source:HGNC Symbol;Acc:HGNC:20956]
HPGD	1.13127462084914E-46	1.4318911528609	0.112	0.019	3.63365408216744E-42	6	15-hydroxyprostaglandin dehydrogenase [Source:HGNC Symbol;Acc:HGNC:5154]	15-hydroxyprostaglandin dehydrogenase [Source:HGNC Symbol;Acc:HGNC:5154]
HIBCH	3.84291732227347E-46	1.21260383245396	0.38	0.158	1.23434504391424E-41	6	3-hydroxyisobutyryl-CoA hydrolase [Source:HGNC Symbol;Acc:HGNC:4908]	3-hydroxyisobutyryl-CoA hydrolase [Source:HGNC Symbol;Acc:HGNC:4908]
COL1A2	9.18722733736699E-44	1.56919303936178	0.362	0.148	2.95093742076228E-39	6	collagen type I alpha 2 chain [Source:HGNC Symbol;Acc:HGNC:2198]	collagen type I alpha 2 chain [Source:HGNC Symbol;Acc:HGNC:2198]
SLC38A2	4.574849018043E-38	1.34090418399595	0.434	0.225	1.46944150459541E-33	6	solute carrier family 38 member 2 [Source:HGNC Symbol;Acc:HGNC:13448]	solute carrier family 38 member 2 [Source:HGNC Symbol;Acc:HGNC:13448]
MARCKS	1.63659206324843E-33	1.22426716590315	0.494	0.289	5.25673370715397E-29	6	myristoylated alanine rich protein kinase C substrate [Source:HGNC Symbol;Acc:HGNC:6759]	myristoylated alanine rich protein kinase C substrate [Source:HGNC Symbol;Acc:HGNC:6759]
COL4A1	2.88577333205399E-33	1.30270598051305	0.324	0.142	9.26910394255741E-29	6	collagen type IV alpha 1 chain [Source:HGNC Symbol;Acc:HGNC:2202]	collagen type IV alpha 1 chain [Source:HGNC Symbol;Acc:HGNC:2202]
