# Supplementary material for: Gene length is a pivotal feature to explain disparities in transcript capture between single transcriptome techniques
Source: Front Bioinform. 2023 Apr 12;3:1144266. doi: 10.3389/fbinf.2023.1144266 (PMC10132733; doi:10.3389/fbinf.2023.1144266)
Supplement: Supplementary file 23 [file DataSheet2.CSV]

gene	p_val	avg_log2FC	pct.1	pct.2	p_val_adj	cluster	description
L1TD1	0	2.78559386705722	0.61	0.09	0	0	LINE1 type transposase domain containing 1 [Source:HGNC Symbol;Acc:HGNC:25595]
GRID2	0	2.73835985336738	0.498	0.08	0	0	glutamate ionotropic receptor delta type subunit 2 [Source:HGNC Symbol;Acc:HGNC:4576]
AL354821.1	0	2.69451338642123	0.34	0.012	0	0	NA
AC022140.1	0	2.67212681997703	0.581	0.094	0	0	NA
PCDH11X	0	2.54469890792519	0.378	0.035	0	0	protocadherin 11 X-linked [Source:HGNC Symbol;Acc:HGNC:8656]
DPPA4	0	2.38867589681357	0.395	0.045	0	0	developmental pluripotency associated 4 [Source:HGNC Symbol;Acc:HGNC:19200]
PTPRZ1	0	2.34300364300584	0.331	0.037	0	0	protein tyrosine phosphatase receptor type Z1 [Source:HGNC Symbol;Acc:HGNC:9685]
POLR3G	0	2.30054414502447	0.274	0.018	0	0	RNA polymerase III subunit G [Source:HGNC Symbol;Acc:HGNC:30075]
LINC01194	0	2.25592337513409	0.257	0.01	0	0	long intergenic non-protein coding RNA 1194 [Source:HGNC Symbol;Acc:HGNC:37171]
ANKRD18CP	0	2.11913821707618	0.283	0.036	0	0	ankyrin repeat domain 18C, pseudogene [Source:HGNC Symbol;Acc:HGNC:43601]
TERF1	0	2.08340317435032	0.342	0.06	0	0	telomeric repeat binding factor 1 [Source:HGNC Symbol;Acc:HGNC:11728]
AL589740.1	0	2.0046301397613	0.311	0.068	0	0	NA
SFRP2	0	1.98408592201042	0.232	0.008	0	0	secreted frizzled related protein 2 [Source:HGNC Symbol;Acc:HGNC:10777]
AL117378.1	0	1.98244313620625	0.198	0.004	0	0	NA
ESRG	0	1.88552527275692	0.2	0.002	0	0	embryonic stem cell related [Source:HGNC Symbol;Acc:HGNC:39079]
AC009446.1	0	1.82920867863254	0.193	0.007	0	0	NA
C13orf42	0	1.75415002092772	0.22	0.024	0	0	chromosome 13 open reading frame 42 [Source:HGNC Symbol;Acc:HGNC:42693]
DNMT3B	0	1.70102207002526	0.265	0.05	0	0	DNA methyltransferase 3 beta [Source:HGNC Symbol;Acc:HGNC:2979]
VASH2	0	1.6624667565254	0.17	0.014	0	0	vasohibin 2 [Source:HGNC Symbol;Acc:HGNC:25723]
SPOCK3	0	1.65272086862351	0.213	0.036	0	0	SPARC (osteonectin), cwcv and kazal like domains proteoglycan 3 [Source:HGNC Symbol;Acc:HGNC:13565]
UCHL1	0	1.64827909248772	0.284	0.047	0	0	ubiquitin C-terminal hydrolase L1 [Source:HGNC Symbol;Acc:HGNC:12513]
LDB2	0	1.61176416504041	0.222	0.037	0	0	LIM domain binding 2 [Source:HGNC Symbol;Acc:HGNC:6533]
LRRTM4	0	1.60726343060993	0.353	0.1	0	0	leucine rich repeat transmembrane neuronal 4 [Source:HGNC Symbol;Acc:HGNC:19411]
ADGRL3	0	1.5868703091108	0.333	0.094	0	0	adhesion G protein-coupled receptor L3 [Source:HGNC Symbol;Acc:HGNC:20974]
TUBB2B	0	1.56930295570066	0.238	0.041	0	0	tubulin beta 2B class IIb [Source:HGNC Symbol;Acc:HGNC:30829]
GRIA4	0	1.50532504541206	0.129	0.011	0	0	glutamate ionotropic receptor AMPA type subunit 4 [Source:HGNC Symbol;Acc:HGNC:4574]
CACNA2D3	0	1.50075637719557	0.243	0.048	0	0	calcium voltage-gated channel auxiliary subunit alpha2delta 3 [Source:HGNC Symbol;Acc:HGNC:15460]
USP44	0	1.49028495486453	0.165	0.02	0	0	ubiquitin specific peptidase 44 [Source:HGNC Symbol;Acc:HGNC:20064]
SEMA6A	0	1.47258156818736	0.309	0.075	0	0	semaphorin 6A [Source:HGNC Symbol;Acc:HGNC:10738]
PARP1	0	1.46182157961251	0.429	0.155	0	0	poly(ADP-ribose) polymerase 1 [Source:HGNC Symbol;Acc:HGNC:270]
SOX2	0	1.46011012300142	0.132	0.002	0	0	SRY-box transcription factor 2 [Source:HGNC Symbol;Acc:HGNC:11195]
PMAIP1	0	1.4479754288116	0.166	0.016	0	0	phorbol-12-myristate-13-acetate-induced protein 1 [Source:HGNC Symbol;Acc:HGNC:9108]
BCAT1	0	1.44691955909751	0.281	0.075	0	0	branched chain amino acid transaminase 1 [Source:HGNC Symbol;Acc:HGNC:976]
HSP90AB1	0	1.44473114616686	0.812	0.496	0	0	heat shock protein 90 alpha family class B member 1 [Source:HGNC Symbol;Acc:HGNC:5258]
TRPM3	0	1.43204330266767	0.174	0.033	0	0	transient receptor potential cation channel subfamily M member 3 [Source:HGNC Symbol;Acc:HGNC:17992]
NLGN4X	0	1.42567384195628	0.188	0.051	0	0	neuroligin 4 X-linked [Source:HGNC Symbol;Acc:HGNC:14287]
AL353747.4	0	1.41449650981164	0.122	0.002	0	0	NA
AP000943.3	0	1.40400128050896	0.131	0.01	0	0	NA
GABRB3	0	1.39862290473267	0.183	0.038	0	0	gamma-aminobutyric acid type A receptor subunit beta3 [Source:HGNC Symbol;Acc:HGNC:4083]
TKT	0	1.3811788212896	0.21	0.053	0	0	transketolase [Source:HGNC Symbol;Acc:HGNC:11834]
XACT	0	1.37314727602555	0.374	0.142	0	0	X active specific transcript [Source:HGNC Symbol;Acc:HGNC:45056]
NCL	0	1.36573205721247	0.613	0.286	0	0	nucleolin [Source:HGNC Symbol;Acc:HGNC:7667]
LDHB	0	1.36312024583326	0.497	0.21	0	0	lactate dehydrogenase B [Source:HGNC Symbol;Acc:HGNC:6541]
RIMS2	0	1.3452729351151	0.297	0.103	0	0	regulating synaptic membrane exocytosis 2 [Source:HGNC Symbol;Acc:HGNC:17283]
CD9	0	1.32318320049149	0.143	0.012	0	0	CD9 molecule [Source:HGNC Symbol;Acc:HGNC:1709]
HSP90AA1	0	1.30891778460071	0.698	0.403	0	0	heat shock protein 90 alpha family class A member 1 [Source:HGNC Symbol;Acc:HGNC:5253]
LINC01162	0	1.28717146850438	0.108	0.013	0	0	long intergenic non-protein coding RNA 1162 [Source:HGNC Symbol;Acc:HGNC:49528]
AL353052.1	0	1.26580076008855	0.106	0.004	0	0	NA
PCNX2	0	1.24286122634279	0.205	0.069	0	0	pecanex 2 [Source:HGNC Symbol;Acc:HGNC:8736]
GLB1L3	0	1.23722943790096	0.109	0.004	0	0	galactosidase beta 1 like 3 [Source:HGNC Symbol;Acc:HGNC:25147]
LRAT	0	1.21815561934524	0.129	0.013	0	0	lecithin retinol acyltransferase [Source:HGNC Symbol;Acc:HGNC:6685]
NAP1L1	0	1.2147692791209	0.599	0.345	0	0	nucleosome assembly protein 1 like 1 [Source:HGNC Symbol;Acc:HGNC:7637]
BDNF-AS	0	1.20303771353615	0.13	0.018	0	0	BDNF antisense RNA [Source:HGNC Symbol;Acc:HGNC:20608]
HSPD1	0	1.1952316161967	0.697	0.386	0	0	heat shock protein family D (Hsp60) member 1 [Source:HGNC Symbol;Acc:HGNC:5261]
KIF1A	0	1.19440152222999	0.143	0.025	0	0	kinesin family member 1A [Source:HGNC Symbol;Acc:HGNC:888]
DDX21	0	1.18825559565302	0.281	0.105	0	0	DExD-box helicase 21 [Source:HGNC Symbol;Acc:HGNC:2744]
FDFT1	0	1.16999264696001	0.193	0.053	0	0	farnesyl-diphosphate farnesyltransferase 1 [Source:HGNC Symbol;Acc:HGNC:3629]
FDFT1	0	1.16999264696001	0.193	0.053	0	0	farnesyl-diphosphate farnesyltransferase 1 [Source:NCBI gene (formerly Entrezgene);Acc:2222]
PSAT1	0	1.15445637597329	0.207	0.053	0	0	phosphoserine aminotransferase 1 [Source:HGNC Symbol;Acc:HGNC:19129]
RMST	0	1.15301559807303	0.118	0.017	0	0	rhabdomyosarcoma 2 associated transcript [Source:HGNC Symbol;Acc:HGNC:29893]
UGP2	0	1.13301727826773	0.288	0.094	0	0	UDP-glucose pyrophosphorylase 2 [Source:HGNC Symbol;Acc:HGNC:12527]
AC093768.1	0	1.1215566001474	0.183	0.042	0	0	NA
PAICS	0	1.1156272312361	0.277	0.103	0	0	phosphoribosylaminoimidazole carboxylase and phosphoribosylaminoimidazolesuccinocarboxamide synthase [Source:HGNC Symbol;Acc:HGNC:8587]
SYT1	0	1.1090622571899	0.238	0.085	0	0	synaptotagmin 1 [Source:HGNC Symbol;Acc:HGNC:11509]
SNHG3	0	1.10265624619366	0.175	0.049	0	0	small nucleolar RNA host gene 3 [Source:HGNC Symbol;Acc:HGNC:10118]
DCLK1	0	1.08964333959996	0.103	0.01	0	0	doublecortin like kinase 1 [Source:HGNC Symbol;Acc:HGNC:2700]
SCG3	0	1.08465690637078	0.107	0.013	0	0	secretogranin III [Source:HGNC Symbol;Acc:HGNC:13707]
TDGF1	0	1.08304226655541	0.184	0.05	0	0	teratocarcinoma-derived growth factor 1 [Source:HGNC Symbol;Acc:HGNC:11701]
CEBPZ	0	1.07713029169857	0.265	0.095	0	0	CCAAT enhancer binding protein zeta [Source:HGNC Symbol;Acc:HGNC:24218]
H2AFZ	0	1.04575586500676	0.35	0.164	0	0	NA
SLC25A5	0	1.04329118885927	0.242	0.083	0	0	solute carrier family 25 member 5 [Source:HGNC Symbol;Acc:HGNC:10991]
EPRS	0	1.03875426078484	0.293	0.121	0	0	NA
NOP56	0	1.01584113089774	0.359	0.177	0	0	NOP56 ribonucleoprotein [Source:HGNC Symbol;Acc:HGNC:15911]
MGST1	0	1.01040566838051	0.25	0.097	0	0	microsomal glutathione S-transferase 1 [Source:HGNC Symbol;Acc:HGNC:7061]
HSPA9	0	1.00940771895645	0.3	0.128	0	0	heat shock protein family A (Hsp70) member 9 [Source:HGNC Symbol;Acc:HGNC:5244]
CENPE	0	1.00578525328813	0.318	0.14	0	0	centromere protein E [Source:HGNC Symbol;Acc:HGNC:1856]
RAN	0	0.99862393446687	0.332	0.151	0	0	RAN, member RAS oncogene family [Source:HGNC Symbol;Acc:HGNC:9846]
DDX5	0	0.969819624022943	0.437	0.237	0	0	DEAD-box helicase 5 [Source:HGNC Symbol;Acc:HGNC:2746]
SNHG14	0	0.960976310957985	0.496	0.272	0	0	small nucleolar RNA host gene 14 [Source:HGNC Symbol;Acc:HGNC:37462]
RPL5	0	0.948454218623338	0.446	0.24	0	0	ribosomal protein L5 [Source:HGNC Symbol;Acc:HGNC:10360]
MCM3	3.14638868532763E-303	1.02718998876381	0.238	0.093	1.01062004572724E-298	0	minichromosome maintenance complex component 3 [Source:HGNC Symbol;Acc:HGNC:6945]
ZIC2	1.22633704144359E-300	1.04443162009826	0.105	0.014	3.93899457711683E-296	0	Zic family member 2 [Source:HGNC Symbol;Acc:HGNC:12873]
ZNF883	5.84739663056433E-298	1.02230988414537	0.144	0.034	1.87818379773726E-293	0	zinc finger protein 883 [Source:HGNC Symbol;Acc:HGNC:27271]
KCND2	2.52172699152602E-296	1.23188105831169	0.102	0.013	8.09978709678158E-292	0	potassium voltage-gated channel subfamily D member 2 [Source:HGNC Symbol;Acc:HGNC:6238]
AC022893.1	4.1248989055853E-296	1.17930701250977	0.13	0.027	1.324917528474E-291	0	NA
TCF4	1.25918219391698E-293	0.998903845660403	0.29	0.135	4.04449320686134E-289	0	transcription factor 4 [Source:HGNC Symbol;Acc:HGNC:11634]
DLGAP1	2.48495252794495E-293	1.11894110506964	0.288	0.133	7.98166751975917E-289	0	DLG associated protein 1 [Source:HGNC Symbol;Acc:HGNC:2905]
MSH2	3.85982519597396E-287	0.975956787996267	0.242	0.099	1.23977585294684E-282	0	mutS homolog 2 [Source:HGNC Symbol;Acc:HGNC:7325]
ADCY2	7.87254831311289E-282	1.20337258842499	0.164	0.049	2.52866251817186E-277	0	adenylate cyclase 2 [Source:HGNC Symbol;Acc:HGNC:233]
JARID2	1.81937052469791E-269	1.06227161670473	0.257	0.116	5.84381812532969E-265	0	jumonji and AT-rich interaction domain containing 2 [Source:HGNC Symbol;Acc:HGNC:6196]
MTHFD2	1.05553611397286E-268	0.941814028572529	0.151	0.042	3.39038199808082E-264	0	methylenetetrahydrofolate dehydrogenase (NADP+ dependent) 2, methenyltetrahydrofolate cyclohydrolase [Source:HGNC Symbol;Acc:HGNC:7434]
SNTG2	1.42347960169679E-263	1.18006384402734	0.12	0.026	4.57221648065008E-259	0	syntrophin gamma 2 [Source:HGNC Symbol;Acc:HGNC:13741]
DANCR	1.29929049806899E-259	1.04259762557327	0.132	0.033	4.17332107979758E-255	0	differentiation antagonizing non-protein coding RNA [Source:HGNC Symbol;Acc:HGNC:28964]
CADM2	5.05244209730733E-248	1.0878111282115	0.196	0.075	1.62284440165511E-243	0	cell adhesion molecule 2 [Source:HGNC Symbol;Acc:HGNC:29849]
BNC2	9.00396545103232E-248	1.10526238564553	0.109	0.022	2.89207370287158E-243	0	basonuclin 2 [Source:HGNC Symbol;Acc:HGNC:30988]
AASS	5.56431242278831E-242	0.995984239977033	0.23	0.102	1.7872571501996E-237	0	aminoadipate-semialdehyde synthase [Source:HGNC Symbol;Acc:HGNC:17366]
FGD4	6.31848415674024E-240	0.972013855801085	0.177	0.063	2.02949711114496E-235	0	FYVE, RhoGEF and PH domain containing 4 [Source:HGNC Symbol;Acc:HGNC:19125]
PAK1	8.83423405744279E-239	0.953999515018054	0.194	0.076	2.83755597925062E-234	0	p21 (RAC1) activated kinase 1 [Source:HGNC Symbol;Acc:HGNC:8590]
CDCA7	5.13224958858175E-225	0.973208025965345	0.151	0.051	1.64847856785246E-220	0	cell division cycle associated 7 [Source:HGNC Symbol;Acc:HGNC:14628]
KIAA0825	3.85453088246896E-212	1.05349380201335	0.163	0.06	1.23807531944903E-207	0	KIAA0825 [Source:HGNC Symbol;Acc:HGNC:28532]
PREX2	1.27078511691567E-203	0.95907895491747	0.121	0.036	4.08176179553312E-199	0	phosphatidylinositol-3,4,5-trisphosphate dependent Rac exchange factor 2 [Source:HGNC Symbol;Acc:HGNC:22950]
AFP	0	4.97636782089085	0.682	0.004	0	1	alpha fetoprotein [Source:HGNC Symbol;Acc:HGNC:317]
SERPINA1	0	4.76436343997141	0.695	0.002	0	1	serpin family A member 1 [Source:HGNC Symbol;Acc:HGNC:8941]
APOA1	0	4.04779302703467	0.627	0.025	0	1	apolipoprotein A1 [Source:HGNC Symbol;Acc:HGNC:600]
IGF2	0	3.02584280561989	0.312	0.008	0	1	insulin like growth factor 2 [Source:HGNC Symbol;Acc:HGNC:5466]
CADPS	0	2.82057891817249	0.338	0.036	0	1	calcium dependent secretion activator [Source:HGNC Symbol;Acc:HGNC:1426]
MYL7	0	2.80362950722483	0.701	0.089	0	1	myosin light chain 7 [Source:HGNC Symbol;Acc:HGNC:21719]
ACTC1	0	2.60865294614151	0.486	0.061	0	1	actin alpha cardiac muscle 1 [Source:HGNC Symbol;Acc:HGNC:143]
MYBPC3	0	2.60801538620303	0.28	0.024	0	1	myosin binding protein C3 [Source:HGNC Symbol;Acc:HGNC:7551]
AC087457.1	0	2.60531914326803	0.485	0.062	0	1	NA
AMBP	0	2.53292177006084	0.212	0.003	0	1	alpha-1-microglobulin/bikunin precursor [Source:HGNC Symbol;Acc:HGNC:453]
GPC3	0	2.44119578086653	0.45	0.112	0	1	glypican 3 [Source:HGNC Symbol;Acc:HGNC:4451]
SLC8A1	0	2.43610685591617	0.455	0.08	0	1	solute carrier family 8 member A1 [Source:HGNC Symbol;Acc:HGNC:11068]
MYH7	0	2.35381054153412	0.19	0.012	0	1	myosin heavy chain 7 [Source:HGNC Symbol;Acc:HGNC:7577]
KCNH7	0	2.32627325392508	0.244	0.034	0	1	potassium voltage-gated channel subfamily H member 7 [Source:HGNC Symbol;Acc:HGNC:18863]
CMYA5	0	2.28111795041611	0.185	0.009	0	1	cardiomyopathy associated 5 [Source:HGNC Symbol;Acc:HGNC:14305]
BICC1	0	2.27551753672783	0.181	0.015	0	1	BicC family RNA binding protein 1 [Source:HGNC Symbol;Acc:HGNC:19351]
PRICKLE1	0	2.22672344827884	0.252	0.044	0	1	prickle planar cell polarity protein 1 [Source:HGNC Symbol;Acc:HGNC:17019]
MT-CO1	0	2.16766858031839	0.535	0.177	0	1	mitochondrially encoded cytochrome c oxidase I [Source:HGNC Symbol;Acc:HGNC:7419]
MYOM1	0	2.15293333631141	0.218	0.023	0	1	myomesin 1 [Source:HGNC Symbol;Acc:HGNC:7613]
MT-RNR2	0	2.13371096682405	0.938	0.655	0	1	mitochondrially encoded 16S rRNA [Source:HGNC Symbol;Acc:HGNC:7471]
SERPINF2	0	2.12867571887981	0.168	0.007	0	1	serpin family F member 2 [Source:HGNC Symbol;Acc:HGNC:9075]
FLRT2	0	2.10131799335044	0.287	0.058	0	1	fibronectin leucine rich transmembrane protein 2 [Source:HGNC Symbol;Acc:HGNC:3761]
SERPINA5	0	2.09705469473786	0.164	0.002	0	1	serpin family A member 5 [Source:HGNC Symbol;Acc:HGNC:8723]
MYL3	0	2.03979336477315	0.164	0.006	0	1	myosin light chain 3 [Source:HGNC Symbol;Acc:HGNC:7584]
ERBB4	0	2.02235817606156	0.25	0.061	0	1	erb-b2 receptor tyrosine kinase 4 [Source:HGNC Symbol;Acc:HGNC:3432]
PALLD	0	1.99400540275425	0.305	0.081	0	1	palladin, cytoskeletal associated protein [Source:HGNC Symbol;Acc:HGNC:17068]
RALYL	0	1.99156478051644	0.185	0.028	0	1	RALY RNA binding protein like [Source:HGNC Symbol;Acc:HGNC:27036]
EMC10	0	1.97680670058613	0.416	0.092	0	1	ER membrane protein complex subunit 10 [Source:HGNC Symbol;Acc:HGNC:27609]
TNNT2	0	1.97536774546681	0.565	0.095	0	1	troponin T2, cardiac type [Source:HGNC Symbol;Acc:HGNC:11949]
ITIH2	0	1.96971806792822	0.136	0.005	0	1	inter-alpha-trypsin inhibitor heavy chain 2 [Source:HGNC Symbol;Acc:HGNC:6167]
SORBS2	0	1.93307789730492	0.326	0.095	0	1	sorbin and SH3 domain containing 2 [Source:HGNC Symbol;Acc:HGNC:24098]
ANKRD1	0	1.92944913847234	0.495	0.106	0	1	ankyrin repeat domain 1 [Source:HGNC Symbol;Acc:HGNC:15819]
ACTN2	0	1.91514554363358	0.177	0.02	0	1	actinin alpha 2 [Source:HGNC Symbol;Acc:HGNC:164]
RYR2	0	1.91343545130512	0.421	0.137	0	1	ryanodine receptor 2 [Source:HGNC Symbol;Acc:HGNC:10484]
AL669831.3	0	1.89975707623429	0.334	0.095	0	1	NA
APOA2	0	1.89799786125402	0.174	0.019	0	1	apolipoprotein A2 [Source:HGNC Symbol;Acc:HGNC:601]
ZBTB20	0	1.8740175051802	0.262	0.074	0	1	zinc finger and BTB domain containing 20 [Source:HGNC Symbol;Acc:HGNC:13503]
CTNNA3	0	1.87219526697641	0.31	0.091	0	1	catenin alpha 3 [Source:HGNC Symbol;Acc:HGNC:2511]
TM4SF4	0	1.85937887210179	0.125	0.001	0	1	transmembrane 4 L six family member 4 [Source:HGNC Symbol;Acc:HGNC:11856]
NRP1	0	1.84518966406049	0.237	0.051	0	1	neuropilin 1 [Source:HGNC Symbol;Acc:HGNC:8004]
HSPB1	0	1.83052332196924	0.287	0.073	0	1	heat shock protein family B (small) member 1 [Source:HGNC Symbol;Acc:HGNC:5246]
MYL4	0	1.81133206459835	0.236	0.039	0	1	myosin light chain 4 [Source:HGNC Symbol;Acc:HGNC:7585]
AKR1D1	0	1.77873340889068	0.123	0.008	0	1	aldo-keto reductase family 1 member D1 [Source:HGNC Symbol;Acc:HGNC:388]
TECRL	0	1.76841236253307	0.157	0.014	0	1	trans-2,3-enoyl-CoA reductase like [Source:HGNC Symbol;Acc:HGNC:27365]
MTCO1P12	0	1.73992981089015	0.198	0.04	0	1	MT-CO1 pseudogene 12 [Source:HGNC Symbol;Acc:HGNC:52014]
COL3A1	0	1.70971700812565	0.11	0.004	0	1	collagen type III alpha 1 chain [Source:HGNC Symbol;Acc:HGNC:2201]
NPPB	0	1.70742340520307	0.147	0.017	0	1	natriuretic peptide B [Source:HGNC Symbol;Acc:HGNC:7940]
MT-CO3	0	1.70464028630074	0.531	0.234	0	1	mitochondrially encoded cytochrome c oxidase III [Source:HGNC Symbol;Acc:HGNC:7422]
PDLIM5	0	1.69910965135427	0.277	0.083	0	1	PDZ and LIM domain 5 [Source:HGNC Symbol;Acc:HGNC:17468]
LDB3	0	1.68782900155361	0.174	0.024	0	1	LIM domain binding 3 [Source:HGNC Symbol;Acc:HGNC:15710]
PROX1	0	1.67382989223546	0.146	0.027	0	1	prospero homeobox 1 [Source:HGNC Symbol;Acc:HGNC:9459]
UNC13C	0	1.65221822349951	0.117	0.011	0	1	unc-13 homolog C [Source:HGNC Symbol;Acc:HGNC:23149]
NEXN	0	1.6414035444235	0.247	0.068	0	1	nexilin F-actin binding protein [Source:HGNC Symbol;Acc:HGNC:29557]
LINC01837	0	1.63948340880435	0.214	0.042	0	1	long intergenic non-protein coding RNA 1837 [Source:HGNC Symbol;Acc:HGNC:52653]
CACNA1C	0	1.6322431939822	0.185	0.038	0	1	calcium voltage-gated channel subunit alpha1 C [Source:HGNC Symbol;Acc:HGNC:1390]
ACTA1	0	1.61496734612975	0.108	0.005	0	1	actin alpha 1, skeletal muscle [Source:HGNC Symbol;Acc:HGNC:129]
CDH6	0	1.60452671398034	0.106	0.005	0	1	cadherin 6 [Source:HGNC Symbol;Acc:HGNC:1765]
KCNIP4	0	1.54874258072372	0.333	0.098	0	1	potassium voltage-gated channel interacting protein 4 [Source:HGNC Symbol;Acc:HGNC:30083]
FILIP1	0	1.54199812777468	0.208	0.047	0	1	filamin A interacting protein 1 [Source:HGNC Symbol;Acc:HGNC:21015]
TNNI1	0	1.53893006413298	0.213	0.046	0	1	troponin I1, slow skeletal type [Source:HGNC Symbol;Acc:HGNC:11945]
FHOD3	0	1.52904620457675	0.203	0.048	0	1	formin homology 2 domain containing 3 [Source:HGNC Symbol;Acc:HGNC:26178]
MSRB3	0	1.52582018724825	0.124	0.013	0	1	methionine sulfoxide reductase B3 [Source:HGNC Symbol;Acc:HGNC:27375]
MYL9	0	1.52452346969788	0.141	0.022	0	1	myosin light chain 9 [Source:HGNC Symbol;Acc:HGNC:15754]
CALD1	0	1.51701104593636	0.494	0.257	0	1	caldesmon 1 [Source:HGNC Symbol;Acc:HGNC:1441]
FAM189A2	0	1.51279031204054	0.11	0.011	0	1	family with sequence similarity 189 member A2 [Source:HGNC Symbol;Acc:HGNC:24820]
GPC6	0	1.44380712911051	0.592	0.364	0	1	glypican 6 [Source:HGNC Symbol;Acc:HGNC:4454]
KIF26B	0	1.43870943479335	0.353	0.143	0	1	kinesin family member 26B [Source:HGNC Symbol;Acc:HGNC:25484]
TNNC1	0	1.4280921328673	0.106	0.012	0	1	troponin C1, slow skeletal and cardiac type [Source:HGNC Symbol;Acc:HGNC:11943]
TPM1	0	1.37717114053065	0.603	0.236	0	1	tropomyosin 1 [Source:HGNC Symbol;Acc:HGNC:12010]
MALAT1	0	1.34544375157095	1	0.98	0	1	metastasis associated lung adenocarcinoma transcript 1 [Source:HGNC Symbol;Acc:HGNC:29665]
MYH6	0	1.20534878628538	0.483	0.11	0	1	myosin heavy chain 6 [Source:HGNC Symbol;Acc:HGNC:7576]
AFF3	1.08484270634272E-272	1.53320163019001	0.178	0.046	3.48451477277282E-268	1	AF4/FMR2 family member 3 [Source:HGNC Symbol;Acc:HGNC:6473]
MYO18B	1.10969375611685E-269	1.26769318583306	0.121	0.021	3.56433634464731E-265	1	myosin XVIIIB [Source:HGNC Symbol;Acc:HGNC:18150]
MYL6	6.16396240699899E-269	1.27766385984368	0.466	0.26	1.97986472512808E-264	1	myosin light chain 6 [Source:HGNC Symbol;Acc:HGNC:7587]
SAMD4A	3.00868968616085E-259	1.33769925495384	0.132	0.027	9.66391127194866E-255	1	sterile alpha motif domain containing 4A [Source:HGNC Symbol;Acc:HGNC:23023]
STAT1	4.80982179052559E-259	1.59017007693414	0.149	0.035	1.54491475911682E-254	1	signal transducer and activator of transcription 1 [Source:HGNC Symbol;Acc:HGNC:11362]
ANXA4	1.70404525955407E-233	1.26259844117304	0.11	0.02	5.47339337368767E-229	1	annexin A4 [Source:HGNC Symbol;Acc:HGNC:542]
ANXA2	4.57190468366324E-233	1.4331874221588	0.185	0.056	1.46849578439263E-228	1	annexin A2 [Source:HGNC Symbol;Acc:HGNC:537]
COBLL1	3.89652616028134E-220	1.49735106188309	0.151	0.041	1.25156420268237E-215	1	cordon-bleu WH2 repeat protein like 1 [Source:HGNC Symbol;Acc:HGNC:23571]
ONECUT1	6.52075201151348E-215	1.3857581252426	0.124	0.029	2.09446554609813E-210	1	one cut homeobox 1 [Source:HGNC Symbol;Acc:HGNC:8138]
RELN	2.10572210334787E-204	1.37276405369829	0.115	0.026	6.76357939595334E-200	1	reelin [Source:HGNC Symbol;Acc:HGNC:9957]
MTCO1P40	2.73333315518414E-203	1.28000190331126	0.11	0.024	8.77946609445145E-199	1	MT-CO1 pseudogene 40 [Source:HGNC Symbol;Acc:HGNC:52105]
CLU	2.16478533251315E-196	1.38768217700808	0.159	0.049	6.95329048803224E-192	1	clusterin [Source:HGNC Symbol;Acc:HGNC:2095]
S100A10	3.01420142466112E-190	1.37981325398144	0.158	0.049	9.6816149760115E-186	1	S100 calcium binding protein A10 [Source:HGNC Symbol;Acc:HGNC:10487]
ATXN1	7.55793445021726E-186	1.26538164990703	0.161	0.051	2.42760854540979E-181	1	ataxin 1 [Source:HGNC Symbol;Acc:HGNC:10548]
DLGAP4-AS1	4.17025875628347E-180	1.28986722539705	0.177	0.062	1.33948711251825E-175	1	DLGAP4 antisense RNA 1 [Source:HGNC Symbol;Acc:HGNC:51223]
PPP1R13B	2.88581799367538E-179	1.22726456064424	0.12	0.031	9.26924739568532E-175	1	protein phosphatase 1 regulatory subunit 13B [Source:HGNC Symbol;Acc:HGNC:14950]
CACNB2	7.73190201874729E-175	1.47470103460278	0.205	0.081	2.48348692842163E-170	1	calcium voltage-gated channel auxiliary subunit beta 2 [Source:HGNC Symbol;Acc:HGNC:1402]
CAMK2D	9.51500602397963E-168	1.228504832301	0.249	0.114	3.05621993490226E-163	1	calcium/calmodulin dependent protein kinase II delta [Source:HGNC Symbol;Acc:HGNC:1462]
RBM20	7.90307204683664E-167	1.31880831576955	0.135	0.041	2.53846674144393E-162	1	RNA binding motif protein 20 [Source:HGNC Symbol;Acc:HGNC:27424]
FRMD4B	9.87920101048064E-165	1.30118449970266	0.174	0.064	3.17319936456638E-160	1	FERM domain containing 4B [Source:HGNC Symbol;Acc:HGNC:24886]
COL2A1	2.88582994586817E-164	1.29217155649193	0.144	0.046	9.26928578612857E-160	1	collagen type II alpha 1 chain [Source:HGNC Symbol;Acc:HGNC:2200]
MT-CYB	4.04922618369068E-160	1.25473502292813	0.292	0.153	1.30061145020145E-155	1	mitochondrially encoded cytochrome b [Source:HGNC Symbol;Acc:HGNC:7427]
CTNND2	2.08643685012231E-157	1.29664400612466	0.133	0.042	6.70163516259285E-153	1	catenin delta 2 [Source:HGNC Symbol;Acc:HGNC:2516]
NRG3	7.09048929915505E-149	1.48630501745148	0.232	0.111	2.2774651628886E-144	1	neuregulin 3 [Source:HGNC Symbol;Acc:HGNC:7999]
ABLIM1	4.8592960247975E-145	1.26916978940954	0.177	0.071	1.56080588316496E-140	1	actin binding LIM protein 1 [Source:HGNC Symbol;Acc:HGNC:78]
CSPP1	2.0897961118109E-141	1.32162866308462	0.232	0.112	6.71242511113661E-137	1	centrosome and spindle pole associated protein 1 [Source:HGNC Symbol;Acc:HGNC:26193]
NCAM1	4.61672044856757E-140	1.20871375764197	0.161	0.062	1.4828906080799E-135	1	neural cell adhesion molecule 1 [Source:HGNC Symbol;Acc:HGNC:7656]
DMD	7.02574684966117E-140	1.35252971507403	0.201	0.088	2.25666988811117E-135	1	dystrophin [Source:HGNC Symbol;Acc:HGNC:2928]
PEG10	5.84586950968614E-122	1.31747563573558	0.148	0.059	1.87769328651119E-117	1	paternally expressed 10 [Source:HGNC Symbol;Acc:HGNC:14005]
EGFLAM	0	2.93228723594638	0.584	0.03	0	2	EGF like, fibronectin type III and laminin G domains [Source:HGNC Symbol;Acc:HGNC:26810]
PLXNA2	0	2.89764656491565	0.575	0.03	0	2	plexin A2 [Source:HGNC Symbol;Acc:HGNC:9100]
GRIN2B	0	2.52337671878119	0.384	0.015	0	2	glutamate ionotropic receptor NMDA type subunit 2B [Source:HGNC Symbol;Acc:HGNC:4586]
APLNR	0	2.46726129956904	0.404	0.012	0	2	apelin receptor [Source:HGNC Symbol;Acc:HGNC:339]
IL1RAPL2	0	2.31003837264464	0.335	0.029	0	2	interleukin 1 receptor accessory protein like 2 [Source:HGNC Symbol;Acc:HGNC:5997]
AL365295.1	0	2.2811786923661	0.359	0.025	0	2	NA
ROR2	0	2.25128415681748	0.56	0.074	0	2	receptor tyrosine kinase like orphan receptor 2 [Source:HGNC Symbol;Acc:HGNC:10257]
ITGA8	0	2.24010214752436	0.306	0.01	0	2	integrin subunit alpha 8 [Source:HGNC Symbol;Acc:HGNC:6144]
WDR93	0	2.07373450301697	0.252	0.005	0	2	WD repeat domain 93 [Source:HGNC Symbol;Acc:HGNC:26924]
HAS2	0	2.0578880869674	0.484	0.048	0	2	hyaluronan synthase 2 [Source:HGNC Symbol;Acc:HGNC:4819]
AC117386.2	0	1.98594324665893	0.23	0.003	0	2	NA
FBN2	0	1.93905306698734	0.733	0.164	0	2	fibrillin 2 [Source:HGNC Symbol;Acc:HGNC:3604]
KCNQ5	0	1.91701778087123	0.474	0.072	0	2	potassium voltage-gated channel subfamily Q member 5 [Source:HGNC Symbol;Acc:HGNC:6299]
ELMO1	0	1.88713291182333	0.442	0.054	0	2	engulfment and cell motility 1 [Source:HGNC Symbol;Acc:HGNC:16286]
ADAM12	0	1.88640331391991	0.26	0.008	0	2	ADAM metallopeptidase domain 12 [Source:HGNC Symbol;Acc:HGNC:190]
AP001025.3	0	1.85017880798734	0.165	0.007	0	2	NA
AC092078.2	0	1.82060127966213	0.197	0.002	0	2	NA
CER1	0	1.79811899972474	0.252	0.011	0	2	cerberus 1, DAN family BMP antagonist [Source:HGNC Symbol;Acc:HGNC:1862]
TENM1	0	1.78689628470873	0.287	0.03	0	2	teneurin transmembrane protein 1 [Source:HGNC Symbol;Acc:HGNC:8117]
SAMD3	0	1.77828320370824	0.309	0.026	0	2	sterile alpha motif domain containing 3 [Source:HGNC Symbol;Acc:HGNC:21574]
COL13A1	0	1.76278519673402	0.286	0.018	0	2	collagen type XIII alpha 1 chain [Source:HGNC Symbol;Acc:HGNC:2190]
CDH11	0	1.7367493675616	0.322	0.035	0	2	cadherin 11 [Source:HGNC Symbol;Acc:HGNC:1750]
DCC	0	1.68493420251976	0.197	0.016	0	2	DCC netrin 1 receptor [Source:HGNC Symbol;Acc:HGNC:2701]
HAPLN1	0	1.66696556372332	0.33	0.036	0	2	hyaluronan and proteoglycan link protein 1 [Source:HGNC Symbol;Acc:HGNC:2380]
PCDH19	0	1.64848776861691	0.203	0.003	0	2	protocadherin 19 [Source:HGNC Symbol;Acc:HGNC:14270]
LGR5	0	1.64228158743511	0.191	0.004	0	2	leucine rich repeat containing G protein-coupled receptor 5 [Source:HGNC Symbol;Acc:HGNC:4504]
CADM1	0	1.63338849753495	0.446	0.086	0	2	cell adhesion molecule 1 [Source:HGNC Symbol;Acc:HGNC:5951]
IRX3	0	1.61831367186154	0.238	0.011	0	2	iroquois homeobox 3 [Source:HGNC Symbol;Acc:HGNC:14360]
SYN3	0	1.57991318537403	0.342	0.064	0	2	synapsin III [Source:HGNC Symbol;Acc:HGNC:11496]
SFRP1	0	1.55024353436727	0.408	0.069	0	2	secreted frizzled related protein 1 [Source:HGNC Symbol;Acc:HGNC:10776]
MT-TS2	0	1.52974124471704	0.221	0.012	0	2	mitochondrially encoded tRNA-Ser (AGU/C) 2 [Source:HGNC Symbol;Acc:HGNC:7498]
CACHD1	0	1.51991081057144	0.388	0.068	0	2	cache domain containing 1 [Source:HGNC Symbol;Acc:HGNC:29314]
LEFTY2	0	1.51750595725431	0.178	0.01	0	2	left-right determination factor 2 [Source:HGNC Symbol;Acc:HGNC:3122]
CRABP2	0	1.50888442859359	0.385	0.072	0	2	cellular retinoic acid binding protein 2 [Source:HGNC Symbol;Acc:HGNC:2339]
TMEM132B	0	1.50876151177256	0.327	0.062	0	2	transmembrane protein 132B [Source:HGNC Symbol;Acc:HGNC:29397]
GREB1L	0	1.5083034250955	0.301	0.043	0	2	GREB1 like retinoic acid receptor coactivator [Source:HGNC Symbol;Acc:HGNC:31042]
COLEC12	0	1.49701798139034	0.341	0.044	0	2	collectin subfamily member 12 [Source:HGNC Symbol;Acc:HGNC:16016]
ALPK2	0	1.47340826580542	0.339	0.051	0	2	alpha kinase 2 [Source:HGNC Symbol;Acc:HGNC:20565]
RBFOX1	0	1.47274043300127	0.353	0.106	0	2	RNA binding fox-1 homolog 1 [Source:HGNC Symbol;Acc:HGNC:18222]
ACSS3	0	1.4719452523854	0.302	0.049	0	2	acyl-CoA synthetase short chain family member 3 [Source:HGNC Symbol;Acc:HGNC:24723]
TENM4	0	1.45770808350141	0.401	0.084	0	2	teneurin transmembrane protein 4 [Source:HGNC Symbol;Acc:HGNC:29945]
TAOK3	0	1.44372759846909	0.292	0.056	0	2	TAO kinase 3 [Source:HGNC Symbol;Acc:HGNC:18133]
AC139713.2	0	1.44286283896468	0.183	0.012	0	2	NA
Z96074.1	0	1.44133242446839	0.201	0.024	0	2	NA
NRG2	0	1.39610467942809	0.175	0.006	0	2	neuregulin 2 [Source:HGNC Symbol;Acc:HGNC:7998]
ZIC3	0	1.3765857218027	0.244	0.022	0	2	Zic family member 3 [Source:HGNC Symbol;Acc:HGNC:12874]
AL365275.1	0	1.35636930245834	0.261	0.039	0	2	NA
FAM184A	0	1.35614856359893	0.279	0.049	0	2	family with sequence similarity 184 member A [Source:HGNC Symbol;Acc:HGNC:20991]
FAM13A	0	1.33387734013394	0.356	0.081	0	2	family with sequence similarity 13 member A [Source:HGNC Symbol;Acc:HGNC:19367]
DYNC1I1	0	1.32831518858809	0.267	0.042	0	2	dynein cytoplasmic 1 intermediate chain 1 [Source:HGNC Symbol;Acc:HGNC:2963]
BMPER	0	1.31893506689134	0.407	0.064	0	2	BMP binding endothelial regulator [Source:HGNC Symbol;Acc:HGNC:24154]
DGKG	0	1.30791031216652	0.153	0.011	0	2	diacylglycerol kinase gamma [Source:HGNC Symbol;Acc:HGNC:2853]
H2AFY2	0	1.28737857522654	0.306	0.052	0	2	NA
NEO1	0	1.28014582027385	0.359	0.072	0	2	neogenin 1 [Source:HGNC Symbol;Acc:HGNC:7754]
LHX1	0	1.27481727691244	0.217	0.015	0	2	LIM homeobox 1 [Source:HGNC Symbol;Acc:HGNC:6593]
COL5A1	0	1.2404925631356	0.224	0.023	0	2	collagen type V alpha 1 chain [Source:HGNC Symbol;Acc:HGNC:2209]
TRG-AS1	0	1.22904652604872	0.167	0.01	0	2	T cell receptor gamma locus antisense RNA 1 [Source:HGNC Symbol;Acc:HGNC:48974]
AC243773.2	0	1.20102549731514	0.161	0.009	0	2	NA
PLCXD3	0	1.18691725081503	0.14	0.007	0	2	phosphatidylinositol specific phospholipase C X domain containing 3 [Source:HGNC Symbol;Acc:HGNC:31822]
WNT5A	0	1.18475125961346	0.212	0.029	0	2	Wnt family member 5A [Source:HGNC Symbol;Acc:HGNC:12784]
AC018553.2	0	1.1795328348454	0.148	0.004	0	2	NA
PRTG	0	1.17873147782515	0.448	0.102	0	2	protogenin [Source:HGNC Symbol;Acc:HGNC:26373]
AF117829.1	0	1.15821744160191	0.209	0.032	0	2	NA
ZAP70	0	1.15756360245613	0.137	0.002	0	2	zeta chain of T cell receptor associated protein kinase 70 [Source:HGNC Symbol;Acc:HGNC:12858]
NRCAM	0	1.15495299656773	0.142	0.015	0	2	neuronal cell adhesion molecule [Source:HGNC Symbol;Acc:HGNC:7994]
STARD9	0	1.14060654402848	0.183	0.021	0	2	StAR related lipid transfer domain containing 9 [Source:HGNC Symbol;Acc:HGNC:19162]
JCAD	0	1.13536195638396	0.158	0.012	0	2	junctional cadherin 5 associated [Source:HGNC Symbol;Acc:HGNC:29283]
MRC2	0	1.12712480981381	0.251	0.039	0	2	mannose receptor C type 2 [Source:HGNC Symbol;Acc:HGNC:16875]
AP001347.1	0	1.12313459414802	0.276	0.052	0	2	NA
TTC29	0	1.10660258968347	0.131	0.018	0	2	tetratricopeptide repeat domain 29 [Source:HGNC Symbol;Acc:HGNC:29936]
LRIG3	0	1.10410019849812	0.201	0.023	0	2	leucine rich repeats and immunoglobulin like domains 3 [Source:HGNC Symbol;Acc:HGNC:30991]
MAGI3	0	1.10013082899268	0.284	0.072	0	2	membrane associated guanylate kinase, WW and PDZ domain containing 3 [Source:HGNC Symbol;Acc:HGNC:29647]
PTGR1	0	1.07651360763887	0.206	0.039	0	2	prostaglandin reductase 1 [Source:HGNC Symbol;Acc:HGNC:18429]
NRXN3	0	1.06760513660361	0.352	0.092	0	2	neurexin 3 [Source:HGNC Symbol;Acc:HGNC:8010]
P3H2	0	1.0589193471397	0.293	0.07	0	2	prolyl 3-hydroxylase 2 [Source:HGNC Symbol;Acc:HGNC:19317]
NRG1	0	1.05686311710908	0.201	0.039	0	2	neuregulin 1 [Source:HGNC Symbol;Acc:HGNC:7997]
PLCE1	0	1.04738639630536	0.2	0.034	0	2	phospholipase C epsilon 1 [Source:HGNC Symbol;Acc:HGNC:17175]
FAM122C	0	1.04162527883563	0.185	0.031	0	2	NA
AC116562.4	0	1.0369151674197	0.188	0.035	0	2	NA
COL6A4P2	0	1.03407358181168	0.141	0.013	0	2	collagen type VI alpha 4 pseudogene 2 [Source:HGNC Symbol;Acc:HGNC:38501]
RRBP1	0	1.0303339932865	0.417	0.136	0	2	ribosome binding protein 1 [Source:HGNC Symbol;Acc:HGNC:10448]
CRNDE	0	1.02727160230257	0.203	0.032	0	2	colorectal neoplasia differentially expressed [Source:HGNC Symbol;Acc:HGNC:37078]
FZD7	0	1.02581571829353	0.298	0.067	0	2	frizzled class receptor 7 [Source:HGNC Symbol;Acc:HGNC:4045]
APOE	0	1.02269030662233	0.261	0.06	0	2	apolipoprotein E [Source:HGNC Symbol;Acc:HGNC:613]
COL4A6	0	1.0205529176355	0.338	0.097	0	2	collagen type IV alpha 6 chain [Source:HGNC Symbol;Acc:HGNC:2208]
SLC35F3	0	1.01361876477245	0.211	0.044	0	2	solute carrier family 35 member F3 [Source:HGNC Symbol;Acc:HGNC:23616]
COL1A2	0	1.00490856038843	0.232	0.053	0	2	collagen type I alpha 2 chain [Source:HGNC Symbol;Acc:HGNC:2198]
HAS2-AS1	0	1.00400109113667	0.171	0.019	0	2	HAS2 antisense RNA 1 [Source:HGNC Symbol;Acc:HGNC:34340]
STEAP1B	0	0.993747273801013	0.137	0.014	0	2	STEAP family member 1B [Source:HGNC Symbol;Acc:HGNC:41907]
LINC01515	0	0.99074186962267	0.251	0.065	0	2	long intergenic non-protein coding RNA 1515 [Source:HGNC Symbol;Acc:HGNC:51210]
LINC01830	0	0.983148947146492	0.101	0.007	0	2	long intergenic non-protein coding RNA 1830 [Source:HGNC Symbol;Acc:HGNC:52636]
SERPINE2	0	0.973926106512775	0.257	0.06	0	2	serpin family E member 2 [Source:HGNC Symbol;Acc:HGNC:8951]
MAN1A1	0	0.973279446705175	0.181	0.028	0	2	mannosidase alpha class 1A member 1 [Source:HGNC Symbol;Acc:HGNC:6821]
ANKRD26	0	0.964507873583625	0.352	0.102	0	2	ankyrin repeat domain 26 [Source:HGNC Symbol;Acc:HGNC:29186]
DLL3	0	0.963720756002585	0.126	0.005	0	2	delta like canonical Notch ligand 3 [Source:HGNC Symbol;Acc:HGNC:2909]
ANKRD36	0	0.960554540302504	0.25	0.069	0	2	ankyrin repeat domain 36 [Source:HGNC Symbol;Acc:HGNC:24079]
OSBPL3	0	0.952596043292127	0.164	0.027	0	2	oxysterol binding protein like 3 [Source:HGNC Symbol;Acc:HGNC:16370]
AL391361.2	0	0.952184201513766	0.133	0.015	0	2	NA
KLHL4	0	0.947614764333294	0.292	0.087	0	2	kelch like family member 4 [Source:HGNC Symbol;Acc:HGNC:6355]
LZTS1	0	0.947006473781584	0.117	0.007	0	2	leucine zipper tumor suppressor 1 [Source:HGNC Symbol;Acc:HGNC:13861]
NPY	0	3.7414763040731	0.491	0.011	0	3	neuropeptide Y [Source:HGNC Symbol;Acc:HGNC:7955]
TTR	0	3.68690835645067	0.552	0.02	0	3	transthyretin [Source:HGNC Symbol;Acc:HGNC:12405]
IGFBP3	0	3.28119357029943	0.406	0.012	0	3	insulin like growth factor binding protein 3 [Source:HGNC Symbol;Acc:HGNC:5472]
IGFBP5	0	2.56757915623506	0.248	0.011	0	3	insulin like growth factor binding protein 5 [Source:HGNC Symbol;Acc:HGNC:5474]
COL19A1	0	2.51289240378708	0.244	0.013	0	3	collagen type XIX alpha 1 chain [Source:HGNC Symbol;Acc:HGNC:2196]
GLYATL2	0	2.45939072442325	0.254	0.018	0	3	glycine-N-acyltransferase like 2 [Source:HGNC Symbol;Acc:HGNC:24178]
KRT19	0	2.43914220259773	0.455	0.084	0	3	keratin 19 [Source:HGNC Symbol;Acc:HGNC:6436]
LAMB1	0	2.32896168118452	0.436	0.121	0	3	laminin subunit beta 1 [Source:HGNC Symbol;Acc:HGNC:6486]
GRB14	0	2.32597200625499	0.345	0.083	0	3	growth factor receptor bound protein 14 [Source:HGNC Symbol;Acc:HGNC:4565]
APELA	0	2.31109854833843	0.252	0.024	0	3	apelin receptor early endogenous ligand [Source:HGNC Symbol;Acc:HGNC:48925]
CGN	0	2.29324009793748	0.299	0.04	0	3	cingulin [Source:HGNC Symbol;Acc:HGNC:17429]
PCAT14	0	2.28329166995287	0.375	0.067	0	3	prostate cancer associated transcript 14 [Source:HGNC Symbol;Acc:HGNC:48977]
LINC00348	0	2.27411341949189	0.173	0.007	0	3	long intergenic non-protein coding RNA 348 [Source:HGNC Symbol;Acc:HGNC:42658]
FGD6	0	2.24990446067623	0.436	0.122	0	3	FYVE, RhoGEF and PH domain containing 6 [Source:HGNC Symbol;Acc:HGNC:21740]
UNC5D	0	2.21977125468592	0.463	0.171	0	3	unc-5 netrin receptor D [Source:HGNC Symbol;Acc:HGNC:18634]
SLC2A3	0	2.19149701699772	0.53	0.181	0	3	solute carrier family 2 member 3 [Source:HGNC Symbol;Acc:HGNC:11007]
SEMA3E	0	2.10395754759014	0.249	0.066	0	3	semaphorin 3E [Source:HGNC Symbol;Acc:HGNC:10727]
SCN7A	0	2.0940586451455	0.132	0.003	0	3	sodium voltage-gated channel alpha subunit 7 [Source:HGNC Symbol;Acc:HGNC:10594]
PSTPIP2	0	2.05992615446589	0.174	0.018	0	3	proline-serine-threonine phosphatase interacting protein 2 [Source:HGNC Symbol;Acc:HGNC:9581]
GATA3	0	2.05355306978227	0.175	0.016	0	3	GATA binding protein 3 [Source:HGNC Symbol;Acc:HGNC:4172]
DNAJC15	0	1.89834717515766	0.29	0.086	0	3	DnaJ heat shock protein family (Hsp40) member C15 [Source:HGNC Symbol;Acc:HGNC:20325]
FN1	0	1.88299957863566	0.544	0.202	0	3	fibronectin 1 [Source:HGNC Symbol;Acc:HGNC:3778]
EPSTI1	0	1.85454225957505	0.161	0.017	0	3	epithelial stromal interaction 1 [Source:HGNC Symbol;Acc:HGNC:16465]
WDR72	0	1.84400066180683	0.152	0.016	0	3	WD repeat domain 72 [Source:HGNC Symbol;Acc:HGNC:26790]
FLRT3	0	1.83602166559747	0.184	0.013	0	3	fibronectin leucine rich transmembrane protein 3 [Source:HGNC Symbol;Acc:HGNC:3762]
LAMA1	0	1.83506223752121	0.367	0.132	0	3	laminin subunit alpha 1 [Source:HGNC Symbol;Acc:HGNC:6481]
DSCAM	0	1.81112812599336	0.164	0.026	0	3	DS cell adhesion molecule [Source:HGNC Symbol;Acc:HGNC:3039]
EXPH5	0	1.80419568255053	0.172	0.03	0	3	exophilin 5 [Source:HGNC Symbol;Acc:HGNC:30578]
ANKRD1	0	1.76886333336447	0.461	0.124	0	3	ankyrin repeat domain 1 [Source:HGNC Symbol;Acc:HGNC:15819]
SLC22A3	0	1.75709723138438	0.185	0.026	0	3	solute carrier family 22 member 3 [Source:HGNC Symbol;Acc:HGNC:10967]
TBX3	0	1.72620320657944	0.176	0.023	0	3	T-box transcription factor 3 [Source:HGNC Symbol;Acc:HGNC:11602]
PRSS23	0	1.71134913626258	0.272	0.063	0	3	serine protease 23 [Source:HGNC Symbol;Acc:HGNC:14370]
HHEX	0	1.50165335828861	0.15	0.019	0	3	hematopoietically expressed homeobox [Source:HGNC Symbol;Acc:HGNC:4901]
DLK1	0	1.36989752175211	0.116	0.014	0	3	delta like non-canonical Notch ligand 1 [Source:HGNC Symbol;Acc:HGNC:2907]
PRKD1	5.04414054633839E-306	1.67855485774	0.258	0.075	1.62017794348389E-301	3	protein kinase D1 [Source:HGNC Symbol;Acc:HGNC:9407]
JADE1	1.41235102702725E-299	1.67504447259233	0.223	0.058	4.53647149881154E-295	3	jade family PHD finger 1 [Source:HGNC Symbol;Acc:HGNC:30027]
SLC4A4	4.61318656891793E-298	1.39313723840282	0.11	0.013	1.48175552593644E-293	3	solute carrier family 4 member 4 [Source:HGNC Symbol;Acc:HGNC:11030]
MAATS1	5.58254646863023E-290	1.35202143447879	0.117	0.016	1.79311392572403E-285	3	NA
CYR61	1.13353603367175E-283	1.48785754923473	0.171	0.036	3.64091774015365E-279	3	NA
FZD4	1.48589657430451E-273	1.41606448137253	0.12	0.018	4.77269979666609E-269	3	frizzled class receptor 4 [Source:HGNC Symbol;Acc:HGNC:4042]
ABCA1	5.21302897468451E-264	1.4969970267747	0.157	0.033	1.67442490666866E-259	3	ATP binding cassette subfamily A member 1 [Source:HGNC Symbol;Acc:HGNC:29]
LGR4	1.26448837622785E-258	1.59310674515503	0.307	0.116	4.06153666444386E-254	3	leucine rich repeat containing G protein-coupled receptor 4 [Source:HGNC Symbol;Acc:HGNC:13299]
TLN2	4.61924376203945E-246	1.55554726672331	0.235	0.074	1.48370109636707E-241	3	talin 2 [Source:HGNC Symbol;Acc:HGNC:15447]
LYPD6B	5.68678612699685E-245	1.3887276570558	0.118	0.02	1.82659570399139E-240	3	LY6/PLAUR domain containing 6B [Source:HGNC Symbol;Acc:HGNC:27018]
EPHA6	1.39416171589177E-241	1.61895244778873	0.194	0.053	4.47804743144438E-237	3	EPH receptor A6 [Source:HGNC Symbol;Acc:HGNC:19296]
MYOF	8.52822535874324E-237	1.42024912286744	0.164	0.039	2.73926598522833E-232	3	myoferlin [Source:HGNC Symbol;Acc:HGNC:3656]
MDK	1.47676763899971E-234	1.23617843852473	0.49	0.269	4.74337765646708E-230	3	midkine [Source:HGNC Symbol;Acc:HGNC:6972]
COL4A6	9.04165293385286E-233	1.38400931557774	0.292	0.111	2.90417892235354E-228	3	collagen type IV alpha 6 chain [Source:HGNC Symbol;Acc:HGNC:2208]
VEZT	1.11098364589847E-230	1.62537961936916	0.278	0.105	3.56847947062589E-226	3	vezatin, adherens junctions transmembrane protein [Source:HGNC Symbol;Acc:HGNC:18258]
SOX11	2.99698083118924E-228	1.7116068440523	0.246	0.086	9.62630242977983E-224	3	SRY-box transcription factor 11 [Source:HGNC Symbol;Acc:HGNC:11191]
FLRT2	6.48198268431127E-222	1.27572285221741	0.231	0.074	2.08201283820078E-217	3	fibronectin leucine rich transmembrane protein 2 [Source:HGNC Symbol;Acc:HGNC:3761]
DOK6	6.08154992841822E-208	1.27293487103289	0.16	0.041	1.95339383700793E-203	3	docking protein 6 [Source:HGNC Symbol;Acc:HGNC:28301]
MXI1	1.08622916449801E-206	1.4102177715191	0.152	0.038	3.48896807636759E-202	3	MAX interactor 1, dimerization protein [Source:HGNC Symbol;Acc:HGNC:7534]
FOXP1	6.01222218270309E-205	1.30637344247632	0.372	0.18	1.93112576508423E-200	3	forkhead box P1 [Source:HGNC Symbol;Acc:HGNC:3823]
DLD	9.31362810345158E-198	1.41063244719915	0.274	0.111	2.99153734682865E-193	3	dihydrolipoamide dehydrogenase [Source:HGNC Symbol;Acc:HGNC:2898]
AC069208.1	4.21142431132277E-194	1.47309127813771	0.15	0.039	1.35270948879687E-189	3	NA
FRY	8.63355567245682E-182	1.19998949440124	0.115	0.025	2.77309808199313E-177	3	FRY microtubule binding protein [Source:HGNC Symbol;Acc:HGNC:20367]
KRT8	4.89660480862157E-171	1.23903605784787	0.244	0.097	1.57278946452925E-166	3	keratin 8 [Source:HGNC Symbol;Acc:HGNC:6446]
LIFR	1.47960104234204E-165	1.3156894314146	0.149	0.043	4.75247854800264E-161	3	LIF receptor subunit alpha [Source:HGNC Symbol;Acc:HGNC:6597]
AHNAK	7.12588270010074E-159	1.30410689664958	0.146	0.043	2.28883352327236E-154	3	AHNAK nucleoprotein [Source:HGNC Symbol;Acc:HGNC:347]
PTPN13	3.89875448615021E-153	1.16331089302859	0.397	0.23	1.25227994095145E-148	3	protein tyrosine phosphatase non-receptor type 13 [Source:HGNC Symbol;Acc:HGNC:9646]
SMAD9	2.67243736484856E-150	1.12948509354947	0.133	0.037	8.58386881589356E-146	3	SMAD family member 9 [Source:HGNC Symbol;Acc:HGNC:6774]
ROBO2	7.01290110294393E-138	1.10437564436628	0.394	0.231	2.25254383426559E-133	3	roundabout guidance receptor 2 [Source:HGNC Symbol;Acc:HGNC:10250]
KIAA1217	1.16097916947684E-136	1.30067459878016	0.261	0.123	3.7290650923596E-132	3	KIAA1217 [Source:HGNC Symbol;Acc:HGNC:25428]
TGFB2	3.25329465371566E-131	1.13455660937857	0.152	0.051	1.04495824277347E-126	3	transforming growth factor beta 2 [Source:HGNC Symbol;Acc:HGNC:11768]
TTC6	1.95773154099649E-122	1.12668311477208	0.128	0.041	6.28823370968073E-118	3	tetratricopeptide repeat domain 6 [Source:HGNC Symbol;Acc:HGNC:19739]
SMAD6	6.69053070708215E-122	1.12677573884932	0.139	0.047	2.14899846311479E-117	3	SMAD family member 6 [Source:HGNC Symbol;Acc:HGNC:6772]
ANXA3	8.19613062764867E-120	1.0782218540405	0.116	0.035	2.63259715760075E-115	3	annexin A3 [Source:HGNC Symbol;Acc:HGNC:541]
ITGAV	1.3231365787306E-119	1.08269102464006	0.151	0.054	4.24991469088269E-115	3	integrin subunit alpha V [Source:HGNC Symbol;Acc:HGNC:6150]
HNF1A-AS1	1.39221643523511E-117	1.15726600704345	0.101	0.028	4.47179918997517E-113	3	HNF1A antisense RNA 1 [Source:HGNC Symbol;Acc:HGNC:26785]
MACROD2	3.07271034594822E-117	1.05956160559452	0.224	0.103	9.86954563118569E-113	3	mono-ADP ribosylhydrolase 2 [Source:HGNC Symbol;Acc:HGNC:16126]
KHDRBS2	1.47106506094417E-115	1.06589474671106	0.268	0.136	4.72506097575266E-111	3	KH RNA binding domain containing, signal transduction associated 2 [Source:HGNC Symbol;Acc:HGNC:18114]
COL4A5	8.42839889381221E-115	0.971496023575151	0.357	0.212	2.70720172469248E-110	3	collagen type IV alpha 5 chain [Source:HGNC Symbol;Acc:HGNC:2207]
NT5C2	4.78839749327843E-114	1.24702111738125	0.188	0.08	1.53803327484103E-109	3	5'-nucleotidase, cytosolic II [Source:HGNC Symbol;Acc:HGNC:8022]
TTC3	1.3405896333338E-112	1.10886181744032	0.325	0.188	4.30597390226817E-108	3	tetratricopeptide repeat domain 3 [Source:HGNC Symbol;Acc:HGNC:12393]
CERS6	1.9339062542838E-111	1.21135013301949	0.186	0.08	6.21170688875956E-107	3	ceramide synthase 6 [Source:HGNC Symbol;Acc:HGNC:23826]
CDH2	4.91790178310182E-109	1.06528910517349	0.303	0.168	1.5796300527323E-104	3	cadherin 2 [Source:HGNC Symbol;Acc:HGNC:1759]
BCAS3	6.6807098272788E-109	1.55322738471133	0.253	0.132	2.14584399652195E-104	3	BCAS3 microtubule associated cell migration factor [Source:HGNC Symbol;Acc:HGNC:14347]
MAGI1	6.4113448155478E-107	1.08571947422259	0.374	0.237	2.05932395475396E-102	3	membrane associated guanylate kinase, WW and PDZ domain containing 1 [Source:HGNC Symbol;Acc:HGNC:946]
EXT1	8.40581390063842E-103	1.13131838835591	0.296	0.167	2.69994742488506E-98	3	exostosin glycosyltransferase 1 [Source:HGNC Symbol;Acc:HGNC:3512]
AF241726.2	1.02529662186606E-93	1.04289240887663	0.142	0.057	3.29325274943379E-89	3	NA
GLUL	9.32398273470799E-92	1.06050758217539	0.176	0.08	2.99486325438821E-87	3	glutamate-ammonia ligase [Source:HGNC Symbol;Acc:HGNC:4341]
AC018521.4	1.33362710612444E-90	1.01099677952265	0.192	0.092	4.28361026487169E-86	3	NA
MCC	3.88350061352567E-88	1.10699330517033	0.21	0.106	1.24738039706445E-83	3	MCC regulator of WNT signaling pathway [Source:HGNC Symbol;Acc:HGNC:6935]
SOX5	3.2713505760872E-87	1.13885781471161	0.128	0.05	1.05075780503921E-82	3	SRY-box transcription factor 5 [Source:HGNC Symbol;Acc:HGNC:11201]
CASC15	5.26427907116424E-87	0.962425999049648	0.371	0.247	1.69088643765795E-82	3	cancer susceptibility 15 [Source:HGNC Symbol;Acc:HGNC:28245]
EXOC6	1.51789165139697E-85	0.982783857816506	0.137	0.055	4.87546798428705E-81	3	exocyst complex component 6 [Source:HGNC Symbol;Acc:HGNC:23196]
COBLL1	5.41340974791838E-84	1.00096647209343	0.125	0.048	1.73878721103138E-79	3	cordon-bleu WH2 repeat protein like 1 [Source:HGNC Symbol;Acc:HGNC:23571]
UTRN	1.7542104106153E-79	0.991825233252059	0.308	0.194	5.63452383889635E-75	3	utrophin [Source:HGNC Symbol;Acc:HGNC:12635]
EFNA5	2.14668806258776E-69	1.05353847086294	0.226	0.13	6.89516205703188E-65	3	ephrin A5 [Source:HGNC Symbol;Acc:HGNC:3225]
GPR173	1.4113865419799E-68	1.00838393957795	0.115	0.048	4.53337357283944E-64	3	G protein-coupled receptor 173 [Source:HGNC Symbol;Acc:HGNC:18186]
COL4A1	1.07121581476483E-66	1.00685547340767	0.162	0.081	3.44074519702465E-62	3	collagen type IV alpha 1 chain [Source:HGNC Symbol;Acc:HGNC:2202]
RBM47	7.88049850563327E-66	0.98502663187028	0.234	0.138	2.53121612000941E-61	3	RNA binding motif protein 47 [Source:HGNC Symbol;Acc:HGNC:30358]
ZNF124	1.62932414330154E-65	1.0177249893506	0.191	0.103	5.23338914828456E-61	3	zinc finger protein 124 [Source:HGNC Symbol;Acc:HGNC:12907]
MKLN1	6.73318163299753E-64	1.00728093561203	0.251	0.156	2.16269794051881E-59	3	muskelin 1 [Source:HGNC Symbol;Acc:HGNC:7109]
PIK3C2A	6.0622034714106E-63	0.980222954162222	0.254	0.158	1.94717975501709E-58	3	phosphatidylinositol-4-phosphate 3-kinase catalytic subunit type 2 alpha [Source:HGNC Symbol;Acc:HGNC:8971]
ANK3	2.99954071789286E-60	1.01400617040048	0.235	0.144	9.63452478587188E-56	3	ankyrin 3 [Source:HGNC Symbol;Acc:HGNC:494]
SRGAP1	6.65024798642808E-60	0.974319155921277	0.115	0.051	2.1360596532407E-55	3	SLIT-ROBO Rho GTPase activating protein 1 [Source:HGNC Symbol;Acc:HGNC:17382]
ZNF846	1.81844167106146E-57	0.996679529664629	0.12	0.056	5.8408346474494E-53	3	zinc finger protein 846 [Source:HGNC Symbol;Acc:HGNC:27260]
LINC01021	7.21055748006049E-22	0.969515322788792	0.142	0.097	2.31603106259543E-17	3	NA
CYP26A1	0	3.73009424606555	0.439	0.027	0	4	cytochrome P450 family 26 subfamily A member 1 [Source:HGNC Symbol;Acc:HGNC:2603]
LARP7	0	1.94746168274122	0.684	0.379	0	4	La ribonucleoprotein 7, transcriptional regulator [Source:HGNC Symbol;Acc:HGNC:24912]
FAM159B	7.81761726132108E-264	2.37377894945646	0.189	0.03	2.51101866433633E-259	4	NA
SHISA2	4.13267257445234E-259	2.00561004940138	0.114	0.011	1.32741443091409E-254	4	shisa family member 2 [Source:HGNC Symbol;Acc:HGNC:20366]
LINC00467	1.20203711783961E-190	2.36096269930465	0.228	0.058	3.86094322250082E-186	4	long intergenic non-protein coding RNA 467 [Source:HGNC Symbol;Acc:HGNC:28227]
SAT1	7.36763940145525E-177	2.3621040627555	0.229	0.063	2.36648577574743E-172	4	spermidine/spermine N1-acetyltransferase 1 [Source:HGNC Symbol;Acc:HGNC:10540]
TMSB4X	1.69554697496643E-163	1.3854023949845	0.616	0.395	5.44609688359218E-159	4	thymosin beta 4 X-linked [Source:HGNC Symbol;Acc:HGNC:11881]
LHX1	2.26492884301825E-153	2.08371730179868	0.164	0.037	7.27495144377462E-149	4	LIM homeobox 1 [Source:HGNC Symbol;Acc:HGNC:6593]
GPC4	5.19400019079816E-152	2.07036749107922	0.27	0.094	1.66831286128437E-147	4	glypican 4 [Source:HGNC Symbol;Acc:HGNC:4452]
RPS19	4.4925126893299E-149	1.29996579118287	0.682	0.525	1.44299507581277E-144	4	ribosomal protein S19 [Source:HGNC Symbol;Acc:HGNC:10402]
AL391361.2	1.53891167103615E-134	1.79309847775511	0.128	0.026	4.94298428736811E-130	4	NA
H3F3B	2.2590771244828E-116	1.50936941194439	0.46	0.282	7.25615572383877E-112	4	NA
CALM1	4.73857455351387E-112	1.55286668199255	0.404	0.223	1.52203014658865E-107	4	calmodulin 1 [Source:HGNC Symbol;Acc:HGNC:1442]
AL512791.1	1.75797244655108E-109	1.63391177946172	0.353	0.179	5.64660749832208E-105	4	NA
EGFLAM	4.10028563108752E-109	1.75285347953017	0.255	0.1	1.31701174470531E-104	4	EGF like, fibronectin type III and laminin G domains [Source:HGNC Symbol;Acc:HGNC:26810]
SERPINB9	1.79778735912467E-106	1.83052614139807	0.156	0.044	5.77449299750843E-102	4	serpin family B member 9 [Source:HGNC Symbol;Acc:HGNC:8955]
EOMES	2.63434871236781E-98	1.80416345430828	0.131	0.035	8.46152806412539E-94	4	eomesodermin [Source:HGNC Symbol;Acc:HGNC:3372]
ARL6IP1	4.98743929825006E-95	1.76498824826972	0.289	0.138	1.60196550259792E-90	4	ADP ribosylation factor like GTPase 6 interacting protein 1 [Source:HGNC Symbol;Acc:HGNC:697]
AC078993.1	1.34151707782428E-87	1.76025364010364	0.113	0.029	4.30895285397158E-83	4	NA
SON	2.49364654237759E-81	1.47089484082815	0.437	0.307	8.00959269411682E-77	4	SON DNA and RNA binding protein [Source:HGNC Symbol;Acc:HGNC:11183]
AC084816.1	2.52185240182136E-78	1.71836749454156	0.162	0.058	8.10018991465021E-74	4	NA
AC106864.1	1.91148211172574E-70	1.50032027197846	0.347	0.213	6.13968054286307E-66	4	NA
CCKBR	9.25306464465791E-69	1.46700490839827	0.106	0.03	2.97208436386412E-64	4	cholecystokinin B receptor [Source:HGNC Symbol;Acc:HGNC:1571]
COL6A1	2.80524325409085E-68	1.67251228975141	0.165	0.065	9.01044133213982E-64	4	collagen type VI alpha 1 chain [Source:HGNC Symbol;Acc:HGNC:2211]
SAMD3	1.09129101281124E-65	1.63738948614465	0.158	0.061	3.50522673314971E-61	4	sterile alpha motif domain containing 3 [Source:HGNC Symbol;Acc:HGNC:21574]
DYNLL1	2.91544280119766E-65	1.43813325026353	0.263	0.138	9.36440227744689E-61	4	dynein light chain LC8-type 1 [Source:HGNC Symbol;Acc:HGNC:15476]
CTNNB1	3.79928938278088E-57	1.52245150076531	0.327	0.209	1.22033174974922E-52	4	catenin beta 1 [Source:HGNC Symbol;Acc:HGNC:2514]
RPL34	8.22237843960299E-51	1.02470800345269	0.49	0.41	2.64102795480048E-46	4	ribosomal protein L34 [Source:HGNC Symbol;Acc:HGNC:10340]
CER1	2.67859118222909E-50	1.47313520967355	0.113	0.041	8.60363487731983E-46	4	cerberus 1, DAN family BMP antagonist [Source:HGNC Symbol;Acc:HGNC:1862]
HNRNPH1	1.08174847384626E-49	1.25933290392473	0.446	0.358	3.4745760979942E-45	4	heterogeneous nuclear ribonucleoprotein H1 [Source:HGNC Symbol;Acc:HGNC:5041]
CNTNAP2	7.01483276104206E-49	1.38902117203728	0.307	0.201	2.25316428284671E-44	4	contactin associated protein 2 [Source:HGNC Symbol;Acc:HGNC:13830]
HIST1H4C	8.13991563717747E-49	1.17200899957117	0.415	0.314	2.6145409026614E-44	4	NA
HSBP1	5.87993511954597E-46	1.42517485420495	0.187	0.095	1.88863516039816E-41	4	heat shock factor binding protein 1 [Source:HGNC Symbol;Acc:HGNC:5203]
LINC01356	2.69554568072012E-45	1.40094421065858	0.103	0.038	8.65809272647302E-41	4	long intergenic non-protein coding RNA 1356 [Source:HGNC Symbol;Acc:HGNC:50587]
SEM1	4.01168479732634E-45	1.41822177975136	0.215	0.118	1.28855315690122E-40	4	SEM1 26S proteasome complex subunit [Source:HGNC Symbol;Acc:HGNC:10845]
FAM184A	3.29392208488408E-39	1.43030572471201	0.157	0.077	1.05800777366477E-34	4	family with sequence similarity 184 member A [Source:HGNC Symbol;Acc:HGNC:20991]
AL365275.1	8.25227763999348E-39	1.45216936938731	0.142	0.067	2.6506315779659E-34	4	NA
RPS14	5.81677507159731E-37	0.892498154255519	0.504	0.441	1.86834815299706E-32	4	ribosomal protein S14 [Source:HGNC Symbol;Acc:HGNC:10387]
CALM2	8.63159972376609E-37	1.11492726636988	0.355	0.271	2.77246983127367E-32	4	calmodulin 2 [Source:HGNC Symbol;Acc:HGNC:1445]
ESRRG	1.13575843598732E-33	1.1826404442432	0.153	0.078	3.64805609639129E-29	4	estrogen related receptor gamma [Source:HGNC Symbol;Acc:HGNC:3474]
HSPE1	7.00214848428375E-30	1.15771163023448	0.248	0.168	2.24909009315194E-25	4	heat shock protein family E (Hsp10) member 1 [Source:HGNC Symbol;Acc:HGNC:5269]
RPS18	1.03285135492316E-28	0.989622990319825	0.4	0.343	3.3175185520132E-24	4	ribosomal protein S18 [Source:HGNC Symbol;Acc:HGNC:10401]
CDH2	2.8931555154921E-26	1.03831703498515	0.256	0.179	9.29281551576064E-22	4	cadherin 2 [Source:HGNC Symbol;Acc:HGNC:1759]
TXN	1.70614272976048E-25	1.23255371678955	0.209	0.137	5.48013044799065E-21	4	thioredoxin [Source:HGNC Symbol;Acc:HGNC:12435]
UQCR10	3.49657068461202E-25	1.17310474709942	0.156	0.091	1.12309850389738E-20	4	ubiquinol-cytochrome c reductase, complex III subunit X [Source:HGNC Symbol;Acc:HGNC:30863]
SRP14	8.22282824919714E-25	1.08873270525128	0.268	0.196	2.64117243364212E-20	4	signal recognition particle 14 [Source:HGNC Symbol;Acc:HGNC:11299]
H2AFZ	6.57947411685722E-23	1.01822272009015	0.304	0.241	2.11332708633454E-18	4	NA
CADM2	1.94516973189E-22	1.16403824846932	0.191	0.124	6.24788517883067E-18	4	cell adhesion molecule 2 [Source:HGNC Symbol;Acc:HGNC:29849]
PSMB6	5.63885948300192E-22	1.16906462324744	0.171	0.108	1.81120166594022E-17	4	proteasome 20S subunit beta 6 [Source:HGNC Symbol;Acc:HGNC:9543]
LAPTM4A	8.34704113733082E-22	1.21853437493797	0.223	0.159	2.68106961331066E-17	4	lysosomal protein transmembrane 4 alpha [Source:HGNC Symbol;Acc:HGNC:6924]
HAS2	6.5152047679547E-21	1.09048670641731	0.168	0.106	2.09268377146705E-16	4	hyaluronan synthase 2 [Source:HGNC Symbol;Acc:HGNC:4819]
SEC62	1.05416597549434E-20	1.17950136451756	0.195	0.132	3.38598111328783E-16	4	SEC62 homolog, preprotein translocation factor [Source:HGNC Symbol;Acc:HGNC:11846]
NOP10	1.87180030898386E-20	1.10866699737624	0.125	0.071	6.01222259245615E-16	4	NOP10 ribonucleoprotein [Source:HGNC Symbol;Acc:HGNC:14378]
NDUFA12	4.50185743918863E-18	1.1248290514347	0.117	0.068	1.44599660946739E-13	4	NADH:ubiquinone oxidoreductase subunit A12 [Source:HGNC Symbol;Acc:HGNC:23987]
SEC62-AS1	4.77451827118282E-18	1.12012642359026	0.106	0.059	1.53357526870392E-13	4	SEC62 antisense RNA 1 [Source:HGNC Symbol;Acc:HGNC:40586]
IDH1	2.6419487305373E-17	1.26422953165521	0.156	0.103	8.48593932248582E-13	4	isocitrate dehydrogenase (NADP(+)) 1 [Source:HGNC Symbol;Acc:HGNC:5382]
COX6C	6.32014607605932E-17	1.09790258154643	0.195	0.14	2.03003091963026E-12	4	cytochrome c oxidase subunit 6C [Source:HGNC Symbol;Acc:HGNC:2285]
CBR1	1.18022305916193E-16	1.11816608864639	0.101	0.057	3.79087646602813E-12	4	carbonyl reductase 1 [Source:HGNC Symbol;Acc:HGNC:1548]
SKP1	1.49529356697647E-16	1.03102586995499	0.211	0.156	4.80288293712843E-12	4	S-phase kinase associated protein 1 [Source:HGNC Symbol;Acc:HGNC:10899]
TDGF1	2.29369912084128E-15	1.04114159581494	0.156	0.105	7.36736157614219E-11	4	teratocarcinoma-derived growth factor 1 [Source:HGNC Symbol;Acc:HGNC:11701]
HSPA5	2.51040261723329E-14	0.91694351388831	0.284	0.243	8.06341320655334E-10	4	heat shock protein family A (Hsp70) member 5 [Source:HGNC Symbol;Acc:HGNC:5238]
GSTO1	4.77541750935041E-14	1.01928735076564	0.106	0.064	1.53386410400335E-09	4	glutathione S-transferase omega 1 [Source:HGNC Symbol;Acc:HGNC:13312]
DAD1	2.34274861051378E-13	1.05755217744704	0.123	0.08	7.52490853697027E-09	4	defender against cell death 1 [Source:HGNC Symbol;Acc:HGNC:2664]
RBX1	6.49073307960336E-13	1.02995491240001	0.135	0.091	2.0848234651686E-08	4	ring-box 1 [Source:HGNC Symbol;Acc:HGNC:9928]
DNAJA1	7.00715021438334E-13	0.974472108063893	0.19	0.143	2.25069664885993E-08	4	DnaJ heat shock protein family (Hsp40) member A1 [Source:HGNC Symbol;Acc:HGNC:5229]
PRDX3	9.34284374923977E-13	1.07250831969215	0.158	0.114	3.00092141225581E-08	4	peroxiredoxin 3 [Source:HGNC Symbol;Acc:HGNC:9354]
STMN1	1.08210242644884E-12	0.881095300940661	0.284	0.247	3.47571299375366E-08	4	stathmin 1 [Source:HGNC Symbol;Acc:HGNC:6510]
ATP6V1G1	1.61891868864226E-12	0.994081102575303	0.127	0.085	5.19996682791895E-08	4	ATPase H+ transporting V1 subunit G1 [Source:HGNC Symbol;Acc:HGNC:864]
POMP	2.90844849248682E-11	1.03046867592676	0.141	0.101	9.34193655786766E-07	4	proteasome maturation protein [Source:HGNC Symbol;Acc:HGNC:20330]
NDUFB2	3.26565917280855E-10	1.0237516586559	0.136	0.098	1.04892972630611E-05	4	NADH:ubiquinone oxidoreductase subunit B2 [Source:HGNC Symbol;Acc:HGNC:7697]
CNIH4	6.93222687635794E-10	0.959578525781399	0.117	0.081	2.22663127268617E-05	4	cornichon family AMPA receptor auxiliary protein 4 [Source:HGNC Symbol;Acc:HGNC:25013]
ATP5H	5.3129980529857E-09	0.97895290654708	0.116	0.083	1.70653497461901E-04	4	NA
APLP2	1.12749011804542E-08	0.834819547405196	0.299	0.282	3.62149825916188E-04	4	amyloid beta precursor like protein 2 [Source:HGNC Symbol;Acc:HGNC:598]
ELOB	2.69015200738533E-08	0.938414644126667	0.127	0.094	8.64076824772167E-04	4	elongin B [Source:HGNC Symbol;Acc:HGNC:11619]
KCTD2	3.94223026478647E-08	0.962409520027429	0.132	0.1	0.00126624436104941	4	potassium channel tetramerization domain containing 2 [Source:HGNC Symbol;Acc:HGNC:21294]
FERMT2	5.12780531878722E-08	0.880925194057852	0.169	0.136	0.00164705106839446	4	fermitin family member 2 [Source:HGNC Symbol;Acc:HGNC:15767]
RPL36AL	1.22243738535433E-07	0.932105254355878	0.122	0.091	0.00392646888175811	4	ribosomal protein L36a like [Source:HGNC Symbol;Acc:HGNC:10346]
P3H2	2.25255934626098E-07	1.03131880850239	0.131	0.1	0.00723522062019028	4	prolyl 3-hydroxylase 2 [Source:HGNC Symbol;Acc:HGNC:19317]
ATP5J	3.64935096112273E-07	0.866470755097327	0.154	0.123	0.0117217152871262	4	NA
CTSV	4.40117490867847E-07	0.936910341988913	0.128	0.098	0.0141365738066752	4	cathepsin V [Source:HGNC Symbol;Acc:HGNC:2538]
LAPTM4B	5.21738582660423E-07	0.939190921776489	0.19	0.163	0.0167582432750528	4	lysosomal protein transmembrane 4 beta [Source:HGNC Symbol;Acc:HGNC:13646]
PSMA4	7.96525834185116E-07	0.89103498154963	0.173	0.145	0.0255844097940259	4	proteasome 20S subunit alpha 4 [Source:HGNC Symbol;Acc:HGNC:9533]
DNAJC8	1.49078171070765E-06	0.831474651293675	0.132	0.103	0.0478839085479298	4	DnaJ heat shock protein family (Hsp40) member C8 [Source:HGNC Symbol;Acc:HGNC:15470]
NDUFA13	1.75875616387376E-06	0.936503844634352	0.118	0.092	0.0564912479836252	4	NADH:ubiquinone oxidoreductase subunit A13 [Source:HGNC Symbol;Acc:HGNC:17194]
COMMD6	2.41406037147709E-06	0.855913152305103	0.1	0.074	0.077539619131844	4	COMM domain containing 6 [Source:HGNC Symbol;Acc:HGNC:24015]
EXOSC8	2.47447727732088E-06	0.939142511575649	0.159	0.133	0.0794802101475467	4	exosome component 8 [Source:HGNC Symbol;Acc:HGNC:17035]
PFDN4	2.70179676338058E-06	0.911263554297447	0.141	0.114	0.0867817120397841	4	prefoldin subunit 4 [Source:HGNC Symbol;Acc:HGNC:8868]
DBI	2.88197914119642E-06	0.851035971174592	0.106	0.08	0.0925691700152289	4	diazepam binding inhibitor, acyl-CoA binding protein [Source:HGNC Symbol;Acc:HGNC:2690]
MRPS21	6.81545150575019E-06	0.880435452839826	0.235	0.221	0.218912302364696	4	mitochondrial ribosomal protein S21 [Source:HGNC Symbol;Acc:HGNC:14046]
PAN3	7.20192950836143E-06	0.861855551883159	0.22	0.2	0.231325975808569	4	poly(A) specific ribonuclease subunit PAN3 [Source:HGNC Symbol;Acc:HGNC:29991]
SNRPE	9.72131849020698E-06	0.808375829966405	0.139	0.113	0.312248749905448	4	small nuclear ribonucleoprotein polypeptide E [Source:HGNC Symbol;Acc:HGNC:11161]
AFF1	1.35960180073203E-05	0.932344566535458	0.149	0.125	0.436704098395128	4	AF4/FMR2 family member 1 [Source:HGNC Symbol;Acc:HGNC:7135]
GNGT1	2.48921102919954E-05	0.881216488499518	0.107	0.084	0.799534582578893	4	G protein subunit gamma transducin 1 [Source:HGNC Symbol;Acc:HGNC:4411]
AC093484.4	3.8724922826671E-05	0.804327922162101	0.141	0.118	1	4	NA
ANK2	4.38467094381229E-05	0.860135359112274	0.19	0.17	1	4	ankyrin 2 [Source:HGNC Symbol;Acc:HGNC:493]
OSTC	1.05329387822228E-04	0.870008132533603	0.128	0.107	1	4	oligosaccharyltransferase complex non-catalytic subunit [Source:HGNC Symbol;Acc:HGNC:24448]
SSB	6.53612301957526E-04	0.807437238113261	0.229	0.223	1	4	small RNA binding exonuclease protection factor La [Source:HGNC Symbol;Acc:HGNC:11316]
FKBP3	0.00130892332638686	0.900856389601018	0.118	0.102	1	4	FKBP prolyl isomerase 3 [Source:HGNC Symbol;Acc:HGNC:3719]
GALNT17	0.00451540748740211	0.83120702174396	0.148	0.135	1	4	polypeptide N-acetylgalactosaminyltransferase 17 [Source:HGNC Symbol;Acc:HGNC:16347]
UBE2C	0.00949179143373408	0.872133017096892	0.118	0.106	1	4	ubiquitin conjugating enzyme E2 C [Source:HGNC Symbol;Acc:HGNC:15937]
MYH6	0	3.79047777002383	0.762	0.09	0	5	myosin heavy chain 6 [Source:HGNC Symbol;Acc:HGNC:7576]
TTN-AS1	0	3.41978284880586	0.867	0.221	0	5	TTN antisense RNA 1 [Source:HGNC Symbol;Acc:HGNC:44124]
TTN	0	3.41059115869089	0.902	0.256	0	5	titin [Source:HGNC Symbol;Acc:HGNC:12403]
NEBL	0	3.37086165669928	0.676	0.111	0	5	nebulette [Source:HGNC Symbol;Acc:HGNC:16932]
TNNT2	0	2.97172176388697	0.659	0.102	0	5	troponin T2, cardiac type [Source:HGNC Symbol;Acc:HGNC:11949]
KCNIP4	0	2.89418190612548	0.508	0.085	0	5	potassium voltage-gated channel interacting protein 4 [Source:HGNC Symbol;Acc:HGNC:30083]
EMC10	0	2.83186224817783	0.555	0.088	0	5	ER membrane protein complex subunit 10 [Source:HGNC Symbol;Acc:HGNC:27609]
AC012574.1	0	2.68172761167991	0.282	0.016	0	5	NA
MYOCD	0	2.64571553369854	0.314	0.027	0	5	myocardin [Source:HGNC Symbol;Acc:HGNC:16067]
PCDH7	0	2.60640014123034	0.606	0.168	0	5	protocadherin 7 [Source:HGNC Symbol;Acc:HGNC:8659]
MEF2C	0	2.55863796905682	0.294	0.032	0	5	myocyte enhancer factor 2C [Source:HGNC Symbol;Acc:HGNC:6996]
BMPER	0	2.52919764898151	0.386	0.079	0	5	BMP binding endothelial regulator [Source:HGNC Symbol;Acc:HGNC:24154]
TPM1	0	2.51690335218831	0.752	0.232	0	5	tropomyosin 1 [Source:HGNC Symbol;Acc:HGNC:12010]
AC068587.6	0	2.44537204539639	0.698	0.299	0	5	NA
LINC01837	0	2.3042317717395	0.3	0.038	0	5	long intergenic non-protein coding RNA 1837 [Source:HGNC Symbol;Acc:HGNC:52653]
MEIS2	0	2.30075524264152	0.373	0.104	0	5	Meis homeobox 2 [Source:HGNC Symbol;Acc:HGNC:7001]
SLC8A1	0	2.22440226626904	0.485	0.09	0	5	solute carrier family 8 member A1 [Source:HGNC Symbol;Acc:HGNC:11068]
PPP1R12B	0	2.21267904406801	0.341	0.108	0	5	protein phosphatase 1 regulatory subunit 12B [Source:HGNC Symbol;Acc:HGNC:7619]
KIF26B	0	2.21029160600995	0.469	0.137	0	5	kinesin family member 26B [Source:HGNC Symbol;Acc:HGNC:25484]
MEIS1	0	2.18673687744178	0.233	0.041	0	5	Meis homeobox 1 [Source:HGNC Symbol;Acc:HGNC:7000]
TNNI1	0	2.15702994972126	0.315	0.039	0	5	troponin I1, slow skeletal type [Source:HGNC Symbol;Acc:HGNC:11945]
DGKI	0	2.15282493038833	0.282	0.063	0	5	diacylglycerol kinase iota [Source:HGNC Symbol;Acc:HGNC:2855]
MPPED2	0	2.14790412166887	0.209	0.034	0	5	metallophosphoesterase domain containing 2 [Source:HGNC Symbol;Acc:HGNC:1180]
RYR2	0	2.10492093483425	0.48	0.141	0	5	ryanodine receptor 2 [Source:HGNC Symbol;Acc:HGNC:10484]
CCDC141	0	2.09959847057206	0.335	0.089	0	5	coiled-coil domain containing 141 [Source:HGNC Symbol;Acc:HGNC:26821]
MYL7	0	2.09327293667107	0.553	0.132	0	5	myosin light chain 7 [Source:HGNC Symbol;Acc:HGNC:21719]
COL1A1	0	1.93684602930078	0.246	0.031	0	5	collagen type I alpha 1 chain [Source:HGNC Symbol;Acc:HGNC:2197]
MYL4	0	1.81388570418702	0.265	0.043	0	5	myosin light chain 4 [Source:HGNC Symbol;Acc:HGNC:7585]
DENND5B	0	1.79220713805766	0.292	0.091	0	5	DENN domain containing 5B [Source:HGNC Symbol;Acc:HGNC:28338]
AC005358.2	0	1.78518784452806	0.175	0.013	0	5	NA
AC007389.1	0	1.7731161641496	0.23	0.039	0	5	NA
FILIP1	0	1.760571628276	0.244	0.049	0	5	filamin A interacting protein 1 [Source:HGNC Symbol;Acc:HGNC:21015]
TRIM55	0	1.7442076397491	0.152	0.013	0	5	tripartite motif containing 55 [Source:HGNC Symbol;Acc:HGNC:14215]
LMOD1	0	1.73890139325471	0.154	0.013	0	5	leiomodin 1 [Source:HGNC Symbol;Acc:HGNC:6647]
ACTC1	0	1.68577268725028	0.387	0.09	0	5	actin alpha cardiac muscle 1 [Source:HGNC Symbol;Acc:HGNC:143]
AC087457.1	0	1.6853005593053	0.387	0.09	0	5	NA
HS3ST1	0	1.67301647744117	0.213	0.04	0	5	heparan sulfate-glucosamine 3-sulfotransferase 1 [Source:HGNC Symbol;Acc:HGNC:5194]
AC105233.5	0	1.65337744743187	0.3	0.095	0	5	NA
PALB2	0	1.64796383017849	0.213	0.041	0	5	partner and localizer of BRCA2 [Source:HGNC Symbol;Acc:HGNC:26144]
INHBC	0	1.59451946247774	0.175	0.017	0	5	inhibin subunit beta C [Source:HGNC Symbol;Acc:HGNC:6068]
GATA6-AS1	0	1.56239264502145	0.247	0.05	0	5	GATA6 antisense RNA 1 (head to head) [Source:HGNC Symbol;Acc:HGNC:48840]
PDGFRA	0	1.527963040782	0.167	0.024	0	5	platelet derived growth factor receptor alpha [Source:HGNC Symbol;Acc:HGNC:8803]
ADAM28	0	1.38246036786311	0.126	0.01	0	5	ADAM metallopeptidase domain 28 [Source:HGNC Symbol;Acc:HGNC:206]
AC120193.1	0	1.32264340304415	0.133	0.019	0	5	NA
AC027097.1	0	1.31479543382666	0.144	0.015	0	5	NA
UNC45B	0	1.25790915900217	0.116	0.012	0	5	unc-45 myosin chaperone B [Source:HGNC Symbol;Acc:HGNC:14304]
CLSTN2	3.94909570834355E-306	1.59337718160333	0.134	0.02	1.26844954151995E-301	5	calsyntenin 2 [Source:HGNC Symbol;Acc:HGNC:17448]
NID2	4.43282746303174E-305	1.29264236341939	0.117	0.015	1.4238241811258E-300	5	nidogen 2 [Source:HGNC Symbol;Acc:HGNC:13389]
CACNA1D	2.57768961808923E-293	1.77284579585151	0.149	0.026	8.27953905330259E-289	5	calcium voltage-gated channel subunit alpha1 D [Source:HGNC Symbol;Acc:HGNC:1391]
HMCN1	4.38874419766035E-287	1.81396820620659	0.196	0.046	1.4096646362885E-282	5	hemicentin 1 [Source:HGNC Symbol;Acc:HGNC:19194]
CTNNA3	8.10348849875977E-285	1.5563250063529	0.301	0.101	2.60284050580164E-280	5	catenin alpha 3 [Source:HGNC Symbol;Acc:HGNC:2511]
PALM2-AKAP2	5.13917215276377E-284	1.4958731291383	0.141	0.024	1.65070209546772E-279	5	NA
PRTG	8.53015936077539E-282	1.69677831048065	0.338	0.128	2.73988718668105E-277	5	protogenin [Source:HGNC Symbol;Acc:HGNC:26373]
CPEB4	1.6273685892211E-274	1.52926808967707	0.147	0.027	5.22710790857818E-270	5	cytoplasmic polyadenylation element binding protein 4 [Source:HGNC Symbol;Acc:HGNC:21747]
LDB3	3.04459422268682E-270	1.26431389927095	0.159	0.032	9.77923664327005E-266	5	LIM domain binding 3 [Source:HGNC Symbol;Acc:HGNC:15710]
PKP2	2.01967100761717E-267	1.57744604458759	0.249	0.075	6.48718327646633E-263	5	plakophilin 2 [Source:HGNC Symbol;Acc:HGNC:9024]
PDE4D	2.88364410722007E-259	1.89695951537176	0.273	0.094	9.26226487239086E-255	5	phosphodiesterase 4D [Source:HGNC Symbol;Acc:HGNC:8783]
ARHGAP6	1.86932675669638E-249	1.50004919208633	0.132	0.024	6.00427754250878E-245	5	Rho GTPase activating protein 6 [Source:HGNC Symbol;Acc:HGNC:676]
JAG1	1.1700265665038E-247	1.3483095385457	0.164	0.037	3.7581253316102E-243	5	jagged canonical Notch ligand 1 [Source:HGNC Symbol;Acc:HGNC:6188]
GRIN2A	2.28141230681867E-233	1.37860952331274	0.138	0.028	7.32789632950156E-229	5	glutamate ionotropic receptor NMDA type subunit 2A [Source:HGNC Symbol;Acc:HGNC:4585]
MYLK3	2.79944049211745E-233	1.4438122028448	0.144	0.03	8.99180286068126E-229	5	myosin light chain kinase 3 [Source:HGNC Symbol;Acc:HGNC:29826]
PLXNA4	1.40547155433313E-231	1.28102948960021	0.119	0.021	4.51437463251802E-227	5	plexin A4 [Source:HGNC Symbol;Acc:HGNC:9102]
PDLIM5	4.67794702489051E-231	1.50657342187821	0.264	0.092	1.50255658439483E-226	5	PDZ and LIM domain 5 [Source:HGNC Symbol;Acc:HGNC:17468]
NEXN	3.21689380291794E-226	1.57334857670982	0.236	0.076	1.03326628949724E-221	5	nexilin F-actin binding protein [Source:HGNC Symbol;Acc:HGNC:29557]
PRSS23	3.8277622401704E-225	1.31411487855525	0.225	0.07	1.22947723154273E-220	5	serine protease 23 [Source:HGNC Symbol;Acc:HGNC:14370]
FYB2	1.96677736208449E-221	1.46736538502635	0.118	0.022	6.31728888701538E-217	5	FYN binding protein 2 [Source:HGNC Symbol;Acc:HGNC:27295]
CDH13	1.92962084076757E-218	1.50556262777292	0.151	0.035	6.19794214054545E-214	5	cadherin 13 [Source:HGNC Symbol;Acc:HGNC:1753]
MEF2A	2.96999863833473E-213	1.62905785402359	0.313	0.131	9.53963562633116E-209	5	myocyte enhancer factor 2A [Source:HGNC Symbol;Acc:HGNC:6993]
TGFB2	1.24783741717093E-212	1.37292989016192	0.178	0.048	4.00805378395301E-208	5	transforming growth factor beta 2 [Source:HGNC Symbol;Acc:HGNC:11768]
PBX1	5.95216623687465E-204	1.58414860244966	0.358	0.17	1.91183579528414E-199	5	PBX homeobox 1 [Source:HGNC Symbol;Acc:HGNC:8632]
VIM	4.40978416076666E-203	1.48533599539191	0.219	0.073	1.41642267243825E-198	5	vimentin [Source:HGNC Symbol;Acc:HGNC:12692]
CPNE4	1.11512914755728E-201	1.57035720540281	0.136	0.031	3.58179482195398E-197	5	copine 4 [Source:HGNC Symbol;Acc:HGNC:2317]
ESRRG	1.53469930865829E-185	1.48125491678877	0.203	0.067	4.92945417941042E-181	5	estrogen related receptor gamma [Source:HGNC Symbol;Acc:HGNC:3474]
PDK1	1.49402335700982E-184	1.36130186279581	0.201	0.066	4.79880302271556E-180	5	pyruvate dehydrogenase kinase 1 [Source:HGNC Symbol;Acc:HGNC:8809]
PDZRN3	1.5655434305351E-184	1.51567603525374	0.188	0.059	5.02852549887874E-180	5	PDZ domain containing ring finger 3 [Source:HGNC Symbol;Acc:HGNC:17704]
SCMH1	2.16953599335507E-182	1.69823125327219	0.299	0.135	6.96854961065649E-178	5	Scm polycomb group protein homolog 1 [Source:HGNC Symbol;Acc:HGNC:19003]
MYO1D	7.73201534307625E-182	1.70422715981598	0.267	0.111	2.48352332819609E-177	5	myosin ID [Source:HGNC Symbol;Acc:HGNC:7598]
SVIL	1.10367874081164E-174	1.35036958053454	0.263	0.107	3.54501611548698E-170	5	supervillin [Source:HGNC Symbol;Acc:HGNC:11480]
ADAMTS6	1.43189161423314E-165	1.56370053062749	0.161	0.049	4.59923586491683E-161	5	ADAM metallopeptidase with thrombospondin type 1 motif 6 [Source:HGNC Symbol;Acc:HGNC:222]
ZFPM2	1.34866133325797E-159	1.29369957231066	0.154	0.046	4.33190020242459E-155	5	zinc finger protein, FOG family member 2 [Source:HGNC Symbol;Acc:HGNC:16700]
PALLD	2.43353740175644E-159	1.2824252022398	0.242	0.097	7.81652213444167E-155	5	palladin, cytoskeletal associated protein [Source:HGNC Symbol;Acc:HGNC:17068]
TMEM135	5.18050365928537E-159	1.41976197204965	0.189	0.066	1.66397777536246E-154	5	transmembrane protein 135 [Source:HGNC Symbol;Acc:HGNC:26167]
WNT5A	8.76548377816628E-156	1.31425738422323	0.147	0.043	2.81547338954701E-151	5	Wnt family member 5A [Source:HGNC Symbol;Acc:HGNC:12784]
PTPN13	7.27131512691481E-154	1.44670175863259	0.396	0.23	2.33554641876504E-149	5	protein tyrosine phosphatase non-receptor type 13 [Source:HGNC Symbol;Acc:HGNC:9646]
NRP2	1.36735464864313E-143	1.23591236881552	0.178	0.063	4.39194313144174E-139	5	neuropilin 2 [Source:HGNC Symbol;Acc:HGNC:8005]
ARHGAP42	4.32884948809434E-143	1.42552385469683	0.224	0.093	1.3904264555759E-138	5	Rho GTPase activating protein 42 [Source:HGNC Symbol;Acc:HGNC:26545]
CAP2	1.29194280154389E-139	1.34054161861042	0.23	0.097	4.14972027855896E-135	5	cyclase associated actin cytoskeleton regulatory protein 2 [Source:HGNC Symbol;Acc:HGNC:20039]
QKI	7.30422622372668E-139	1.51351582035311	0.296	0.149	2.34611746306101E-134	5	QKI, KH domain containing RNA binding [Source:HGNC Symbol;Acc:HGNC:21100]
TBX20	2.75438918874017E-137	1.24759395417037	0.109	0.028	8.84709807423344E-133	5	T-box transcription factor 20 [Source:HGNC Symbol;Acc:HGNC:11598]
CGNL1	1.37374088376853E-133	1.29441955438447	0.222	0.093	4.4124557186645E-129	5	cingulin like 1 [Source:HGNC Symbol;Acc:HGNC:25931]
TMEM87A	5.65253914160766E-133	1.32248152510093	0.202	0.081	1.81559557228438E-128	5	transmembrane protein 87A [Source:HGNC Symbol;Acc:HGNC:24522]
SLIT2	4.58115606750625E-131	1.35431479640844	0.234	0.103	1.47146732888301E-126	5	slit guidance ligand 2 [Source:HGNC Symbol;Acc:HGNC:11086]
MECOM	1.19196552207886E-129	1.32622411452651	0.112	0.031	3.82859325691729E-125	5	MDS1 and EVI1 complex locus [Source:HGNC Symbol;Acc:HGNC:3498]
GATA4	5.34794653095341E-125	1.29902740374788	0.185	0.072	1.71776042574224E-120	5	GATA binding protein 4 [Source:HGNC Symbol;Acc:HGNC:4173]
HAPLN1	2.27302514233761E-124	1.32924340400447	0.173	0.066	7.30095675718841E-120	5	hyaluronan and proteoglycan link protein 1 [Source:HGNC Symbol;Acc:HGNC:2380]
PBX3	1.57332251141777E-113	1.54763885133566	0.221	0.104	5.05351190667388E-109	5	PBX homeobox 3 [Source:HGNC Symbol;Acc:HGNC:8634]
CDK14	1.01447541824144E-111	1.40634561280043	0.242	0.118	3.25849504339151E-107	5	cyclin dependent kinase 14 [Source:HGNC Symbol;Acc:HGNC:8883]
SSBP2	3.72498253907501E-104	1.26202585363178	0.181	0.077	1.19646439155089E-99	5	single stranded DNA binding protein 2 [Source:HGNC Symbol;Acc:HGNC:15831]
AP001347.1	3.81215020236836E-90	1.33705529966231	0.167	0.074	1.22446264500072E-85	5	NA
AC073050.1	6.36392410855902E-87	1.34212074700884	0.215	0.109	2.04409242366916E-82	5	NA
CRHBP	0	4.08951041005388	0.482	0.011	0	6	corticotropin releasing hormone binding protein [Source:HGNC Symbol;Acc:HGNC:2356]
AC007319.1	0	3.7437198883246	0.649	0.015	0	6	NA
TFPI	0	3.67669760853277	0.592	0.009	0	6	tissue factor pathway inhibitor [Source:HGNC Symbol;Acc:HGNC:11760]
EMCN	0	3.21171750845108	0.325	0.008	0	6	endomucin [Source:HGNC Symbol;Acc:HGNC:16041]
FLI1	0	2.60427884612822	0.307	0.004	0	6	Fli-1 proto-oncogene, ETS transcription factor [Source:HGNC Symbol;Acc:HGNC:3749]
ITGA10	0	2.11317896313788	0.211	0.002	0	6	integrin subunit alpha 10 [Source:HGNC Symbol;Acc:HGNC:6135]
SOST	0	1.99712353681513	0.197	0.004	0	6	sclerostin [Source:HGNC Symbol;Acc:HGNC:13771]
CD34	0	1.94429899844548	0.18	0.001	0	6	CD34 molecule [Source:HGNC Symbol;Acc:HGNC:1662]
CDH5	0	1.69718906529016	0.162	0.001	0	6	cadherin 5 [Source:HGNC Symbol;Acc:HGNC:1764]
PLVAP	0	1.66200870530311	0.167	0.003	0	6	plasmalemma vesicle associated protein [Source:HGNC Symbol;Acc:HGNC:13635]
F2RL2	0	1.42904167879692	0.123	0.001	0	6	coagulation factor II thrombin receptor like 2 [Source:HGNC Symbol;Acc:HGNC:3539]
AC111194.2	1.78896302217571E-246	2.40440663172664	0.346	0.02	5.74614922722838E-242	6	NA
KDR	2.12692816838184E-225	2.86121454145468	0.439	0.036	6.83169327684248E-221	6	kinase insert domain receptor [Source:HGNC Symbol;Acc:HGNC:6307]
RASGRP3	6.27339624431224E-219	2.11524187252976	0.25	0.012	2.01501487367309E-214	6	RAS guanyl releasing protein 3 [Source:HGNC Symbol;Acc:HGNC:14545]
TIE1	5.55290022570271E-211	1.36247065727748	0.114	0.002	1.78359155249571E-206	6	tyrosine kinase with immunoglobulin like and EGF like domains 1 [Source:HGNC Symbol;Acc:HGNC:11809]
TFPI2	1.03214678399225E-206	1.89999103764358	0.154	0.004	3.3152554701831E-202	6	tissue factor pathway inhibitor 2 [Source:HGNC Symbol;Acc:HGNC:11761]
ADGRL4	1.53838173247231E-200	1.37758516153059	0.114	0.002	4.94128212470106E-196	6	adhesion G protein-coupled receptor L4 [Source:HGNC Symbol;Acc:HGNC:20822]
ETS1	4.75138874736425E-147	2.03188947121003	0.237	0.016	1.5261460656534E-142	6	ETS proto-oncogene 1, transcription factor [Source:HGNC Symbol;Acc:HGNC:3488]
ERG	4.80363122858894E-137	1.66821080350914	0.18	0.01	1.54292635062277E-132	6	ETS transcription factor ERG [Source:HGNC Symbol;Acc:HGNC:3446]
GNG11	1.07471416424309E-119	1.47296283116187	0.14	0.007	3.4519818955488E-115	6	G protein subunit gamma 11 [Source:HGNC Symbol;Acc:HGNC:4403]
CREB5	2.05084720863496E-116	2.03257721096085	0.259	0.023	6.58732123413548E-112	6	cAMP responsive element binding protein 5 [Source:HGNC Symbol;Acc:HGNC:16844]
TEK	4.72781242805574E-116	1.27909700103859	0.145	0.007	1.5185733518915E-111	6	TEK receptor tyrosine kinase [Source:HGNC Symbol;Acc:HGNC:11724]
SULT1C4	7.82442588716806E-115	1.6091170003642	0.14	0.007	2.51320559495838E-110	6	sulfotransferase family 1C member 4 [Source:HGNC Symbol;Acc:HGNC:11457]
LIMCH1	1.70167549208021E-114	2.36013606272964	0.294	0.03	5.46578168056163E-110	6	LIM and calponin homology domains 1 [Source:HGNC Symbol;Acc:HGNC:29191]
CR1L	2.70482281184937E-96	2.20075014392312	0.237	0.024	8.68789087166016E-92	6	complement C3b/C4b receptor 1 like [Source:HGNC Symbol;Acc:HGNC:2335]
NCKAP5	1.80688292715002E-95	2.17241208650743	0.268	0.03	5.80370796200586E-91	6	NCK associated protein 5 [Source:HGNC Symbol;Acc:HGNC:29847]
PECAM1	2.46869585264329E-95	1.19399547110516	0.123	0.006	7.92945107869023E-91	6	platelet and endothelial cell adhesion molecule 1 [Source:HGNC Symbol;Acc:HGNC:8823]
EDN1	8.31915567425578E-94	1.87661863931041	0.149	0.01	2.67211280257096E-89	6	endothelin 1 [Source:HGNC Symbol;Acc:HGNC:3176]
EGFL7	5.58590194867427E-93	1.70941682784025	0.219	0.021	1.79419170591417E-88	6	EGF like domain multiple 7 [Source:HGNC Symbol;Acc:HGNC:20594]
MEF2C	2.78419243184122E-92	2.0546816155349	0.382	0.059	8.942826091074E-88	6	myocyte enhancer factor 2C [Source:HGNC Symbol;Acc:HGNC:6996]
CPED1	2.22887849874102E-86	1.50308046521792	0.132	0.008	7.15915773795616E-82	6	cadherin like and PC-esterase domain containing 1 [Source:HGNC Symbol;Acc:HGNC:26159]
PTPRB	2.93306149672366E-84	1.19152951716627	0.114	0.006	9.42099352747638E-80	6	protein tyrosine phosphatase receptor type B [Source:HGNC Symbol;Acc:HGNC:9665]
VAV3	6.81512070141326E-82	1.90550901033318	0.215	0.022	2.18901676929394E-77	6	vav guanine nucleotide exchange factor 3 [Source:HGNC Symbol;Acc:HGNC:12659]
F2R	4.61913204632308E-78	1.52365247070459	0.197	0.02	1.48366521327897E-73	6	coagulation factor II thrombin receptor [Source:HGNC Symbol;Acc:HGNC:3537]
IFI16	2.92641382412522E-70	1.54978514894153	0.197	0.022	9.3996412030902E-66	6	interferon gamma inducible protein 16 [Source:HGNC Symbol;Acc:HGNC:5395]
PLEKHG1	3.19440254049525E-65	1.7481194658926	0.184	0.02	1.02604209600707E-60	6	pleckstrin homology and RhoGEF domain containing G1 [Source:HGNC Symbol;Acc:HGNC:20884]
DYSF	1.57726297308912E-64	1.61678121485563	0.193	0.022	5.06616866956226E-60	6	dysferlin [Source:HGNC Symbol;Acc:HGNC:3097]
FLT1	1.14967332575252E-63	2.11615025792654	0.346	0.068	3.69275072231708E-59	6	fms related receptor tyrosine kinase 1 [Source:HGNC Symbol;Acc:HGNC:3763]
CORO6	8.02763060541569E-61	1.34913055802063	0.145	0.014	2.57847495045952E-56	6	coronin 6 [Source:HGNC Symbol;Acc:HGNC:21356]
SORBS1	4.80554570744427E-54	2.08546068023665	0.32	0.067	1.5435412812311E-49	6	sorbin and SH3 domain containing 1 [Source:HGNC Symbol;Acc:HGNC:14565]
ARHGAP29	7.38687813206548E-54	1.76622458904542	0.25	0.042	2.37266525601943E-49	6	Rho GTPase activating protein 29 [Source:HGNC Symbol;Acc:HGNC:30207]
ARAP3	2.23870854196636E-51	1.52374354813143	0.18	0.024	7.19073183679594E-47	6	ArfGAP with RhoGAP domain, ankyrin repeat and PH domain 3 [Source:HGNC Symbol;Acc:HGNC:24097]
HAPLN1	8.83420219757312E-47	1.90710665346271	0.325	0.076	2.83754574586049E-42	6	hyaluronan and proteoglycan link protein 1 [Source:HGNC Symbol;Acc:HGNC:2380]
MECOM	1.16782092417763E-46	1.68873266747162	0.224	0.039	3.75104080845856E-42	6	MDS1 and EVI1 complex locus [Source:HGNC Symbol;Acc:HGNC:3498]
ABHD15-AS1	1.11255330973094E-45	1.47272757780487	0.202	0.033	3.57352123085577E-41	6	ABHD15 antisense RNA 1 [Source:HGNC Symbol;Acc:HGNC:49685]
S100Z	2.21001267226005E-44	1.34777752693523	0.105	0.01	7.09856070329928E-40	6	S100 calcium binding protein Z [Source:HGNC Symbol;Acc:HGNC:30367]
NRP2	3.50465903696915E-44	1.6665609543333	0.316	0.074	1.12569648267449E-39	6	neuropilin 2 [Source:HGNC Symbol;Acc:HGNC:8005]
SGK1	8.95475017191874E-44	1.31607142915405	0.136	0.016	2.8762657552203E-39	6	serum/glucocorticoid regulated kinase 1 [Source:HGNC Symbol;Acc:HGNC:10810]
XKR4	5.63173660598683E-42	1.35570131613111	0.145	0.019	1.80891379784297E-37	6	XK related 4 [Source:HGNC Symbol;Acc:HGNC:29394]
IFNGR1	4.30144687709344E-41	1.52248979229734	0.18	0.029	1.38162473692241E-36	6	interferon gamma receptor 1 [Source:HGNC Symbol;Acc:HGNC:5439]
PROCR	8.87997260274209E-41	1.16941278873176	0.118	0.013	2.85224720000076E-36	6	protein C receptor [Source:HGNC Symbol;Acc:HGNC:9452]
BMPR2	1.21337653046239E-39	1.73179829495279	0.474	0.168	3.8973654158452E-35	6	bone morphogenetic protein receptor type 2 [Source:HGNC Symbol;Acc:HGNC:1078]
HSPG2	1.33098981143037E-39	1.46622287389539	0.175	0.028	4.27513927431436E-35	6	heparan sulfate proteoglycan 2 [Source:HGNC Symbol;Acc:HGNC:5273]
PTCHD4	4.49702344022796E-38	1.4672413638619	0.175	0.029	1.44444392900122E-33	6	patched domain containing 4 [Source:HGNC Symbol;Acc:HGNC:21345]
RDX	8.72011158278201E-38	1.71469391016571	0.474	0.175	2.80089984038958E-33	6	radixin [Source:HGNC Symbol;Acc:HGNC:9944]
FMNL3	1.42671979234864E-35	1.31824750400015	0.14	0.021	4.58262397302382E-31	6	formin like 3 [Source:HGNC Symbol;Acc:HGNC:23698]
NEDD4	4.05601268204535E-35	1.55541394012216	0.149	0.023	1.30279127347297E-30	6	NEDD4 E3 ubiquitin protein ligase [Source:HGNC Symbol;Acc:HGNC:7727]
MTSS1	1.16927339878757E-34	1.63374971088661	0.171	0.03	3.75570615690567E-30	6	MTSS I-BAR domain containing 1 [Source:HGNC Symbol;Acc:HGNC:20443]
PRKCH	4.68350831600257E-34	1.27408942442586	0.171	0.03	1.50434287110002E-29	6	protein kinase C eta [Source:HGNC Symbol;Acc:HGNC:9403]
HECW2	6.46293819089842E-34	1.88019991586688	0.224	0.05	2.07589574691657E-29	6	HECT, C2 and WW domain containing E3 ubiquitin protein ligase 2 [Source:HGNC Symbol;Acc:HGNC:29853]
SLC38A2	1.61945950748773E-33	1.62919923407057	0.338	0.102	5.20170393805059E-29	6	solute carrier family 38 member 2 [Source:HGNC Symbol;Acc:HGNC:13448]
PIP4K2A	2.72418959717617E-33	1.3010349684153	0.171	0.031	8.75009698612985E-29	6	phosphatidylinositol-5-phosphate 4-kinase type 2 alpha [Source:HGNC Symbol;Acc:HGNC:8997]
SYNE1	1.60961904196951E-32	1.44348075351414	0.184	0.036	5.17009636280606E-28	6	spectrin repeat containing nuclear envelope protein 1 [Source:HGNC Symbol;Acc:HGNC:17089]
ITGAV	4.49099382156322E-32	1.62901245880388	0.254	0.064	1.44250721548611E-27	6	integrin subunit alpha V [Source:HGNC Symbol;Acc:HGNC:6150]
ADAMTS9	2.25801584619546E-30	1.57186806365403	0.193	0.041	7.2527468979798E-26	6	ADAM metallopeptidase with thrombospondin type 1 motif 9 [Source:HGNC Symbol;Acc:HGNC:13202]
WSB1	6.90928346974315E-30	1.50746996973326	0.526	0.247	2.2192618504815E-25	6	WD repeat and SOCS box containing 1 [Source:HGNC Symbol;Acc:HGNC:19221]
SGIP1	1.21005774392714E-29	1.32545237625081	0.114	0.017	3.88670547349396E-25	6	SH3GL interacting endocytic adaptor 1 [Source:HGNC Symbol;Acc:HGNC:25412]
AC017101.1	4.67884425711595E-29	1.32238080907274	0.171	0.034	1.50284477538564E-24	6	NA
CFLAR	1.69813469471452E-28	1.24104550634039	0.189	0.041	5.45440863942302E-24	6	CASP8 and FADD like apoptosis regulator [Source:HGNC Symbol;Acc:HGNC:1876]
CCDC80	1.03560241797892E-27	1.16350579990981	0.132	0.022	3.3263549665483E-23	6	coiled-coil domain containing 80 [Source:HGNC Symbol;Acc:HGNC:30649]
COL25A1	2.52502356860501E-27	1.31224080320006	0.18	0.039	8.11037570235929E-23	6	collagen type XXV alpha 1 chain [Source:HGNC Symbol;Acc:HGNC:18603]
LDB2	1.16425470951404E-26	1.81230192972452	0.329	0.115	3.73958612695909E-22	6	LIM domain binding 2 [Source:HGNC Symbol;Acc:HGNC:6533]
JAM3	1.6531924449284E-24	1.42592131184	0.171	0.039	5.31005413311E-20	6	junctional adhesion molecule 3 [Source:HGNC Symbol;Acc:HGNC:15532]
RUNX1T1	2.85392248892035E-24	1.45786598966302	0.338	0.125	9.16679903441218E-20	6	RUNX1 partner transcriptional co-repressor 1 [Source:HGNC Symbol;Acc:HGNC:1535]
CDH13	1.07357433512241E-23	1.36774766525197	0.189	0.047	3.44832076441319E-19	6	cadherin 13 [Source:HGNC Symbol;Acc:HGNC:1753]
RASSF8	1.28768824998064E-23	1.3711011208948	0.202	0.053	4.13605465893781E-19	6	Ras association domain family member 8 [Source:HGNC Symbol;Acc:HGNC:13232]
IQGAP2	5.26890604774106E-23	1.30867501968562	0.246	0.074	1.69237262253443E-18	6	IQ motif containing GTPase activating protein 2 [Source:HGNC Symbol;Acc:HGNC:6111]
IL6ST	1.55388870979409E-22	1.22529752010933	0.184	0.047	4.99109053585861E-18	6	interleukin 6 signal transducer [Source:HGNC Symbol;Acc:HGNC:6021]
ZFPM2	2.46010461003839E-22	1.23137418460264	0.206	0.057	7.9018560074433E-18	6	zinc finger protein, FOG family member 2 [Source:HGNC Symbol;Acc:HGNC:16700]
LINC01021	6.08726135138906E-22	1.78271175583803	0.285	0.101	1.95522834606616E-17	6	NA
CDK17	6.95306958394668E-22	1.24393164391465	0.158	0.037	2.23332595036367E-17	6	cyclin dependent kinase 17 [Source:HGNC Symbol;Acc:HGNC:8750]
PRICKLE1	3.22472156658041E-21	1.43392556616708	0.237	0.073	1.03578056718563E-16	6	prickle planar cell polarity protein 1 [Source:HGNC Symbol;Acc:HGNC:17019]
OXR1	3.27066539908256E-20	1.32152982903997	0.189	0.053	1.05053772618532E-15	6	oxidation resistance 1 [Source:HGNC Symbol;Acc:HGNC:15822]
DOCK4	3.27399307595745E-20	1.27192783805886	0.237	0.076	1.05160657599753E-15	6	dedicator of cytokinesis 4 [Source:HGNC Symbol;Acc:HGNC:19192]
PTPRM	8.50305545691756E-20	1.25539146059832	0.32	0.126	2.73118141276192E-15	6	protein tyrosine phosphatase receptor type M [Source:HGNC Symbol;Acc:HGNC:9675]
SLC20A1	1.72463945703954E-18	1.18336248025646	0.189	0.055	5.53954193601101E-14	6	solute carrier family 20 member 1 [Source:HGNC Symbol;Acc:HGNC:10946]
ME2	1.50979894405242E-17	1.24874807679386	0.215	0.071	4.84947420829638E-13	6	malic enzyme 2 [Source:HGNC Symbol;Acc:HGNC:6984]
CMTM8	4.2401034858014E-17	1.23821782720688	0.175	0.052	1.36192123963941E-12	6	CKLF like MARVEL transmembrane domain containing 8 [Source:HGNC Symbol;Acc:HGNC:19179]
PCED1B	5.38669888449096E-17	1.27426222776835	0.14	0.036	1.7302076816985E-12	6	PC-esterase domain containing 1B [Source:HGNC Symbol;Acc:HGNC:28255]
KALRN	1.41024668445918E-16	1.30047382042677	0.228	0.081	4.5297123504829E-12	6	kalirin RhoGEF kinase [Source:HGNC Symbol;Acc:HGNC:4814]
PEAK1	1.41208611264332E-16	1.24236201502416	0.294	0.122	4.53562059381035E-12	6	pseudopodium enriched atypical kinase 1 [Source:HGNC Symbol;Acc:HGNC:29431]
WWTR1	7.94192342945369E-15	1.23940342380513	0.193	0.066	2.55094580554052E-10	6	WW domain containing transcription regulator 1 [Source:HGNC Symbol;Acc:HGNC:24042]
TNIK	1.21741201449167E-14	1.18679796320955	0.224	0.084	3.91032739054723E-10	6	TRAF2 and NCK interacting kinase [Source:HGNC Symbol;Acc:HGNC:30765]
CTTN	2.57738532522599E-14	1.22879666661523	0.298	0.134	8.27856166462587E-10	6	cortactin [Source:HGNC Symbol;Acc:HGNC:3338]
MAML2	4.83800965264095E-13	1.15818497390724	0.189	0.069	1.55396870042827E-08	6	mastermind like transcriptional coactivator 2 [Source:HGNC Symbol;Acc:HGNC:16259]
EML4	5.06812674394986E-13	1.2520623903568	0.39	0.213	1.62788231015669E-08	6	EMAP like 4 [Source:HGNC Symbol;Acc:HGNC:1316]
DACH1	9.29585845760108E-12	1.28067400534483	0.123	0.037	2.98582973658147E-07	6	dachshund family transcription factor 1 [Source:HGNC Symbol;Acc:HGNC:2663]
COL1A2	1.18624063705905E-10	1.16744653651615	0.189	0.077	3.81020492623368E-06	6	collagen type I alpha 2 chain [Source:HGNC Symbol;Acc:HGNC:2198]
KLHL4	1.58067380162121E-09	1.15066969692257	0.237	0.115	5.07712425080732E-05	6	kelch like family member 4 [Source:HGNC Symbol;Acc:HGNC:6355]
COL11A1	1.64061117458118E-09	1.24294051828529	0.118	0.041	5.26964309275476E-05	6	collagen type XI alpha 1 chain [Source:HGNC Symbol;Acc:HGNC:2186]
