# Supplementary material for: Gene length is a pivotal feature to explain disparities in transcript capture between single transcriptome techniques
Source: Front Bioinform. 2023 Apr 12;3:1144266. doi: 10.3389/fbinf.2023.1144266 (PMC10132733; doi:10.3389/fbinf.2023.1144266)
Supplement: Supplementary file 24 [file DataSheet10.CSV]

	p_val	avg_log2FC	pct.1	pct.2	p_val_adj	cluster	gene	technique
Cyp4b1	9.10713461995528e-79	3.10705065344182	0.937	0.191	1.68818954450111e-74	0	Cyp4b1	single_nuc
Cyp2j13	1.43615442290476e-72	2.73424757995466	0.802	0.112	2.66219945373855e-68	0	Cyp2j13	single_nuc
Ces1f	2.47913301370274e-71	2.60072273181188	0.748	0.096	4.59556886750077e-67	0	Ces1f	single_nuc
Slc22a30	4.82450765872142e-71	2.62428251862666	0.838	0.137	8.9431898469719e-67	0	Slc22a30	single_nuc
Atp11a	5.42922124252897e-65	2.54119883284321	0.793	0.133	1.0064147417276e-60	0	Atp11a	single_nuc
Acsm1	1.71427950475272e-52	2.7092083833123	0.946	0.436	3.17775991796011e-48	0	Acsm1	single_nuc
Slc22a28	1.74376716136486e-52	2.10441815643017	0.838	0.2	3.23242118702204e-48	0	Slc22a28	single_nuc
Acsm2	1.08133285687101e-49	1.99966284495258	1	0.547	2.00446671678179e-45	0	Acsm2	single_nuc
Slc7a13	1.55669124222159e-47	2.41361587973395	0.495	0.054	2.88563855570617e-43	0	Slc7a13	single_nuc
Kap	3.91670106586401e-47	1.85127478847437	1	0.474	7.26038876579212e-43	0	Kap	single_nuc
Slc17a3	1.90885730624254e-46	2.19060386508991	0.865	0.276	3.5384487885818e-42	0	Slc17a3	single_nuc
Slco1a6	9.10046276472163e-45	2.05628373025823	0.91	0.301	1.68695278269645e-40	0	Slco1a6	single_nuc
Cyp4a32	3.3476319353562e-40	2.02491636587723	0.423	0.047	6.20550531856978e-36	0	Cyp4a32	single_nuc
Zbtb20	8.68949047324163e-40	1.29605630818641	0.991	0.934	1.6107708490248e-35	0	Zbtb20	single_nuc
0610031O16Rik	1.79979880950536e-39	1.66609563947447	0.234	0.006	3.33628705318009e-35	0	0610031O16Rik	single_nuc
Slc27a2	4.37621296222409e-39	1.68490050033881	0.919	0.388	8.1121859680748e-35	0	Slc27a2	single_nuc
Smarca2	4.87642666055308e-36	2.06235091231777	0.82	0.301	9.03943210066724e-32	0	Smarca2	single_nuc
Hsd3b3	3.31693638408373e-33	1.80502846658349	0.586	0.132	6.14860497517601e-29	0	Hsd3b3	single_nuc
Slco1a1	1.7255415583618e-32	1.90001627385655	0.27	0.019	3.19863638673528e-28	0	Slco1a1	single_nuc
Cyp2e1	7.63596894469081e-31	1.81950047032761	0.387	0.055	1.41547956327734e-26	0	Cyp2e1	single_nuc
Pck1	8.44935720250008e-31	1.70618961741991	0.838	0.358	1.56625734462744e-26	0	Pck1	single_nuc
Nlrp6	1.27742028910538e-29	1.60778826091945	0.595	0.147	2.36795398991463e-25	0	Nlrp6	single_nuc
Cyp2j5	7.76395811981961e-29	1.60971744301221	0.91	0.466	1.43920491667096e-24	0	Cyp2j5	single_nuc
Adh1	8.78971026192327e-29	1.84460336929002	0.306	0.034	1.62934859125272e-24	0	Adh1	single_nuc
Ghr	7.42512091470924e-28	1.08584724692048	0.982	0.758	1.37639466395965e-23	0	Ghr	single_nuc
Fmo5	1.54106819688787e-27	1.79804980955639	0.27	0.026	2.85667811657105e-23	0	Fmo5	single_nuc
Alms1	1.66657449002197e-27	1.64800560603221	0.604	0.172	3.08932913215372e-23	0	Alms1	single_nuc
Slc34a1	5.20291463687852e-27	0.974454808175737	1	0.593	9.64464286238171e-23	0	Slc34a1	single_nuc
Nudt19	4.58246259477736e-26	1.58498146182049	0.369	0.06	8.49451091193879e-22	0	Nudt19	single_nuc
Chd9	6.74204317196288e-25	1.25130959758341	0.928	0.576	1.24977254278676e-20	0	Chd9	single_nuc
Trim7	1.19276678780547e-24	1.55824542225713	0.739	0.291	2.211031794555e-20	0	Trim7	single_nuc
Hnf4aos	1.3603603040446e-24	1.44104758028154	0.766	0.297	2.52169989560747e-20	0	Hnf4aos	single_nuc
Abcc2	1.86322980443643e-24	1.30735596398778	0.901	0.457	3.4538690884838e-20	0	Abcc2	single_nuc
BC005561	3.87704241729914e-24	1.62470122769588	0.685	0.25	7.18687352894742e-20	0	BC005561	single_nuc
Acsm3	3.53775490939139e-23	1.49727122658543	0.207	0.017	6.55793627553881e-19	0	Acsm3	single_nuc
Chd3	8.17377331581163e-23	1.53080597185996	0.586	0.19	1.515172359552e-18	0	Chd3	single_nuc
Ldhd	8.76178055456027e-23	1.48782278011688	0.297	0.044	1.62417126139884e-18	0	Ldhd	single_nuc
Ctnna2	1.97620576189261e-22	1.68973212615145	0.414	0.092	3.66329262082033e-18	0	Ctnna2	single_nuc
Xist	2.33066900684295e-22	-3.18661433197908	0	0.52	4.32036113798477e-18	0	Xist	single_nuc
Hykk	2.4678401289609e-22	1.33746652637481	0.55	0.154	4.57463524705482e-18	0	Hykk	single_nuc
Hsd3b2	5.4521287675947e-22	1.42816988027849	0.55	0.162	1.01066110964903e-17	0	Hsd3b2	single_nuc
D230017M19Rik	9.63696883208942e-22	1.46769612087568	0.468	0.123	1.78640491240442e-17	0	D230017M19Rik	single_nuc
Kcnj15	1.25633202150983e-21	1.4508115286249	0.757	0.351	2.32886266827278e-17	0	Kcnj15	single_nuc
Ugt2b37	1.68660604827094e-21	1.14644402425068	0.135	0.004	3.12646163167984e-17	0	Ugt2b37	single_nuc
Acot12	2.61708356638549e-21	1.32560908924929	0.432	0.102	4.85128780700878e-17	0	Acot12	single_nuc
Slc13a3	7.12061135394181e-21	1.31111280442139	0.577	0.182	1.31994772668019e-16	0	Slc13a3	single_nuc
Slc17a1	3.40179292254708e-20	1.31555245801248	0.73	0.317	6.30590354052553e-16	0	Slc17a1	single_nuc
Mlxipl	8.27284120184446e-20	1.35770801959097	0.658	0.255	1.53353657358591e-15	0	Mlxipl	single_nuc
March1	1.08953953362951e-19	1.26843927023058	0.459	0.123	2.01967943348903e-15	0	March1	single_nuc
Kcnb2	1.76224674118074e-19	1.39705050096393	0.333	0.066	3.26667678412674e-15	0	Kcnb2	single_nuc
5330417C22Rik	2.79529241609347e-19	1.49912960678156	0.378	0.089	5.18163355171246e-15	0	5330417C22Rik	single_nuc
Sugct	5.74395802097437e-19	1.26677149271704	0.766	0.414	1.06475749834802e-14	0	Sugct	single_nuc
Slc16a9	5.86946994190938e-19	1.2871764055288	0.459	0.123	1.08802364313174e-14	0	Slc16a9	single_nuc
Ppm1k	8.50517045989745e-19	1.50258754071642	0.505	0.157	1.57660344815119e-14	0	Ppm1k	single_nuc
Inmt	2.50531484620814e-18	1.3214312272777	0.252	0.039	4.64410213041603e-14	0	Inmt	single_nuc
Erc2	2.5060404566373e-18	1.50925185829209	0.613	0.256	4.64544719446857e-14	0	Erc2	single_nuc
Pdzk1	2.54908489408533e-18	1.303907413519	0.739	0.341	4.72523866816598e-14	0	Pdzk1	single_nuc
Hsd17b2	3.07309764619497e-18	1.25694036108457	0.198	0.022	5.69660110675161e-14	0	Hsd17b2	single_nuc
Slc47a1	6.26492710769677e-18	1.12933227155347	0.802	0.396	1.16132953795375e-13	0	Slc47a1	single_nuc
Ugt3a2	1.31402878741622e-17	1.26929099440503	0.505	0.169	2.43581516323346e-13	0	Ugt3a2	single_nuc
Ugt2b38	1.45507638584707e-17	1.25450867364456	0.351	0.08	2.69727509644471e-13	0	Ugt2b38	single_nuc
BC035947	3.08085024234374e-17	1.16137943377133	0.279	0.051	5.71097209423259e-13	0	BC035947	single_nuc
Tcaim	4.05411494651668e-17	1.26404542473922	0.378	0.098	7.51511287635797e-13	0	Tcaim	single_nuc
Nr1h4	4.22137319950501e-17	1.21725822646074	0.667	0.279	7.82515949992244e-13	0	Nr1h4	single_nuc
Acy3	4.79281750724964e-17	1.26166177854978	0.288	0.057	8.88444581318866e-13	0	Acy3	single_nuc
Acox1	6.26590908258397e-17	1.43016457136874	0.622	0.262	1.16151156663859e-12	0	Acox1	single_nuc
Echdc2	2.25715946792822e-16	1.38673072134307	0.568	0.231	4.18409650569854e-12	0	Echdc2	single_nuc
Mecom	3.05595731160192e-16	-2.6527287381314	0.153	0.551	5.66482806851649e-12	0	Mecom	single_nuc
Alk	3.80554157877607e-16	1.18650464478947	0.18	0.021	7.05433242457719e-12	0	Alk	single_nuc
Tnfaip8	1.89664909653261e-15	1.1921651818878	0.703	0.343	3.5158184302425e-11	0	Tnfaip8	single_nuc
Dab2	2.63868342810248e-15	0.913745708967494	0.919	0.58	4.89132747067357e-11	0	Dab2	single_nuc
Vmn2r107	3.75077239341212e-15	0.921406201187557	0.144	0.013	6.95280678566806e-11	0	Vmn2r107	single_nuc
Dhtkd1	6.12896540368977e-15	1.00087725298725	0.441	0.136	1.13612631688197e-10	0	Dhtkd1	single_nuc
Ephx2	8.79151985979716e-15	1.25778987134703	0.315	0.078	1.6296840364106e-10	0	Ephx2	single_nuc
Pecr	8.98960430878104e-15	1.19713333679811	0.405	0.125	1.66640295071874e-10	0	Pecr	single_nuc
Gm16170	9.39743010839941e-15	1.10424114268098	0.216	0.036	1.742001619194e-10	0	Gm16170	single_nuc
Slc22a6	9.65938021113398e-15	1.1237846543921	0.306	0.071	1.79055930973791e-10	0	Slc22a6	single_nuc
Fth1	1.92884948846024e-14	1.09967083500737	0.595	0.258	3.57550829675875e-10	0	Fth1	single_nuc
Ces1d	2.30035615705405e-14	1.29990625687309	0.36	0.105	4.2641702083311e-10	0	Ces1d	single_nuc
Slc6a20b	2.53383381578963e-14	1.12149000674493	0.55	0.223	4.69696774432924e-10	0	Slc6a20b	single_nuc
Polr3e	2.71179163084314e-14	1.11037666606476	0.468	0.16	5.02684814609392e-10	0	Polr3e	single_nuc
Sec23b	4.26188777415564e-14	1.28051931153622	0.342	0.098	7.9002613669523e-10	0	Sec23b	single_nuc
Chpt1	6.27907347713196e-14	1.09297068798802	0.802	0.537	1.16395185045595e-09	0	Chpt1	single_nuc
Cndp1	8.10275015053208e-14	1.22792767577055	0.369	0.111	1.50200679540413e-09	0	Cndp1	single_nuc
Ugt8a	9.48398280688177e-14	0.990484510757729	0.252	0.052	1.75804589291167e-09	0	Ugt8a	single_nuc
Agps	1.14594194742714e-13	1.28062184616611	0.432	0.154	2.1242325879457e-09	0	Agps	single_nuc
Aspa	1.40623817985907e-13	0.960415711608416	0.73	0.372	2.60674371400476e-09	0	Aspa	single_nuc
Mfsd4b5	1.61186182525772e-13	1.01966791682353	0.541	0.214	2.98790826548023e-09	0	Mfsd4b5	single_nuc
Nfasc	2.23848674707112e-13	0.969467356314827	0.153	0.019	4.14948288304574e-09	0	Nfasc	single_nuc
Hnf4g	2.48502990071573e-13	1.15927431049036	0.459	0.162	4.60649992695675e-09	0	Hnf4g	single_nuc
Glyat	2.78668451831465e-13	1.03367772005096	0.631	0.291	5.16567709159986e-09	0	Glyat	single_nuc
Aass	2.87521935330967e-13	1.01022316011697	0.541	0.214	5.32979411523013e-09	0	Aass	single_nuc
Susd3	3.01069530004317e-13	1.18408294349773	0.216	0.042	5.58092587769003e-09	0	Susd3	single_nuc
Ankrd65	3.57744870070056e-13	0.832462448229158	0.108	0.008	6.63151665648863e-09	0	Ankrd65	single_nuc
Mat2a	4.63604301983318e-13	1.26015668757428	0.568	0.269	8.59383294586477e-09	0	Mat2a	single_nuc
Gk	5.59760634452719e-13	1.00770437489408	0.748	0.426	1.03762828808501e-08	0	Gk	single_nuc
Xylb	5.63253938066707e-13	1.03153991386348	0.459	0.162	1.04410382499425e-08	0	Xylb	single_nuc
Acox3	8.31427712877084e-13	1.23815609278433	0.306	0.084	1.54121755136025e-08	0	Acox3	single_nuc
Aoah	1.76816610240779e-12	1.04882117480608	0.604	0.282	3.27764950403331e-08	0	Aoah	single_nuc
Erbb4	1.82247353414256e-12	-2.56767032908729	0.243	0.565	3.37831919024005e-08	0	Erbb4	single_nuc
Osgin1	1.94632529634986e-12	0.837492077502872	0.126	0.013	3.60790320184373e-08	0	Osgin1	single_nuc
Cndp2	2.06513481954986e-12	1.12882644926633	0.252	0.058	3.82814041499958e-08	0	Cndp2	single_nuc
Errfi1	4.64312940726475e-12	0.964408837813821	0.649	0.332	8.60696898224666e-08	0	Errfi1	single_nuc
Akr1c21	4.83508713302703e-12	1.27328524734422	0.468	0.195	8.96280101849221e-08	0	Akr1c21	single_nuc
E230001N04Rik	6.26140807266208e-12	0.900743683755357	0.126	0.015	1.16067721442937e-07	0	E230001N04Rik	single_nuc
Osbpl9	6.32911821304732e-12	0.966553498436275	0.757	0.423	1.17322864315258e-07	0	Osbpl9	single_nuc
Aspg	9.22608078078894e-12	1.04395211140376	0.18	0.033	1.71023859433485e-07	0	Aspg	single_nuc
Slc22a2	1.18794376632685e-11	1.01245861516405	0.252	0.062	2.20209135964008e-07	0	Slc22a2	single_nuc
Ccdc141	1.39588191170616e-11	-1.51651095160648	0.18	0.521	2.58754629972972e-07	0	Ccdc141	single_nuc
Slc22a12	2.28038375926295e-11	0.958318953611763	0.27	0.072	4.22714737454574e-07	0	Slc22a12	single_nuc
Gm10271	2.28503984717211e-11	1.02890009721586	0.18	0.034	4.23577836470295e-07	0	Gm10271	single_nuc
Hgd	2.36577770826006e-11	0.957591100895766	0.604	0.292	4.38544213780168e-07	0	Hgd	single_nuc
Pbld2	2.60245558818746e-11	0.990410657983301	0.613	0.316	4.8241719238231e-07	0	Pbld2	single_nuc
Bcl6	3.75874230402297e-11	1.12870334591072	0.279	0.079	6.96758060896737e-07	0	Bcl6	single_nuc
Kyat1	4.89573613036073e-11	1.03633898567065	0.387	0.139	9.07522606484969e-07	0	Kyat1	single_nuc
Pnn	7.23104433442712e-11	0.824811600685301	0.784	0.483	1.34041868827276e-06	0	Pnn	single_nuc
Gstt2	8.84390520864786e-11	1.06361017816886	0.495	0.223	1.63939470852705e-06	0	Gstt2	single_nuc
Aldh9a1	9.00091460339057e-11	1.00438082111955	0.288	0.084	1.66849954003051e-06	0	Aldh9a1	single_nuc
Tmem150a	9.03361423770903e-11	0.958765715906215	0.261	0.072	1.67456107124412e-06	0	Tmem150a	single_nuc
Cyp2j9	1.00227198702525e-10	0.83813231542732	0.216	0.049	1.85791158234871e-06	0	Cyp2j9	single_nuc
Gabra3	1.16255057588725e-10	0.972143612442236	0.225	0.055	2.1550200025222e-06	0	Gabra3	single_nuc
Cdkl1	1.88674563334997e-10	-1.79651696735789	0.063	0.361	3.49746038054085e-06	0	Cdkl1	single_nuc
Cacnb4	3.0039033049616e-10	-2.3699276679826	0.063	0.366	5.56833555640732e-06	0	Cacnb4	single_nuc
Csad	3.3742973566284e-10	1.11530031394168	0.315	0.107	6.25493500998206e-06	0	Csad	single_nuc
Slit2	3.64714747365301e-10	-1.97012755866773	0.099	0.391	6.76071727191059e-06	0	Slit2	single_nuc
Dao	3.91422344552106e-10	0.966381082556164	0.45	0.195	7.25579600096238e-06	0	Dao	single_nuc
Slco3a1	4.26762577205044e-10	0.928089820161537	0.495	0.218	7.9108978936499e-06	0	Slco3a1	single_nuc
Vill	4.68551966592579e-10	0.728626693849683	0.117	0.016	8.68554780472664e-06	0	Vill	single_nuc
Zfp568	4.99068252388089e-10	-2.55595095905622	0.009	0.285	9.25122819451801e-06	0	Zfp568	single_nuc
Dct	5.35994351713704e-10	0.736643579345727	0.117	0.016	9.93572729771694e-06	0	Dct	single_nuc
Macrod2	5.59471096610061e-10	0.90257134427824	0.685	0.398	1.03709157178607e-05	0	Macrod2	single_nuc
Mir22hg	5.92951663893121e-10	1.06081825339894	0.216	0.055	1.09915449935868e-05	0	Mir22hg	single_nuc
Ttc39c	6.96580661885915e-10	0.927505818946445	0.153	0.028	1.29125157293792e-05	0	Ttc39c	single_nuc
Gm6999	7.80412545711618e-10	1.05262728314216	0.252	0.073	1.44665073598563e-05	0	Gm6999	single_nuc
4933417A18Rik	8.16041544907745e-10	0.939677952159009	0.234	0.063	1.51269621179549e-05	0	4933417A18Rik	single_nuc
Ftl1	9.29417252659632e-10	0.963210764710444	0.468	0.211	1.72286076125516e-05	0	Ftl1	single_nuc
Pawr	1.03110948630361e-09	1.01456517047944	0.55	0.286	1.911367654761e-05	0	Pawr	single_nuc
Fhod3	1.05472595883629e-09	-1.45159688991818	0.162	0.456	1.95514550989483e-05	0	Fhod3	single_nuc
Frmd4b	1.12599781126662e-09	0.871034398814531	0.667	0.362	2.08726214274493e-05	0	Frmd4b	single_nuc
Slc18a1	1.20368606663762e-09	0.891332922257267	0.595	0.305	2.23127286172616e-05	0	Slc18a1	single_nuc
Rnf169	1.4665648006294e-09	0.99154530210975	0.495	0.243	2.71857117092672e-05	0	Rnf169	single_nuc
2210408F21Rik	1.48045101911987e-09	0.897430074279044	0.378	0.146	2.74431205414251e-05	0	2210408F21Rik	single_nuc
Ddx5	1.85018612424658e-09	0.815962933476404	0.766	0.542	3.42969001851588e-05	0	Ddx5	single_nuc
Selenbp1	2.10969206133284e-09	1.01352808060295	0.486	0.235	3.91073617409269e-05	0	Selenbp1	single_nuc
Lpin1	2.53023037925853e-09	1.0464313766126	0.216	0.06	4.69028805403154e-05	0	Lpin1	single_nuc
Tnfrsf21	2.64484371085167e-09	0.76132292735199	0.468	0.207	4.90274678680574e-05	0	Tnfrsf21	single_nuc
Cda	2.6742684776966e-09	1.05851452773774	0.351	0.132	4.95729147710618e-05	0	Cda	single_nuc
Trim63	2.70944422147611e-09	0.823627266188838	0.144	0.027	5.02249675335026e-05	0	Trim63	single_nuc
Ddx3y	2.77170893539324e-09	0.870675144447509	0.189	0.044	5.13791685353844e-05	0	Ddx3y	single_nuc
Mertk	2.80285939915162e-09	0.893676700406813	0.532	0.251	5.19566046820736e-05	0	Mertk	single_nuc
Gcnt1	2.80496797590636e-09	0.97666869938255	0.369	0.144	5.19956913693763e-05	0	Gcnt1	single_nuc
Cd36	3.6498566515172e-09	0.991259549455703	0.189	0.046	6.76573927491743e-05	0	Cd36	single_nuc
Timm17a	3.72117727694497e-09	0.925351308145705	0.36	0.138	6.89794631827289e-05	0	Timm17a	single_nuc
Stk39	4.0267251706502e-09	-1.95367014659814	0.063	0.324	7.46434044883428e-05	0	Stk39	single_nuc
Me3	4.18426315946361e-09	-1.50551906592576	0.081	0.358	7.75636861869769e-05	0	Me3	single_nuc
Ggt1	4.84807773934536e-09	0.901558338160259	0.315	0.115	8.9868817054245e-05	0	Ggt1	single_nuc
Pnisr	5.46033216401526e-09	0.6212924048896	0.892	0.656	0.000101218177324351	0	Pnisr	single_nuc
Slc25a21	6.41088109641305e-09	0.735624278694722	0.667	0.402	0.000118838502884209	0	Slc25a21	single_nuc
Gm26917	6.4562128395892e-09	-6.54749875460457	0.045	0.296	0.000119678817407465	0	Gm26917	single_nuc
Selenbp2	6.51294683580896e-09	1.02085427591928	0.234	0.07	0.000120730495495391	0	Selenbp2	single_nuc
Chl1	6.74430038849474e-09	0.844041559371403	0.171	0.039	0.000125019096301527	0	Chl1	single_nuc
Glis3	8.03843923043417e-09	-1.07439493244633	0.378	0.638	0.000149008548014558	0	Glis3	single_nuc
Cep85	9.14769333927525e-09	0.571484626886774	0.541	0.253	0.000169570791430145	0	Cep85	single_nuc
Pah	9.42596567768543e-09	0.589221517990586	0.613	0.318	0.000174729125767255	0	Pah	single_nuc
Slc16a7	9.96227274560042e-09	-1.92161060885177	0.045	0.299	0.000184670649885195	0	Slc16a7	single_nuc
Mlec	1.01770613779321e-08	1.00232686337625	0.27	0.09	0.000188652186762727	0	Mlec	single_nuc
Serpinf2	1.01918414764113e-08	0.768907492333996	0.117	0.019	0.000188926165448236	0	Serpinf2	single_nuc
4930533I22Rik	1.04003344019799e-08	0.771806323456873	0.306	0.105	0.000192790998809502	0	4930533I22Rik	single_nuc
Nat8f6	1.06469442520613e-08	0.86499827794259	0.216	0.06	0.000197362405600461	0	Nat8f6	single_nuc
Gadl1	1.10007081184712e-08	0.764027557256964	0.117	0.019	0.0002039201263921	0	Gadl1	single_nuc
Gatsl2	1.11386543626223e-08	1.02139618917609	0.306	0.114	0.000206477235919929	0	Gatsl2	single_nuc
Ubr3	1.15510018121883e-08	-1.50458946934427	0.225	0.477	0.000214120920592534	0	Ubr3	single_nuc
Srsf11	1.15916415475587e-08	0.776706410246883	0.739	0.47	0.000214874259367096	0	Srsf11	single_nuc
Lrrc58	1.15972014356551e-08	1.01466060524579	0.324	0.121	0.000214977323012739	0	Lrrc58	single_nuc
4931406C07Rik	1.23205985673932e-08	0.890055170228965	0.45	0.204	0.000228386935643769	0	4931406C07Rik	single_nuc
Atp6v1b2	1.23462668295375e-08	1.04860128292893	0.351	0.145	0.000228862748219136	0	Atp6v1b2	single_nuc
Acaa1b	1.24855410304685e-08	0.928939144125036	0.297	0.105	0.000231444474081794	0	Acaa1b	single_nuc
Utp20	1.30765706947273e-08	1.10704476146298	0.198	0.054	0.00024240039096816	0	Utp20	single_nuc
Sord	1.55563943073141e-08	0.941161961069914	0.523	0.286	0.000288368881274681	0	Sord	single_nuc
Slc5a8	2.10909860922115e-08	1.04111335768459	0.225	0.069	0.000390963609191324	0	Slc5a8	single_nuc
Nr3c2	2.15210385595476e-08	-1.65155315086356	0.144	0.405	0.000398935491778333	0	Nr3c2	single_nuc
Prpf38b	2.34762927202349e-08	0.80002147919826	0.622	0.354	0.000435180038154995	0	Prpf38b	single_nuc
Galnt14	2.62306556846502e-08	0.869211244239252	0.523	0.276	0.000486237664426361	0	Galnt14	single_nuc
Hoga1	2.97619362915238e-08	0.782654087187618	0.541	0.28	0.000551697013035976	0	Hoga1	single_nuc
Acss1	3.07838796890485e-08	-1.66475198617783	0.054	0.299	0.000570640777795891	0	Acss1	single_nuc
Pdzrn3	3.18216573422697e-08	1.06941039438854	0.405	0.188	0.000589878062153653	0	Pdzrn3	single_nuc
Tpmt	3.28794063895122e-08	0.89867114749421	0.189	0.051	0.000609485556242388	0	Tpmt	single_nuc
Rap1gap2	3.29972479414523e-08	-1.71601669530068	0.018	0.253	0.000611669985090702	0	Rap1gap2	single_nuc
Shank2	3.42916227491173e-08	-1.65232154601527	0.117	0.369	0.000635663810900388	0	Shank2	single_nuc
St8sia1	3.71792653234382e-08	1.07110765715586	0.333	0.138	0.000689192041300575	0	St8sia1	single_nuc
Rab11fip3	4.03024578464959e-08	0.568550204465537	0.82	0.516	0.000747086661100494	0	Rab11fip3	single_nuc
Phactr1	4.37360734828852e-08	-2.26362984400728	0.108	0.362	0.000810735594152243	0	Phactr1	single_nuc
Msi2	4.62132533251566e-08	-1.15085737544484	0.288	0.538	0.000856655076888428	0	Msi2	single_nuc
Fhl1	4.76531959755316e-08	0.830667450431402	0.234	0.074	0.000883347293798429	0	Fhl1	single_nuc
Btbd2	4.82878889037084e-08	-2.51895824064019	0.045	0.278	0.000895112596608043	0	Btbd2	single_nuc
Cftr	5.63517987822545e-08	0.874715352139319	0.45	0.21	0.00104459329402665	0	Cftr	single_nuc
Fmo2	6.00215040332268e-08	0.848020995639372	0.414	0.19	0.00111261862026392	0	Fmo2	single_nuc
Gm853	7.32168648248508e-08	0.809672368475841	0.153	0.036	0.00135722102325826	0	Gm853	single_nuc
Hspd1	7.51031763619193e-08	0.85624780744898	0.243	0.079	0.0013921875802209	0	Hspd1	single_nuc
Slc22a21	7.66119357391359e-08	0.980425227643283	0.27	0.1	0.00142015545279636	0	Slc22a21	single_nuc
Cntnap5a	9.6412118967363e-08	0.894016536932188	0.126	0.026	0.00178719144929801	0	Cntnap5a	single_nuc
Grtp1	9.67960274345292e-08	0.753955644783888	0.18	0.048	0.00179430796055387	0	Grtp1	single_nuc
Prcp	1.03190410845404e-07	0.787662606893284	0.216	0.066	0.00191284064584125	0	Prcp	single_nuc
Iah1	1.14056236626411e-07	0.787562686013567	0.207	0.063	0.00211426045834379	0	Iah1	single_nuc
Hnf1aos1	1.17667481252603e-07	1.06238327106693	0.468	0.258	0.0021812020999795	0	Hnf1aos1	single_nuc
Gm5150	1.1815897780111e-07	0.678245469713147	0.207	0.061	0.00219031297149918	0	Gm5150	single_nuc
Slc22a5	1.21988082780787e-07	0.901382744234823	0.414	0.205	0.00226129309050744	0	Slc22a5	single_nuc
Acss2	1.60801671911592e-07	0.857701730670652	0.45	0.226	0.00298078059222517	0	Acss2	single_nuc
Nbea	1.69285437827058e-07	-1.50571116610966	0.072	0.307	0.00313804416100018	0	Nbea	single_nuc
Limch1	1.70516481142049e-07	-1.32694825126941	0.072	0.316	0.00316086401093017	0	Limch1	single_nuc
Nipsnap1	1.91907845680676e-07	0.937386154874949	0.342	0.146	0.00355739573538269	0	Nipsnap1	single_nuc
Glul	2.07173341722491e-07	0.909168037507588	0.297	0.117	0.00384037223550982	0	Glul	single_nuc
Srr	2.21556702273462e-07	0.815426349323545	0.514	0.282	0.00410699659004316	0	Srr	single_nuc
Uty	2.23498644715315e-07	0.782222573471624	0.18	0.051	0.00414299437708779	0	Uty	single_nuc
Maf	2.37597381255277e-07	0.666598890126514	0.64	0.368	0.00440434265632906	0	Maf	single_nuc
Sesn2	2.41712054414451e-07	0.710710447905333	0.162	0.042	0.00448061635268067	0	Sesn2	single_nuc
Sirt7	2.43326278554417e-07	0.783838675637697	0.559	0.31	0.00451053922556322	0	Sirt7	single_nuc
Rgs6	2.43414763729361e-07	-1.63234468210953	0.09	0.326	0.00451217947525116	0	Rgs6	single_nuc
Kmo	2.81215783403845e-07	0.620507893118846	0.252	0.087	0.00521289697695707	0	Kmo	single_nuc
Hsd17b11	3.18058505877923e-07	0.900698240445916	0.18	0.053	0.00589585052345906	0	Hsd17b11	single_nuc
Etnk1	3.25959677816024e-07	-1.32609918748884	0.072	0.307	0.00604231454767563	0	Etnk1	single_nuc
Grm7	3.41405915291265e-07	0.688695276981829	0.378	0.168	0.00632864145175417	0	Grm7	single_nuc
Myo1d	3.62526218839989e-07	-1.32379907810253	0.099	0.33	0.00672014851863687	0	Myo1d	single_nuc
Ivd	3.81275690095123e-07	0.937416975732662	0.441	0.233	0.0070677074672933	0	Ivd	single_nuc
Arhgap42	3.91419126567138e-07	0.869626848559833	0.441	0.236	0.00725573634917504	0	Arhgap42	single_nuc
Lpp	3.9723864221952e-07	-1.12059497463984	0.225	0.456	0.00736361271082324	0	Lpp	single_nuc
Ppargc1a	4.15061519246752e-07	-1.13620778630604	0.252	0.49	0.00769399538227705	0	Ppargc1a	single_nuc
Guca2b	4.21599447237496e-07	0.822338944504003	0.216	0.072	0.00781518895344146	0	Guca2b	single_nuc
Sh3bp5	4.3800851414517e-07	0.774270797154885	0.297	0.115	0.00811936382670901	0	Sh3bp5	single_nuc
Upb1	4.3890403998497e-07	0.777729151378045	0.198	0.062	0.00813596418920138	0	Upb1	single_nuc
Col4a3	4.44940674849395e-07	0.62629851921739	0.829	0.602	0.00824786528968324	0	Col4a3	single_nuc
Pkhd1	4.54626046760474e-07	-0.741884682147771	0.82	0.877	0.0084274030287989	0	Pkhd1	single_nuc
Egf	4.76673059157488e-07	-2.30923025412865	0.27	0.476	0.00883608849760235	0	Egf	single_nuc
Them7	4.97172843690599e-07	1.0470592539063	0.342	0.156	0.00921609300349263	0	Them7	single_nuc
Sun3	5.18380005018636e-07	0.722274425629593	0.117	0.025	0.00960921015303045	0	Sun3	single_nuc
Fbp1	5.26155593922828e-07	0.753805157020594	0.514	0.287	0.00975334624454746	0	Fbp1	single_nuc
Plcxd3	5.36743415295557e-07	0.753869599662898	0.36	0.165	0.00994961268933373	0	Plcxd3	single_nuc
Lrba	5.65811338930921e-07	-1.22670312050001	0.234	0.457	0.0104884447897625	0	Lrba	single_nuc
Hspa8	6.36470208106497e-07	0.785404059838574	0.27	0.103	0.0117982482476701	0	Hspa8	single_nuc
Tef	6.42729851962205e-07	0.65667575478851	0.45	0.226	0.0119142832658234	0	Tef	single_nuc
Gm13270	6.49515989575937e-07	0.784858518079032	0.234	0.084	0.0120400778987691	0	Gm13270	single_nuc
Nat8f1	6.922878238666e-07	0.837777097326701	0.216	0.073	0.0128329393910152	0	Nat8f1	single_nuc
Nckap5	7.03141269109937e-07	-1.30985517873305	0.108	0.337	0.0130341297054909	0	Nckap5	single_nuc
Fam133b	7.14790419259212e-07	0.859946418865187	0.342	0.15	0.013250070001808	0	Fam133b	single_nuc
Hsph1	7.16103020485336e-07	1.03337930033549	0.18	0.056	0.0132744016907367	0	Hsph1	single_nuc
Hbegf	8.03105519967826e-07	0.67995438469706	0.135	0.033	0.0148871670236436	0	Hbegf	single_nuc
R3hdml	9.26253330291685e-07	0.697216249798345	0.189	0.058	0.017169957983617	0	R3hdml	single_nuc
Lypla1	9.36888713934682e-07	0.893189007933604	0.423	0.217	0.0173671060902072	0	Lypla1	single_nuc
Gm10804	9.50359131372846e-07	0.687055161312101	0.126	0.029	0.0176168072182584	0	Gm10804	single_nuc
Trpc1	9.84329407424417e-07	0.715190660244265	0.324	0.136	0.0182465142254264	0	Trpc1	single_nuc
Aldh8a1	1.03569572726886e-06	0.815229849379744	0.288	0.115	0.0191986916963828	0	Aldh8a1	single_nuc
Slc36a1	1.06673035288653e-06	0.830718309032762	0.234	0.087	0.0197739805514575	0	Slc36a1	single_nuc
A330023F24Rik	1.08204764495116e-06	0.790630505958177	0.297	0.118	0.0200579171944596	0	A330023F24Rik	single_nuc
Glb1l	1.08621822546097e-06	0.78711361102218	0.324	0.146	0.02013522724537	0	Glb1l	single_nuc
Prex2	1.10783432070298e-06	0.846320696180512	0.288	0.119	0.0205359248028712	0	Prex2	single_nuc
Mtor	1.11659175715517e-06	0.884945017889602	0.414	0.208	0.0206982614023853	0	Mtor	single_nuc
Wwox	1.16149218321647e-06	-1.25630155301915	0.297	0.514	0.0215305806002836	0	Wwox	single_nuc
Fgfr2	1.16373488950521e-06	-0.640212790353016	0.748	0.844	0.0215721536467582	0	Fgfr2	single_nuc
Ccdc85c	1.19034315595586e-06	0.809169196523825	0.189	0.061	0.0220653910819537	0	Ccdc85c	single_nuc
Slc1a1	1.25059704834438e-06	0.72520256712207	0.405	0.2	0.0231823174851597	0	Slc1a1	single_nuc
Ces1e	1.26347667068608e-06	0.692855113692788	0.162	0.046	0.0234210670445078	0	Ces1e	single_nuc
Rps2	1.28383434814475e-06	0.728139741049257	0.234	0.087	0.0237984373115592	0	Rps2	single_nuc
Dach1	1.30155188521538e-06	-1.25707724293151	0.243	0.466	0.0241268672962375	0	Dach1	single_nuc
Prlr	1.3533872103853e-06	-1.69483892605921	0	0.179	0.0250877387189124	0	Prlr	single_nuc
0610043K17Rik	1.36746623033441e-06	0.845946582509851	0.279	0.116	0.0253487215117089	0	0610043K17Rik	single_nuc
Pde1a	1.39253117766165e-06	-1.38568651299697	0.144	0.359	0.0258133504403141	0	Pde1a	single_nuc
Gtdc1	1.6952990826885e-06	1.01027074911915	0.324	0.153	0.0314257590957967	0	Gtdc1	single_nuc
Hook1	1.76246561511654e-06	1.07886701294649	0.288	0.13	0.0326708251074153	0	Hook1	single_nuc
Fgf1	1.82247488477481e-06	0.665731272256447	0.162	0.047	0.0337832169390707	0	Fgf1	single_nuc
Glt1d1	1.85564780489396e-06	0.933617623635553	0.171	0.053	0.0343981433593193	0	Glt1d1	single_nuc
Taf1d	1.86328386980601e-06	0.898194587044255	0.324	0.15	0.034539693094594	0	Taf1d	single_nuc
Plcl1	2.01637571850513e-06	-1.02766071161351	0.36	0.553	0.0373775566939295	0	Plcl1	single_nuc
Dgkh	2.04568104889957e-06	0.932743077667539	0.288	0.121	0.0379207896034513	0	Dgkh	single_nuc
Ubiad1	2.0957865803316e-06	0.674394904613188	0.117	0.027	0.0388495958396068	0	Ubiad1	single_nuc
Mrps6	2.19584458699412e-06	-1.99479037104364	0.144	0.345	0.0407043711091099	0	Mrps6	single_nuc
Cpox	2.2702232332395e-06	0.908326598733141	0.153	0.045	0.0420831280745607	0	Cpox	single_nuc
Kng2	2.37509617363996e-06	-1.48785495881393	0.144	0.351	0.0440271577707639	0	Kng2	single_nuc
Galnt11	2.40339234903023e-06	0.783377158945581	0.468	0.253	0.0445516839739733	0	Galnt11	single_nuc
C030005K06Rik	2.41837187070615e-06	0.697641553971841	0.207	0.072	0.0448293593672799	0	C030005K06Rik	single_nuc
Pabpc1	2.60456787469044e-06	0.905727382076858	0.342	0.163	0.0482808746931367	0	Pabpc1	single_nuc
Nat8	2.67441883855894e-06	0.628869561112369	0.108	0.024	0.049575702010367	0	Nat8	single_nuc
Trps1	2.71180235123381e-06	0.707289463478944	0.694	0.486	0.0502686801848211	0	Trps1	single_nuc
Rpl32	2.74432672630118e-06	0.763643484511466	0.126	0.031	0.050871584525445	0	Rpl32	single_nuc
Spns1	2.74906907589489e-06	0.576435351562495	0.108	0.024	0.0509594934598636	0	Spns1	single_nuc
Pard3b	2.81682749798548e-06	-1.13400922548281	0.279	0.492	0.0522155313301568	0	Pard3b	single_nuc
Ppara	2.82649771445449e-06	0.618892656218942	0.595	0.363	0.052394788132843	0	Ppara	single_nuc
Sox5	2.96574781496396e-06	-1.47614668480907	0.072	0.271	0.0549760672459869	0	Sox5	single_nuc
Slc22a22	3.06548131724258e-06	0.722980045466102	0.216	0.078	0.0568248271777257	0	Slc22a22	single_nuc
Apeh	3.08501225653798e-06	0.596541628002464	0.108	0.024	0.0571868721994445	0	Apeh	single_nuc
Gpc4	3.08715803960432e-06	0.743227702539357	0.577	0.352	0.0572266485801454	0	Gpc4	single_nuc
Lactb2	3.15482531063474e-06	0.676710294981696	0.532	0.296	0.0584809967832363	0	Lactb2	single_nuc
Amacr	3.18949746628375e-06	0.829962173692183	0.144	0.04	0.0591237145325019	0	Amacr	single_nuc
mt-Rnr2	3.27292381820644e-06	0.488654910901234	0.784	0.516	0.0606701888180928	0	mt-Rnr2	single_nuc
Hoxb3os	3.46536578376359e-06	0.73711665422832	0.243	0.096	0.0642374855336256	0	Hoxb3os	single_nuc
Slc37a4	3.52840273088113e-06	0.785557539816849	0.144	0.04	0.0654060014223435	0	Slc37a4	single_nuc
Rpl24	3.65395987982849e-06	0.882787908754728	0.162	0.049	0.0677334542923806	0	Rpl24	single_nuc
Fmnl1	3.68867715518978e-06	0.77147284436208	0.225	0.084	0.068377008425753	0	Fmnl1	single_nuc
Cngb1	3.72928095292931e-06	0.675928270556733	0.135	0.036	0.0691296810244507	0	Cngb1	single_nuc
Por	3.75363157900455e-06	0.65346617691765	0.396	0.188	0.0695810685800074	0	Por	single_nuc
Cpeb3	3.91714714122444e-06	0.592322779037548	0.775	0.605	0.0726121565568775	0	Cpeb3	single_nuc
4833439L19Rik	4.05827429255188e-06	0.739355293874255	0.378	0.186	0.0752282305610342	0	4833439L19Rik	single_nuc
Gc	4.1152854945639e-06	0.937205943739001	0.198	0.07	0.076285047212731	0	Gc	single_nuc
Dnm3	4.17907831698896e-06	-1.61707437353459	0.054	0.242	0.0774675747620244	0	Dnm3	single_nuc
Sorcs2	4.4536040677718e-06	0.713242191232796	0.207	0.073	0.0825564586042859	0	Sorcs2	single_nuc
Ppp2r2b	4.87242710564221e-06	-1.56234231189854	0.018	0.19	0.0903201812572896	0	Ppp2r2b	single_nuc
Erich4	4.98220667770795e-06	0.705364713786942	0.108	0.025	0.0923551651846722	0	Erich4	single_nuc
Dhrs4	5.03200576382581e-06	0.946609571091704	0.234	0.097	0.093278290844039	0	Dhrs4	single_nuc
Acy1	5.45740217081454e-06	0.782700556651468	0.144	0.042	0.101163864040389	0	Acy1	single_nuc
Tmem178b	5.68490985357905e-06	0.553672510531066	0.108	0.025	0.105381173955795	0	Tmem178b	single_nuc
Efhd1	5.97751792692896e-06	-1.4257771443879	0.036	0.216	0.110805249811482	0	Efhd1	single_nuc
Rbpms	6.07649236154528e-06	-1.22165322816391	0.225	0.42	0.112639938905965	0	Rbpms	single_nuc
Utrn	6.12896914992072e-06	-1.34877476206755	0.099	0.297	0.11361270113208	0	Utrn	single_nuc
Bhmt2	6.28802928413719e-06	0.721361710545914	0.216	0.081	0.116561198840051	0	Bhmt2	single_nuc
Eml5	6.37042801203476e-06	0.64400648881185	0.523	0.309	0.118088624059088	0	Eml5	single_nuc
Mapt	6.51532949736851e-06	0.667608719489956	0.505	0.294	0.12077466289272	0	Mapt	single_nuc
Anks1b	6.83064075634924e-06	0.885036338197318	0.18	0.062	0.126619587700446	0	Anks1b	single_nuc
Golga4	6.98864896899256e-06	0.572464713304203	0.649	0.457	0.129548585938215	0	Golga4	single_nuc
Sim1	7.53815591347892e-06	-1.42699643062467	0.054	0.235	0.139734796168159	0	Sim1	single_nuc
Gpx1	7.63384663755615e-06	0.798576774834554	0.297	0.135	0.141508615120378	0	Gpx1	single_nuc
Tmem117	8.1705189674529e-06	-1.93471157292079	0.063	0.242	0.151456910099674	0	Tmem117	single_nuc
Psmd13	8.55704244532573e-06	0.792271235274361	0.225	0.088	0.158621895809003	0	Psmd13	single_nuc
Ubr2	8.67135669326493e-06	0.837767058391718	0.324	0.162	0.160740939023052	0	Ubr2	single_nuc
Wnk1	8.74190334151528e-06	-1.45673961358865	0.306	0.502	0.162048662241669	0	Wnk1	single_nuc
B3galt5	9.0489124045199e-06	0.773945796796784	0.198	0.072	0.167739689242585	0	B3galt5	single_nuc
Aldob	9.32752787117458e-06	0.688183328280413	0.514	0.324	0.172904384147963	0	Aldob	single_nuc
Gm26825	9.36440126194749e-06	0.669034524642037	0.18	0.062	0.173587906192721	0	Gm26825	single_nuc
Fmo1	9.58434963950278e-06	0.838308861494256	0.351	0.177	0.177665089267463	0	Fmo1	single_nuc
G6pc	9.82367067462691e-06	0.768934413386353	0.297	0.138	0.182101383295559	0	G6pc	single_nuc
Atp1b1	1.16854575570224e-05	0.521685375183596	0.784	0.559	0.216613326734524	0	Atp1b1	single_nuc
Gm13483	1.17196406930643e-05	0.813199170713475	0.18	0.063	0.217246979527334	0	Gm13483	single_nuc
Gng12	1.30819364082922e-05	0.440585351580089	0.892	0.737	0.242499855200512	0	Gng12	single_nuc
Gm20708	1.31114059940328e-05	0.61578200188544	0.225	0.089	0.243046132911387	0	Gm20708	single_nuc
Hmgcs1	1.31138881291609e-05	0.652875168491343	0.261	0.114	0.243092144250255	0	Hmgcs1	single_nuc
Il1rapl1	1.31389455494972e-05	0.522858393676517	0.144	0.043	0.24355663365103	0	Il1rapl1	single_nuc
Tanc1	1.36508968860722e-05	-1.08910918912181	0.09	0.286	0.25304667557712	0	Tanc1	single_nuc
Camta1	1.4167795784928e-05	0.591176348739719	0.559	0.341	0.26262843046521	0	Camta1	single_nuc
Abca13	1.42764096491923e-05	-1.58372771459949	0.198	0.382	0.264641805667078	0	Abca13	single_nuc
Foxo3	1.47455410026793e-05	-1.32807660294729	0.081	0.267	0.273338093566667	0	Foxo3	single_nuc
Slc12a1	1.53741210950395e-05	-2.64379821334867	0.351	0.514	0.284990082738747	0	Slc12a1	single_nuc
Tmem25	1.59473403152359e-05	0.609887949212867	0.153	0.049	0.295615847423528	0	Tmem25	single_nuc
Igfbp4	1.59497991731949e-05	0.704192226552524	0.225	0.089	0.295661427273514	0	Igfbp4	single_nuc
Arsb	1.62792276548937e-05	0.749705772073862	0.279	0.127	0.301768043038765	0	Arsb	single_nuc
Pde7b	1.63029336930086e-05	-1.43073800628782	0.072	0.251	0.3022074818673	0	Pde7b	single_nuc
Gpx3	1.68254382635858e-05	0.594007864223832	0.694	0.532	0.31189314909209	0	Gpx3	single_nuc
Cyp2j6	1.69611118134296e-05	0.785914253325213	0.144	0.045	0.314408129685544	0	Cyp2j6	single_nuc
Pcbp3	1.74096170734648e-05	0.751429193402732	0.234	0.097	0.322722071690817	0	Pcbp3	single_nuc
Snx6	1.74370648804681e-05	0.685188579172078	0.441	0.25	0.323230871689238	0	Snx6	single_nuc
Specc1	1.77468250661833e-05	-1.24654620685385	0.027	0.191	0.328972896251839	0	Specc1	single_nuc
Ank3	1.8024836317281e-05	-0.780489930116689	0.712	0.793	0.334126390813438	0	Ank3	single_nuc
D030028A08Rik	1.81894587963605e-05	0.622099166666445	0.171	0.058	0.337177997708135	0	D030028A08Rik	single_nuc
Sorbs2	1.83870239087551e-05	-1.37333903692442	0.045	0.214	0.340840262196594	0	Sorbs2	single_nuc
Atxn7l2	1.84708192324137e-05	0.670773334965551	0.162	0.054	0.342393576111253	0	Atxn7l2	single_nuc
Ltn1	1.87271696818269e-05	-1.90332167773142	0.189	0.349	0.347145544392024	0	Ltn1	single_nuc
Aspdh	1.90503206701054e-05	0.675488737659871	0.144	0.045	0.353135794261743	0	Aspdh	single_nuc
Pipox	1.97360549163801e-05	0.810574262164076	0.288	0.139	0.365847249984938	0	Pipox	single_nuc
Farp1	1.98584216035838e-05	-1.12051324544328	0.117	0.31	0.368115561265634	0	Farp1	single_nuc
Stox2	2.02002251819796e-05	-1.17541428616602	0.036	0.205	0.374451574198356	0	Stox2	single_nuc
Gm4737	2.05330709742889e-05	0.680557566746928	0.108	0.028	0.380621536650393	0	Gm4737	single_nuc
Prdm16	2.1018842227603e-05	-1.3995546414486	0.027	0.189	0.389626278373076	0	Prdm16	single_nuc
Stxbp5l	2.15476914936803e-05	0.645901206161431	0.27	0.123	0.399429557218351	0	Stxbp5l	single_nuc
Me1	2.21620385620129e-05	0.742285449291674	0.216	0.088	0.410817708824034	0	Me1	single_nuc
Abcd3	2.22027589105256e-05	0.712808850369971	0.405	0.225	0.411572541924413	0	Abcd3	single_nuc
Tbxas1	2.32158811788746e-05	-1.26993935711155	0.018	0.172	0.430352789412798	0	Tbxas1	single_nuc
Hlf	2.42081474456094e-05	0.758619138325805	0.351	0.181	0.448746429199261	0	Hlf	single_nuc
Ptpn18	2.44385123028988e-05	-1.23926163003918	0.009	0.156	0.453016702558836	0	Ptpn18	single_nuc
Acaa1a	2.45121046726829e-05	0.609811906991231	0.27	0.12	0.454380884317523	0	Acaa1a	single_nuc
Arhgap6	2.45929624957168e-05	-1.05982402459199	0.153	0.345	0.455879745783103	0	Arhgap6	single_nuc
Pdgfd	2.58127446230263e-05	-1.43972081685466	0.054	0.224	0.478490847077039	0	Pdgfd	single_nuc
Tmem106a	2.76536359881946e-05	0.778971086543636	0.297	0.146	0.512615450313162	0	Tmem106a	single_nuc
Cadps2	2.78419870768058e-05	-1.4077902694293	0.063	0.229	0.51610691444275	0	Cadps2	single_nuc
Gata4	2.79398985612562e-05	0.703695849684427	0.207	0.084	0.517921899630006	0	Gata4	single_nuc
Kcnq1ot1	2.79668473107178e-05	-1.37314126537621	0	0.139	0.518421448598776	0	Kcnq1ot1	single_nuc
Folr1	2.82593048553211e-05	0.75001656224575	0.351	0.191	0.523842734103087	0	Folr1	single_nuc
Slc25a42	2.87637283781265e-05	0.73468835628361	0.234	0.1	0.533193232945331	0	Slc25a42	single_nuc
Ccdc107	2.93404592872726e-05	0.678712606089172	0.216	0.089	0.543884093808172	0	Ccdc107	single_nuc
Slc4a4	3.00801105169544e-05	0.404918444318212	0.784	0.513	0.557595008652783	0	Slc4a4	single_nuc
Ubb	3.05483626555712e-05	0.722229855491699	0.18	0.066	0.566274998546324	0	Ubb	single_nuc
Srsf6	3.07443631719008e-05	0.687072899464985	0.198	0.079	0.569908260117525	0	Srsf6	single_nuc
Slc6a18	3.15828852999793e-05	0.658956503729345	0.315	0.154	0.585451944805717	0	Slc6a18	single_nuc
Gas5	3.22027416820668e-05	0.630243192960641	0.216	0.088	0.596942222560473	0	Gas5	single_nuc
Hoxd3	3.43027745819734e-05	-1.15451458699697	0.036	0.193	0.63587053242604	0	Hoxd3	single_nuc
Arpp19	3.53710902204571e-05	0.643943238449642	0.18	0.066	0.655673899416612	0	Arpp19	single_nuc
Kctd1	3.57591194868283e-05	-1.05326533345313	0.045	0.213	0.662866797927336	0	Kctd1	single_nuc
Cutal	3.57912455503496e-05	0.556946116027838	0.144	0.046	0.66346231876683	0	Cutal	single_nuc
Efna5	3.63055237339207e-05	-1.39555941734278	0.045	0.207	0.672995493455687	0	Efna5	single_nuc
Klhl3	3.8439390762041e-05	-1.37717285022664	0.054	0.217	0.712550986555953	0	Klhl3	single_nuc
Pfdn2	3.94337230414346e-05	0.556337486788735	0.126	0.037	0.730982924019073	0	Pfdn2	single_nuc
Fry	3.99197838031047e-05	-1.30931573269645	0.009	0.15	0.739993032358151	0	Fry	single_nuc
Lap3	4.01744503108419e-05	0.731504616532304	0.135	0.043	0.744713785412077	0	Lap3	single_nuc
Cd63	4.10228907983686e-05	0.807322690897091	0.369	0.206	0.760441326729359	0	Cd63	single_nuc
Sfxn1	4.19260338472657e-05	0.624586528103459	0.243	0.107	0.777182889426764	0	Sfxn1	single_nuc
Eif3a	4.19952076480769e-05	0.784602305514905	0.378	0.208	0.778465164172401	0	Eif3a	single_nuc
Nkiras1	4.26639590743967e-05	0.695324609219106	0.135	0.043	0.790861809362091	0	Nkiras1	single_nuc
Pbx1	4.27540897733596e-05	-0.764405045431678	0.288	0.497	0.792532562128767	0	Pbx1	single_nuc
Man1a	4.4783889880223e-05	0.654665115069655	0.261	0.12	0.830158966709693	0	Man1a	single_nuc
Nav2	4.68309075805297e-05	-1.21640248132112	0.072	0.233	0.86810453382028	0	Nav2	single_nuc
Timp3	4.97535263425929e-05	0.70038362881767	0.423	0.255	0.922281117812645	0	Timp3	single_nuc
Hpn	5.21554789452297e-05	0.734469625735274	0.234	0.103	0.966806113207723	0	Hpn	single_nuc
Hps5	5.32661775964126e-05	0.68158375385219	0.198	0.081	0.9873951341047	0	Hps5	single_nuc
Foxp1	5.54771590724337e-05	-0.795627080577055	0.27	0.467	1	0	Foxp1	single_nuc
Fut8	5.57776542065464e-05	0.840514149097649	0.423	0.271	1	0	Fut8	single_nuc
Tbc1d13	5.59068919755734e-05	0.644620640695157	0.144	0.048	1	0	Tbc1d13	single_nuc
Tmem174	5.70787050571657e-05	0.579487375461185	0.216	0.089	1	0	Tmem174	single_nuc
Sdc2	5.87951226237018e-05	1.06164405232364	0.198	0.084	1	0	Sdc2	single_nuc
Plscr4	5.94772978167717e-05	0.713923563590762	0.261	0.123	1	0	Plscr4	single_nuc
Tacc1	6.1293643805992e-05	-1.05558271077636	0.027	0.174	1	0	Tacc1	single_nuc
Pxmp4	6.4044084331165e-05	0.663533636894893	0.207	0.085	1	0	Pxmp4	single_nuc
Acacb	6.42521241838269e-05	-1.12847810774124	0.009	0.146	1	0	Acacb	single_nuc
Paqr5	6.43092715351715e-05	-1.12394124238087	0.108	0.287	1	0	Paqr5	single_nuc
Pter	6.60615011627443e-05	0.594299359148915	0.523	0.324	1	0	Pter	single_nuc
Dgat2	6.63795625898245e-05	0.60801018966288	0.108	0.03	1	0	Dgat2	single_nuc
Ptms	7.22210896929163e-05	0.648642054995365	0.171	0.065	1	0	Ptms	single_nuc
Esrrb	7.32746928284678e-05	-1.39684084681063	0.027	0.172	1	0	Esrrb	single_nuc
Usp20	7.53499621262385e-05	0.537911913439211	0.189	0.074	1	0	Usp20	single_nuc
Hnf4a	7.53973234185811e-05	0.725165001059535	0.342	0.184	1	0	Hnf4a	single_nuc
Ugt1a10	7.95995562705339e-05	0.782761223009888	0.306	0.157	1	0	Ugt1a10	single_nuc
Esd	8.07023185496825e-05	0.529086163777769	0.144	0.049	1	0	Esd	single_nuc
Arl15	8.09050226284461e-05	-0.759784753890015	0.369	0.555	1	0	Arl15	single_nuc
Odc1	8.17426002224825e-05	0.641163775916806	0.117	0.036	1	0	Odc1	single_nuc
Eif4g1	8.52067976227608e-05	0.542693510121297	0.432	0.246	1	0	Eif4g1	single_nuc
Kcnk5	9.1028327606536e-05	0.544562044814784	0.288	0.137	1	0	Kcnk5	single_nuc
Tcn2	9.27061355834361e-05	0.745362975327567	0.505	0.325	1	0	Tcn2	single_nuc
Plekhh1	9.77977582040216e-05	0.544227516298106	0.189	0.075	1	0	Plekhh1	single_nuc
Cflar	9.81987842815141e-05	0.755120737878065	0.441	0.274	1	0	Cflar	single_nuc
Hsp90ab1	0.000103205345669458	0.696390033292244	0.423	0.243	1	0	Hsp90ab1	single_nuc
Slc7a12	0.000105572403060384	-1.57029581317691	0	0.121	1	0	Slc7a12	single_nuc
Dock1	0.000110360867428754	-1.0542186870076	0.117	0.278	1	0	Dock1	single_nuc
Fah	0.000113472347658032	0.537612346531874	0.189	0.075	1	0	Fah	single_nuc
Alas1	0.000113789196727499	0.657470697678663	0.324	0.171	1	0	Alas1	single_nuc
Mocs2	0.000113964345092638	0.49506221915652	0.171	0.065	1	0	Mocs2	single_nuc
Slc29a3	0.000122567973308744	0.657017978452719	0.126	0.042	1	0	Slc29a3	single_nuc
Tfap2b	0.000123309685376392	-1.04250649067258	0.027	0.168	1	0	Tfap2b	single_nuc
Far1	0.000123775677633807	0.790166715627696	0.351	0.196	1	0	Far1	single_nuc
Lrch1	0.000127020869585019	-0.991646586857838	0.036	0.18	1	0	Lrch1	single_nuc
Rpl13a	0.000130631617584229	0.709231253551306	0.216	0.093	1	0	Rpl13a	single_nuc
Col27a1	0.000136585745648672	0.604127172150791	0.333	0.179	1	0	Col27a1	single_nuc
B3glct	0.000137027837855587	0.692945289705545	0.27	0.136	1	0	B3glct	single_nuc
P3h2	0.000138220980259963	-0.722165915267561	0.414	0.611	1	0	P3h2	single_nuc
Klf13	0.000144729491595095	-1.22464000142734	0.027	0.16	1	0	Klf13	single_nuc
Trdn	0.000149806530128367	0.799450447677281	0.153	0.057	1	0	Trdn	single_nuc
9030617O03Rik	0.000149822051497804	0.719627764986443	0.207	0.092	1	0	9030617O03Rik	single_nuc
Sdk1	0.0001513206273076	-1.21009738766175	0.027	0.161	1	0	Sdk1	single_nuc
Chuk	0.000157453429285952	0.651163241130864	0.297	0.152	1	0	Chuk	single_nuc
Ston2	0.00015792335051303	-1.03447993638772	0.045	0.189	1	0	Ston2	single_nuc
Ppard	0.000158859131782526	-1.09434821355289	0	0.116	1	0	Ppard	single_nuc
Hira	0.000159207118310851	0.619218453541857	0.225	0.101	1	0	Hira	single_nuc
Gm20431	0.000159280911021357	0.626369492213279	0.207	0.09	1	0	Gm20431	single_nuc
Gss	0.000159285725207047	0.572671541553097	0.135	0.047	1	0	Gss	single_nuc
Prkd1	0.000169270335862058	-1.25308219582484	0.045	0.186	1	0	Prkd1	single_nuc
Sema5a	0.000170759665811325	-1.08036730542086	0.108	0.264	1	0	Sema5a	single_nuc
Nxph1	0.000171379988854025	0.743840550413353	0.171	0.07	1	0	Nxph1	single_nuc
Ankib1	0.000172486458897241	0.675397858171911	0.423	0.255	1	0	Ankib1	single_nuc
Aig1	0.000172862860981606	-0.880466205906349	0.045	0.188	1	0	Aig1	single_nuc
Cx3cr1	0.000180560849008444	-1.09176269070156	0.054	0.198	1	0	Cx3cr1	single_nuc
Fli1	0.000180667742938876	-1.21701301215624	0.054	0.193	1	0	Fli1	single_nuc
Cyp2j7	0.000181972858726675	0.527478669630032	0.162	0.062	1	0	Cyp2j7	single_nuc
Glb1l2	0.000182027655988192	0.756387862720122	0.153	0.058	1	0	Glb1l2	single_nuc
Slc35d2	0.000186804785804608	0.571847595401733	0.135	0.047	1	0	Slc35d2	single_nuc
Umod	0.000193312160381696	-1.91832697746958	0.126	0.267	1	0	Umod	single_nuc
Upp2	0.000196042213665135	0.940086308538249	0.351	0.198	1	0	Upp2	single_nuc
Ddx17	0.00019816423639425	0.416390586312875	0.505	0.314	1	0	Ddx17	single_nuc
Tox3	0.000199770976180703	-1.19377308820874	0.009	0.128	1	0	Tox3	single_nuc
Gm26820	0.000200459450789482	0.66300487120536	0.171	0.07	1	0	Gm26820	single_nuc
Tardbp	0.000201257146758089	0.696531526550526	0.324	0.179	1	0	Tardbp	single_nuc
Ttll4	0.000205090022289058	0.614103584195262	0.18	0.073	1	0	Ttll4	single_nuc
Ubxn2a	0.000212915066853215	0.596507158735865	0.198	0.085	1	0	Ubxn2a	single_nuc
Zfp7	0.000213321906575502	-1.02856092050195	0.009	0.127	1	0	Zfp7	single_nuc
Mia3	0.000213628747345823	0.633566750140729	0.252	0.119	1	0	Mia3	single_nuc
Iqcb1	0.000214634744951785	0.543295527228419	0.153	0.057	1	0	Iqcb1	single_nuc
Stard5	0.000217161856758132	0.545896123272536	0.207	0.09	1	0	Stard5	single_nuc
Map2k7	0.000217303074326533	0.560030718098775	0.144	0.053	1	0	Map2k7	single_nuc
A1cf	0.000220128631116392	0.515254402764255	0.333	0.175	1	0	A1cf	single_nuc
Trabd2b	0.000221529796494456	0.538908671896796	0.559	0.385	1	0	Trabd2b	single_nuc
Rbms3	0.000222865821026866	-1.58043883763349	0.072	0.22	1	0	Rbms3	single_nuc
St8sia6	0.000225961079990409	0.53969189753402	0.144	0.053	1	0	St8sia6	single_nuc
Cmbl	0.000232101799493769	0.56243528340761	0.135	0.048	1	0	Cmbl	single_nuc
Nudt4	0.000234448442315784	-1.01487831269268	0.18	0.346	1	0	Nudt4	single_nuc
Fam76a	0.000235652055877904	0.581500067001939	0.135	0.048	1	0	Fam76a	single_nuc
Gm10053	0.000239866465336752	0.661580206044462	0.126	0.044	1	0	Gm10053	single_nuc
Ndufa6	0.000240839461639427	0.619304118374876	0.207	0.092	1	0	Ndufa6	single_nuc
Cyb5a	0.000243872420212387	0.561238440880566	0.252	0.121	1	0	Cyb5a	single_nuc
Ndel1	0.00024596461750793	0.553038068616122	0.351	0.196	1	0	Ndel1	single_nuc
Rhcg	0.000246775793344516	-1.0063605831446	0.027	0.156	1	0	Rhcg	single_nuc
Dnaja1	0.00024840487475088	0.956312519216457	0.261	0.135	1	0	Dnaja1	single_nuc
Rpl38	0.000249747262942457	0.637347530317326	0.126	0.044	1	0	Rpl38	single_nuc
Wdr72	0.000251667226442219	-0.846071644466963	0.117	0.264	1	0	Wdr72	single_nuc
Gas2	0.000253582496985379	0.66972215379051	0.324	0.178	1	0	Gas2	single_nuc
Fkbp5	0.00025393630849962	0.560129557043321	0.378	0.218	1	0	Fkbp5	single_nuc
Gm13075	0.000256838789588708	-1.01904169812606	0.009	0.125	1	0	Gm13075	single_nuc
Nfat5	0.000259587525494811	-0.848131249070244	0.234	0.395	1	0	Nfat5	single_nuc
Itpr2	0.000260706916635665	-0.654551906006259	0.279	0.461	1	0	Itpr2	single_nuc
Hsp90b1	0.000268272421513443	0.674964887896536	0.333	0.196	1	0	Hsp90b1	single_nuc
Prodh	0.000269163530171335	0.631173515073886	0.198	0.088	1	0	Prodh	single_nuc
Dock8	0.000278128168376806	-0.879861820545387	0.153	0.317	1	0	Dock8	single_nuc
Tmem116	0.000279607675308597	-0.782484235761533	0.135	0.308	1	0	Tmem116	single_nuc
Hk1	0.000282841888095305	-0.957132272545191	0.045	0.179	1	0	Hk1	single_nuc
Khk	0.000283318408057559	0.590863871545527	0.198	0.089	1	0	Khk	single_nuc
Tmem229a	0.00028675032057659	0.452377537539401	0.117	0.038	1	0	Tmem229a	single_nuc
Zkscan3	0.000294558734639226	0.659098730303439	0.414	0.25	1	0	Zkscan3	single_nuc
Pcx	0.000305871936424098	0.603817907750458	0.279	0.145	1	0	Pcx	single_nuc
Dock7	0.000318217753037841	-0.915239794542859	0.117	0.276	1	0	Dock7	single_nuc
Wwp1	0.000319249121720368	0.622419661123269	0.369	0.211	1	0	Wwp1	single_nuc
Ccdc171	0.000329227979025628	0.574835573264924	0.207	0.096	1	0	Ccdc171	single_nuc
Skiv2l2	0.000347445920901905	0.557562011185038	0.171	0.071	1	0	Skiv2l2	single_nuc
Gm15788	0.000349568270428078	0.479454634278584	0.108	0.035	1	0	Gm15788	single_nuc
Dzip1	0.000353617912992832	0.628841138081175	0.117	0.039	1	0	Dzip1	single_nuc
2010111I01Rik	0.00035622158809467	-0.879570621238235	0.207	0.37	1	0	2010111I01Rik	single_nuc
Col18a1	0.000356751111768868	-1.33438407543798	0.018	0.134	1	0	Col18a1	single_nuc
Kynu	0.000357435313661849	-1.09562736744862	0.018	0.137	1	0	Kynu	single_nuc
Psma4	0.000357633289861796	0.689497033597612	0.144	0.056	1	0	Psma4	single_nuc
Csgalnact1	0.000361440943473693	0.669273520965728	0.135	0.051	1	0	Csgalnact1	single_nuc
Cdk6	0.000362414539577367	0.614616359864085	0.171	0.072	1	0	Cdk6	single_nuc
Ptma	0.00037356125717273	0.685881528763682	0.198	0.091	1	0	Ptma	single_nuc
Lncpint	0.000376828032742835	-0.992711004739375	0.072	0.214	1	0	Lncpint	single_nuc
Adhfe1	0.000378037830378433	0.601692973552721	0.369	0.213	1	0	Adhfe1	single_nuc
Gulp1	0.000384783740835119	-1.08679848017253	0.018	0.135	1	0	Gulp1	single_nuc
Tmbim4	0.000385070001395169	0.56364989053666	0.225	0.107	1	0	Tmbim4	single_nuc
Btbd3	0.000385210582910909	0.548235104702003	0.171	0.072	1	0	Btbd3	single_nuc
Cpsf7	0.000386880731020147	0.621630259699589	0.225	0.107	1	0	Cpsf7	single_nuc
Rps28	0.000395964601711667	0.555799203972221	0.117	0.04	1	0	Rps28	single_nuc
Kank1	0.000405093695984935	-0.944572801581259	0.162	0.308	1	0	Kank1	single_nuc
Osbpl3	0.000410394357482178	0.586915387131701	0.514	0.357	1	0	Osbpl3	single_nuc
Synj1	0.000413992384467611	0.628934308188786	0.198	0.091	1	0	Synj1	single_nuc
Acat1	0.000421490256437799	0.697432279495526	0.324	0.183	1	0	Acat1	single_nuc
Syn3	0.000438930412221563	0.408324994071854	0.631	0.449	1	0	Syn3	single_nuc
Tubgcp3	0.000442390369370469	0.559486152147375	0.162	0.066	1	0	Tubgcp3	single_nuc
Gucd1	0.000443954570615756	0.601687013922725	0.324	0.181	1	0	Gucd1	single_nuc
BC026585	0.000447201570788742	0.806717858199021	0.198	0.092	1	0	BC026585	single_nuc
Kcnj1	0.000447521424198941	-1.05077576794867	0.027	0.144	1	0	Kcnj1	single_nuc
Gm1976	0.000447917446040886	0.513736473656102	0.198	0.089	1	0	Gm1976	single_nuc
Gm42397	0.000453582334926771	-1.60460642782136	0	0.101	1	0	Gm42397	single_nuc
Pcm1	0.00045574694980688	-0.912249149236597	0.135	0.28	1	0	Pcm1	single_nuc
Nme2	0.000458122180088824	0.530835568442953	0.171	0.072	1	0	Nme2	single_nuc
Pax2	0.000464100197180393	-1.13292299349437	0.099	0.236	1	0	Pax2	single_nuc
Plekhg1	0.000465728377521097	-1.12200028399915	0.036	0.16	1	0	Plekhg1	single_nuc
Tekt3	0.000466742488470178	0.568842282946209	0.108	0.036	1	0	Tekt3	single_nuc
Slc23a1	0.000474768426679454	0.644199130787625	0.288	0.151	1	0	Slc23a1	single_nuc
Tmem72	0.000481642428678846	-1.11051869555801	0.045	0.168	1	0	Tmem72	single_nuc
Hnrnph1	0.000482995917236352	0.532550715172352	0.387	0.235	1	0	Hnrnph1	single_nuc
Psd3	0.000485441170254569	-1.03643903530161	0.036	0.16	1	0	Psd3	single_nuc
Zmiz1	0.000486419213181512	-0.804193976696371	0.135	0.287	1	0	Zmiz1	single_nuc
Esrrg	0.000497841933225222	-0.510136403549398	0.892	0.899	1	0	Esrrg	single_nuc
Bdh2	0.00050358025970044	0.704753689348232	0.216	0.107	1	0	Bdh2	single_nuc
Gcdh	0.000506252830994808	0.77173607041472	0.153	0.064	1	0	Gcdh	single_nuc
Abcg2	0.000516175201336811	0.513191945286074	0.342	0.19	1	0	Abcg2	single_nuc
Clcnkb	0.000516223674772671	-0.934779360595973	0.009	0.115	1	0	Clcnkb	single_nuc
Gm26745	0.000517103644532283	0.577681338891525	0.414	0.249	1	0	Gm26745	single_nuc
Srrt	0.000525577418216314	0.630480686788491	0.162	0.069	1	0	Srrt	single_nuc
Atp5k	0.000526439807596971	0.643087465528246	0.171	0.074	1	0	Atp5k	single_nuc
Fam13a	0.000531437564913799	-0.930775072240545	0.225	0.378	1	0	Fam13a	single_nuc
Magi1	0.00053340794129688	-0.765315196259232	0.342	0.483	1	0	Magi1	single_nuc
Plekha8	0.000535864372269543	0.451211734787262	0.117	0.04	1	0	Plekha8	single_nuc
Vgll4	0.000552576175590735	-0.852398305061001	0.054	0.184	1	0	Vgll4	single_nuc
Prom1	0.000570352737105864	-0.884761340177783	0.036	0.159	1	0	Prom1	single_nuc
Nol7	0.000570523193305144	0.601926726915015	0.117	0.042	1	0	Nol7	single_nuc
Grb7	0.000580341573626894	0.613326692131408	0.117	0.042	1	0	Grb7	single_nuc
Acss3	0.000583529332648486	-0.8691086911395	0.009	0.115	1	0	Acss3	single_nuc
Cttnbp2	0.000599008153795894	-1.06939864153273	0.063	0.19	1	0	Cttnbp2	single_nuc
Eci2	0.000600731942312986	0.630016065182904	0.171	0.075	1	0	Eci2	single_nuc
Gstz1	0.000603751262006734	0.478774642277355	0.261	0.132	1	0	Gstz1	single_nuc
Tanc2	0.000614485419321211	0.438275029839591	0.712	0.553	1	0	Tanc2	single_nuc
Srek1	0.000616422766910771	0.504138094515481	0.495	0.324	1	0	Srek1	single_nuc
Fuca1	0.000618610254536555	0.724968777019641	0.162	0.07	1	0	Fuca1	single_nuc
Asxl3	0.000619386751026373	0.501708562494678	0.18	0.078	1	0	Asxl3	single_nuc
Ptger3	0.000622994808908227	-1.29353042186348	0.027	0.141	1	0	Ptger3	single_nuc
Snf8	0.000636712443938868	0.510114056145352	0.126	0.046	1	0	Snf8	single_nuc
Znrf3	0.000637072202531527	-1.01091335086405	0.072	0.2	1	0	Znrf3	single_nuc
Calml4	0.000649405636904638	0.552680781258103	0.225	0.112	1	0	Calml4	single_nuc
Vwa8	0.000658393936275349	0.68768755597118	0.514	0.398	1	0	Vwa8	single_nuc
Nf1	0.000679731309265077	-0.729361921786289	0.126	0.281	1	0	Nf1	single_nuc
Slc1a5	0.000682346135153491	-0.910821495565086	0.009	0.111	1	0	Slc1a5	single_nuc
Scp2	0.000696466405984294	0.646882092206453	0.315	0.175	1	0	Scp2	single_nuc
Pim3	0.000704008422710748	0.584661431483981	0.207	0.101	1	0	Pim3	single_nuc
Lrrfip1	0.000725970019091717	-0.971397938969361	0.036	0.153	1	0	Lrrfip1	single_nuc
Iqgap1	0.000729594859882093	-0.921191880564636	0.081	0.211	1	0	Iqgap1	single_nuc
Hipk2	0.000743829988557791	-0.809047652824369	0.144	0.299	1	0	Hipk2	single_nuc
Proc	0.000746508387979907	0.583837062416781	0.135	0.054	1	0	Proc	single_nuc
Mitf	0.000756683591911142	-0.973562382175481	0.117	0.251	1	0	Mitf	single_nuc
Bicc1	0.000762834155023378	-0.616165383556694	0.369	0.522	1	0	Bicc1	single_nuc
Aldh2	0.00076897858223804	0.535680001122277	0.207	0.099	1	0	Aldh2	single_nuc
Phf21a	0.0007895831422052	-0.770401658318298	0.18	0.334	1	0	Phf21a	single_nuc
Pde4b	0.0007964960791669	-1.26463638293445	0.045	0.165	1	0	Pde4b	single_nuc
Usp2	0.000807414691844526	0.61980922146879	0.225	0.114	1	0	Usp2	single_nuc
Ext1	0.000809058927096126	-0.79592865143675	0.252	0.406	1	0	Ext1	single_nuc
Myof	0.000881974444158476	-0.897322872687421	0.018	0.123	1	0	Myof	single_nuc
B4galt1	0.000909141706954471	0.505693546075697	0.126	0.048	1	0	B4galt1	single_nuc
Coq8b	0.000928166475118214	0.478888114126865	0.108	0.038	1	0	Coq8b	single_nuc
Ugdh	0.000939069292870753	0.507506024616478	0.135	0.054	1	0	Ugdh	single_nuc
Cacnb2	0.000952265391405451	-1.03076291657098	0.054	0.177	1	0	Cacnb2	single_nuc
Pik3r1	0.000959622122838795	-0.890916444009543	0.054	0.175	1	0	Pik3r1	single_nuc
Mapk14	0.000967676819100397	0.437499866715452	0.378	0.224	1	0	Mapk14	single_nuc
Anln	0.000975034841900042	0.596674989452125	0.216	0.106	1	0	Anln	single_nuc
Slc22a18	0.000990000115695019	0.64131833167666	0.297	0.172	1	0	Slc22a18	single_nuc
Slc4a1ap	0.000994418432460978	0.734671611657502	0.117	0.044	1	0	Slc4a1ap	single_nuc
Them4	0.0010270276482972	0.737201625614884	0.162	0.073	1	0	Them4	single_nuc
Pds5a	0.00108296217153248	-0.776602789242869	0.081	0.211	1	0	Pds5a	single_nuc
Sgpp1	0.00108380666252116	0.525345304529718	0.126	0.049	1	0	Sgpp1	single_nuc
Chka	0.0010925778361003	-0.849793410118431	0.252	0.393	1	0	Chka	single_nuc
Haao	0.00112729638304776	0.606756694997777	0.153	0.067	1	0	Haao	single_nuc
Selenop	0.00112885446954448	0.616089529499637	0.234	0.12	1	0	Selenop	single_nuc
Fbxo7	0.00112923497142396	0.56817183790974	0.171	0.078	1	0	Fbxo7	single_nuc
Enpp3	0.00112972566913116	0.430324554031368	0.144	0.06	1	0	Enpp3	single_nuc
Mturn	0.00112979247718644	0.604465548316678	0.144	0.061	1	0	Mturn	single_nuc
Hsp90aa1	0.0011350650489912	0.669155780469315	0.225	0.115	1	0	Hsp90aa1	single_nuc
Myo9a	0.00115868663550052	-0.688658826537903	0.234	0.388	1	0	Myo9a	single_nuc
Odf2l	0.00116030334851327	0.565519814405334	0.189	0.091	1	0	Odf2l	single_nuc
Slc16a2	0.0011670468881926	0.497704905800908	0.297	0.162	1	0	Slc16a2	single_nuc
Cdr2	0.00117308864168085	0.488251668337801	0.144	0.06	1	0	Cdr2	single_nuc
Gm15581	0.00117640254316207	0.420531761229671	0.117	0.044	1	0	Gm15581	single_nuc
Ppp1r1a	0.00119380725137029	-0.955164040310708	0.045	0.16	1	0	Ppp1r1a	single_nuc
Gk5	0.00121775995333433	0.533570181514575	0.198	0.098	1	0	Gk5	single_nuc
Bckdhb	0.00121935703089914	-0.917800871741432	0.153	0.294	1	0	Bckdhb	single_nuc
Fkbp4	0.00122404736398027	0.449259516292577	0.117	0.044	1	0	Fkbp4	single_nuc
Slc16a5	0.0012419926299479	-1.0898223186709	0.009	0.102	1	0	Slc16a5	single_nuc
Casz1	0.00124820632042054	-0.850473860099014	0.027	0.135	1	0	Casz1	single_nuc
Agbl4	0.00124935630174083	0.586319191942768	0.36	0.225	1	0	Agbl4	single_nuc
Tmem52b	0.00125219973725667	-0.98358419707722	0.072	0.198	1	0	Tmem52b	single_nuc
Mdn1	0.00125589702031893	0.466269733257167	0.162	0.07	1	0	Mdn1	single_nuc
Map3k1	0.00125864290304081	-0.905355686664022	0.054	0.169	1	0	Map3k1	single_nuc
Bmp2k	0.00126435305305939	0.636317585524536	0.117	0.045	1	0	Bmp2k	single_nuc
Rpgrip1l	0.00127050226860148	0.633284788302171	0.108	0.039	1	0	Rpgrip1l	single_nuc
Sgms2	0.00128986074471622	-1.02218682742805	0.045	0.157	1	0	Sgms2	single_nuc
Prr14	0.00129052240807705	0.633379914238603	0.243	0.13	1	0	Prr14	single_nuc
Sorl1	0.00133266470571687	-0.889598395013119	0.045	0.156	1	0	Sorl1	single_nuc
Rcan2	0.00133891037544953	-1.17672807184105	0.009	0.102	1	0	Rcan2	single_nuc
Gm13832	0.00135269980821903	-0.988819853869594	0.009	0.101	1	0	Gm13832	single_nuc
Slc25a37	0.00135296387237287	0.421792904611882	0.108	0.039	1	0	Slc25a37	single_nuc
Ppm1h	0.00139032586513563	-0.641129084712332	0.225	0.376	1	0	Ppm1h	single_nuc
Cox7c	0.0013918182748335	0.549989849025142	0.315	0.18	1	0	Cox7c	single_nuc
Itga6	0.00139881644049291	-0.936424740543344	0.081	0.201	1	0	Itga6	single_nuc
Rbm26	0.00140092155521029	0.568179817997303	0.387	0.249	1	0	Rbm26	single_nuc
Rars2	0.00143022662215444	0.701605672212937	0.243	0.136	1	0	Rars2	single_nuc
Grina	0.00144549927024755	0.541890083457612	0.153	0.067	1	0	Grina	single_nuc
Angpt1	0.00145306919607599	-0.908926583392803	0.054	0.17	1	0	Angpt1	single_nuc
Ptprj	0.00146436837597784	-0.838781791608947	0.234	0.373	1	0	Ptprj	single_nuc
Acp6	0.00146754824552899	0.431348685155999	0.162	0.073	1	0	Acp6	single_nuc
E130102H24Rik	0.00146800288167328	0.697403911929408	0.198	0.1	1	0	E130102H24Rik	single_nuc
Nat8f7	0.00149362776506157	0.495656157726632	0.117	0.045	1	0	Nat8f7	single_nuc
Neu1	0.00149473361702958	0.477319643623735	0.315	0.19	1	0	Neu1	single_nuc
Cyfip2	0.00150274697390639	-1.03186124491766	0.126	0.241	1	0	Cyfip2	single_nuc
Sgpp2	0.00150277136869752	-0.900397501318389	0.036	0.144	1	0	Sgpp2	single_nuc
Acad10	0.00152075541558764	0.590484864536361	0.171	0.079	1	0	Acad10	single_nuc
Vegfa	0.0015233591252234	0.528122589130648	0.396	0.25	1	0	Vegfa	single_nuc
Camk2d	0.00152470908805669	-0.872838524444679	0.081	0.206	1	0	Camk2d	single_nuc
Dlgap4	0.00155739149218829	-0.924129806071179	0.036	0.143	1	0	Dlgap4	single_nuc
Dnase1	0.00156797875028256	0.501067555155436	0.18	0.085	1	0	Dnase1	single_nuc
Alkbh6	0.00159642065956277	0.48852825990047	0.108	0.04	1	0	Alkbh6	single_nuc
Ide	0.0016508616006324	0.568151671155287	0.135	0.057	1	0	Ide	single_nuc
Pdlim5	0.00165151418968055	-0.684885715549403	0.054	0.171	1	0	Pdlim5	single_nuc
Hif1a	0.0016604382626919	-0.814516692059771	0.018	0.115	1	0	Hif1a	single_nuc
Lrp4	0.00167653840073608	0.405061780729506	0.117	0.045	1	0	Lrp4	single_nuc
Ndufb9	0.00173472709412715	0.52801323561044	0.153	0.067	1	0	Ndufb9	single_nuc
Ndufs4	0.00174903734115934	-0.677518871888028	0.09	0.216	1	0	Ndufs4	single_nuc
Ttc36	0.00175761535828796	0.604943962414676	0.117	0.046	1	0	Ttc36	single_nuc
Zfp608	0.0017612562343637	-0.749908552089115	0.072	0.191	1	0	Zfp608	single_nuc
Gls	0.00177485884867329	-0.714330092012139	0.135	0.27	1	0	Gls	single_nuc
Zfp609	0.00177555346455034	-0.651434247587737	0.117	0.25	1	0	Zfp609	single_nuc
Dgkg	0.00179586518770307	0.785445827306031	0.135	0.057	1	0	Dgkg	single_nuc
Iqgap2	0.00179851355903172	-0.858716814479226	0.117	0.246	1	0	Iqgap2	single_nuc
Zranb1	0.00182120282071147	0.573148362721314	0.126	0.052	1	0	Zranb1	single_nuc
Nsd3	0.00182180587934262	0.541050284104869	0.432	0.282	1	0	Nsd3	single_nuc
Desi2	0.00184626981182931	-0.803396789876934	0.081	0.206	1	0	Desi2	single_nuc
Dcun1d2	0.00186348038147486	0.656718809093665	0.153	0.07	1	0	Dcun1d2	single_nuc
Vldlr	0.00187910301703101	0.428276304093498	0.135	0.057	1	0	Vldlr	single_nuc
Vil1	0.00190404279221437	0.462328030997326	0.108	0.04	1	0	Vil1	single_nuc
Entpd4b	0.00190545797508012	0.437845068777175	0.162	0.072	1	0	Entpd4b	single_nuc
Atp8a2	0.00191386175067153	0.540281366398937	0.225	0.118	1	0	Atp8a2	single_nuc
Nos1ap	0.00191925034891087	-0.844776918986393	0.108	0.229	1	0	Nos1ap	single_nuc
Dnajc12	0.00193135311380913	0.500162329961193	0.144	0.064	1	0	Dnajc12	single_nuc
Pex1	0.00194159964091457	0.520755921749957	0.207	0.105	1	0	Pex1	single_nuc
Eef1a1	0.00194449134208388	0.567937985810187	0.225	0.121	1	0	Eef1a1	single_nuc
Slc12a6	0.00195375540931406	0.56149591428344	0.369	0.244	1	0	Slc12a6	single_nuc
Ptdss1	0.00197474040565186	0.602037319516116	0.144	0.063	1	0	Ptdss1	single_nuc
0610040J01Rik	0.00199489425876764	-0.802950096006407	0.18	0.305	1	0	0610040J01Rik	single_nuc
Ttf1	0.00200782477788753	0.431704625389265	0.144	0.062	1	0	Ttf1	single_nuc
Ano6	0.00211736422001061	-0.723204815634469	0.198	0.325	1	0	Ano6	single_nuc
Manba	0.00217354750162079	0.421606349952868	0.351	0.209	1	0	Manba	single_nuc
Slc7a9	0.00217456999569004	0.418044211502966	0.297	0.171	1	0	Slc7a9	single_nuc
4732463B04Rik	0.00219100075558357	0.558671256964906	0.189	0.096	1	0	4732463B04Rik	single_nuc
Myo7a	0.00221483605659861	0.417825631768897	0.216	0.112	1	0	Myo7a	single_nuc
Txn1	0.00225129989825895	0.511188918951373	0.153	0.07	1	0	Txn1	single_nuc
Mettl7b	0.00226044659421868	0.577565269076274	0.126	0.054	1	0	Mettl7b	single_nuc
Arhgap26	0.00227610466225704	0.483078188974293	0.477	0.33	1	0	Arhgap26	single_nuc
Sesn1	0.00229941046114072	-0.707983453533525	0.027	0.126	1	0	Sesn1	single_nuc
Clasp1	0.00233146870540358	-0.68043143669149	0.063	0.179	1	0	Clasp1	single_nuc
Ppcdc	0.00233278837153165	0.421265431378212	0.144	0.063	1	0	Ppcdc	single_nuc
Rps19	0.00235780386416887	0.596116727864807	0.153	0.071	1	0	Rps19	single_nuc
Uqcrq	0.00236042212589661	0.586449646080597	0.153	0.072	1	0	Uqcrq	single_nuc
Cacul1	0.00240497985680993	-0.699505446843267	0.027	0.125	1	0	Cacul1	single_nuc
Thoc7	0.00242525120364281	0.495685584953965	0.207	0.103	1	0	Thoc7	single_nuc
Il7	0.00244898069267069	-0.680350729072492	0.099	0.231	1	0	Il7	single_nuc
Gm26694	0.00247660430341809	0.645315758474216	0.315	0.204	1	0	Gm26694	single_nuc
Safb2	0.00251259299888367	0.478101528917164	0.315	0.184	1	0	Safb2	single_nuc
Shroom3	0.0025330568054746	-0.809389837711048	0.27	0.395	1	0	Shroom3	single_nuc
Idua	0.00256843168064246	0.607451841707002	0.198	0.102	1	0	Idua	single_nuc
Xpc	0.00258006488086874	0.608067205177342	0.108	0.043	1	0	Xpc	single_nuc
Herc1	0.00260570170009393	-0.6810631028863	0.108	0.241	1	0	Herc1	single_nuc
Ppp2r5c	0.00262055895472117	-0.814274236344987	0.045	0.147	1	0	Ppp2r5c	single_nuc
Gm15860	0.00264679676184622	0.537490348150356	0.108	0.042	1	0	Gm15860	single_nuc
Mkl1	0.00264845751403759	-0.621287176074614	0.054	0.161	1	0	Mkl1	single_nuc
Glb1	0.00265195824412618	0.58815489380728	0.288	0.175	1	0	Glb1	single_nuc
Arih1	0.00265417054087124	-0.702945722019149	0.207	0.328	1	0	Arih1	single_nuc
Dtna	0.00266254222502336	-0.795430060534674	0.018	0.108	1	0	Dtna	single_nuc
Erbin	0.00271495539060782	-0.493284981950754	0.198	0.357	1	0	Erbin	single_nuc
Abcc4	0.00273492680456872	-0.726878220126015	0.054	0.16	1	0	Abcc4	single_nuc
Aff1	0.0027470457149013	-0.946220877206368	0.207	0.326	1	0	Aff1	single_nuc
March3	0.00274841751245273	0.587684537778103	0.36	0.227	1	0	March3	single_nuc
Prpf4b	0.0027490503667974	0.57337447837086	0.423	0.288	1	0	Prpf4b	single_nuc
Cytip	0.00282651054404569	-0.739431950362926	0.027	0.121	1	0	Cytip	single_nuc
Zfhx3	0.00282782893247098	-0.922399029949721	0.018	0.106	1	0	Zfhx3	single_nuc
Numb	0.00283721242664671	-0.53619756261428	0.171	0.319	1	0	Numb	single_nuc
Spink1	0.00289291787359096	0.50070379873777	0.306	0.182	1	0	Spink1	single_nuc
Igf1r	0.00289334173162681	0.404178022395745	0.667	0.53	1	0	Igf1r	single_nuc
Ddah1	0.00289888514980201	0.519028895776074	0.342	0.208	1	0	Ddah1	single_nuc
Gclm	0.0029393299531554	0.535994415956998	0.153	0.072	1	0	Gclm	single_nuc
Fmnl2	0.00297940885626303	-0.865496956789258	0.054	0.159	1	0	Fmnl2	single_nuc
Vcp	0.00297994244468247	0.483699772732742	0.171	0.083	1	0	Vcp	single_nuc
Osbpl1a	0.00298417460445975	-0.886740427878624	0.072	0.178	1	0	Osbpl1a	single_nuc
Aldh3a2	0.00299192233942974	0.488009938678471	0.108	0.043	1	0	Aldh3a2	single_nuc
Lnx1	0.00300183866595764	-0.752516168681334	0.018	0.107	1	0	Lnx1	single_nuc
Tmem27	0.00300398967400855	0.493179688917065	0.27	0.155	1	0	Tmem27	single_nuc
Slc35a3	0.00300983827632032	0.59664942548259	0.18	0.09	1	0	Slc35a3	single_nuc
Frk	0.00302001057979086	-0.820216682751473	0.027	0.119	1	0	Frk	single_nuc
Tcf7l2	0.00302002987513106	-0.750267427453447	0.144	0.273	1	0	Tcf7l2	single_nuc
Hacd2	0.00302777078093423	0.501003711881894	0.27	0.156	1	0	Hacd2	single_nuc
Ptpn13	0.00306306296936092	-0.600825189317096	0.252	0.382	1	0	Ptpn13	single_nuc
Ubxn4	0.0030634090223817	0.616198417481288	0.351	0.237	1	0	Ubxn4	single_nuc
Setbp1	0.00310701198281319	-0.690096802277414	0.261	0.395	1	0	Setbp1	single_nuc
Herc3	0.00311003871570178	0.492575962383921	0.252	0.142	1	0	Herc3	single_nuc
Oprm1	0.00311055698095831	-0.95434153762949	0.054	0.157	1	0	Oprm1	single_nuc
Stard8	0.00312329338567333	-0.765747742192672	0.072	0.182	1	0	Stard8	single_nuc
Zfp385b	0.00314890934601387	-0.947165755910727	0.036	0.133	1	0	Zfp385b	single_nuc
Map2k1	0.00317221855897588	-0.742121327157832	0.045	0.146	1	0	Map2k1	single_nuc
Rpl4	0.00317254166422214	0.412881652332425	0.117	0.048	1	0	Rpl4	single_nuc
Gm53	0.00318065524679936	-0.673991352104827	0.018	0.106	1	0	Gm53	single_nuc
BC067074	0.00323429847735039	0.560392406870255	0.153	0.072	1	0	BC067074	single_nuc
Tcea3	0.00326932310553049	0.614762320864598	0.189	0.099	1	0	Tcea3	single_nuc
Scpep1	0.00336165154081205	0.475014676304075	0.117	0.048	1	0	Scpep1	single_nuc
Ccnd3	0.00337503599786457	-0.871253803066027	0.063	0.168	1	0	Ccnd3	single_nuc
Brap	0.00338550904308991	0.503611316218794	0.207	0.109	1	0	Brap	single_nuc
Cdk14	0.00340341321025869	-0.932839732057132	0.036	0.129	1	0	Cdk14	single_nuc
Wnk4	0.00340616036756518	-0.820811619886645	0.072	0.179	1	0	Wnk4	single_nuc
Hoxd3os1	0.00340623307717462	-0.730834062820208	0.027	0.121	1	0	Hoxd3os1	single_nuc
Ksr2	0.0034185500492313	0.489667840935876	0.189	0.099	1	0	Ksr2	single_nuc
Kazn	0.00343051716659333	-0.820735962319752	0.054	0.155	1	0	Kazn	single_nuc
Uvssa	0.00344651860341402	0.53085476489492	0.216	0.117	1	0	Uvssa	single_nuc
Rorc	0.00345496091956927	0.442503950554387	0.135	0.061	1	0	Rorc	single_nuc
Sik3	0.00355742417211767	-0.547319033627224	0.333	0.477	1	0	Sik3	single_nuc
Plcb4	0.00365592125795984	-0.757944834079735	0.027	0.119	1	0	Plcb4	single_nuc
Cycs	0.00366533768521795	0.513421662439661	0.108	0.044	1	0	Cycs	single_nuc
Sft2d1	0.00367550557983792	0.522848355767285	0.117	0.049	1	0	Sft2d1	single_nuc
Dtnbp1	0.00368452365360785	-0.771645521274889	0.045	0.144	1	0	Dtnbp1	single_nuc
Crebrf	0.00372448566633485	0.417515137672302	0.252	0.138	1	0	Crebrf	single_nuc
Gm28035	0.00373321461573877	0.490044334427691	0.135	0.061	1	0	Gm28035	single_nuc
Ccnl2	0.00373476689901112	0.62498177399761	0.396	0.283	1	0	Ccnl2	single_nuc
Myo1e	0.0037640006943927	-0.841148519653688	0.09	0.2	1	0	Myo1e	single_nuc
Cluh	0.00378509295742829	0.600431706661552	0.225	0.126	1	0	Cluh	single_nuc
Gns	0.0037913597372192	0.609448146338032	0.198	0.107	1	0	Gns	single_nuc
Cuedc1	0.00379791786677409	-0.804609565206637	0.045	0.142	1	0	Cuedc1	single_nuc
Nedd4	0.00384524194930514	-0.559226586969303	0.261	0.415	1	0	Nedd4	single_nuc
Cnot6l	0.00386200030565323	-0.701135703580586	0.027	0.118	1	0	Cnot6l	single_nuc
Crot	0.00389417993246092	0.577081772996499	0.27	0.16	1	0	Crot	single_nuc
Ppp1r12a	0.00394152741518824	-0.653595802870942	0.162	0.283	1	0	Ppp1r12a	single_nuc
Usmg5	0.00394354957830301	0.461525595144956	0.207	0.114	1	0	Usmg5	single_nuc
Ywhaz	0.00394809671773356	0.459308916206539	0.18	0.089	1	0	Ywhaz	single_nuc
Map7	0.00395669807735005	0.470148050614089	0.369	0.246	1	0	Map7	single_nuc
Amy1	0.00401530025194497	-0.685435391953873	0.036	0.13	1	0	Amy1	single_nuc
Wipf1	0.00403110193970572	-0.573313590177765	0.018	0.102	1	0	Wipf1	single_nuc
Bcas3	0.0040399441538977	-0.671099297431739	0.27	0.398	1	0	Bcas3	single_nuc
Acsl1	0.00404502265142158	-0.783959112890068	0.135	0.249	1	0	Acsl1	single_nuc
Rasa2	0.0040571287269012	0.606235521055017	0.243	0.143	1	0	Rasa2	single_nuc
Qk	0.00411864177331615	-0.639262098958336	0.135	0.258	1	0	Qk	single_nuc
Lpl	0.00413403579827948	0.67688866864019	0.171	0.085	1	0	Lpl	single_nuc
Gm16685	0.00415454179124773	-0.750575549906514	0.063	0.166	1	0	Gm16685	single_nuc
Kmt2d	0.00415809791379887	-0.794882340339452	0.045	0.139	1	0	Kmt2d	single_nuc
Usp8	0.00419161704993349	0.716739950224203	0.216	0.121	1	0	Usp8	single_nuc
Eml4	0.00428056293410557	-0.779546337060606	0.054	0.151	1	0	Eml4	single_nuc
Tmcc3	0.00430902840767541	-0.773909525085376	0.117	0.236	1	0	Tmcc3	single_nuc
Clic5	0.00430958340976168	0.416741866385378	0.144	0.067	1	0	Clic5	single_nuc
Fbxl7	0.00431991816090092	-1.01210974400253	0.036	0.127	1	0	Fbxl7	single_nuc
Cyp2d12	0.00440296330690019	0.649683281255586	0.108	0.045	1	0	Cyp2d12	single_nuc
Ahcyl2	0.00444884062713953	0.546463827846559	0.523	0.397	1	0	Ahcyl2	single_nuc
Mical3	0.00445585608342255	-0.811532223416045	0.045	0.142	1	0	Mical3	single_nuc
Ttc28	0.00450979724148621	-0.711097081672668	0.018	0.101	1	0	Ttc28	single_nuc
Erlin1	0.00453729769231726	0.471864957815396	0.252	0.142	1	0	Erlin1	single_nuc
St5	0.00454776447570632	-0.711467153926588	0.018	0.1	1	0	St5	single_nuc
Paip1	0.00456729413116945	0.431445169093124	0.162	0.078	1	0	Paip1	single_nuc
Ndufs1	0.00461566479315002	-0.771764684468969	0.063	0.159	1	0	Ndufs1	single_nuc
Ube3a	0.00461976228162043	-0.829702244395073	0.063	0.161	1	0	Ube3a	single_nuc
Cdkal1	0.00467048200954669	-0.593610749563013	0.153	0.282	1	0	Cdkal1	single_nuc
Csrp2	0.00467800478107944	0.412468829262271	0.117	0.049	1	0	Csrp2	single_nuc
Ccdc88a	0.00473612267789518	-0.842683349255198	0.036	0.127	1	0	Ccdc88a	single_nuc
Rufy3	0.00477676170012451	0.607213529215414	0.333	0.225	1	0	Rufy3	single_nuc
Bmp4	0.00477703454866218	0.423883739879543	0.117	0.051	1	0	Bmp4	single_nuc
Pclo	0.00479704823344732	-0.663246431531137	0.126	0.244	1	0	Pclo	single_nuc
Tprkb	0.00479889266433836	0.673633298184197	0.153	0.075	1	0	Tprkb	single_nuc
Stat3	0.00488004747917991	-0.820145143175865	0.09	0.195	1	0	Stat3	single_nuc
Plpp3	0.0048918929154467	-0.650085124326403	0.036	0.129	1	0	Plpp3	single_nuc
Exoc4	0.0049068276612668	-0.453716557616118	0.36	0.495	1	0	Exoc4	single_nuc
Ptk2b	0.00495320174009728	0.492130411169914	0.216	0.12	1	0	Ptk2b	single_nuc
Cept1	0.00503730565267503	-0.750893238968454	0.036	0.123	1	0	Cept1	single_nuc
Spag9	0.00504381464795756	0.433234318414833	0.541	0.404	1	0	Spag9	single_nuc
Atp5j2	0.00505834684547179	0.431075757936996	0.153	0.074	1	0	Atp5j2	single_nuc
Rab24	0.00512154868739703	0.425912267383087	0.153	0.074	1	0	Rab24	single_nuc
Sox6	0.00519222916218391	-0.657745611387328	0.378	0.48	1	0	Sox6	single_nuc
Maml3	0.00521714212053701	-0.83897263257858	0.09	0.199	1	0	Maml3	single_nuc
Abhd14b	0.00526560305348302	0.621141704926151	0.108	0.046	1	0	Abhd14b	single_nuc
Tle4	0.00535414980878427	-0.740061301629775	0.036	0.124	1	0	Tle4	single_nuc
Srsf5	0.00536184955445421	0.404630083109183	0.342	0.222	1	0	Srsf5	single_nuc
Asap1	0.00546544144560488	-0.762779181495723	0.081	0.184	1	0	Asap1	single_nuc
Chst9	0.0055563734150954	-0.881458169447359	0.045	0.136	1	0	Chst9	single_nuc
Chst11	0.00557747646281985	0.425707722367134	0.126	0.056	1	0	Chst11	single_nuc
Ptprm	0.00563629006237745	-0.97424010383897	0.081	0.179	1	0	Ptprm	single_nuc
Hnrnpr	0.0056477163092607	-0.690842470570042	0.027	0.11	1	0	Hnrnpr	single_nuc
Slc22a1	0.00572129266800452	0.50105208119844	0.216	0.125	1	0	Slc22a1	single_nuc
Gm14858	0.00577699890014724	0.648655561776408	0.207	0.116	1	0	Gm14858	single_nuc
Sfi1	0.00581824513414082	0.455708279742027	0.297	0.183	1	0	Sfi1	single_nuc
Spred2	0.0058480789883863	-0.841249446374423	0.081	0.179	1	0	Spred2	single_nuc
Arhgap24	0.00590248615587633	-0.634260432683435	0.396	0.508	1	0	Arhgap24	single_nuc
D630023F18Rik	0.00590682353286704	-0.974321297527638	0.063	0.155	1	0	D630023F18Rik	single_nuc
Garem1	0.00592945511288276	-0.594234887473554	0.09	0.202	1	0	Garem1	single_nuc
Zfp809	0.00604697917537671	0.583940503971049	0.153	0.076	1	0	Zfp809	single_nuc
Senp6	0.0061014391398733	-0.521983345505936	0.198	0.321	1	0	Senp6	single_nuc
Tinag	0.00610532991312153	0.4065353556258	0.45	0.31	1	0	Tinag	single_nuc
Snap23	0.00613605968751742	0.460146025987391	0.216	0.121	1	0	Snap23	single_nuc
Tenm2	0.00617468247046148	-1.27761329039964	0.045	0.134	1	0	Tenm2	single_nuc
Pik3c2g	0.00618652676040501	0.659341717154296	0.396	0.277	1	0	Pik3c2g	single_nuc
Btbd9	0.00619078243730022	-0.572130790257321	0.198	0.312	1	0	Btbd9	single_nuc
Psmd7	0.00619464978049641	0.542485842010979	0.153	0.076	1	0	Psmd7	single_nuc
Ctnna1	0.00622209498263604	-0.684140512344755	0.162	0.272	1	0	Ctnna1	single_nuc
Gatm	0.00622418485654549	-0.741285952990422	0.135	0.245	1	0	Gatm	single_nuc
Map2k6	0.00624195439178507	0.420132493722806	0.261	0.155	1	0	Map2k6	single_nuc
Scaf8	0.0062779145947117	-0.615156979613189	0.117	0.225	1	0	Scaf8	single_nuc
Mroh1	0.00629586533113592	-0.667256363868617	0.027	0.108	1	0	Mroh1	single_nuc
Zmym6	0.00632199683854927	0.45108153227028	0.171	0.089	1	0	Zmym6	single_nuc
Galnt3	0.00633154037216027	0.52565376124539	0.162	0.084	1	0	Galnt3	single_nuc
Clk4	0.00645063418083847	0.520899388114458	0.288	0.186	1	0	Clk4	single_nuc
Arfgef1	0.00648507233131225	-0.719222370172827	0.117	0.225	1	0	Arfgef1	single_nuc
Trim33	0.00657561910189049	-0.719609505898936	0.072	0.171	1	0	Trim33	single_nuc
Nufip2	0.00657617648021136	0.542947971365508	0.297	0.19	1	0	Nufip2	single_nuc
Nfkb1	0.00662509440904827	-0.694030864573051	0.063	0.163	1	0	Nfkb1	single_nuc
Fam193a	0.00669494735956237	-0.624239471081177	0.126	0.24	1	0	Fam193a	single_nuc
Pank1	0.00673757048632868	0.540627411446619	0.243	0.141	1	0	Pank1	single_nuc
1700109H08Rik	0.00675001739757643	0.501467037689938	0.117	0.053	1	0	1700109H08Rik	single_nuc
Spp1	0.00675786258765845	-0.672974938405533	0.045	0.137	1	0	Spp1	single_nuc
Sytl2	0.00683900466733589	-0.765689109386273	0.027	0.107	1	0	Sytl2	single_nuc
Prosc	0.0068526201322351	0.540731709638853	0.144	0.071	1	0	Prosc	single_nuc
Akirin2	0.00694193047961333	0.491365585896458	0.117	0.053	1	0	Akirin2	single_nuc
Atxn7l1	0.00709395511767091	0.457489837843678	0.27	0.164	1	0	Atxn7l1	single_nuc
Malt1	0.0072577397433972	0.615619178485161	0.18	0.1	1	0	Malt1	single_nuc
Pgap1	0.00737789089066856	-0.789558105152055	0.036	0.117	1	0	Pgap1	single_nuc
Ndufb3	0.00738411371032708	0.485320319164222	0.108	0.047	1	0	Ndufb3	single_nuc
Chordc1	0.00745840442905444	0.600506814074591	0.135	0.066	1	0	Chordc1	single_nuc
Ppp2r5a	0.00746637811435112	-0.689930295642211	0.099	0.204	1	0	Ppp2r5a	single_nuc
Psmc1	0.00748435038639388	0.538289085404744	0.144	0.071	1	0	Psmc1	single_nuc
Trim2	0.00751460676039675	-0.651629665676265	0.108	0.215	1	0	Trim2	single_nuc
Epb41l1	0.00752377072245744	-0.689240807998941	0.063	0.159	1	0	Epb41l1	single_nuc
Nedd8	0.00755261653507209	0.493331992894208	0.108	0.047	1	0	Nedd8	single_nuc
Cnot2	0.00759497112534125	-0.727651570848191	0.045	0.134	1	0	Cnot2	single_nuc
Met	0.00759945862328259	0.406363482254362	0.342	0.226	1	0	Met	single_nuc
Pik3r3	0.00766717056707539	-0.525289267570042	0.027	0.108	1	0	Pik3r3	single_nuc
Rplp1	0.00771675661559408	0.405493581591353	0.162	0.081	1	0	Rplp1	single_nuc
Mbd5	0.00772798046108634	-0.667690917403637	0.225	0.328	1	0	Mbd5	single_nuc
Nedd9	0.00774915432699225	-0.768058138552076	0.099	0.2	1	0	Nedd9	single_nuc
Blmh	0.00778051144294087	0.439837282773079	0.153	0.078	1	0	Blmh	single_nuc
Stxbp3	0.00778348578337833	-0.786630833349097	0.045	0.13	1	0	Stxbp3	single_nuc
Fbxo9	0.00779649402617779	0.432629963719744	0.126	0.06	1	0	Fbxo9	single_nuc
Svil	0.00790325003366734	-0.75850245160239	0.045	0.129	1	0	Svil	single_nuc
Mpv17l	0.00798943016885757	0.413071958793469	0.207	0.118	1	0	Mpv17l	single_nuc
Kcnc3	0.00803575687483683	0.464888721893879	0.144	0.072	1	0	Kcnc3	single_nuc
Appl1	0.00805785740904999	-0.475422355465983	0.036	0.125	1	0	Appl1	single_nuc
4930402H24Rik	0.00812790542948082	-0.421773492458732	0.423	0.562	1	0	4930402H24Rik	single_nuc
Ssh2	0.00816355932772801	-0.63374177538313	0.306	0.404	1	0	Ssh2	single_nuc
Elovl6	0.0081886640717316	-0.691969429402186	0.036	0.118	1	0	Elovl6	single_nuc
Raph1	0.00821849689709376	-0.827182622710851	0.045	0.135	1	0	Raph1	single_nuc
Macrod1	0.00826673916689362	-0.649533301219056	0.144	0.255	1	0	Macrod1	single_nuc
Akr1a1	0.00833837098444536	0.448708757071923	0.387	0.262	1	0	Akr1a1	single_nuc
Rad21	0.00837701912354709	0.400872951372299	0.198	0.109	1	0	Rad21	single_nuc
Ap1s3	0.0084560107446308	-0.618572760698184	0.027	0.105	1	0	Ap1s3	single_nuc
Slc2a13	0.00846143163273902	-0.906224524730349	0.027	0.103	1	0	Slc2a13	single_nuc
Anks1	0.00849228660144449	-0.647429469303809	0.081	0.177	1	0	Anks1	single_nuc
Pde8b	0.00849933279253752	-0.784403690445498	0.027	0.106	1	0	Pde8b	single_nuc
Cct6a	0.0085197129059734	0.435585966431513	0.108	0.048	1	0	Cct6a	single_nuc
3830406C13Rik	0.00853956435014566	0.494801774818257	0.135	0.066	1	0	3830406C13Rik	single_nuc
Tmem87b	0.00862040634768832	0.461622926316976	0.162	0.085	1	0	Tmem87b	single_nuc
Gria3	0.00870415818124184	0.57576665997563	0.27	0.174	1	0	Gria3	single_nuc
Acsm5	0.00876681505425407	0.446771418913285	0.198	0.111	1	0	Acsm5	single_nuc
Sult1d1	0.00878464650916214	0.501670837095315	0.252	0.152	1	0	Sult1d1	single_nuc
Il15	0.00884830055029718	0.523902990792693	0.189	0.106	1	0	Il15	single_nuc
Smad3	0.00906396015912276	-0.630623206609447	0.045	0.13	1	0	Smad3	single_nuc
Pakap	0.0091141486040397	-0.794602902914469	0.189	0.287	1	0	Pakap	single_nuc
Tulp3	0.00925225781898495	0.540610374580993	0.252	0.161	1	0	Tulp3	single_nuc
Dennd3	0.00933117764660898	0.451751821856256	0.207	0.118	1	0	Dennd3	single_nuc
Cdcp1	0.00934821867501798	0.47809774516853	0.198	0.11	1	0	Cdcp1	single_nuc
Zfp326	0.00938381351198732	0.413078059527414	0.126	0.061	1	0	Zfp326	single_nuc
Tbc1d4	0.00944757546184236	-0.829280737799662	0.054	0.138	1	0	Tbc1d4	single_nuc
Cir1	0.00964537074436243	0.551996468846322	0.162	0.088	1	0	Cir1	single_nuc
Tpk1	0.00976496865619532	0.556765191563344	0.36	0.249	1	0	Tpk1	single_nuc
Arhgap32	0.00977028413919242	0.600281608819881	0.306	0.206	1	0	Arhgap32	single_nuc
Map3k20	0.00978954854594369	-0.611506800413925	0.027	0.105	1	0	Map3k20	single_nuc
Lrrk2	0.00980798137248841	0.413215098622386	0.459	0.339	1	0	Lrrk2	single_nuc
Tpt1	0.00990266131859603	0.473998851881544	0.117	0.055	1	0	Tpt1	single_nuc
Nrip1	0.00999231527805718	-0.660720212518317	0.126	0.227	1	0	Nrip1	single_nuc
Mmp13	1.03634311628482e-25	2.07745218010794	0.111	0	1.92106923465717e-21	1	Mmp13	single_nuc
Rarres2	1.03634311628482e-25	1.05209400329029	0.111	0	1.92106923465717e-21	1	Rarres2	single_nuc
Fancd2os	1.03634311628482e-25	1.05209400329029	0.111	0	1.92106923465717e-21	1	Fancd2os	single_nuc
Clrn1	1.03634311628482e-25	1.01995440268317	0.111	0	1.92106923465717e-21	1	Clrn1	single_nuc
Ccdc116	1.03634311628482e-25	1.00595166077027	0.111	0	1.92106923465717e-21	1	Ccdc116	single_nuc
1700061J23Rik	1.03634311628482e-25	1.00595166077027	0.111	0	1.92106923465717e-21	1	1700061J23Rik	single_nuc
Gm21671	1.03634311628482e-25	1.00595166077027	0.111	0	1.92106923465717e-21	1	Gm21671	single_nuc
Pcdhb7	1.03634311628482e-25	1.00595166077027	0.111	0	1.92106923465717e-21	1	Pcdhb7	single_nuc
Nsl1	1.03634311628482e-25	0.98035581045198	0.111	0	1.92106923465717e-21	1	Nsl1	single_nuc
Hmmr	1.03634311628482e-25	0.98035581045198	0.111	0	1.92106923465717e-21	1	Hmmr	single_nuc
Fibin	1.03634311628482e-25	0.98035581045198	0.111	0	1.92106923465717e-21	1	Fibin	single_nuc
Wisp3	1.03634311628482e-25	0.98035581045198	0.111	0	1.92106923465717e-21	1	Wisp3	single_nuc
Wdr5b	1.03634311628482e-25	0.966845946640785	0.111	0	1.92106923465717e-21	1	Wdr5b	single_nuc
Cldn14	1.03634311628482e-25	0.920261834086041	0.111	0	1.92106923465717e-21	1	Cldn14	single_nuc
Gm14406	1.03634311628482e-25	0.89892645009831	0.111	0	1.92106923465717e-21	1	Gm14406	single_nuc
Calr4	1.03634311628482e-25	0.89892645009831	0.111	0	1.92106923465717e-21	1	Calr4	single_nuc
F11	1.03634311628482e-25	0.89892645009831	0.111	0	1.92106923465717e-21	1	F11	single_nuc
Gm21994	1.03634311628482e-25	0.878091251480593	0.111	0	1.92106923465717e-21	1	Gm21994	single_nuc
Toporsos	1.53566033629488e-20	1.95087148738187	0.222	0.003	2.84665356538983e-16	1	Toporsos	single_nuc
Hyal2	2.02465757247096e-16	2.16125999911313	0.333	0.011	3.75310774208942e-12	1	Hyal2	single_nuc
Ckap2	1.89168206489006e-13	1.5458047844039	0.111	0.001	3.50661104368670e-09	1	Ckap2	single_nuc
Endog	1.89168206489006e-13	1.04357080219343	0.111	0.001	3.50661104368670e-09	1	Endog	single_nuc
Gm15624	1.89168206489006e-13	1.04312443350865	0.111	0.001	3.50661104368670e-09	1	Gm15624	single_nuc
Psma8	1.89168206489006e-13	1.0419067604218	0.111	0.001	3.50661104368670e-09	1	Psma8	single_nuc
Apoc2	1.89168206489006e-13	1.01229247717909	0.111	0.001	3.50661104368670e-09	1	Apoc2	single_nuc
L3mbtl1	1.89168206489006e-13	1.00791345156535	0.111	0.001	3.50661104368670e-09	1	L3mbtl1	single_nuc
Gm27175	1.89168206489006e-13	0.998337821746661	0.111	0.001	3.50661104368670e-09	1	Gm27175	single_nuc
Tmem129	1.89168206489006e-13	0.993159493227996	0.111	0.001	3.50661104368670e-09	1	Tmem129	single_nuc
Neil3	1.89168206489006e-13	0.972765789031962	0.111	0.001	3.50661104368670e-09	1	Neil3	single_nuc
Glra1	1.89168206489006e-13	0.972516471731137	0.111	0.001	3.50661104368670e-09	1	Glra1	single_nuc
Gm15735	1.89168206489006e-13	0.912703338635997	0.111	0.001	3.50661104368670e-09	1	Gm15735	single_nuc
Gm22933	1.89168206489006e-13	0.912616004755667	0.111	0.001	3.50661104368670e-09	1	Gm22933	single_nuc
Steap1	1.89168206489006e-13	0.910971725208036	0.111	0.001	3.50661104368670e-09	1	Steap1	single_nuc
Gm26445	1.89168206489006e-13	0.870205200390877	0.111	0.001	3.50661104368670e-09	1	Gm26445	single_nuc
Nyx	1.89168206489006e-13	0.8693793299966	0.111	0.001	3.50661104368670e-09	1	Nyx	single_nuc
Ppm1j	2.11601759691992e-13	0.991818217267762	0.111	0.001	3.92246181941045e-09	1	Ppm1j	single_nuc
4931415C17Rik	2.11601759691992e-13	0.962416999425786	0.111	0.001	3.92246181941045e-09	1	4931415C17Rik	single_nuc
Gm26659	2.11601759691992e-13	0.908170880320089	0.111	0.001	3.92246181941045e-09	1	Gm26659	single_nuc
Zfp345	2.11601759691992e-13	0.906881807489592	0.111	0.001	3.92246181941045e-09	1	Zfp345	single_nuc
Gabbr2	2.11601759691992e-13	0.906017760099878	0.111	0.001	3.92246181941045e-09	1	Gabbr2	single_nuc
Gm16552	2.11601759691992e-13	0.886430745587243	0.111	0.001	3.92246181941045e-09	1	Gm16552	single_nuc
Shisa7	4.03445659320989e-13	1.28292751414868	0.222	0.006	7.47867218683317e-09	1	Shisa7	single_nuc
Zfp213	2.51633384159007e-09	1.52460074690542	0.111	0.002	4.66452804215551e-05	1	Zfp213	single_nuc
Faddos	2.51633384159007e-09	1.45340859819991	0.111	0.002	4.66452804215551e-05	1	Faddos	single_nuc
Bend6	2.51633384159007e-09	1.03095160820519	0.111	0.002	4.66452804215551e-05	1	Bend6	single_nuc
Yif1b	2.51633384159007e-09	0.987291721813677	0.111	0.002	4.66452804215551e-05	1	Yif1b	single_nuc
Fam198b	2.51633384159007e-09	0.963434251332711	0.111	0.002	4.66452804215551e-05	1	Fam198b	single_nuc
Cdc25c	2.51633384159007e-09	0.962881288706987	0.111	0.002	4.66452804215551e-05	1	Cdc25c	single_nuc
Pard6a	2.51633384159007e-09	0.961640828450425	0.111	0.002	4.66452804215551e-05	1	Pard6a	single_nuc
Bub1	2.51633384159007e-09	0.959534107762198	0.111	0.002	4.66452804215551e-05	1	Bub1	single_nuc
4930461G14Rik	2.51633384159007e-09	0.949378915168579	0.111	0.002	4.66452804215551e-05	1	4930461G14Rik	single_nuc
Ppef1	2.51633384159007e-09	0.945990440439318	0.111	0.002	4.66452804215551e-05	1	Ppef1	single_nuc
Celf6	2.51633384159007e-09	0.900280262438259	0.111	0.002	4.66452804215551e-05	1	Celf6	single_nuc
Gm14505	2.51633384159007e-09	0.882427788234479	0.111	0.002	4.66452804215551e-05	1	Gm14505	single_nuc
Gm527	2.51633384159007e-09	0.861711730026764	0.111	0.002	4.66452804215551e-05	1	Gm527	single_nuc
Slfn8	2.71184857276432e-09	1.01117575005519	0.111	0.002	5.02695369933322e-05	1	Slfn8	single_nuc
Laptm5	2.71184857276432e-09	0.992896339935372	0.111	0.002	5.02695369933322e-05	1	Laptm5	single_nuc
Psmb8	2.71184857276432e-09	0.977960447036019	0.111	0.002	5.02695369933322e-05	1	Psmb8	single_nuc
Nek2	2.71184857276432e-09	0.955223100292713	0.111	0.002	5.02695369933322e-05	1	Nek2	single_nuc
Emilin1	2.71184857276432e-09	0.873816919987386	0.111	0.002	5.02695369933322e-05	1	Emilin1	single_nuc
Gm16157	2.71184857276432e-09	0.855216097336745	0.111	0.002	5.02695369933322e-05	1	Gm16157	single_nuc
C630028M04Rik	2.92212736965309e-09	0.89234923036977	0.111	0.002	5.41674750512593e-05	1	C630028M04Rik	single_nuc
Tmprss15	2.92212736965309e-09	0.853731889579834	0.111	0.002	5.41674750512593e-05	1	Tmprss15	single_nuc
Lrwd1	4.76500612756145e-09	1.91516789541538	0.222	0.01	8.83289185866066e-05	1	Lrwd1	single_nuc
Mctp1	2.32063258357109e-08	1.57308874438506	0.333	0.025	0.000430175662016572	1	Mctp1	single_nuc
Prc1	2.43199646215103e-08	1.37976775641191	0.222	0.011	0.000450819184188937	1	Prc1	single_nuc
Dynlt1a	2.78510104746635e-08	1.32960251384949	0.222	0.011	0.000516274181168838	1	Dynlt1a	single_nuc
Creld2	7.41913847684809e-08	1.43844435058822	0.222	0.012	0.00137528569945333	1	Creld2	single_nuc
Cyp2a4	8.15693520872508e-08	1.44245009087013	0.222	0.012	0.00151205107964137	1	Cyp2a4	single_nuc
Icmt	8.68775589682328e-08	1.40873018870952	0.222	0.012	0.00161044931059413	1	Icmt	single_nuc
Top3a	9.54719692729224e-08	1.35307515096488	0.222	0.012	0.00176976389441216	1	Top3a	single_nuc
2210418O10Rik	2.26577133443656e-07	1.40778224702654	0.222	0.013	0.00420006032264505	1	2210418O10Rik	single_nuc
Bap1	2.33356892455957e-07	1.33763162076484	0.222	0.013	0.00432573671545607	1	Bap1	single_nuc
Bco2	2.5489289665525e-07	1.22471397817326	0.222	0.013	0.00472494962529838	1	Bco2	single_nuc
Tmem176a	2.86015079381454e-07	1.65451526041266	0.333	0.03	0.00530186152649402	1	Tmem176a	single_nuc
Slc25a22	3.02282227742816e-07	0.747427518164939	0.111	0.003	0.00560340565566858	1	Slc25a22	single_nuc
Cldn15	3.02284289261845e-07	1.57922528162951	0.111	0.003	0.00560344387004682	1	Cldn15	single_nuc
Gm16897	3.02284289261845e-07	1.57511802827339	0.111	0.003	0.00560344387004682	1	Gm16897	single_nuc
A330069E16Rik	3.02284289261845e-07	1.56406588471593	0.111	0.003	0.00560344387004682	1	A330069E16Rik	single_nuc
Aspm	3.02284289261845e-07	1.5339332709903	0.111	0.003	0.00560344387004682	1	Aspm	single_nuc
5830454E08Rik	3.02284289261845e-07	1.02261388353154	0.111	0.003	0.00560344387004682	1	5830454E08Rik	single_nuc
Asb2	3.02284289261845e-07	1.01848805819808	0.111	0.003	0.00560344387004682	1	Asb2	single_nuc
Gm5087	3.02284289261845e-07	0.993115274887757	0.111	0.003	0.00560344387004682	1	Gm5087	single_nuc
Dclk1	3.02284289261845e-07	0.979640264424474	0.111	0.003	0.00560344387004682	1	Dclk1	single_nuc
Zfp784	3.02284289261845e-07	0.851452897263755	0.111	0.003	0.00560344387004682	1	Zfp784	single_nuc
Crybg2	3.10900871590803e-07	0.985063466511526	0.111	0.003	0.00576316945667872	1	Crybg2	single_nuc
Kif20a	3.19758714417019e-07	0.948474091252153	0.111	0.003	0.00592736728914829	1	Kif20a	single_nuc
Rgsl1	3.19758714417019e-07	0.946986824812291	0.111	0.003	0.00592736728914829	1	Rgsl1	single_nuc
Zc3h10	3.19758714417019e-07	0.94380488844138	0.111	0.003	0.00592736728914829	1	Zc3h10	single_nuc
AI413582	3.19758714417019e-07	0.879402840395279	0.111	0.003	0.00592736728914829	1	AI413582	single_nuc
Gm13307	3.19758714417019e-07	0.872837185743631	0.111	0.003	0.00592736728914829	1	Gm13307	single_nuc
Gpr162	3.19758714417019e-07	0.864685023326623	0.111	0.003	0.00592736728914829	1	Gpr162	single_nuc
Tmem181c-ps	3.19758714417019e-07	0.848644235888937	0.111	0.003	0.00592736728914829	1	Tmem181c-ps	single_nuc
Mterf4	3.38206462761893e-07	0.736170043382082	0.111	0.003	0.00626933320021721	1	Mterf4	single_nuc
A330032B11Rik	3.57679558275363e-07	0.738021666698848	0.111	0.003	0.0066303059717504	1	A330032B11Rik	single_nuc
Nr4a1	3.57679558275363e-07	0.730797642302269	0.111	0.003	0.0066303059717504	1	Nr4a1	single_nuc
Arap3	5.55003187646485e-07	1.87292681035724	0.222	0.014	0.0102880940894029	1	Arap3	single_nuc
Klhdc8b	6.03017396729513e-07	1.43161591123497	0.222	0.014	0.011178133483175	1	Klhdc8b	single_nuc
Fam189a1	6.19893939375573e-07	1.38186996331976	0.222	0.014	0.011490973954205	1	Fam189a1	single_nuc
Ptk2b.1	7.48531063288982e-07	1.96033931616149	0.667	0.126	0.0138755203201879	1	Ptk2b	single_nuc
Atxn7l3b	7.53999956694519e-07	2.22040192880696	0.444	0.059	0.0139768971972463	1	Atxn7l3b	single_nuc
Tsfm	8.35966808379687e-07	1.55111078130982	0.333	0.032	0.0154963167269343	1	Tsfm	single_nuc
Mterf3	2.13822509089967e-06	1.49311715333229	0.333	0.034	0.0396362785100072	1	Mterf3	single_nuc
Sectm1b	3.58544598833936e-06	1.59348463438343	0.222	0.016	0.0664634122858467	1	Sectm1b	single_nuc
Usp42	4.14721687891837e-06	1.275695926523	0.222	0.016	0.0768769592845099	1	Usp42	single_nuc
Ifi207	5.47771671664522e-06	2.02107509034873	0.111	0.004	0.101540434776452	1	Ifi207	single_nuc
Cenph	5.47771671664522e-06	1.51975295909042	0.111	0.004	0.101540434776452	1	Cenph	single_nuc
Thsd1	5.47771671664522e-06	1.49615448458086	0.111	0.004	0.101540434776452	1	Thsd1	single_nuc
Dleu7	5.47771671664522e-06	1.41043728969532	0.111	0.004	0.101540434776452	1	Dleu7	single_nuc
Nova1	5.47771671664522e-06	1.36954618319315	0.111	0.004	0.101540434776452	1	Nova1	single_nuc
Gchfr	5.47771671664522e-06	1.01149049909542	0.111	0.004	0.101540434776452	1	Gchfr	single_nuc
Mdga1	5.47771671664522e-06	1.00667595780763	0.111	0.004	0.101540434776452	1	Mdga1	single_nuc
Myct1	5.47771671664522e-06	0.971493631749393	0.111	0.004	0.101540434776452	1	Myct1	single_nuc
Gm26860	5.47771671664522e-06	0.965598066300355	0.111	0.004	0.101540434776452	1	Gm26860	single_nuc
Epha10	5.47771671664522e-06	0.963480611066926	0.111	0.004	0.101540434776452	1	Epha10	single_nuc
Gm14085	5.47771671664522e-06	0.940044928669289	0.111	0.004	0.101540434776452	1	Gm14085	single_nuc
Aox2	5.47771671664522e-06	0.881249134795057	0.111	0.004	0.101540434776452	1	Aox2	single_nuc
Igsf9	5.47771671664522e-06	0.861846242185419	0.111	0.004	0.101540434776452	1	Igsf9	single_nuc
Selplg	5.72993490610364e-06	0.985004264553553	0.111	0.004	0.106215803354443	1	Selplg	single_nuc
Mroh2a	5.72993490610364e-06	0.942178870246417	0.111	0.004	0.106215803354443	1	Mroh2a	single_nuc
Stk33	5.72993490610364e-06	0.937079978951116	0.111	0.004	0.106215803354443	1	Stk33	single_nuc
C330013E15Rik	5.72993490610364e-06	0.92727462958134	0.111	0.004	0.106215803354443	1	C330013E15Rik	single_nuc
Ubxn10	5.72993490610364e-06	0.733295951474162	0.111	0.004	0.106215803354443	1	Ubxn10	single_nuc
Etaa1os	5.72993490610364e-06	0.730492818895296	0.111	0.004	0.106215803354443	1	Etaa1os	single_nuc
Psat1	5.99324726333331e-06	0.835303820931036	0.111	0.004	0.11109682452041	1	Psat1	single_nuc
Anxa9	6.55502563767743e-06	0.711598164328921	0.111	0.004	0.121510510245627	1	Anxa9	single_nuc
Zfp788	1.25834150659875e-05	1.25970508145485	0.222	0.018	0.23325876507821	1	Zfp788	single_nuc
Thoc7.1	1.32828518224585e-05	1.73069249486802	0.556	0.111	0.246224224232913	1	Thoc7	single_nuc
Smlr1	1.6789342378363e-05	1.83098273271498	0.222	0.019	0.311224039667715	1	Smlr1	single_nuc
Lrrc19	1.71468438210086e-05	1.83094160370356	0.222	0.019	0.317851043910036	1	Lrrc19	single_nuc
Pomp	1.86507175324009e-05	1.38741911566997	0.222	0.019	0.345728350898115	1	Pomp	single_nuc
Usmg5.1	2.9202186938047e-05	2.3950030358863	0.556	0.12	0.541320939270577	1	Usmg5	single_nuc
Rbbp9	3.46089081153566e-05	1.28945573965946	0.222	0.02	0.641545329734365	1	Rbbp9	single_nuc
Brdt	3.60122682181087e-05	1.294001560494	0.222	0.02	0.66755941595908	1	Brdt	single_nuc
Gpr75	3.83898662186556e-05	1.3850151224283	0.111	0.005	0.711632950095219	1	Gpr75	single_nuc
4930526L06Rik	3.83898662186556e-05	1.00049690771206	0.111	0.005	0.711632950095219	1	4930526L06Rik	single_nuc
Gm5117	3.83898662186556e-05	0.957376824493312	0.111	0.005	0.711632950095219	1	Gm5117	single_nuc
Ydjc	3.83898662186556e-05	0.954549318480789	0.111	0.005	0.711632950095219	1	Ydjc	single_nuc
Scml2	3.83898662186556e-05	0.936192825696969	0.111	0.005	0.711632950095219	1	Scml2	single_nuc
Tpx2	3.83898662186556e-05	0.935854030656122	0.111	0.005	0.711632950095219	1	Tpx2	single_nuc
Tubgcp2	3.83898662186556e-05	0.930590389191456	0.111	0.005	0.711632950095219	1	Tubgcp2	single_nuc
Nhlrc3	3.97608560365049e-05	1.18023853879421	0.222	0.02	0.737046988348691	1	Nhlrc3	single_nuc
Phf11b	3.98590575784626e-05	0.998046901733625	0.111	0.005	0.738867350331962	1	Phf11b	single_nuc
Ankfn1	3.98590575784626e-05	0.994506443959895	0.111	0.005	0.738867350331962	1	Ankfn1	single_nuc
Tor2a	3.98590575784626e-05	0.991561137382321	0.111	0.005	0.738867350331962	1	Tor2a	single_nuc
AY074887	3.98590575784626e-05	0.951989967887344	0.111	0.005	0.738867350331962	1	AY074887	single_nuc
Serpinb8	3.98590575784626e-05	0.931551160825591	0.111	0.005	0.738867350331962	1	Serpinb8	single_nuc
Pin1	3.98590575784626e-05	0.91204016123256	0.111	0.005	0.738867350331962	1	Pin1	single_nuc
Zfp105	3.98590575784626e-05	0.908792097870059	0.111	0.005	0.738867350331962	1	Zfp105	single_nuc
Doc2b	3.98590575784626e-05	0.874120442159724	0.111	0.005	0.738867350331962	1	Doc2b	single_nuc
Efcc1	3.98590575784626e-05	0.868266567933271	0.111	0.005	0.738867350331962	1	Efcc1	single_nuc
Gm13262	3.98590575784626e-05	0.867404671765434	0.111	0.005	0.738867350331962	1	Gm13262	single_nuc
Gpat2	3.98590575784626e-05	0.851937879504926	0.111	0.005	0.738867350331962	1	Gpat2	single_nuc
Cenpe	4.13815058033571e-05	0.903789003930366	0.111	0.005	0.76708897307683	1	Cenpe	single_nuc
Gm14257	4.13815058033571e-05	0.855148231675659	0.111	0.005	0.76708897307683	1	Gm14257	single_nuc
Nek10	4.13815058033571e-05	0.845230429172444	0.111	0.005	0.76708897307683	1	Nek10	single_nuc
F2rl2	4.13815058033571e-05	0.839504735850733	0.111	0.005	0.76708897307683	1	F2rl2	single_nuc
Irf2bp1	4.29590228969911e-05	0.865579623734216	0.111	0.005	0.796331407441524	1	Irf2bp1	single_nuc
Dnaaf2	4.29590228969911e-05	0.856010387070705	0.111	0.005	0.796331407441524	1	Dnaaf2	single_nuc
Tada2b	4.29590228969911e-05	0.818689792744442	0.111	0.005	0.796331407441524	1	Tada2b	single_nuc
Zfp954	4.29590228969911e-05	0.708338148200256	0.111	0.005	0.796331407441524	1	Zfp954	single_nuc
Efcab12	4.48714737526438e-05	1.97856257675767	0.222	0.021	0.831782508952759	1	Efcab12	single_nuc
Ttc33	5.22939761011388e-05	1.28339396911582	0.222	0.021	0.969373434986811	1	Ttc33	single_nuc
Hax1	5.75087612688744e-05	1.21900914146559	0.222	0.021	1	1	Hax1	single_nuc
Gm13830	5.97295371379834e-05	1.27156069432539	0.222	0.021	1	1	Gm13830	single_nuc
Dnajc14	6.26197465588657e-05	1.19764501128798	0.222	0.021	1	1	Dnajc14	single_nuc
Dcaf13	6.32135147805323e-05	1.19424303945253	0.222	0.021	1	1	Dcaf13	single_nuc
Ilf3	7.51138640557726e-05	1.74887461214363	0.333	0.049	1	1	Ilf3	single_nuc
Cib1	7.78175841238294e-05	1.28437165708122	0.222	0.022	1	1	Cib1	single_nuc
Zdhhc6	9.29226086678934e-05	1.71158980135165	0.444	0.087	1	1	Zdhhc6	single_nuc
Hmcn1	9.33355198808303e-05	1.15982455667382	0.222	0.022	1	1	Hmcn1	single_nuc
Nhej1	0.000104004040073892	1.12701445249131	0.222	0.022	1	1	Nhej1	single_nuc
Adsl	0.000108387394717567	1.29119567711714	0.222	0.023	1	1	Adsl	single_nuc
Lap3.1	0.000117027006102688	1.46904761409579	0.333	0.05	1	1	Lap3	single_nuc
Gm26534	0.000120412685896819	1.29573540458436	0.222	0.023	1	1	Gm26534	single_nuc
Kap.1	0.00013018410447367	1.64090121192077	1	0.528	1	1	Kap	single_nuc
Atp6v0b	0.000133265400982495	1.58644686616915	0.556	0.138	1	1	Atp6v0b	single_nuc
Eral1	0.000136030457289304	1.25932137952959	0.222	0.023	1	1	Eral1	single_nuc
Rpl27-ps3	0.000142345885544337	1.7310593910775	0.222	0.024	1	1	Rpl27-ps3	single_nuc
Amd2	0.000152333835230113	1.79235618252546	0.222	0.024	1	1	Amd2	single_nuc
Gm17058	0.000155971768204972	1.00055459744584	0.111	0.006	1	1	Gm17058	single_nuc
2500004C02Rik	0.000155971768204972	0.959593452304272	0.111	0.006	1	1	2500004C02Rik	single_nuc
Arrdc2	0.000155971768204972	0.948728881378292	0.111	0.006	1	1	Arrdc2	single_nuc
Ndufa2	0.000157102791790514	1.43431908972241	0.333	0.052	1	1	Ndufa2	single_nuc
Atp6v1g2	0.000161079715736626	0.990557478072536	0.111	0.006	1	1	Atp6v1g2	single_nuc
A930001C03Rik	0.000161079715736626	0.920445245204862	0.111	0.006	1	1	A930001C03Rik	single_nuc
Nol4	0.000161079715736626	0.9183492323626	0.111	0.006	1	1	Nol4	single_nuc
Mroh8	0.000161079715736626	0.826659788599401	0.111	0.006	1	1	Mroh8	single_nuc
Pycr2	0.000166344768900668	0.949739611853231	0.111	0.006	1	1	Pycr2	single_nuc
Sult2a3	0.000166344768900668	0.890333529950436	0.111	0.006	1	1	Sult2a3	single_nuc
Pex12	0.000166344768900668	0.834584604528435	0.111	0.006	1	1	Pex12	single_nuc
Gjb6	0.000166344768900668	0.813175531253919	0.111	0.006	1	1	Gjb6	single_nuc
Aldh6a1	0.000168394575677113	1.88375265363483	0.667	0.201	1	1	Aldh6a1	single_nuc
Mir124a-1hg	0.000168560617083856	1.28102264382044	0.222	0.024	1	1	Mir124a-1hg	single_nuc
Hyls1	0.000171771410027836	0.897689069640271	0.111	0.006	1	1	Hyls1	single_nuc
Ccpg1os	0.000171771410027836	0.81631024862502	0.111	0.006	1	1	Ccpg1os	single_nuc
Serf1	0.000171771410027836	0.712208303951521	0.111	0.006	1	1	Serf1	single_nuc
Gm13267	0.000177364237865483	0.830972885150656	0.111	0.006	1	1	Gm13267	single_nuc
Grik3	0.000188235552805977	1.363091898894	0.444	0.088	1	1	Grik3	single_nuc
Samsn1	0.000189067446792505	0.647017268664612	0.111	0.006	1	1	Samsn1	single_nuc
Pms2	0.000192734859512079	1.21267419038725	0.222	0.024	1	1	Pms2	single_nuc
Naa20	0.000200626028742286	1.46025720865933	0.444	0.095	1	1	Naa20	single_nuc
Zfp263	0.000213115872055443	1.30788724377494	0.333	0.051	1	1	Zfp263	single_nuc
Rcan1	0.000239466359938026	1.47103144938233	0.333	0.055	1	1	Rcan1	single_nuc
Hmgb2	0.000245702442737082	1.27205792035287	0.222	0.025	1	1	Hmgb2	single_nuc
Tmem132d	0.000253755206515507	1.19909038324519	0.222	0.025	1	1	Tmem132d	single_nuc
Fbf1	0.000262054692952656	1.18110311297691	0.222	0.025	1	1	Fbf1	single_nuc
Dbt	0.00026215555555429	1.42870753497649	0.333	0.054	1	1	Dbt	single_nuc
Pde7a	0.000293878556410869	1.52536049730685	0.667	0.194	1	1	Pde7a	single_nuc
Gcfc2	0.000317709268606903	1.27198589236902	0.222	0.026	1	1	Gcfc2	single_nuc
Tpcn1	0.000320680668213614	1.66086266859511	0.444	0.095	1	1	Tpcn1	single_nuc
Csnk1g2	0.000365379879817225	1.11922513767347	0.222	0.026	1	1	Csnk1g2	single_nuc
Mpp6	0.000375767158119972	1.27005263422369	0.556	0.14	1	1	Mpp6	single_nuc
R3hdm4	0.000406994722986557	1.16569982441306	0.222	0.026	1	1	R3hdm4	single_nuc
Gm14296	0.000411203446983225	1.71700299106874	0.333	0.059	1	1	Gm14296	single_nuc
Zmat1	0.000426358976342167	1.26857300478683	0.333	0.057	1	1	Zmat1	single_nuc
Ccdc28a	0.000448665541291248	1.24100437656755	0.222	0.027	1	1	Ccdc28a	single_nuc
Kif11	0.00045003075212782	1.48665815777729	0.111	0.007	1	1	Kif11	single_nuc
Gm20425	0.00045003075212782	1.37392967840078	0.111	0.007	1	1	Gm20425	single_nuc
Cenpx	0.00045003075212782	1.37348238376159	0.111	0.007	1	1	Cenpx	single_nuc
Mcat	0.00045003075212782	0.857945989213446	0.111	0.007	1	1	Mcat	single_nuc
H2-DMb1	0.000462912760663328	0.965043275815926	0.111	0.007	1	1	H2-DMb1	single_nuc
Tmem218	0.000462912760663328	0.931395029026486	0.111	0.007	1	1	Tmem218	single_nuc
Tmem44	0.000476138161915897	0.946501290802099	0.111	0.007	1	1	Tmem44	single_nuc
Dtx4	0.000476138161915897	0.905496205758619	0.111	0.007	1	1	Dtx4	single_nuc
Aph1a	0.000476138161915897	0.848822645700642	0.111	0.007	1	1	Aph1a	single_nuc
Susd3.1	0.000476450587759964	1.30742440912151	0.333	0.059	1	1	Susd3	single_nuc
Esm1	0.000489715343114803	0.891419386216876	0.111	0.007	1	1	Esm1	single_nuc
Endod1	0.000489715343114803	0.874635598511721	0.111	0.007	1	1	Endod1	single_nuc
Capn11	0.000489715343114803	0.826480104664083	0.111	0.007	1	1	Capn11	single_nuc
0610038B21Rik	0.000489715343114803	0.805972565045522	0.111	0.007	1	1	0610038B21Rik	single_nuc
Prdm5	0.000491830692537901	1.37398761939402	0.333	0.06	1	1	Prdm5	single_nuc
Lrit3	0.000503652874333622	0.825440815779095	0.111	0.007	1	1	Lrit3	single_nuc
Galns	0.000503652874333622	0.823838697701184	0.111	0.007	1	1	Galns	single_nuc
Gm27477	0.000503652874333622	0.6914913073859	0.111	0.007	1	1	Gm27477	single_nuc
Mtfr1l	0.000513192386240618	1.13559366453796	0.222	0.027	1	1	Mtfr1l	single_nuc
Gm12132	0.000517959511877698	0.700111079870553	0.111	0.007	1	1	Gm12132	single_nuc
Nop53	0.000543583556495549	1.28532892489013	0.222	0.028	1	1	Nop53	single_nuc
Tsg101	0.000553836650180297	1.30681960158976	0.333	0.06	1	1	Tsg101	single_nuc
Snx21	0.000571958103127873	1.256081950447	0.222	0.028	1	1	Snx21	single_nuc
mt-Nd6	0.000601707450992525	1.26076740435578	0.222	0.028	1	1	mt-Nd6	single_nuc
Ftl1.1	0.000608760768566054	1.5559718761357	0.667	0.236	1	1	Ftl1	single_nuc
Igfbp4.1	0.000645826476952046	1.31476218836756	0.444	0.101	1	1	Igfbp4	single_nuc
Gatm.1	0.000740446249906313	1.45980271124567	0.667	0.229	1	1	Gatm	single_nuc
Iqcm	0.00079215554800241	1.1836052264068	0.222	0.029	1	1	Iqcm	single_nuc
Nox4	0.00094817420708159	1.18403445933702	1	0.552	1	1	Nox4	single_nuc
Msn	0.000985730122038084	1.29589556970821	0.333	0.064	1	1	Msn	single_nuc
Slc13a2os	0.00103258419087113	0.822209751547944	0.111	0.008	1	1	Slc13a2os	single_nuc
Dcakd	0.00105883711853437	0.967566694824119	0.111	0.008	1	1	Dcakd	single_nuc
Axl	0.00105883849431027	0.954124920722823	0.111	0.008	1	1	Axl	single_nuc
Ccdc7b	0.00105883849431027	0.898261552135816	0.111	0.008	1	1	Ccdc7b	single_nuc
Ifrd2	0.00105883849431027	0.842803053993201	0.111	0.008	1	1	Ifrd2	single_nuc
Fzd1	0.00105883849431027	0.832715990613744	0.111	0.008	1	1	Fzd1	single_nuc
Dusp22	0.00107348633504195	1.22570252514919	0.222	0.031	1	1	Dusp22	single_nuc
F830016B08Rik	0.00108570920996358	1.51062040848995	0.111	0.008	1	1	F830016B08Rik	single_nuc
Lrch4	0.00108570920996358	0.889392385664279	0.111	0.008	1	1	Lrch4	single_nuc
Gli3	0.00108570920996358	0.886587511197192	0.111	0.008	1	1	Gli3	single_nuc
Wdr62	0.00108570920996358	0.83227204803158	0.111	0.008	1	1	Wdr62	single_nuc
Myg1	0.00111320942885508	0.896107482373382	0.111	0.008	1	1	Myg1	single_nuc
Knl1	0.00111320942885508	0.890787070786202	0.111	0.008	1	1	Knl1	single_nuc
Lockd	0.00111320942885508	0.870908104649893	0.111	0.008	1	1	Lockd	single_nuc
Gm26905	0.00111320942885508	0.838338135444363	0.111	0.008	1	1	Gm26905	single_nuc
Tmc6	0.00111693536236648	1.27044694296056	0.222	0.031	1	1	Tmc6	single_nuc
Ift74	0.00111858336316836	1.65280612367596	0.556	0.164	1	1	Ift74	single_nuc
Sema3d	0.00114135248471221	0.904812405914221	0.111	0.008	1	1	Sema3d	single_nuc
Gm15218	0.00114135248471221	0.83541606857597	0.111	0.008	1	1	Gm15218	single_nuc
Elof1	0.00114135248471221	0.797466377850817	0.111	0.008	1	1	Elof1	single_nuc
Pdilt	0.00114135248471221	0.790793590444057	0.111	0.008	1	1	Pdilt	single_nuc
Gpr183	0.00114135248471221	0.693389621276171	0.111	0.008	1	1	Gpr183	single_nuc
Spns1.1	0.00114679931434413	1.17640014746956	0.222	0.031	1	1	Spns1	single_nuc
Cnot7	0.00116200627402834	1.20389992358865	0.222	0.031	1	1	Cnot7	single_nuc
n-R5-8s1	0.00117015195761261	0.802768620535351	0.111	0.008	1	1	n-R5-8s1	single_nuc
Nol12	0.00117015195761261	0.684376726334179	0.111	0.008	1	1	Nol12	single_nuc
Caln1	0.00117015195761261	0.684095356983289	0.111	0.008	1	1	Caln1	single_nuc
Nelfcd	0.00119962167766617	0.681063706851837	0.111	0.008	1	1	Nelfcd	single_nuc
mt-Nd4l	0.00122070057790287	1.09703073553827	0.222	0.03	1	1	mt-Nd4l	single_nuc
B4galt7	0.00126062845217076	0.665062893209029	0.111	0.008	1	1	B4galt7	single_nuc
Apeh.1	0.00129053971461418	1.16538034893996	0.222	0.031	1	1	Apeh	single_nuc
Zfx	0.0013125571595051	1.64433636366071	0.333	0.069	1	1	Zfx	single_nuc
Mphosph10	0.00135961484911102	1.10207081433222	0.222	0.031	1	1	Mphosph10	single_nuc
Zbtb43	0.00145804923139689	1.93477124184674	0.333	0.072	1	1	Zbtb43	single_nuc
Cox7a2l	0.00148875873201755	1.02351309179919	0.222	0.031	1	1	Cox7a2l	single_nuc
Myo7a.1	0.00153967155796807	1.60902131563198	0.444	0.121	1	1	Myo7a	single_nuc
Eif1	0.00154237118905719	1.523154889001	0.333	0.07	1	1	Eif1	single_nuc
Rft1	0.00154305670411059	1.21518340450174	0.222	0.032	1	1	Rft1	single_nuc
Cachd1	0.00156781210538316	1.48820884232498	0.556	0.182	1	1	Cachd1	single_nuc
Klc1	0.00167597571537987	1.28023784942787	0.444	0.115	1	1	Klc1	single_nuc
Slc25a5	0.00167899122867691	1.14572856925061	0.556	0.172	1	1	Slc25a5	single_nuc
Arsk	0.00173867856462619	1.35483796351477	0.222	0.033	1	1	Arsk	single_nuc
F630206G17Rik	0.00173867856462619	1.2026888183867	0.222	0.033	1	1	F630206G17Rik	single_nuc
Vamp5	0.00182431319700892	1.54086082720892	0.333	0.07	1	1	Vamp5	single_nuc
Pdcd5	0.00189578099663001	1.18308728759589	0.222	0.033	1	1	Pdcd5	single_nuc
Mreg	0.00201676234310404	0.926093781940287	0.111	0.009	1	1	Mreg	single_nuc
mt-Rnr2.1	0.00205989440808711	2.54596767633938	0.889	0.543	1	1	mt-Rnr2	single_nuc
Ctss	0.00206288943565551	1.51088110849078	0.111	0.009	1	1	Ctss	single_nuc
Prkag3	0.00206288943565551	1.31929413083525	0.111	0.009	1	1	Prkag3	single_nuc
Cwf19l1	0.00206288943565551	0.952890295419756	0.111	0.009	1	1	Cwf19l1	single_nuc
Grpel1	0.00206288943565551	0.945151234421781	0.111	0.009	1	1	Grpel1	single_nuc
Fn1	0.00206288943565551	0.90348905418046	0.111	0.009	1	1	Fn1	single_nuc
Vcam1	0.00210998255242986	0.849376014726167	0.111	0.009	1	1	Vcam1	single_nuc
Dimt1	0.00210998255242986	0.832890389488726	0.111	0.009	1	1	Dimt1	single_nuc
Kdelc2	0.00215805974880841	0.789232022078028	0.111	0.009	1	1	Kdelc2	single_nuc
Pdgfrl	0.00215805974880841	0.788192165655437	0.111	0.009	1	1	Pdgfrl	single_nuc
Grm5	0.00215805974880841	0.783023087817861	0.111	0.009	1	1	Grm5	single_nuc
Pik3ap1	0.00220713936747026	0.869678748962147	0.111	0.009	1	1	Pik3ap1	single_nuc
3110062M04Rik	0.00220713936747026	0.862035234609957	0.111	0.009	1	1	3110062M04Rik	single_nuc
Pax6os1	0.00220713936747026	0.806183091168911	0.111	0.009	1	1	Pax6os1	single_nuc
Ddx39	0.00220713936747026	0.78692079177503	0.111	0.009	1	1	Ddx39	single_nuc
Rps27a	0.00220820194003955	1.31331535520084	0.333	0.074	1	1	Rps27a	single_nuc
Lrrc69	0.002257240041873	0.78734386349548	0.111	0.009	1	1	Lrrc69	single_nuc
Kctd21	0.002257240041873	0.675102631035791	0.111	0.009	1	1	Kctd21	single_nuc
Cox18	0.002257240041873	0.67506602314406	0.111	0.009	1	1	Cox18	single_nuc
Anpep	0.00227723186387338	1.02006967249252	0.222	0.033	1	1	Anpep	single_nuc
4833439L19Rik.1	0.00229717454891474	1.59868587796535	0.556	0.204	1	1	4833439L19Rik	single_nuc
2610027K06Rik	0.00230838069975284	0.77267779960315	0.111	0.009	1	1	2610027K06Rik	single_nuc
Smim26	0.00230838069975284	0.676515712416119	0.111	0.009	1	1	Smim26	single_nuc
Mmachc	0.0023605805666437	0.680680800579614	0.111	0.009	1	1	Mmachc	single_nuc
Hnf4a.1	0.00237792346632438	1.61750462594282	0.556	0.199	1	1	Hnf4a	single_nuc
Eef1a1.1	0.00251633488429082	1.34938245599027	0.444	0.13	1	1	Eef1a1	single_nuc
Sgcd	0.00255608526731692	1.12837615696314	0.333	0.071	1	1	Sgcd	single_nuc
Gabpa	0.00261372546582857	1.19986875046578	0.222	0.035	1	1	Gabpa	single_nuc
Mb21d2	0.00264439520841232	1.11217035758791	0.222	0.035	1	1	Mb21d2	single_nuc
Fancm	0.00264439594188782	1.11416236821084	0.222	0.035	1	1	Fancm	single_nuc
A1cf.1	0.00264610861782774	1.26605551195069	0.556	0.19	1	1	A1cf	single_nuc
Pigb	0.00270672368926102	1.11161425634774	0.222	0.035	1	1	Pigb	single_nuc
Pmpcb	0.00294672670091389	1.6063159405165	0.222	0.036	1	1	Pmpcb	single_nuc
Slc5a12	0.0030559941333699	0.556075112697668	1	0.45	1	1	Slc5a12	single_nuc
Eif4enif1	0.00315476126201151	1.11073474179583	0.222	0.036	1	1	Eif4enif1	single_nuc
Psmc1.1	0.00318148628965358	1.52114618478128	0.333	0.077	1	1	Psmc1	single_nuc
Ube2q1	0.00322702690026807	1.12076704353031	0.222	0.036	1	1	Ube2q1	single_nuc
Lurap1l	0.00333941608938382	1.77224550617487	0.222	0.037	1	1	Lurap1l	single_nuc
Lman2	0.00333941693153247	1.2320312418467	0.222	0.037	1	1	Lman2	single_nuc
Fbxl15	0.00350182658938954	0.954665162160331	0.111	0.01	1	1	Fbxl15	single_nuc
D130020L05Rik	0.00350182960505429	1.47997257076415	0.111	0.01	1	1	D130020L05Rik	single_nuc
2700081O15Rik	0.00350182960505429	1.37924707728938	0.111	0.01	1	1	2700081O15Rik	single_nuc
Ska3	0.00350182960505429	1.32289895458287	0.111	0.01	1	1	Ska3	single_nuc
Slc44a5	0.00350182960505429	0.956197734042029	0.111	0.01	1	1	Slc44a5	single_nuc
Ybx1	0.0035659703448388	1.19836888470128	0.444	0.132	1	1	Ybx1	single_nuc
Cpt2	0.00357125493853824	1.08437281690742	0.222	0.036	1	1	Cpt2	single_nuc
Zfp651	0.00357461298094432	1.46603346571297	0.111	0.01	1	1	Zfp651	single_nuc
Otub2	0.00357461604683181	1.36975339162286	0.111	0.01	1	1	Otub2	single_nuc
Pycr1	0.00357461604683181	0.954540943299177	0.111	0.01	1	1	Pycr1	single_nuc
P2rx7	0.00357461604683181	0.942973919105806	0.111	0.01	1	1	P2rx7	single_nuc
Gm10146	0.00357461604683181	0.909118074837667	0.111	0.01	1	1	Gm10146	single_nuc
Kntc1	0.00357461604683181	0.878941310019983	0.111	0.01	1	1	Kntc1	single_nuc
Casp2	0.00357461604683181	0.858618816492356	0.111	0.01	1	1	Casp2	single_nuc
Stx11	0.00364877613141154	0.89838683750653	0.111	0.01	1	1	Stx11	single_nuc
Asb1	0.00364877613141154	0.891703695075977	0.111	0.01	1	1	Asb1	single_nuc
Adam15	0.00364877613141154	0.82411891799765	0.111	0.01	1	1	Adam15	single_nuc
Extl2	0.00372433267091325	0.801095704973943	0.111	0.01	1	1	Extl2	single_nuc
Ing5	0.00372433267091325	0.778396735020753	0.111	0.01	1	1	Ing5	single_nuc
B9d2	0.00372433267091325	0.776572981002698	0.111	0.01	1	1	B9d2	single_nuc
Trmt6	0.00376174116007572	1.52560689636353	0.222	0.038	1	1	Trmt6	single_nuc
Rfk	0.00380130879091872	0.779402238020881	0.111	0.01	1	1	Rfk	single_nuc
mt-Tq	0.00380130879091872	0.7755695829729	0.111	0.01	1	1	mt-Tq	single_nuc
Arhgef15	0.00387972793348399	0.880289536731596	0.111	0.01	1	1	Arhgef15	single_nuc
Clp1	0.00387972793348399	0.814033618940327	0.111	0.01	1	1	Clp1	single_nuc
Syce2	0.00395961386015551	0.674721602438952	0.111	0.01	1	1	Syce2	single_nuc
Prdx1	0.00401215732872821	1.0812333701195	0.333	0.076	1	1	Prdx1	single_nuc
Ndufc2	0.00401487501364832	1.2218155460462	0.222	0.038	1	1	Ndufc2	single_nuc
Necab1	0.00404099065498969	0.769442189410344	0.111	0.01	1	1	Necab1	single_nuc
Hsdl1	0.00404099065498969	0.667187395744627	0.111	0.01	1	1	Hsdl1	single_nuc
Ndrg2	0.00405853845195552	1.32072167366192	0.222	0.038	1	1	Ndrg2	single_nuc
Tspan33	0.00414715591253801	1.19226040747944	0.222	0.038	1	1	Tspan33	single_nuc
Zrsr2	0.00414718563324713	1.2053436484165	0.333	0.08	1	1	Zrsr2	single_nuc
Acy3.1	0.00424486934689226	1.48753427763103	0.333	0.081	1	1	Acy3	single_nuc
Rpl19	0.00428337927400306	1.13552643785381	0.222	0.038	1	1	Rpl19	single_nuc
Slc26a1	0.00449291555950542	0.986869093950832	0.222	0.037	1	1	Slc26a1	single_nuc
Nudt3	0.004519457633362	1.1074679935646	0.222	0.038	1	1	Nudt3	single_nuc
Vmp1	0.00467672504437905	1.192969499173	0.556	0.217	1	1	Vmp1	single_nuc
Cyp2d26	0.00470028395773294	1.40482523542324	0.333	0.082	1	1	Cyp2d26	single_nuc
mt-Rnr1	0.00473205087545663	1.70950518433658	0.556	0.211	1	1	mt-Rnr1	single_nuc
Slc25a11	0.00474511321555555	1.77565960000603	0.222	0.04	1	1	Slc25a11	single_nuc
Gpx3.1	0.00474659594391259	1.28579502910877	0.889	0.547	1	1	Gpx3	single_nuc
Wdr19	0.00486978150486247	1.08069319677647	0.222	0.038	1	1	Wdr19	single_nuc
Gpatch2l	0.00495387694095622	1.21261609086042	0.333	0.082	1	1	Gpatch2l	single_nuc
Rpl27	0.00498973898150917	1.18163507505887	0.222	0.039	1	1	Rpl27	single_nuc
Mcoln1	0.00520793806472495	1.4275606498943	0.222	0.041	1	1	Mcoln1	single_nuc
Nsmf	0.00524449069719538	1.01730673721642	0.222	0.038	1	1	Nsmf	single_nuc
Btf3l4	0.00525743417198186	1.09809316762128	0.222	0.039	1	1	Btf3l4	single_nuc
Slc4a4.1	0.00529651326544849	0.935556481341091	0.889	0.54	1	1	Slc4a4	single_nuc
Nfx1	0.00538384114010282	1.66553545522707	0.444	0.142	1	1	Nfx1	single_nuc
Eif2s2	0.00540235819845017	1.45415074035385	0.333	0.085	1	1	Eif2s2	single_nuc
Pank4	0.0054808556368888	1.08873953714272	0.222	0.039	1	1	Pank4	single_nuc
Mki67	0.00556492249191141	2.87123325190578	0.111	0.011	1	1	Mki67	single_nuc
Ell3	0.00556492648977265	0.947702957353992	0.111	0.011	1	1	Ell3	single_nuc
Gaa	0.00567092837389552	1.14644950743596	0.111	0.011	1	1	Gaa	single_nuc
Synm	0.00567092837389552	0.91839893288673	0.111	0.011	1	1	Synm	single_nuc
Eif1ad	0.00577874816892198	0.904152246721119	0.111	0.011	1	1	Eif1ad	single_nuc
AK157302	0.00577874816892198	0.893905561491437	0.111	0.011	1	1	AK157302	single_nuc
H2-Ab1	0.00577874816892198	0.87239026688053	0.111	0.011	1	1	H2-Ab1	single_nuc
Brca1	0.00577874816892198	0.861114713387455	0.111	0.011	1	1	Brca1	single_nuc
Cln5	0.00577874816892198	0.853590742162016	0.111	0.011	1	1	Cln5	single_nuc
Igfbp5	0.00581307878279578	1.37440972800011	0.333	0.086	1	1	Igfbp5	single_nuc
Bace1	0.00584833418608396	1.20827891558692	0.333	0.084	1	1	Bace1	single_nuc
Rab35	0.00588840872874094	0.855327438408063	0.111	0.011	1	1	Rab35	single_nuc
Cldnd1	0.00588841290761607	0.815195337476889	0.111	0.011	1	1	Cldnd1	single_nuc
Wbscr22	0.00588841290761607	0.754884823880164	0.111	0.011	1	1	Wbscr22	single_nuc
Gm10110	0.00599994994468721	0.790161546631335	0.111	0.011	1	1	Gm10110	single_nuc
Ddx11	0.00599994994468721	0.770300655508036	0.111	0.011	1	1	Ddx11	single_nuc
Kars	0.00599994994468721	0.760117464690329	0.111	0.011	1	1	Kars	single_nuc
C330007P06Rik	0.00600144065767071	1.42047985328464	0.222	0.041	1	1	C330007P06Rik	single_nuc
Fam178b	0.00601519292384794	1.05310188338321	0.222	0.039	1	1	Fam178b	single_nuc
Phf21a.1	0.00606270464472826	1.37216569697299	0.667	0.314	1	1	Phf21a	single_nuc
Nicn1	0.0061133869591655	0.797019634166236	0.111	0.011	1	1	Nicn1	single_nuc
9330160F10Rik	0.0061133869591655	0.782481448783004	0.111	0.011	1	1	9330160F10Rik	single_nuc
Ugp2	0.00615372250946801	1.40635184708809	0.333	0.088	1	1	Ugp2	single_nuc
Akr1b3	0.00622875195676808	0.784631997643724	0.111	0.011	1	1	Akr1b3	single_nuc
Timm50	0.00622875195676808	0.762014758073446	0.111	0.011	1	1	Timm50	single_nuc
Gm21972	0.00622875195676808	0.75254898755966	0.111	0.011	1	1	Gm21972	single_nuc
Gm5786	0.00622875195676808	0.661785872129738	0.111	0.011	1	1	Gm5786	single_nuc
Zfp185	0.00646537957178208	0.647729862953823	0.111	0.011	1	1	Zfp185	single_nuc
Rtca	0.00646537957178208	0.647607193157019	0.111	0.011	1	1	Rtca	single_nuc
Kitl	0.00656832334831337	1.13176211784388	0.333	0.085	1	1	Kitl	single_nuc
Mir99ahg	0.00660057283521027	0.796028258289353	0.778	0.344	1	1	Mir99ahg	single_nuc
Focad	0.00686811549633669	1.11911853521343	0.222	0.041	1	1	Focad	single_nuc
Cenpv	0.0069394982449972	1.53354519786854	0.222	0.042	1	1	Cenpv	single_nuc
C030005K06Rik.1	0.00695483460119163	1.14543092375943	0.333	0.085	1	1	C030005K06Rik	single_nuc
Uba3	0.00718107052001621	1.08023974895789	0.222	0.041	1	1	Uba3	single_nuc
Cmc1	0.00721662001726024	1.05137757496099	0.222	0.041	1	1	Cmc1	single_nuc
Ier3	0.00724327211519885	1.51896155900433	0.222	0.043	1	1	Ier3	single_nuc
Samd8	0.00750344039558203	1.0953753680734	0.222	0.042	1	1	Samd8	single_nuc
Aldh7a1	0.0075847821378401	1.39445020359851	0.333	0.089	1	1	Aldh7a1	single_nuc
Mtmr10	0.00807910784476549	0.983521093112348	0.222	0.041	1	1	Mtmr10	single_nuc
Dner	0.00825857696827212	0.899033967379318	0.111	0.012	1	1	Dner	single_nuc
Gm12195	0.00825857696827212	0.871917477139708	0.111	0.012	1	1	Gm12195	single_nuc
E130114P18Rik	0.00828424874098699	1.13620220039969	0.222	0.043	1	1	E130114P18Rik	single_nuc
Cklf	0.00840375287450065	0.935810654976658	0.111	0.012	1	1	Cklf	single_nuc
Mthfsl	0.00840375796006401	0.893865750641331	0.111	0.012	1	1	Mthfsl	single_nuc
Kif4	0.00840375796006401	0.865335029914245	0.111	0.012	1	1	Kif4	single_nuc
Rnf121	0.0084265436892796	1.36903881111734	0.222	0.042	1	1	Rnf121	single_nuc
Coro2b	0.00846755149961776	1.15611796691955	0.333	0.089	1	1	Coro2b	single_nuc
Eif2s3y	0.00852401117549959	1.13039731068617	0.222	0.043	1	1	Eif2s3y	single_nuc
Cyp2j5.1	0.00854436873282892	0.833068600878669	0.889	0.512	1	1	Cyp2j5	single_nuc
Plod3	0.00855121232123759	0.882248365372358	0.111	0.012	1	1	Plod3	single_nuc
Tbc1d7	0.00855121747494432	0.926751587562472	0.111	0.012	1	1	Tbc1d7	single_nuc
Hnrnpa0	0.00855121747494432	0.925320790426663	0.111	0.012	1	1	Hnrnpa0	single_nuc
Armc7	0.00855121747494432	0.882687544211406	0.111	0.012	1	1	Armc7	single_nuc
Gm17135	0.00855121747494432	0.840780130046422	0.111	0.012	1	1	Gm17135	single_nuc
Elac1	0.00870098604348834	0.901643822393915	0.111	0.012	1	1	Elac1	single_nuc
Ubl4a	0.00870098604348834	0.850547275126619	0.111	0.012	1	1	Ubl4a	single_nuc
Nubp1	0.00870098604348834	0.841911150914349	0.111	0.012	1	1	Nubp1	single_nuc
A230006K03Rik	0.00870098604348834	0.76507169020007	0.111	0.012	1	1	A230006K03Rik	single_nuc
Fhad1	0.00870098604348834	0.757669137552312	0.111	0.012	1	1	Fhad1	single_nuc
Fam111a	0.00882039749434325	1.22085438488494	0.333	0.086	1	1	Fam111a	single_nuc
Vipas39	0.00884025550962822	0.97577649678084	0.222	0.042	1	1	Vipas39	single_nuc
Use1	0.00884025712112613	0.98414197996546	0.222	0.042	1	1	Use1	single_nuc
Hspa12b	0.00885309451184167	0.872296307324761	0.111	0.012	1	1	Hspa12b	single_nuc
Pter.1	0.00900437886849837	0.790800313898303	0.778	0.342	1	1	Pter	single_nuc
Kif6	0.00900757404339993	0.803008117412909	0.111	0.012	1	1	Kif6	single_nuc
Creld1	0.00900757404339993	0.792139151983847	0.111	0.012	1	1	Creld1	single_nuc
Psmb6	0.00900757404339993	0.788807790131818	0.111	0.012	1	1	Psmb6	single_nuc
Tm7sf2	0.00900757404339993	0.786720222265702	0.111	0.012	1	1	Tm7sf2	single_nuc
Pgam2	0.00900757404339993	0.778325846184599	0.111	0.012	1	1	Pgam2	single_nuc
H2-Q4	0.00900757404339993	0.764480800408616	0.111	0.012	1	1	H2-Q4	single_nuc
Pik3r4	0.00915151796904544	1.12317776054428	0.222	0.044	1	1	Pik3r4	single_nuc
Hemk1	0.00916445612046987	0.8455255640667	0.111	0.012	1	1	Hemk1	single_nuc
Daxx	0.00916445612046987	0.829314244866261	0.111	0.012	1	1	Daxx	single_nuc
Cep76	0.00916445612046987	0.754795737292525	0.111	0.012	1	1	Cep76	single_nuc
1700084C06Rik	0.00919399473729981	1.04993006362183	0.222	0.043	1	1	1700084C06Rik	single_nuc
Snapc4	0.00932376704084856	0.634479088792283	0.111	0.012	1	1	Snapc4	single_nuc
Filip1	0.00932377254591177	0.713153266682528	0.111	0.012	1	1	Filip1	single_nuc
Cdc25a	0.00932377254591177	0.636656190478272	0.111	0.012	1	1	Cdc25a	single_nuc
Appl2	0.00939898765768906	1.80319629497512	0.333	0.094	1	1	Appl2	single_nuc
Rab1b	0.00948555544476199	0.647227576604359	0.111	0.012	1	1	Rab1b	single_nuc
Stat1	0.00961826256722275	1.16228375112206	0.222	0.045	1	1	Stat1	single_nuc
Ccdc59	0.00963623163817609	0.985252737280142	0.222	0.043	1	1	Ccdc59	single_nuc
Shprh	0.00988432060809964	1.18664763039234	0.333	0.093	1	1	Shprh	single_nuc
St13	0.009892421850146	1.57583880888693	0.444	0.168	1	1	St13	single_nuc
Ank3.1	0.00991803991032255	-1.69384678018783	0.333	0.788	1	1	Ank3	single_nuc
Slc5a12.1	2.78704945732835e-71	2.57885392092677	0.993	0.371	5.16635357904957e-67	2	Slc5a12	single_nuc
Snhg11	3.53827343917685e-63	2.60310114250892	0.837	0.2	6.55889747420213e-59	2	Snhg11	single_nuc
Slc6a19	2.86210060378917e-62	2.32360542989321	0.748	0.132	5.30547588924398e-58	2	Slc6a19	single_nuc
Nox4.1	4.88493082126422e-61	2.27598667758772	0.985	0.489	9.05519626337749e-57	2	Nox4	single_nuc
D630023F18Rik.1	8.13239509382007e-54	2.17195320247362	0.578	0.077	1.50750207854143e-49	2	D630023F18Rik	single_nuc
Ano3	5.41568155663901e-48	2.1590660616959	0.63	0.119	1.00390489015417e-43	2	Ano3	single_nuc
Gatm.2	1.48573945551584e-45	2.01085137867622	0.696	0.161	2.75411522868972e-41	2	Gatm	single_nuc
Gpx3.2	3.54672357353191e-40	1.63979717861374	0.933	0.49	6.5745614882561e-36	2	Gpx3	single_nuc
Fut9	5.67866377120698e-39	1.44962032776334	0.993	0.672	1.05265390326864e-34	2	Fut9	single_nuc
Slc34a1.1	9.04007970993704e-38	1.17625778021592	1	0.582	1.67575957583103e-33	2	Slc34a1	single_nuc
Dab2.1	1.88665993905149e-37	1.47977283943462	0.97	0.563	3.49730152901974e-33	2	Dab2	single_nuc
Acsm2.1	4.94545066878291e-36	1.48374769191777	0.978	0.538	9.16738190472289e-32	2	Acsm2	single_nuc
Glyat.1	5.54971864091853e-34	1.58640930427468	0.763	0.261	1.02875134446707e-29	2	Glyat	single_nuc
Gabrb3	7.1716578557642e-32	1.93982910950076	0.296	0.03	1.32941021672301e-27	2	Gabrb3	single_nuc
Slc4a4.2	7.31926372507411e-30	1.35386403015854	0.926	0.483	1.35677191671699e-25	2	Slc4a4	single_nuc
Rab11fip3.1	1.56604790779068e-28	1.37881998935439	0.881	0.498	2.90298300667158e-24	2	Rab11fip3	single_nuc
Slc5a2	8.43091120208306e-28	1.44526875567806	0.281	0.031	1.56283800953014e-23	2	Slc5a2	single_nuc
Slc16a14	1.16364273021593e-27	1.70808709227875	0.341	0.053	2.15704452900127e-23	2	Slc16a14	single_nuc
Maf.1	4.90762154292614e-27	1.52867208920665	0.748	0.343	9.09725805412218e-23	2	Maf	single_nuc
Tnfaip8.1	5.01800593478165e-27	1.54529698842801	0.756	0.325	9.30187760130475e-23	2	Tnfaip8	single_nuc
Slc7a7	3.23938850844167e-26	1.52383936485583	0.452	0.105	6.00485447809833e-22	2	Slc7a7	single_nuc
Adra1a	3.14212948021665e-24	1.63387479383646	0.437	0.105	5.8245654174776e-20	2	Adra1a	single_nuc
Pik3c2g.1	3.80537924722202e-24	1.27928956632474	0.652	0.234	7.05403151057545e-20	2	Pik3c2g	single_nuc
Cryl1	8.51267335109138e-24	1.31980545910802	0.748	0.321	1.57799425909181e-19	2	Cryl1	single_nuc
Clec2h	1.10860531814089e-23	1.42251857508477	0.296	0.045	2.05502167823778e-19	2	Clec2h	single_nuc
Ptprd	1.17607996352018e-23	1.04263115808583	0.963	0.736	2.18009942837736e-19	2	Ptprd	single_nuc
Ppara.1	2.8753896540539e-23	1.4010309442995	0.733	0.335	5.33010980171972e-19	2	Ppara	single_nuc
Hsd3b2.1	5.46950639989703e-23	1.53239594693295	0.519	0.156	1.01388240134891e-18	2	Hsd3b2	single_nuc
Slc13a1	6.6750601603465e-23	1.36350481539998	0.785	0.373	1.23735590192343e-18	2	Slc13a1	single_nuc
Prodh2	1.46611951103621e-22	1.48670167331706	0.385	0.086	2.71774573760782e-18	2	Prodh2	single_nuc
Col8a1	2.55823827561304e-22	1.73825678242525	0.237	0.029	4.74220629150389e-18	2	Col8a1	single_nuc
Slc7a8	3.0428819854809e-22	1.64762817788051	0.481	0.143	5.64059033648594e-18	2	Slc7a8	single_nuc
Folr1.1	1.4938902433207e-21	1.27579522124602	0.519	0.161	2.76922434404357e-17	2	Folr1	single_nuc
Pdzk1.1	2.02064760601928e-21	1.23003832600049	0.741	0.329	3.74567446727794e-17	2	Pdzk1	single_nuc
Tcn2.1	4.71817018313617e-21	1.11442087332661	0.704	0.289	8.74607206847951e-17	2	Tcn2	single_nuc
Dpyd	7.10180803961947e-21	1.25203394106143	0.741	0.339	1.31646215630426e-16	2	Dpyd	single_nuc
Ndrg1	2.57592056751037e-20	1.43410096591465	0.741	0.363	4.77498395599397e-16	2	Ndrg1	single_nuc
Cyp2d26.1	2.66853374069985e-20	1.28683031639926	0.289	0.052	4.94666099513531e-16	2	Cyp2d26	single_nuc
Gldc	1.42923937946037e-19	1.27574782533091	0.333	0.072	2.64938103770568e-15	2	Gldc	single_nuc
Fbp1.1	1.83678231090635e-19	1.2292202246324	0.637	0.261	3.40484336972711e-15	2	Fbp1	single_nuc
Cyp2j5.2	3.42905584758387e-19	1.03704518195462	0.852	0.462	6.35644082466622e-15	2	Cyp2j5	single_nuc
Pakap.1	5.68162482468883e-19	1.34020873801903	0.585	0.228	1.05320279375257e-14	2	Pakap	single_nuc
Dao.1	8.0805485096286e-19	1.33149934121764	0.511	0.178	1.49789127722985e-14	2	Dao	single_nuc
Mecom.1	8.77105444283023e-19	-2.61711787066118	0.185	0.557	1.62589036206744e-14	2	Mecom	single_nuc
Agmo	1.50947004660699e-18	1.36342192072107	0.281	0.055	2.79810462539538e-14	2	Agmo	single_nuc
Itgad	1.68639019509045e-18	1.18815012600612	0.185	0.021	3.12606150463916e-14	2	Itgad	single_nuc
Errfi1.1	3.0811294125054e-18	1.21899186758922	0.689	0.317	5.71148959196126e-14	2	Errfi1	single_nuc
Pbld2.1	4.10056438780322e-18	1.19111632792183	0.652	0.302	7.60121620567083e-14	2	Pbld2	single_nuc
Neu1.1	4.28534930176652e-18	1.36566782114422	0.481	0.161	7.94375200068459e-14	2	Neu1	single_nuc
Sult1b1	4.33119826652326e-18	1.19409415893524	0.178	0.02	8.02874222665417e-14	2	Sult1b1	single_nuc
Erbb4.1	5.11637105947811e-18	-3.06430788918537	0.23	0.576	9.48421703295458e-14	2	Erbb4	single_nuc
Atxn1	1.37633160379516e-17	0.9872647843097	0.933	0.645	2.55130589395508e-13	2	Atxn1	single_nuc
Slc7a9.1	8.92230515136944e-17	1.17861248243961	0.444	0.145	1.65392770590935e-12	2	Slc7a9	single_nuc
Miox	1.74215213607535e-16	0.973605715478379	0.548	0.214	3.22942741464287e-12	2	Miox	single_nuc
Cfap69	3.15381191882726e-16	1.11377051232363	0.437	0.142	5.8462211539301e-12	2	Cfap69	single_nuc
Idua.1	4.05010019303084e-16	1.26670292630166	0.319	0.081	7.50767072782126e-12	2	Idua	single_nuc
Asl	5.81320032729328e-16	1.06680060673297	0.207	0.034	1.07759294467035e-11	2	Asl	single_nuc
Cpne4	1.13822557835842e-15	1.3552692626682	0.163	0.02	2.10992875460301e-11	2	Cpne4	single_nuc
Aspa.1	1.60903523606788e-15	1.1806702968362	0.704	0.366	2.98266861709903e-11	2	Aspa	single_nuc
Slc47a1.1	1.82250052087025e-15	0.899908133402557	0.763	0.391	3.37836921553719e-11	2	Slc47a1	single_nuc
Abcd4	5.15701825262834e-15	1.26803331644955	0.356	0.109	9.55956473489716e-11	2	Abcd4	single_nuc
Col27a1.1	5.30922069046967e-15	1.21774053437809	0.437	0.158	9.84170239392363e-11	2	Col27a1	single_nuc
Mrps6.1	1.53238850546503e-14	-2.79423678424695	0.037	0.368	2.84058857258053e-10	2	Mrps6	single_nuc
Ftl1.2	1.56807888417686e-14	1.23750969118146	0.496	0.2	2.90674782759865e-10	2	Ftl1	single_nuc
Igsf11	1.93119329076317e-14	1.00461905553464	0.481	0.183	3.57985300308768e-10	2	Igsf11	single_nuc
AW822252	3.38955678844283e-14	0.924339641212177	0.111	0.008	6.28322141873647e-10	2	AW822252	single_nuc
Chrna4	3.40706746104202e-14	1.26157895613133	0.193	0.034	6.31568095253359e-10	2	Chrna4	single_nuc
G6pc.1	4.80816720905172e-14	1.18905860018544	0.37	0.123	8.91289955541917e-10	2	G6pc	single_nuc
Abcc2.1	6.35946755455075e-14	0.815733693802871	0.815	0.458	1.17885450058707e-09	2	Abcc2	single_nuc
Ces1e.1	7.32191117964143e-14	0.982762981182884	0.2	0.037	1.35726267537013e-09	2	Ces1e	single_nuc
Egf.1	7.60739847450818e-14	-3.19883972128784	0.193	0.494	1.41018345521958e-09	2	Egf	single_nuc
Myo7a.2	7.74727031575464e-14	1.21793352221533	0.319	0.094	1.43611149843144e-09	2	Myo7a	single_nuc
Cpeb3.1	7.78515797293386e-14	0.963958581329911	0.822	0.593	1.44313473344275e-09	2	Cpeb3	single_nuc
Car12	8.10471809632971e-14	0.877004799710322	0.585	0.268	1.50237159351664e-09	2	Car12	single_nuc
Nhs	8.59234114926165e-14	0.968424478479579	0.815	0.486	1.59276227883863e-09	2	Nhs	single_nuc
Ugt2b38.1	8.99217090771307e-14	1.19555676586419	0.296	0.081	1.66687872116277e-09	2	Ugt2b38	single_nuc
Ass1	1.02109368332095e-13	0.765271666471627	0.578	0.249	1.89280136077204e-09	2	Ass1	single_nuc
Kcnj15.1	1.11091255396853e-13	0.936256079657763	0.681	0.351	2.05929860129146e-09	2	Kcnj15	single_nuc
Unc5c	1.13181595650067e-13	1.22482623711488	0.43	0.158	2.09804723856529e-09	2	Unc5c	single_nuc
C030005K06Rik.2	1.56996955066721e-13	1.18816934463036	0.252	0.061	2.9102525560718e-09	2	C030005K06Rik	single_nuc
Slc35f3	3.74992342864408e-13	1.28521644959658	0.356	0.121	6.95123305967754e-09	2	Slc35f3	single_nuc
Syn3.1	5.0642210249245e-13	1.00488557258317	0.719	0.43	9.38754651390255e-09	2	Syn3	single_nuc
Pah.1	5.18757181978664e-13	0.994656533420289	0.63	0.308	9.6162018823385e-09	2	Pah	single_nuc
Steap2	5.7251010545418e-13	0.941102239416403	0.393	0.135	1.06126198248041e-08	2	Steap2	single_nuc
Dnase1.1	5.88524877993665e-13	1.15898698114392	0.267	0.069	1.09094856633686e-08	2	Dnase1	single_nuc
Nlrp6.1	6.15961366258007e-13	1.0341243097686	0.43	0.161	1.14180758463247e-08	2	Nlrp6	single_nuc
Chd9.1	6.32711896519072e-13	1.20981605743678	0.778	0.59	1.1728580425774e-08	2	Chd9	single_nuc
Kng2.1	6.44198335616037e-13	-2.22439251538648	0.059	0.37	1.19415045473145e-08	2	Kng2	single_nuc
Enpp2	7.2013237143389e-13	1.26613362700008	0.444	0.186	1.334909376927e-08	2	Enpp2	single_nuc
Ildr2	8.18870474146899e-13	0.956083885563146	0.326	0.101	1.51794019792611e-08	2	Ildr2	single_nuc
Tmem106a.1	1.4053039552131e-12	1.18403761959672	0.37	0.131	2.60501194177851e-08	2	Tmem106a	single_nuc
Slit2.1	1.5553403508593e-12	-2.02409663660967	0.096	0.4	2.88313440838788e-08	2	Slit2	single_nuc
Slc34a3	2.01494591984198e-12	0.783011729775178	0.126	0.015	3.73510525161108e-08	2	Slc34a3	single_nuc
Pck1.1	2.02260999006219e-12	1.10860396833751	0.659	0.372	3.74931213857829e-08	2	Pck1	single_nuc
Galnt3.1	2.05894601119278e-12	1.02169683701154	0.259	0.067	3.81666822094806e-08	2	Galnt3	single_nuc
Frmd4b.1	2.11119941573596e-12	1.0842357170474	0.637	0.358	3.91353035694974e-08	2	Frmd4b	single_nuc
Auts2	2.21102108442074e-12	0.711327995784398	0.741	0.422	4.09856978419072e-08	2	Auts2	single_nuc
Rgs6.1	3.01406257396227e-12	-2.18386652829539	0.044	0.34	5.58716779335385e-08	2	Rgs6	single_nuc
Gm26917.1	3.12561295586439e-12	-6.81396652944813	0.022	0.306	5.79394873628581e-08	2	Gm26917	single_nuc
Xylb.1	3.15231718773009e-12	0.936706359154846	0.422	0.16	5.84345037089526e-08	2	Xylb	single_nuc
Etv1	3.50017712935929e-12	0.995350908484218	0.156	0.025	6.48827834469332e-08	2	Etv1	single_nuc
Sirt7.1	3.78236639493806e-12	0.929097242761098	0.585	0.299	7.01137258629668e-08	2	Sirt7	single_nuc
Mansc4	4.72704525686066e-12	0.798993510834648	0.133	0.018	8.76252379264261e-08	2	Mansc4	single_nuc
Nr1h4.1	5.71018442037668e-12	1.06396510798056	0.556	0.286	1.05849688600522e-07	2	Nr1h4	single_nuc
Akr1a1.1	6.16763735378236e-12	0.912822784526059	0.519	0.238	1.14329493627064e-07	2	Akr1a1	single_nuc
Aldob.1	8.3517086790982e-12	0.934660268409299	0.607	0.304	1.54815623784443e-07	2	Aldob	single_nuc
Alpl	1.0025401071243e-11	1.18629418008106	0.281	0.086	1.85840859657631e-07	2	Alpl	single_nuc
Ftl1-ps1	1.20391498934596e-11	0.927001647026942	0.244	0.065	2.2316972157506e-07	2	Ftl1-ps1	single_nuc
Slc2a2	1.31837812360771e-11	1.12659758327231	0.356	0.131	2.44387752773162e-07	2	Slc2a2	single_nuc
Slc22a28.1	1.72719041664408e-11	0.976249293112641	0.511	0.234	3.20169287533313e-07	2	Slc22a28	single_nuc
Folh1	2.12203063181275e-11	1.01505677483339	0.348	0.124	3.93360818219129e-07	2	Folh1	single_nuc
Sord.1	2.20600719594579e-11	0.954214247797418	0.556	0.274	4.08927553912471e-07	2	Sord	single_nuc
Slc22a1.1	3.11461749907898e-11	0.991117579092076	0.319	0.106	5.7735664580427e-07	2	Slc22a1	single_nuc
Rsrp1	3.27666051782657e-11	0.84159027508405	0.741	0.459	6.07394560189511e-07	2	Rsrp1	single_nuc
Acer3	3.7441510733046e-11	0.639683404278547	0.874	0.6	6.94053284458474e-07	2	Acer3	single_nuc
Lrp2	6.14661207472421e-11	0.512513138997355	0.822	0.467	1.13939748029163e-06	2	Lrp2	single_nuc
Gm15318	6.53688043236624e-11	0.9608132829117	0.244	0.069	1.21174152574773e-06	2	Gm15318	single_nuc
Zfp568.1	6.77168737777749e-11	-2.47504246231635	0.03	0.289	1.25526768921861e-06	2	Zfp568	single_nuc
Keg1	7.7139437579108e-11	0.78493971825629	0.785	0.495	1.42993375440393e-06	2	Keg1	single_nuc
Stk39.1	9.30396142639534e-11	-1.85542745245654	0.059	0.332	1.7246753296109e-06	2	Stk39	single_nuc
Ces1d.1	1.1059197415735e-10	0.8886530354324	0.311	0.105	2.05004342495479e-06	2	Ces1d	single_nuc
Eif3a.1	1.11898938039881e-10	0.911124787075378	0.444	0.193	2.07427061444527e-06	2	Eif3a	single_nuc
Prodh.1	1.94917057114417e-10	1.00062509212762	0.252	0.076	3.61317748772994e-06	2	Prodh	single_nuc
Btbd2.1	2.30431181735618e-10	-2.76181037317038	0.037	0.286	4.27150281583316e-06	2	Btbd2	single_nuc
Polr3e.1	2.72375505295687e-10	1.07661332236209	0.385	0.164	5.04902474166616e-06	2	Polr3e	single_nuc
Spp2	3.48462997191479e-10	0.987673658608995	0.2	0.051	6.45945857893844e-06	2	Spp2	single_nuc
Lpar3	3.57755391482824e-10	0.92239092855532	0.267	0.083	6.6317116919171e-06	2	Lpar3	single_nuc
Cubn	3.59478600800077e-10	0.775849521828373	0.548	0.274	6.66365482303103e-06	2	Cubn	single_nuc
Cacnb4.1	4.11744027849236e-10	-2.37050258700046	0.111	0.366	7.63249904424128e-06	2	Cacnb4	single_nuc
Pipox.1	4.81684417512149e-10	0.971304871096649	0.341	0.127	8.92898404742271e-06	2	Pipox	single_nuc
Lgmn	5.29124540772008e-10	1.07651732813523	0.356	0.142	9.80838161229071e-06	2	Lgmn	single_nuc
Dock9	6.14711392483947e-10	1.01672899531192	0.467	0.218	1.13949050824749e-05	2	Dock9	single_nuc
Hgd.1	7.24602567798155e-10	0.785221988212612	0.563	0.29	1.34319577992744e-05	2	Hgd	single_nuc
Lipa	9.28443935872078e-10	1.07013374550735	0.252	0.081	1.72105652392607e-05	2	Lipa	single_nuc
Arhgap10	1.02357452974943e-09	0.990049954037222	0.452	0.214	1.89740010579653e-05	2	Arhgap10	single_nuc
Cyp24a1	1.05178541869481e-09	0.738383507958597	0.119	0.018	1.94969463063457e-05	2	Cyp24a1	single_nuc
Slc8a1	1.20141225111323e-09	-3.08745150241338	0.252	0.512	2.2270578898886e-05	2	Slc8a1	single_nuc
Gria3.1	1.26492381957949e-09	1.07514401314362	0.37	0.156	2.3447892843545e-05	2	Gria3	single_nuc
Slc18a1.1	1.47087178601623e-09	1.34914779468577	0.548	0.304	2.72655502973829e-05	2	Slc18a1	single_nuc
Slc12a1.1	1.73815129424487e-09	-3.40734211755908	0.319	0.524	3.22201105414171e-05	2	Slc12a1	single_nuc
Adap2	1.79738178536309e-09	0.670780816576045	0.393	0.161	3.33180661552756e-05	2	Adap2	single_nuc
Agxt2	2.12314328966937e-09	1.02292838710329	0.289	0.103	3.93567071606012e-05	2	Agxt2	single_nuc
Wdfy3	2.19978268759308e-09	0.641425686996567	0.681	0.417	4.07773716799129e-05	2	Wdfy3	single_nuc
Timp3.1	2.23949691475992e-09	1.1271680761701	0.467	0.244	4.15135543089045e-05	2	Timp3	single_nuc
Glis1	2.27666025784683e-09	0.795895351722755	0.289	0.099	4.22024511997066e-05	2	Glis1	single_nuc
Abca13.1	2.70938011213524e-09	-2.10332194438984	0.148	0.395	5.02237791386509e-05	2	Abca13	single_nuc
Fhit	2.82526816516901e-09	0.672800651525098	0.83	0.65	5.2371995977738e-05	2	Fhit	single_nuc
Acnat1	2.99497129456556e-09	1.02701869224819	0.444	0.213	5.55177828873617e-05	2	Acnat1	single_nuc
Slc16a7.1	3.33105831620316e-09	-1.8053463698261	0.067	0.303	6.1747828007458e-05	2	Slc16a7	single_nuc
Shroom3.1	3.36213041919275e-09	-1.46270474084535	0.17	0.414	6.2323811580576e-05	2	Shroom3	single_nuc
Sacm1l	3.67120289758969e-09	1.05357113269567	0.452	0.231	6.805308811262e-05	2	Sacm1l	single_nuc
Fam163a	3.763781620848e-09	0.797384148104699	0.126	0.023	6.97692199056594e-05	2	Fam163a	single_nuc
Npl	4.32996423477624e-09	0.72102376930705	0.141	0.029	8.02645470200471e-05	2	Npl	single_nuc
Bnc2	4.41605020503632e-09	0.970487139213828	0.548	0.299	8.18603226507583e-05	2	Bnc2	single_nuc
Cx3cr1.1	4.90947045805048e-09	-1.72174392737007	0	0.21	9.10068538808818e-05	2	Cx3cr1	single_nuc
Pdgfd.1	5.42553478180986e-09	-1.82729600123391	0.015	0.235	0.000100573138250409	2	Pdgfd	single_nuc
Galnt11.1	6.08975338216109e-09	0.807792544841195	0.481	0.245	0.00011288575844512	2	Galnt11	single_nuc
Alas1.1	7.51843438624626e-09	0.988361910171342	0.37	0.16	0.000139369218217847	2	Alas1	single_nuc
Pkhd1.1	7.77236116278908e-09	-0.79110345866245	0.859	0.873	0.000144076258874621	2	Pkhd1	single_nuc
Fggy	8.01318439037722e-09	0.71353095566851	0.622	0.378	0.000148540399044423	2	Fggy	single_nuc
Dleu2	8.18026385397339e-09	0.787477593540604	0.474	0.225	0.000151637551061105	2	Dleu2	single_nuc
Osbpl6	9.01436470970259e-09	0.856808275593951	0.674	0.446	0.000167099278623757	2	Osbpl6	single_nuc
Slc22a23	9.05373833650172e-09	0.803531738689133	0.452	0.212	0.000167829147543732	2	Slc22a23	single_nuc
Phyhipl	9.69479898497239e-09	0.638808448282965	0.681	0.385	0.000179712488784433	2	Phyhipl	single_nuc
Cttnbp2.1	1.18485394247769e-08	0.942059712657789	0.348	0.149	0.00021963637531709	2	Cttnbp2	single_nuc
Aoah.1	1.27254913788082e-08	0.733034420783492	0.541	0.283	0.000235892433688968	2	Aoah	single_nuc
Zswim6	1.27385725721696e-08	-1.45317563729418	0.096	0.326	0.000236134919770309	2	Zswim6	single_nuc
Angpt1.1	1.3012614154849e-08	0.886495706270715	0.326	0.131	0.000241214828588437	2	Angpt1	single_nuc
Cyp2j13.1	1.33677192749828e-08	0.871492080400031	0.37	0.161	0.000247797412200355	2	Cyp2j13	single_nuc
Gstt2.1	1.40856249872243e-08	0.841642518385133	0.459	0.221	0.000261105230388177	2	Gstt2	single_nuc
Hnf1aos1.1	1.41676729906889e-08	0.891849929067914	0.481	0.25	0.0002626261542284	2	Hnf1aos1	single_nuc
Sox5.1	1.56283176972418e-08	-1.67740915860407	0.059	0.279	0.000289702125153772	2	Sox5	single_nuc
Glb1l.1	1.62229051575487e-08	0.85294666750614	0.341	0.139	0.00030072399290548	2	Glb1l	single_nuc
Hsd3b3.1	1.7631549228994e-08	0.78654014872965	0.363	0.154	0.000326836028057862	2	Hsd3b3	single_nuc
4931406C07Rik.1	1.88993620732631e-08	0.897188980557148	0.415	0.202	0.000350337474752078	2	4931406C07Rik	single_nuc
Trpc4	2.26374940330182e-08	0.724584072604053	0.148	0.035	0.000419631226890059	2	Trpc4	single_nuc
Gphn	2.34195042652505e-08	0.61550965955997	0.896	0.683	0.000434127350564949	2	Gphn	single_nuc
Paqr5.1	2.39457120839918e-08	-1.58864006190394	0.074	0.297	0.000443881664900956	2	Paqr5	single_nuc
Efna5.1	2.59740841753358e-08	-1.81264622135045	0.015	0.216	0.0004814815983582	2	Efna5	single_nuc
Ltn1.1	2.61985634163409e-08	-2.01095931286638	0.141	0.361	0.000485642770048711	2	Ltn1	single_nuc
Utrn.1	3.20804530097847e-08	-1.63150840100901	0.089	0.304	0.000594675357442378	2	Utrn	single_nuc
Slc26a1.1	3.2709581319808e-08	0.611545378200301	0.126	0.025	0.000606337508925282	2	Slc26a1	single_nuc
Cyp2d12.1	3.50381441787426e-08	1.67402666448403	0.148	0.037	0.000649502078641352	2	Cyp2d12	single_nuc
Nmrk1	3.52727945959927e-08	1.02061200500607	0.311	0.135	0.000653851793425916	2	Nmrk1	single_nuc
Arsb.1	3.58546456140554e-08	0.957471035113315	0.296	0.12	0.000664637565747746	2	Arsb	single_nuc
Palld	3.60291320143315e-08	0.921994372763503	0.326	0.14	0.000667872020149664	2	Palld	single_nuc
Pde7b.1	3.77770435206962e-08	-1.74599495142028	0.052	0.259	0.000700273055743145	2	Pde7b	single_nuc
Prosc.1	4.18369163972453e-08	0.706056779613478	0.2	0.06	0.000775530919255736	2	Prosc	single_nuc
Zc3h12c	4.64353969075779e-08	0.741211851959202	0.326	0.133	0.000860772952475771	2	Zc3h12c	single_nuc
Slc36a1.1	4.6687420065095e-08	0.856706551345808	0.237	0.082	0.000865444705746667	2	Slc36a1	single_nuc
Efhd1.1	4.71551834402062e-08	-1.59868250113714	0.022	0.223	0.000874115635431103	2	Efhd1	single_nuc
Galnt18	5.04059736784233e-08	-1.21038466479292	0.133	0.368	0.000934375534076934	2	Galnt18	single_nuc
Prdm16.1	5.93092980138931e-08	-1.65969983743014	0.007	0.197	0.00109941645728354	2	Prdm16	single_nuc
Slc22a18.1	6.88262552478024e-08	0.683134620434708	0.363	0.158	0.00127583229352851	2	Slc22a18	single_nuc
Prpf38b.1	6.88583776608017e-08	0.789293750412456	0.585	0.353	0.00127642774669828	2	Prpf38b	single_nuc
Aak1	6.98869124978624e-08	0.829342973924838	0.43	0.218	0.00129549369697287	2	Aak1	single_nuc
Nudt4.1	7.87757717443172e-08	-1.38795373877419	0.126	0.36	0.00146026648082441	2	Nudt4	single_nuc
Slc17a1.1	8.79815003477133e-08	0.702608836811232	0.585	0.328	0.00163091307194556	2	Slc17a1	single_nuc
Slc22a30.1	9.18280391148267e-08	0.667500052335966	0.407	0.185	0.00170221636107154	2	Slc22a30	single_nuc
Idh1	1.01566488933738e-07	0.969654345253522	0.296	0.125	0.0018827380053647	2	Idh1	single_nuc
Magi1.1	1.07985371465827e-07	-1.11630963369023	0.289	0.495	0.00200172483086204	2	Magi1	single_nuc
Unc13c	1.1904227852882e-07	0.814677472045634	0.311	0.131	0.00220668671708873	2	Unc13c	single_nuc
Sirpa	1.26132701913615e-07	0.787451960997809	0.148	0.038	0.00233812189537268	2	Sirpa	single_nuc
Renbp	1.33517793969569e-07	0.78748246536851	0.141	0.035	0.0024750193468139	2	Renbp	single_nuc
Arl15.1	1.39738344594823e-07	-1.13588558727574	0.37	0.56	0.00259032969375423	2	Arl15	single_nuc
Lama3	1.42011697328215e-07	0.774714605812476	0.244	0.089	0.00263247083337312	2	Lama3	single_nuc
Halr1	1.46698761143306e-07	0.684006082986268	0.119	0.025	0.00271935493531347	2	Halr1	single_nuc
Nedd4l	1.4762379034089e-07	-1.01482148623404	0.37	0.576	0.00273650220154908	2	Nedd4l	single_nuc
Hk1.1	1.49186976244215e-07	-1.50379142445563	0.007	0.188	0.00276547897863901	2	Hk1	single_nuc
Sgk2	1.91071030160876e-07	0.81433968693617	0.422	0.222	0.00354188368609216	2	Sgk2	single_nuc
Ccnd1	2.0128855259947e-07	0.671817631466679	0.141	0.035	0.00373128589953638	2	Ccnd1	single_nuc
Slc16a10	2.16525670332932e-07	0.874587288572098	0.385	0.188	0.00401373635096156	2	Slc16a10	single_nuc
Atp8a2.1	2.17154602164776e-07	0.842387910711291	0.274	0.108	0.00402539486032845	2	Atp8a2	single_nuc
Foxo3.1	2.44175984626555e-07	-1.4902702439289	0.074	0.273	0.00452629022702245	2	Foxo3	single_nuc
Thnsl2	2.82990900099352e-07	0.699119482434892	0.156	0.044	0.00524580231514168	2	Thnsl2	single_nuc
Cyp27a1	2.88532656062291e-07	0.666951767327385	0.156	0.043	0.00534852984542669	2	Cyp27a1	single_nuc
Msi2.1	2.93816953411164e-07	-1.03859891800025	0.348	0.535	0.00544648486538275	2	Msi2	single_nuc
Klhl36	3.01998389211662e-07	0.641066001103046	0.119	0.027	0.00559814414081658	2	Klhl36	single_nuc
Gng12.1	3.12358593118272e-07	0.454682949579002	0.926	0.727	0.00579019124063341	2	Gng12	single_nuc
Rap1gap2.1	3.24585976754511e-07	-1.40009362601744	0.059	0.253	0.00601685025109837	2	Rap1gap2	single_nuc
Gkap1	3.3352641330657e-07	1.03506949452537	0.311	0.146	0.00618257912346389	2	Gkap1	single_nuc
Sim1.1	3.509314296227e-07	-1.49538719293067	0.052	0.24	0.00650521591091599	2	Sim1	single_nuc
Ctsl	3.51004577566802e-07	0.7772816301412	0.207	0.072	0.0065065718543558	2	Ctsl	single_nuc
Acss1.1	4.38054035199418e-07	0.746743160387052	0.452	0.244	0.00812020765049162	2	Acss1	single_nuc
Slc25a51	4.54753606849898e-07	0.828914140814728	0.407	0.212	0.00842976761017657	2	Slc25a51	single_nuc
Tmem72.1	4.56948505525535e-07	-1.40019898826632	0.007	0.177	0.00847045444692685	2	Tmem72	single_nuc
Enpp6	4.63266808394038e-07	0.800512339591156	0.185	0.06	0.00858757682720029	2	Enpp6	single_nuc
Ugt3a2.1	5.7175114518863e-07	0.837308818541181	0.37	0.18	0.0105985509783616	2	Ugt3a2	single_nuc
Tmem117.1	5.98095752217657e-07	-1.84059664793451	0.059	0.247	0.0110869009588587	2	Tmem117	single_nuc
Aqp7	6.07887707796836e-07	0.597923870475818	0.111	0.024	0.0112684144394299	2	Aqp7	single_nuc
Ano6.1	7.05407749105407e-07	-1.14185173070938	0.133	0.339	0.0130761434451669	2	Ano6	single_nuc
Lrba.1	7.13753356823141e-07	-0.984656029065668	0.244	0.461	0.0132308459754306	2	Lrba	single_nuc
Aass.1	7.96586631013712e-07	0.772657882429942	0.415	0.224	0.0147663263791012	2	Aass	single_nuc
Ppp1r1a.1	8.09130786969017e-07	-1.4959939551901	0.007	0.169	0.0149988573980447	2	Ppp1r1a	single_nuc
Nr3c2.1	8.48515709324059e-07	-1.1510673620102	0.185	0.406	0.0157289357037401	2	Nr3c2	single_nuc
A330023F24Rik.1	8.80703792077398e-07	0.737135718845137	0.274	0.117	0.0163256061937387	2	A330023F24Rik	single_nuc
Tanc2.1	9.22440394022249e-07	0.568180838119861	0.719	0.548	0.0170992775839904	2	Tanc2	single_nuc
Plekhg1.1	9.35975389498733e-07	-1.47969674227431	0.007	0.168	0.017350175795138	2	Plekhg1	single_nuc
Tinag.1	9.4913590918341e-07	0.842887460356199	0.504	0.298	0.0175941323485329	2	Tinag	single_nuc
Cyp4b1.1	9.71425792435915e-07	0.859323795178987	0.444	0.247	0.0180073199143846	2	Cyp4b1	single_nuc
Fli1.1	9.84705062182497e-07	-1.43103632205795	0.03	0.201	0.0182534777376769	2	Fli1	single_nuc
Cdh2	9.92837607678085e-07	0.54670145267139	0.104	0.022	0.0184042307335287	2	Cdh2	single_nuc
Sema5a.1	1.08527715745112e-06	-1.18504134728899	0.081	0.273	0.0201177826676714	2	Sema5a	single_nuc
Umod.1	1.09416193639156e-06	-1.96891199914823	0.089	0.276	0.0202824798148903	2	Umod	single_nuc
Ank3.2	1.121912023071e-06	-0.853444951293593	0.741	0.791	0.0207968831716672	2	Ank3	single_nuc
Prkg1	1.17131683250312e-06	-1.92906842981391	0.052	0.23	0.0217127001241104	2	Prkg1	single_nuc
Stox2.1	1.22789956726856e-06	-1.33513804048539	0.037	0.209	0.0227615742784573	2	Stox2	single_nuc
Epb41l3	1.24318103056503e-06	0.811948908459502	0.207	0.076	0.023044846763584	2	Epb41l3	single_nuc
Gsta2	1.2837422649134e-06	0.616045771671184	0.252	0.101	0.0237967303646997	2	Gsta2	single_nuc
Rgl1	1.28602849188663e-06	0.589735015187827	0.422	0.212	0.0238391101541025	2	Rgl1	single_nuc
Slc6a20b.1	1.2965256802511e-06	0.767840148185267	0.43	0.232	0.0240336965348146	2	Slc6a20b	single_nuc
Bcl11b	1.31872814638673e-06	0.597491916388864	0.163	0.051	0.0244452636495708	2	Bcl11b	single_nuc
Wnk1.1	1.38502707255005e-06	-1.68052866712599	0.341	0.502	0.0256742468438603	2	Wnk1	single_nuc
Phactr1.1	1.50728069880004e-06	-1.76887306186879	0.163	0.361	0.0279404623136563	2	Phactr1	single_nuc
Nus1	1.75815617387077e-06	0.749419623639525	0.267	0.117	0.0325909409950425	2	Nus1	single_nuc
Myo7b	2.08659470312158e-06	0.681615018733221	0.185	0.065	0.0386792060117648	2	Myo7b	single_nuc
Ppp1r16b	2.23518378466581e-06	0.809462328806588	0.215	0.084	0.0414336018163501	2	Ppp1r16b	single_nuc
Hnrnpa2b1	2.24150159095277e-06	0.655936765567307	0.541	0.346	0.0415507149914915	2	Hnrnpa2b1	single_nuc
Appl2.1	2.32168468908552e-06	0.689613742901965	0.207	0.079	0.0430370690815783	2	Appl2	single_nuc
Hook1.1	2.46155303325328e-06	0.82834815887984	0.281	0.127	0.045629808577416	2	Hook1	single_nuc
Setbp1.1	2.67825898906001e-06	-0.941149834512653	0.193	0.409	0.0496468868802055	2	Setbp1	single_nuc
Kcnq1ot1.1	2.81465757857913e-06	-1.39750982433171	0	0.143	0.0521753075341214	2	Kcnq1ot1	single_nuc
Cd63.1	2.81932039512732e-06	0.574759791464073	0.393	0.198	0.0522617421644751	2	Cd63	single_nuc
Ddit3	2.8626830939523e-06	0.899388596978939	0.185	0.067	0.0530655565125938	2	Ddit3	single_nuc
Ccser1	2.86671613787701e-06	-1.09968774160529	0.156	0.353	0.0531403170478262	2	Ccser1	single_nuc
Igf2r	3.0483975338931e-06	0.971783557882586	0.259	0.117	0.0565081450857764	2	Igf2r	single_nuc
Plcb1	3.14846035348042e-06	0.461165558146824	0.822	0.571	0.0583630095724666	2	Plcb1	single_nuc
Galnt14.1	3.2519171202649e-06	0.599931882341616	0.489	0.274	0.0602807876583504	2	Galnt14	single_nuc
Sorcs2.1	3.46157102959421e-06	0.708911453106451	0.193	0.072	0.0641671421755879	2	Sorcs2	single_nuc
Gk.1	3.51038341785067e-06	0.608737164474446	0.637	0.435	0.0650719774166979	2	Gk	single_nuc
Fmo1.1	3.56810291731169e-06	0.633580869052431	0.348	0.172	0.0661419237782068	2	Fmo1	single_nuc
Stxbp5l.1	3.72797437297257e-06	1.03553108586247	0.259	0.12	0.0691054609517924	2	Stxbp5l	single_nuc
Tmcc3.1	3.73563137419528e-06	-1.33450442094811	0.074	0.246	0.0692473987834579	2	Tmcc3	single_nuc
2010111I01Rik.1	3.90476546536127e-06	-0.897000281521666	0.185	0.378	0.0723826374314018	2	2010111I01Rik	single_nuc
Bckdhb.1	4.16906102952421e-06	-1.26770504507664	0.119	0.303	0.0772818843042903	2	Bckdhb	single_nuc
Iffo1	4.17399453489273e-06	0.558045930304429	0.111	0.028	0.0773733366933066	2	Iffo1	single_nuc
Snx29	4.45552807429823e-06	0.40408926229548	0.793	0.585	0.0825921239132662	2	Snx29	single_nuc
Sorbs2.1	4.48110153743962e-06	-1.32580522444469	0.052	0.217	0.0830661791995182	2	Sorbs2	single_nuc
Egfr	4.57912894106432e-06	0.876997636339494	0.385	0.215	0.0848833131805093	2	Egfr	single_nuc
Hspa8.1	4.65638487140286e-06	0.634885727807976	0.244	0.103	0.0863154063611948	2	Hspa8	single_nuc
Wwc1	4.84500747334092e-06	-0.825348262092728	0.274	0.461	0.0898119035333206	2	Wwc1	single_nuc
Acmsd	5.67280639976644e-06	0.685107294741182	0.333	0.168	0.10515681223247	2	Acmsd	single_nuc
Pip5k1b	5.85852852132678e-06	0.984398822473686	0.193	0.075	0.108599543199834	2	Pip5k1b	single_nuc
Dnajc22	6.01791318935981e-06	0.567338570351751	0.126	0.036	0.111554056791163	2	Dnajc22	single_nuc
Glul.1	6.02285322335176e-06	0.753430265913738	0.259	0.118	0.111645630201272	2	Glul	single_nuc
Igfbp4.2	6.15452846745726e-06	0.705420316576564	0.215	0.087	0.114086494201255	2	Igfbp4	single_nuc
Tsc22d1	6.18631254273335e-06	-1.51919994294701	0.03	0.18	0.114675675604648	2	Tsc22d1	single_nuc
Lrrfip1.1	6.28624136525792e-06	-1.21366893632472	0.015	0.16	0.116528056187786	2	Lrrfip1	single_nuc
Itpr2.1	6.47874566669396e-06	0.529314477386879	0.63	0.412	0.120096508423506	2	Itpr2	single_nuc
Tmem52b.1	6.61551391258668e-06	-1.18631762863328	0.044	0.206	0.122631781397619	2	Tmem52b	single_nuc
Kctd1.1	6.61748312284747e-06	-1.09469356679762	0.052	0.216	0.122668284648224	2	Kctd1	single_nuc
Tln1	7.04590620227731e-06	0.725654913133274	0.281	0.129	0.130609963271614	2	Tln1	single_nuc
Tox3.1	7.13419341923818e-06	-1.30716766937845	0	0.133	0.132246543412418	2	Tox3	single_nuc
Hnf4a.2	7.3515790392641e-06	0.717950986043666	0.348	0.179	0.136276220650839	2	Hnf4a	single_nuc
Prkd1.1	7.72106453435908e-06	-1.37607643034832	0.037	0.191	0.143125373273414	2	Prkd1	single_nuc
Tuft1	7.87454515057443e-06	0.743330451121224	0.222	0.095	0.145970443456198	2	Tuft1	single_nuc
Acox1.1	8.27931372048523e-06	0.619724841922818	0.459	0.277	0.153473638436635	2	Acox1	single_nuc
Ppm1k.1	8.52609379684846e-06	-1.56736942471872	0.059	0.217	0.15804820071218	2	Ppm1k	single_nuc
Rbms3.1	8.71338494249198e-06	-1.87793729331809	0.067	0.225	0.161520016678974	2	Rbms3	single_nuc
Plscr4.1	8.86656073876925e-06	0.830778502643017	0.259	0.119	0.164359436414566	2	Plscr4	single_nuc
Zmiz1.1	9.01747857957066e-06	-1.11088302184797	0.119	0.294	0.167157000429501	2	Zmiz1	single_nuc
Sh3d19	9.20628519130488e-06	0.744159364721409	0.459	0.284	0.170656908591219	2	Sh3d19	single_nuc
Ptprm.1	9.35382998608049e-06	-1.33370163619451	0.037	0.188	0.173391946451974	2	Ptprm	single_nuc
Gm21969	9.58741948100867e-06	0.752792682608305	0.274	0.131	0.177721994919458	2	Gm21969	single_nuc
Zfp871	9.63636586083764e-06	0.693752535213627	0.222	0.091	0.178629313962347	2	Zfp871	single_nuc
Mbnl2	9.93857891863439e-06	-0.880031297691038	0.222	0.406	0.184231437414726	2	Mbnl2	single_nuc
Snx6.1	1.02034117960847e-05	0.581153737965941	0.43	0.246	0.189140644464023	2	Snx6	single_nuc
Srek1.1	1.02620792621072e-05	0.659740576987074	0.511	0.317	0.19022816328168	2	Srek1	single_nuc
Cep89	1.02699188384053e-05	0.858466551005742	0.163	0.059	0.190373485507518	2	Cep89	single_nuc
Atxn7l2.1	1.06093910437591e-05	0.560604418873333	0.156	0.052	0.196666281778162	2	Atxn7l2	single_nuc
Pdzk1ip1	1.12483637125782e-05	0.854220786752662	0.23	0.102	0.208510918140061	2	Pdzk1ip1	single_nuc
Eif5	1.15156942020103e-05	0.633552924982272	0.296	0.145	0.213466423422665	2	Eif5	single_nuc
Tmem116.1	1.15257201522125e-05	-1.07396557877508	0.141	0.312	0.213652274461563	2	Tmem116	single_nuc
Aadat	1.1530852482963e-05	-1.97953147664083	0.096	0.258	0.213747412476686	2	Aadat	single_nuc
Hoga1.1	1.15952136451906e-05	0.522929766211898	0.489	0.281	0.214940475340899	2	Hoga1	single_nuc
Tfec	1.29229717635875e-05	0.717972169730875	0.185	0.072	0.239553127581621	2	Tfec	single_nuc
Tanc1.1	1.3947749111924e-05	-1.04284138407202	0.119	0.287	0.258549425287736	2	Tanc1	single_nuc
Asb13	1.47114651212958e-05	0.653378724656595	0.148	0.05	0.272706428953459	2	Asb13	single_nuc
Ptprg	1.47991407331767e-05	-0.856617200042169	0.215	0.395	0.274331671770896	2	Ptprg	single_nuc
Dnm3.1	1.53379526176641e-05	-1.38978433400704	0.081	0.243	0.28431962767364	2	Dnm3	single_nuc
Sema4a	1.54111517373788e-05	0.701147392115453	0.17	0.064	0.285676519755791	2	Sema4a	single_nuc
Rpl41	1.55235631212478e-05	0.598754413098646	0.274	0.127	0.28776028957857	2	Rpl41	single_nuc
Macf1	1.55987551341852e-05	-0.641336487007417	0.452	0.627	0.289154123922391	2	Macf1	single_nuc
St8sia1.1	1.65069572846675e-05	0.799495923765573	0.281	0.141	0.305989467185882	2	St8sia1	single_nuc
Gm13270.1	1.69685402823589e-05	0.659099435159513	0.207	0.084	0.314545831214087	2	Gm13270	single_nuc
Ccnl1	1.71426056029974e-05	0.703048830032175	0.348	0.185	0.317772480062764	2	Ccnl1	single_nuc
Fam111a.1	1.76162632482448e-05	0.712887527699509	0.185	0.073	0.326552671832714	2	Fam111a	single_nuc
Kcnj1.1	1.79052223526509e-05	-1.13226926650047	0.015	0.149	0.33190910675109	2	Kcnj1	single_nuc
Comt	1.81338583922461e-05	0.598540011123585	0.348	0.18	0.336147333017066	2	Comt	single_nuc
Larp1b	1.84625900668093e-05	-1.17053027395511	0.03	0.173	0.342241032068444	2	Larp1b	single_nuc
Gm20708.1	1.87396464291295e-05	0.738106424372359	0.207	0.088	0.347376825856774	2	Gm20708	single_nuc
Ptpn18.1	1.8988355427042e-05	-1.13881307865055	0.022	0.158	0.351987144551077	2	Ptpn18	single_nuc
Itch	1.91500415117591e-05	0.743542268905028	0.533	0.382	0.354984319503479	2	Itch	single_nuc
Rbms1	1.98658970289744e-05	-1.01695919787296	0.163	0.338	0.368254133226098	2	Rbms1	single_nuc
Tfap2b.1	1.9900120287806e-05	-1.14368646248989	0.03	0.171	0.36888852977506	2	Tfap2b	single_nuc
Defb1	1.99838485984634e-05	-1.22487879521467	0.022	0.157	0.370440601469716	2	Defb1	single_nuc
Arl6ip1	2.17502891838495e-05	0.653398438715873	0.311	0.153	0.403185110601018	2	Arl6ip1	single_nuc
Dach1.1	2.26015830116313e-05	-1.12293986418721	0.304	0.462	0.41896554428661	2	Dach1	single_nuc
Ptbp3	2.53300558954214e-05	-1.05961199587101	0.052	0.198	0.469543246133427	2	Ptbp3	single_nuc
Stk32b	2.67077237679777e-05	-1.14824661343588	0	0.118	0.495081075487003	2	Stk32b	single_nuc
Lztr1	2.945915506695e-05	0.58445980666302	0.17	0.065	0.546084357476053	2	Lztr1	single_nuc
Preb	2.96090277339596e-05	0.542198469274017	0.252	0.116	0.548862547104409	2	Preb	single_nuc
Rhobtb1	3.01631895102755e-05	0.605829230030257	0.385	0.217	0.559135043951976	2	Rhobtb1	single_nuc
Camk2b	3.15206339852834e-05	0.447255085849185	0.348	0.183	0.584297992185199	2	Camk2b	single_nuc
Shank2.1	3.16651188397466e-05	-1.08294064800174	0.185	0.365	0.586976307932383	2	Shank2	single_nuc
Gm13075.1	3.18829794498888e-05	-1.06885453716679	0.007	0.128	0.591014790062588	2	Gm13075	single_nuc
Dgat2.1	3.27364135764255e-05	0.496996208049224	0.104	0.029	0.606834898466199	2	Dgat2	single_nuc
Trpm6	3.27936506503343e-05	-1.43980827416024	0.007	0.128	0.607895902105246	2	Trpm6	single_nuc
Slc12a3	3.40445369928337e-05	-3.35743188586126	0.156	0.302	0.631083582236159	2	Slc12a3	single_nuc
Gcnt1.1	3.43167313535668e-05	0.643810512905203	0.289	0.15	0.636129249101067	2	Gcnt1	single_nuc
Kansl1l	3.58607245915825e-05	0.522035712044977	0.644	0.462	0.664750251754165	2	Kansl1l	single_nuc
Oprm1.1	3.72516711093889e-05	-1.14169506305242	0.03	0.164	0.690534227354741	2	Oprm1	single_nuc
Srr.1	3.88681948753141e-05	0.62805278912772	0.459	0.284	0.720499728403697	2	Srr	single_nuc
Tada2a	4.15305069069331e-05	0.571419765043054	0.17	0.067	0.76985100653382	2	Tada2a	single_nuc
Lrrk2.1	4.25361903682725e-05	0.629063496160501	0.511	0.327	0.788493360856668	2	Lrrk2	single_nuc
Gnpda1	4.26437919082948e-05	0.704818152865925	0.178	0.073	0.790487970604061	2	Gnpda1	single_nuc
Cadps2.1	4.4853178846514e-05	-1.25193193765942	0.081	0.231	0.831443376277829	2	Cadps2	single_nuc
Gulp1.1	4.73744254304205e-05	-0.996801509199514	0.015	0.139	0.878179724203705	2	Gulp1	single_nuc
Zfhx3.1	4.86873035524755e-05	-1.10976366822195	0	0.111	0.902516545952239	2	Zfhx3	single_nuc
Prdm5.1	5.12793397893949e-05	0.59854850663818	0.141	0.05	0.950565121676014	2	Prdm5	single_nuc
Oxr1	5.12844069957428e-05	0.547100726818055	0.681	0.487	0.950659052480085	2	Oxr1	single_nuc
Rbm47	5.12890617634554e-05	-0.773814575322257	0.363	0.502	0.950745337909172	2	Rbm47	single_nuc
Sgpp2.1	5.20625646665881e-05	-1.04718412497379	0.022	0.149	0.965083761224544	2	Sgpp2	single_nuc
Dennd1a	5.25606281063347e-05	0.48766983594451	0.674	0.496	0.974316363207126	2	Dennd1a	single_nuc
Ssfa2	5.30978445585847e-05	0.618482165056737	0.2	0.087	0.984274744582484	2	Ssfa2	single_nuc
Slc22a5.1	5.58745253981603e-05	0.776988193839174	0.356	0.208	1	2	Slc22a5	single_nuc
Ptger3.1	5.86699204312462e-05	-1.38623694863539	0.022	0.145	1	2	Ptger3	single_nuc
Ablim3	5.94473771480316e-05	0.688987502212806	0.148	0.055	1	2	Ablim3	single_nuc
Acsm5.1	5.96625274698753e-05	0.653448598528365	0.222	0.105	1	2	Acsm5	single_nuc
Cit	5.9747357108314e-05	0.488512497099163	0.17	0.067	1	2	Cit	single_nuc
Ift81	6.10358782424428e-05	0.674110697414947	0.178	0.073	1	2	Ift81	single_nuc
Dapk1	6.21664345896637e-05	-0.972941687109329	0.126	0.282	1	2	Dapk1	single_nuc
Cdh1	6.26713602383098e-05	-1.0948061112293	0.067	0.205	1	2	Cdh1	single_nuc
Grik3.1	6.35137802708359e-05	0.629758584051626	0.185	0.076	1	2	Grik3	single_nuc
Jarid2	6.9504111621954e-05	-0.884144087422919	0.133	0.284	1	2	Jarid2	single_nuc
Pyroxd2	7.04210652275831e-05	0.528438851132816	0.111	0.035	1	2	Pyroxd2	single_nuc
Aldh6a1.1	7.17892272901903e-05	0.558935052809954	0.341	0.184	1	2	Aldh6a1	single_nuc
Bicdl1	7.24439923993928e-05	-0.916404378534042	0	0.106	1	2	Bicdl1	single_nuc
Gm5150.1	7.26028874499486e-05	0.581573925871376	0.163	0.064	1	2	Gm5150	single_nuc
Galm	7.37320482960538e-05	0.693654247208201	0.252	0.123	1	2	Galm	single_nuc
Bend7	7.38620134195446e-05	0.532532896235978	0.156	0.059	1	2	Bend7	single_nuc
Ggnbp2	7.41318488069236e-05	0.485074600032904	0.511	0.314	1	2	Ggnbp2	single_nuc
Rbm28	7.51469338093993e-05	0.580024023369321	0.304	0.161	1	2	Rbm28	single_nuc
Dock1.1	7.57050162127452e-05	-0.891573275393563	0.126	0.281	1	2	Dock1	single_nuc
Lamp1	7.95412050330643e-05	0.569527552259566	0.2	0.087	1	2	Lamp1	single_nuc
Arhgef38	7.9721492162741e-05	-0.881202427007793	0.089	0.238	1	2	Arhgef38	single_nuc
Gna14	8.09119261497509e-05	0.498512872604	0.156	0.059	1	2	Gna14	single_nuc
Nckap5.1	8.15526373515255e-05	-0.876992282027173	0.17	0.334	1	2	Nckap5	single_nuc
Cacnb2.1	8.26081651469219e-05	-1.2237682896717	0.052	0.18	1	2	Cacnb2	single_nuc
Lncpint.1	8.79423163058746e-05	-0.854162397308694	0.074	0.217	1	2	Lncpint	single_nuc
Atp6v1b1	8.82936430641105e-05	-0.979347705086465	0	0.104	1	2	Atp6v1b1	single_nuc
Gm42397.1	8.82936955325426e-05	-1.63122547287345	0	0.104	1	2	Gm42397	single_nuc
Etl4	8.9601418435104e-05	-0.779596894504467	0.163	0.339	1	2	Etl4	single_nuc
Foxp1.1	9.20766830794644e-05	-0.815227776815024	0.326	0.464	1	2	Foxp1	single_nuc
Slc5a9	9.54061315139834e-05	0.752810167492382	0.141	0.053	1	2	Slc5a9	single_nuc
Esrrb.1	9.58212580688642e-05	-1.30262395940367	0.044	0.173	1	2	Esrrb	single_nuc
Cyfip2.1	9.70305160269799e-05	-0.867448031474167	0.096	0.249	1	2	Cyfip2	single_nuc
Akr1c21.1	9.79671888963079e-05	0.651525364029466	0.356	0.205	1	2	Akr1c21	single_nuc
Igfbp5.1	9.95029844179869e-05	0.641418022080822	0.178	0.074	1	2	Igfbp5	single_nuc
St3gal6	0.000104771516358924	-0.984683417966276	0.022	0.141	1	2	St3gal6	single_nuc
Pcdh7	0.00010643690053241	0.638059370480341	0.133	0.049	1	2	Pcdh7	single_nuc
Pdzd2	0.000107615494497466	0.559460627360829	0.363	0.201	1	2	Pdzd2	single_nuc
Sdk1.1	0.000108218134143025	-1.09968578946501	0.037	0.163	1	2	Sdk1	single_nuc
Abcg2.1	0.000109965513200131	0.670603500343162	0.333	0.187	1	2	Abcg2	single_nuc
Tbc1d1	0.00011026429780943	0.6885862943733	0.296	0.16	1	2	Tbc1d1	single_nuc
Specc1.1	0.000113987639050149	-1.03341614200351	0.059	0.191	1	2	Specc1	single_nuc
Tulp4	0.000114242203874401	0.649364456844829	0.341	0.194	1	2	Tulp4	single_nuc
Mis18bp1	0.000114711390601815	0.526553167764467	0.511	0.34	1	2	Mis18bp1	single_nuc
B3galt5.1	0.000116828665732757	0.876509970402377	0.17	0.073	1	2	B3galt5	single_nuc
Farp1.1	0.000118633208902157	-0.957829444693406	0.163	0.309	1	2	Farp1	single_nuc
Ddah1.1	0.000118706787361974	0.582331517732627	0.356	0.202	1	2	Ddah1	single_nuc
Gls.1	0.000121252380910272	-0.886363271700543	0.126	0.275	1	2	Gls	single_nuc
Tmem27.1	0.000121956544895966	0.487556832081387	0.289	0.149	1	2	Tmem27	single_nuc
Gclc	0.000123168911330284	-0.865658524864746	0.141	0.297	1	2	Gclc	single_nuc
Dnajc13	0.000123973113591515	0.549374643144424	0.385	0.227	1	2	Dnajc13	single_nuc
Casr	0.000124032152124293	-0.828895981625506	0.015	0.127	1	2	Casr	single_nuc
Bcl7a	0.00013520869427275	0.498688435590361	0.43	0.265	1	2	Bcl7a	single_nuc
Rhcg.1	0.000137699252647501	-1.05226118063654	0.037	0.158	1	2	Rhcg	single_nuc
Hlf.1	0.000138541876701314	0.672800977851913	0.319	0.182	1	2	Hlf	single_nuc
Tsc22d3	0.000139240452090171	0.80672793418932	0.148	0.058	1	2	Tsc22d3	single_nuc
Ccdc141.1	0.000139466330435162	0.50474341984302	0.637	0.459	1	2	Ccdc141	single_nuc
Hook2	0.000142451270095189	0.572899312165478	0.23	0.111	1	2	Hook2	single_nuc
Col18a1.1	0.000151419594048871	-1.24995911709581	0.022	0.136	1	2	Col18a1	single_nuc
Hoxd3.1	0.000152119722163773	-0.865514202811804	0.059	0.194	1	2	Hoxd3	single_nuc
Cytip.1	0.000153093964163801	-0.863687075307595	0.015	0.126	1	2	Cytip	single_nuc
Slc7a12.1	0.000153354531428575	-1.46685327010888	0.015	0.123	1	2	Slc7a12	single_nuc
Pde4c	0.000163698933995322	-0.921723266426939	0.141	0.289	1	2	Pde4c	single_nuc
Kcnj16	0.000168978986199177	0.569934291190143	0.756	0.577	1	2	Kcnj16	single_nuc
Plcb4.1	0.000173739422597486	-0.900743719980398	0.015	0.124	1	2	Plcb4	single_nuc
Agtr1a	0.000175347113915924	0.760321886135572	0.178	0.079	1	2	Agtr1a	single_nuc
Acad11	0.000178319632678203	0.461060356007021	0.141	0.053	1	2	Acad11	single_nuc
Kcnk5.1	0.000179809787571429	0.478655115667654	0.267	0.136	1	2	Kcnk5	single_nuc
Cspp1	0.000189587680035745	0.605887785960611	0.519	0.379	1	2	Cspp1	single_nuc
Diaph2	0.000191774955777573	-0.776291719610095	0.237	0.391	1	2	Diaph2	single_nuc
Mapk4	0.000193547963232939	0.599691089712014	0.215	0.104	1	2	Mapk4	single_nuc
Calb1	0.000198329144708781	-1.35633825316242	0.03	0.143	1	2	Calb1	single_nuc
Gnl3	0.000203002573075582	0.520052706742061	0.126	0.046	1	2	Gnl3	single_nuc
Golgb1	0.000204364234808165	0.526957214200788	0.481	0.325	1	2	Golgb1	single_nuc
Srgap3	0.000205870290529896	-0.883974136047871	0.007	0.108	1	2	Srgap3	single_nuc
Fmo2.1	0.000206081085232044	0.537468267305758	0.341	0.195	1	2	Fmo2	single_nuc
Blnk	0.000208870518967429	-0.973248090825715	0.022	0.132	1	2	Blnk	single_nuc
Tshz2	0.000219029772995087	-1.53369681244356	0.052	0.171	1	2	Tshz2	single_nuc
Dock8.1	0.000219745692972336	-0.925451698822323	0.178	0.318	1	2	Dock8	single_nuc
Selenbp1.1	0.000221694993190887	0.574967905928242	0.393	0.243	1	2	Selenbp1	single_nuc
Mettl7a1	0.00022267753817976	0.707274862900712	0.244	0.128	1	2	Mettl7a1	single_nuc
Iqgap1.1	0.000223610661753954	-0.925611686831315	0.081	0.215	1	2	Iqgap1	single_nuc
Mtus1	0.000223929923148403	0.640677781432709	0.385	0.242	1	2	Mtus1	single_nuc
Gm6999.1	0.00023142356179568	0.628313068696768	0.178	0.08	1	2	Gm6999	single_nuc
Tmem8	0.000233717884890317	0.55585100681942	0.133	0.051	1	2	Tmem8	single_nuc
Slc37a4.1	0.000235130721031868	0.462055543953263	0.119	0.042	1	2	Slc37a4	single_nuc
Gm17106	0.00023876598725176	0.609880560870255	0.281	0.151	1	2	Gm17106	single_nuc
Ypel2	0.000240886706910827	-0.811804602408108	0.03	0.145	1	2	Ypel2	single_nuc
Sipa1l3	0.000241498815293921	-0.940093181120893	0.037	0.151	1	2	Sipa1l3	single_nuc
Acot4	0.000250817740229694	0.461830881591244	0.126	0.046	1	2	Acot4	single_nuc
Kif12	0.000251808207551403	0.672226910198386	0.267	0.142	1	2	Kif12	single_nuc
Sgk3	0.000257011837652171	0.659890933616574	0.237	0.123	1	2	Sgk3	single_nuc
AI838599	0.000257518778465263	-1.08779171704392	0.007	0.105	1	2	AI838599	single_nuc
Slc16a2.1	0.00025951734603117	0.454052856644003	0.296	0.158	1	2	Slc16a2	single_nuc
Tfcp2	0.000269441322926051	0.590935664915423	0.304	0.172	1	2	Tfcp2	single_nuc
Chd3.1	0.000274219420279399	0.749408131304599	0.348	0.216	1	2	Chd3	single_nuc
Rb1	0.00027989990750047	-0.785886077502107	0.074	0.21	1	2	Rb1	single_nuc
Chst9.1	0.000280454611702074	-1.10526645059225	0.03	0.141	1	2	Chst9	single_nuc
Sypl2	0.000282077023103092	0.488017494576784	0.17	0.074	1	2	Sypl2	single_nuc
Tkfc	0.000286770001761806	0.61164075698165	0.141	0.057	1	2	Tkfc	single_nuc
Amn	0.00028888571402957	0.452027741070133	0.104	0.035	1	2	Amn	single_nuc
Qk.1	0.000295030077327152	-0.810512088804689	0.126	0.262	1	2	Qk	single_nuc
Nrg1	0.000299789563682503	-1.01017304403618	0.03	0.14	1	2	Nrg1	single_nuc
Clcnkb.1	0.000300123035966204	-0.855948906670226	0.015	0.117	1	2	Clcnkb	single_nuc
Tcp1	0.000303320852889606	0.573803516263983	0.119	0.044	1	2	Tcp1	single_nuc
Ppp6r3	0.000303926434340739	-0.77954056143081	0.193	0.339	1	2	Ppp6r3	single_nuc
Slc16a12	0.000305369023779757	0.559514608173645	0.281	0.151	1	2	Slc16a12	single_nuc
Mark2	0.000305659188524776	-0.938123301106873	0.059	0.18	1	2	Mark2	single_nuc
Map3k1.1	0.00030624621484248	-0.909620892349557	0.052	0.172	1	2	Map3k1	single_nuc
Psd3.1	0.000307731852547497	-0.978494485021911	0.044	0.162	1	2	Psd3	single_nuc
Fry.1	0.000308617387710276	-1.04923397086149	0.037	0.149	1	2	Fry	single_nuc
Ephb2	0.000313224444399069	-0.975418355367645	0.007	0.103	1	2	Ephb2	single_nuc
Aldh8a1.1	0.000328841229342876	0.615972421770754	0.23	0.119	1	2	Aldh8a1	single_nuc
Kmt5c	0.000332960501894851	0.615490487493282	0.215	0.106	1	2	Kmt5c	single_nuc
Tacc1.1	0.000339027677782722	-0.693304913292438	0.052	0.175	1	2	Tacc1	single_nuc
Gas2.1	0.000349132528857829	0.602810415310047	0.311	0.176	1	2	Gas2	single_nuc
Tnrc6b	0.000350174484394466	-0.612963844564174	0.319	0.471	1	2	Tnrc6b	single_nuc
Mitf.1	0.000353574691540715	-0.830671225389349	0.119	0.254	1	2	Mitf	single_nuc
Nedd4.1	0.00035873776815936	-0.706004356382014	0.289	0.415	1	2	Nedd4	single_nuc
Ralgapa1	0.000367171438984545	-0.733371413821005	0.2	0.333	1	2	Ralgapa1	single_nuc
Baiap2	0.000376251686481689	0.566496826225711	0.207	0.103	1	2	Baiap2	single_nuc
Edrf1	0.00038516636469138	0.600805813563628	0.126	0.05	1	2	Edrf1	single_nuc
Ctnna1.1	0.000409564569741734	-0.804410595616775	0.148	0.277	1	2	Ctnna1	single_nuc
2610307P16Rik	0.000414280026097376	0.553291956026217	0.133	0.053	1	2	2610307P16Rik	single_nuc
Acacb.1	0.000416953357108799	-1.01173715340235	0.037	0.146	1	2	Acacb	single_nuc
Gpc4.1	0.000419199518170896	0.579127369435153	0.496	0.358	1	2	Gpc4	single_nuc
Spink1.1	0.000425297174095178	0.527140181416399	0.311	0.178	1	2	Spink1	single_nuc
Cobll1	0.000425921877662174	-0.601086933077296	0.37	0.523	1	2	Cobll1	single_nuc
Napsa	0.000425937670796505	-1.04472404823604	0.067	0.187	1	2	Napsa	single_nuc
Pik3r3.1	0.000426929632882861	-0.90782323860742	0.015	0.112	1	2	Pik3r3	single_nuc
Ppp2r5c.1	0.000427181080691595	-0.704625237667134	0.037	0.151	1	2	Ppp2r5c	single_nuc
Nsd1	0.000436037557296089	-0.609363630400447	0.267	0.412	1	2	Nsd1	single_nuc
Secisbp2	0.000438453296620321	0.630340847607149	0.274	0.149	1	2	Secisbp2	single_nuc
Tcf7l2.1	0.000450509237053618	-1.04063273041814	0.141	0.277	1	2	Tcf7l2	single_nuc
Cuedc1.1	0.000456488774422477	-0.832502452396646	0.037	0.146	1	2	Cuedc1	single_nuc
Parp8	0.000480356557995668	-0.748315254698365	0.037	0.148	1	2	Parp8	single_nuc
Nfkbiz	0.000481752377820439	0.479265491263457	0.185	0.086	1	2	Nfkbiz	single_nuc
Rbbp6	0.000493911998109305	0.580169769307265	0.415	0.269	1	2	Rbbp6	single_nuc
Slc12a6.1	0.000512973556974947	0.65217905696649	0.37	0.24	1	2	Slc12a6	single_nuc
Sytl2.1	0.000513855930197369	-0.818043634993728	0.015	0.111	1	2	Sytl2	single_nuc
Khk.1	0.000514047068123808	0.534809625420432	0.185	0.088	1	2	Khk	single_nuc
Dlg2	0.000515860995796812	0.599236197601739	0.185	0.089	1	2	Dlg2	single_nuc
Gpr137b	0.000516950549774176	0.548661563285471	0.215	0.105	1	2	Gpr137b	single_nuc
Gpr108	0.00052180292999487	0.549556701505082	0.296	0.169	1	2	Gpr108	single_nuc
Aig1.1	0.000526166506752789	-0.790229944251388	0.067	0.188	1	2	Aig1	single_nuc
Tef.1	0.000528737694542084	0.550864092565756	0.37	0.232	1	2	Tef	single_nuc
Fmnl2.1	0.000534628413582508	-0.999719180347294	0.052	0.162	1	2	Fmnl2	single_nuc
Tmem108	0.00054739511627825	0.409689009433516	0.133	0.053	1	2	Tmem108	single_nuc
Kifc3	0.000548963388660379	-0.757006819957039	0.015	0.109	1	2	Kifc3	single_nuc
Pam	0.000556859051012477	0.439060552221653	0.548	0.384	1	2	Pam	single_nuc
Gns.1	0.000567768891640366	0.554512281291257	0.207	0.103	1	2	Gns	single_nuc
Gpcpd1	0.000568850206388351	-0.86320567337296	0.03	0.129	1	2	Gpcpd1	single_nuc
Lrpap1	0.000585167509320411	0.48590241047157	0.133	0.055	1	2	Lrpap1	single_nuc
Ccdc85c.1	0.000587012482546744	0.60742235881484	0.148	0.064	1	2	Ccdc85c	single_nuc
Rffl	0.000588920041326698	-0.853547207689476	0.074	0.19	1	2	Rffl	single_nuc
Pter.2	0.000595988950751228	0.405376655935037	0.496	0.323	1	2	Pter	single_nuc
Selenop.1	0.000597287792579762	0.522729118440591	0.23	0.118	1	2	Selenop	single_nuc
Slc43a2	0.000611790119976488	0.431248389732175	0.333	0.194	1	2	Slc43a2	single_nuc
Rdh16f2	0.000615141102825689	-1.02555069487902	0.126	0.255	1	2	Rdh16f2	single_nuc
Exoc6b	0.000622389286805445	-0.717130647835818	0.156	0.294	1	2	Exoc6b	single_nuc
Tpp1	0.000627488407429563	0.578789348555421	0.111	0.042	1	2	Tpp1	single_nuc
Sgms2.1	0.000651034948011574	-1.0181829013201	0.052	0.16	1	2	Sgms2	single_nuc
Airn	0.000676476400310155	0.843428591859306	0.252	0.142	1	2	Airn	single_nuc
Plekha1	0.000691082696545026	0.54930669152889	0.163	0.074	1	2	Plekha1	single_nuc
Raph1.1	0.000702751758964254	-1.05470180290471	0.037	0.139	1	2	Raph1	single_nuc
Nit1	0.000711712388394346	0.422416985752449	0.141	0.059	1	2	Nit1	single_nuc
Nampt	0.000715688682082561	-0.849715880407707	0.037	0.141	1	2	Nampt	single_nuc
Snx25	0.000731618670389575	0.446441756916482	0.193	0.091	1	2	Snx25	single_nuc
Slc22a21.1	0.000760970649444272	0.520952019829778	0.207	0.105	1	2	Slc22a21	single_nuc
Mllt10	0.00076702510872418	-0.64807064163976	0.289	0.43	1	2	Mllt10	single_nuc
Pecr.1	0.000768543119412431	0.435492217698426	0.259	0.14	1	2	Pecr	single_nuc
Slc6a18.1	0.000790183040751421	-0.976544494455041	0.074	0.187	1	2	Slc6a18	single_nuc
Slc16a5.1	0.000828382758484909	-1.01720186403439	0.015	0.104	1	2	Slc16a5	single_nuc
Hoxb5os	0.000834111801626649	-0.777632973748484	0.037	0.14	1	2	Hoxb5os	single_nuc
Ppard.1	0.000840398770755897	-0.888369914066273	0.022	0.116	1	2	Ppard	single_nuc
Dnajc6	0.000861030749323719	0.596351777734361	0.23	0.12	1	2	Dnajc6	single_nuc
Sorl1.1	0.000890102854613454	-0.830815060952716	0.052	0.158	1	2	Sorl1	single_nuc
Mettl8	0.000900361225386863	0.687795497400227	0.23	0.127	1	2	Mettl8	single_nuc
Fam49b	0.000937678531920757	-0.616264479390681	0.037	0.138	1	2	Fam49b	single_nuc
Bmpr1b	0.000938999063835018	-1.02238062031078	0.022	0.113	1	2	Bmpr1b	single_nuc
Tpm1	0.000953125352167927	-0.833767700589527	0.022	0.114	1	2	Tpm1	single_nuc
Ppp2r2b.1	0.000976992533556189	-0.998007059321944	0.074	0.186	1	2	Ppp2r2b	single_nuc
Mgll	0.00098368720696631	-0.776555343316198	0.03	0.127	1	2	Mgll	single_nuc
Golga4.1	0.00098538493997832	0.482123177875622	0.6	0.459	1	2	Golga4	single_nuc
Myh9	0.000990442515878515	-0.766270122531363	0.052	0.158	1	2	Myh9	single_nuc
Zfp467	0.00100964569362205	0.474231001636959	0.119	0.047	1	2	Zfp467	single_nuc
Wdr91	0.0010197317575801	0.618288488751572	0.148	0.067	1	2	Wdr91	single_nuc
Dusp11	0.00103762362162793	0.430439254858632	0.356	0.222	1	2	Dusp11	single_nuc
Marc2	0.00104602618740909	0.597522039690524	0.222	0.12	1	2	Marc2	single_nuc
Fut8.1	0.00105756521237939	0.504650629798372	0.415	0.268	1	2	Fut8	single_nuc
Ythdc1	0.0010598526976047	0.406455756495439	0.4	0.254	1	2	Ythdc1	single_nuc
Cpn1	0.00106307394369935	0.61147887579661	0.119	0.049	1	2	Cpn1	single_nuc
Pi4ka	0.00106686336345657	-0.762646066353496	0.148	0.276	1	2	Pi4ka	single_nuc
Klk1	0.0010704423799776	-0.884563070521581	0.03	0.124	1	2	Klk1	single_nuc
Lrch1.1	0.00107336659380657	-0.697372616810142	0.067	0.179	1	2	Lrch1	single_nuc
Kalrn	0.00110172159887707	-0.649193798189909	0.089	0.21	1	2	Kalrn	single_nuc
Kank1.1	0.00110337590615938	-0.768426520213548	0.185	0.309	1	2	Kank1	single_nuc
Abi2	0.00112266093524227	-0.767131630786879	0.015	0.102	1	2	Abi2	single_nuc
Cpox.1	0.00113978557334855	0.429158788139835	0.119	0.047	1	2	Cpox	single_nuc
Palm3	0.00114858534017011	0.419403856313625	0.126	0.052	1	2	Palm3	single_nuc
Dip2b	0.00116653950751538	-0.824331987292557	0.059	0.162	1	2	Dip2b	single_nuc
Pik3c2a	0.00120480655221821	0.520482677467929	0.393	0.258	1	2	Pik3c2a	single_nuc
Wdr20	0.00120488673487772	-0.714423306072741	0.037	0.135	1	2	Wdr20	single_nuc
Sepsecs	0.00120641144583233	0.500321145593512	0.126	0.053	1	2	Sepsecs	single_nuc
Klhl3.1	0.00120722791914176	-1.06288452340352	0.104	0.214	1	2	Klhl3	single_nuc
Dnajc12.1	0.00121064221672335	0.530492057124496	0.141	0.062	1	2	Dnajc12	single_nuc
Pbx1.1	0.00124486363839122	-0.787653098820729	0.385	0.488	1	2	Pbx1	single_nuc
Msh3	0.00125516740317455	0.461837270143936	0.178	0.088	1	2	Msh3	single_nuc
Sec62	0.0012582165773634	0.424497964270587	0.4	0.25	1	2	Sec62	single_nuc
Clcn6	0.00127410849989274	0.452933966557183	0.104	0.039	1	2	Clcn6	single_nuc
Nlk	0.00127796820099001	-0.711807231253943	0.111	0.238	1	2	Nlk	single_nuc
Plcl2	0.00129623218247734	0.548185397125867	0.156	0.074	1	2	Plcl2	single_nuc
Deptor	0.00131494503319124	-0.713934102535185	0.119	0.234	1	2	Deptor	single_nuc
Phtf2	0.00135408801366204	0.556987225157795	0.163	0.079	1	2	Phtf2	single_nuc
C230088H06Rik	0.00135919977621694	0.496145678551266	0.348	0.228	1	2	C230088H06Rik	single_nuc
Lnx1.1	0.00137294195929985	-0.822724772342589	0.022	0.109	1	2	Lnx1	single_nuc
Thsd7a	0.00140600122855181	-1.40002620617277	0.022	0.109	1	2	Thsd7a	single_nuc
Srsf2	0.00141722620022374	0.457653067774525	0.207	0.108	1	2	Srsf2	single_nuc
Fth1.1	0.0014216152346348	0.580886178520658	0.407	0.277	1	2	Fth1	single_nuc
Ninl	0.00142738058441514	-0.813726029154086	0.037	0.128	1	2	Ninl	single_nuc
Rabgap1l	0.00143279929553	0.479483284788456	0.593	0.509	1	2	Rabgap1l	single_nuc
Kyat3	0.00143359299705952	-0.755710165428895	0.022	0.109	1	2	Kyat3	single_nuc
Znrf3.1	0.00145405974273743	-0.796595344089849	0.089	0.201	1	2	Znrf3	single_nuc
Ablim1	0.00149970755006335	-0.677593703050524	0.281	0.39	1	2	Ablim1	single_nuc
4930533I22Rik.1	0.00150855544032208	-0.996710452115344	0.044	0.14	1	2	4930533I22Rik	single_nuc
Ttll4.1	0.0015168757848846	0.49160197474944	0.156	0.074	1	2	Ttll4	single_nuc
Ccdc163	0.001560267486693	0.715850760288011	0.148	0.071	1	2	Ccdc163	single_nuc
Asap1.1	0.00156649063271948	-0.793042007535952	0.081	0.187	1	2	Asap1	single_nuc
Kmt2d.1	0.00160691458702955	-0.755872640493784	0.044	0.142	1	2	Kmt2d	single_nuc
Esrrg.1	0.00161594848164209	-0.454992618046151	0.926	0.894	1	2	Esrrg	single_nuc
Aff1.1	0.00161706032353765	-0.739030950369239	0.207	0.329	1	2	Aff1	single_nuc
Evi5	0.0016281189679407	0.57554130254766	0.393	0.265	1	2	Evi5	single_nuc
A1cf.2	0.00163086462734485	0.55871323322914	0.296	0.177	1	2	A1cf	single_nuc
Rere	0.00163540971355726	0.432513569094607	0.711	0.607	1	2	Rere	single_nuc
Pde8b.1	0.00164115585476793	-0.853188752535834	0.022	0.109	1	2	Pde8b	single_nuc
Esyt2	0.00164368175882953	-0.56470380726729	0.052	0.151	1	2	Esyt2	single_nuc
Gtf2h2	0.00166201634804235	0.459784142882071	0.17	0.083	1	2	Gtf2h2	single_nuc
Ctnnal1	0.00166244920991551	-0.757834853410393	0.022	0.108	1	2	Ctnnal1	single_nuc
Retreg1	0.00166441909811763	0.636544572399116	0.37	0.25	1	2	Retreg1	single_nuc
Gatsl2.1	0.0016781581046522	0.517446093983307	0.222	0.121	1	2	Gatsl2	single_nuc
Eif4b	0.00172018785069847	0.567175758553845	0.156	0.076	1	2	Eif4b	single_nuc
Klf9	0.00175971248293773	0.468995857546225	0.259	0.153	1	2	Klf9	single_nuc
Abhd6	0.00176209210727592	-0.74891982158784	0.03	0.119	1	2	Abhd6	single_nuc
Nbea.1	0.00177931898702496	-0.992790333092589	0.185	0.296	1	2	Nbea	single_nuc
Asxl3.1	0.00178867039591568	0.437535288635546	0.163	0.077	1	2	Asxl3	single_nuc
9530026P05Rik	0.00178930227639303	-0.894509469873166	0.148	0.272	1	2	9530026P05Rik	single_nuc
Ccdc88a.1	0.0017913899930416	-0.852659571442881	0.037	0.129	1	2	Ccdc88a	single_nuc
Hnrnph1.1	0.00179189314368295	0.536535448500562	0.363	0.235	1	2	Hnrnph1	single_nuc
Rbpms.1	0.00180894176056962	-0.672041457133501	0.281	0.416	1	2	Rbpms	single_nuc
Man1a.1	0.00183050226762795	0.487564506851113	0.222	0.123	1	2	Man1a	single_nuc
Fndc3b	0.00183207792070722	-0.827561522955886	0.074	0.177	1	2	Fndc3b	single_nuc
Elf2	0.00185795419974881	-0.745227601008291	0.022	0.106	1	2	Elf2	single_nuc
Thoc7.2	0.00189956418696793	0.532457569006233	0.193	0.103	1	2	Thoc7	single_nuc
Robo2	0.00191078544773251	-1.66430559711214	0.044	0.136	1	2	Robo2	single_nuc
Rassf3	0.00192048268283076	-0.745507304183649	0.022	0.105	1	2	Rassf3	single_nuc
Cltb	0.00196479385722158	0.470716590220896	0.111	0.046	1	2	Cltb	single_nuc
Phactr2	0.00201065476662387	-0.598240861963038	0.222	0.358	1	2	Phactr2	single_nuc
Slc3a2	0.00201389037037216	0.457039824104065	0.104	0.042	1	2	Slc3a2	single_nuc
Slc2a13.1	0.00201859806476484	-0.898640804434779	0.022	0.106	1	2	Slc2a13	single_nuc
Fam193a.1	0.00205669025049607	-0.735260322234999	0.133	0.242	1	2	Fam193a	single_nuc
Degs1	0.00209289841459435	0.443085185535099	0.104	0.042	1	2	Degs1	single_nuc
Etnk1.1	0.00213466329155365	-0.70487953686879	0.185	0.296	1	2	Etnk1	single_nuc
[truncated: 12,017 more rows]
