# Supplementary material for: Gene length is a pivotal feature to explain disparities in transcript capture between single transcriptome techniques
Source: Front Bioinform. 2023 Apr 12;3:1144266. doi: 10.3389/fbinf.2023.1144266 (PMC10132733; doi:10.3389/fbinf.2023.1144266)
Supplement: Supplementary file 25 [file DataSheet16.CSV]

Enrichment FDR	nGenes	Pathway Genes	Fold Enrichment	Pathway	URL	Genes
0.00279458167267641	13	670	4.56596051998074	Plasma membrane bounded cell projection morphogenesis	http://amigo.geneontology.org/amigo/term/GO:0120039	Cobl Alcam Prkn Nedd4l Auts2 Plxna4 Ppp1r9a Ptprf Arhgap44 Grip1 Ccdc141 Tanc2 Ank3
0.00279458167267641	16	1056	3.56549364613881	Cell morphogenesis	http://amigo.geneontology.org/amigo/term/GO:0000902	Eps8 Cobl Alcam Prkn Nedd4l Pard3 Sh3d19 Auts2 Plxna4 Ppp1r9a Ptprf Arhgap44 Grip1 Ccdc141 Tanc2 Ank3
0.00279458167267641	16	1064	3.53868542323551	Neuron projection development	http://amigo.geneontology.org/amigo/term/GO:0031175	Cdh1 Cobl Alcam Prkn Nedd4l Auts2 Plxna4 Ppp1r9a Ptprf Arhgap44 Grip1 Ror1 Ccdc141 Prkg1 Tanc2 Ank3
0.00279458167267641	14	792	4.15974258716194	Cellular component morphogenesis	http://amigo.geneontology.org/amigo/term/GO:0032989	Cobl Alcam Prkn Nedd4l Auts2 Plxna4 Ppp1r9a Ptprf Arhgap44 Grip1 Ccdc141 Tanc2 Nebl Ank3
0.00279458167267641	13	704	4.34544538123167	Cell part morphogenesis	http://amigo.geneontology.org/amigo/term/GO:0032990	Cobl Alcam Prkn Nedd4l Auts2 Plxna4 Ppp1r9a Ptprf Arhgap44 Grip1 Ccdc141 Tanc2 Ank3
0.00279458167267641	18	1206	3.51227732306211	Neuron development	http://amigo.geneontology.org/amigo/term/GO:0048666	Cdh1 Cobl Thrb Alcam Prkn Nedd4l Auts2 Plxna4 Ppp1r9a Ptprf Arhgap44 Grip1 Ror1 Ccdc141 Pbx1 Prkg1 Tanc2 Ank3
0.00279458167267641	13	656	4.66340479937057	Neuron projection morphogenesis	http://amigo.geneontology.org/amigo/term/GO:0048812	Cobl Alcam Prkn Nedd4l Auts2 Plxna4 Ppp1r9a Ptprf Arhgap44 Grip1 Ccdc141 Tanc2 Ank3
0.00279458167267641	13	675	4.53213859020311	Cell projection morphogenesis	http://amigo.geneontology.org/amigo/term/GO:0048858	Cobl Alcam Prkn Nedd4l Auts2 Plxna4 Ppp1r9a Ptprf Arhgap44 Grip1 Ccdc141 Tanc2 Ank3
0.00284605993831353	19	1470	3.04158437568576	Neuron differentiation	http://amigo.geneontology.org/amigo/term/GO:0030182	Cdh1 Etv5 Cobl Thrb Alcam Prkn Nedd4l Auts2 Plxna4 Ppp1r9a Ptprf Arhgap44 Grip1 Ror1 Ccdc141 Pbx1 Prkg1 Tanc2 Ank3
0.00287387465684663	21	1765	2.79987206433336	Neurogenesis	http://amigo.geneontology.org/amigo/term/GO:0022008	Cdh1 Etv5 Cobl Thrb Alcam Prkn Nedd4l Pard3 Auts2 Plxna4 Ppp1r9a Ptprf Arhgap44 Grip1 Ror1 Ccdc141 Nav2 Pbx1 Prkg1 Tanc2 Ank3
0.00559059387479793	13	784	3.90203258722844	Actin filament-based process	http://amigo.geneontology.org/amigo/term/GO:0030029	Eps8 Cobl Pde4d Prkn Nedd4l Pard3 Cdc42bpa Auts2 Ppp1r9a Arhgap44 Myo1d Cacna1c Nebl
0.00590310841091888	8	287	6.5595144430707	Dendrite development	http://amigo.geneontology.org/amigo/term/GO:0016358	Cobl Nedd4l Ppp1r9a Ptprf Arhgap44 Grip1 Prkg1 Tanc2
0.00706790660223217	3	16	44.1229838709677	Surfactant homeostasis	http://amigo.geneontology.org/amigo/term/GO:0043129	Lpcat1 Sftpd Abca3
0.00747444180625097	19	1627	2.74808176537066	Generation of neurons	http://amigo.geneontology.org/amigo/term/GO:0048699	Cdh1 Etv5 Cobl Thrb Alcam Prkn Nedd4l Auts2 Plxna4 Ppp1r9a Ptprf Arhgap44 Grip1 Ror1 Ccdc141 Pbx1 Prkg1 Tanc2 Ank3
0.00766744169563667	11	603	4.29278339485369	Cell morphogenesis involved in neuron differentiation	http://amigo.geneontology.org/amigo/term/GO:0048667	Cobl Alcam Nedd4l Auts2 Plxna4 Ppp1r9a Ptprf Arhgap44 Ccdc141 Tanc2 Ank3
0.00782726546241427	12	726	3.88962943215143	Developmental growth	http://amigo.geneontology.org/amigo/term/GO:0048589	Wwc1 Cobl Pde4d Alcam Prkn Nedd4l Auts2 Plxna4 Cacna1c Prkg1 Rad51b Zfp568
0.00782726546241427	3	18	39.2204301075269	Chemical homeostasis within a tissue	http://amigo.geneontology.org/amigo/term/GO:0048875	Lpcat1 Sftpd Abca3
0.0116907885546485	12	762	3.70586741173482	Cell morphogenesis involved in differentiation	http://amigo.geneontology.org/amigo/term/GO:0000904	Cobl Alcam Nedd4l Pard3 Auts2 Plxna4 Ppp1r9a Ptprf Arhgap44 Ccdc141 Tanc2 Ank3
0.013088818155447	7	257	6.40956445337015	Developmental cell growth	http://amigo.geneontology.org/amigo/term/GO:0048588	Cobl Alcam Prkn Nedd4l Auts2 Plxna4 Prkg1
0.013088818155447	7	257	6.40956445337015	Developmental growth involved in morphogenesis	http://amigo.geneontology.org/amigo/term/GO:0060560	Cobl Alcam Prkn Nedd4l Auts2 Plxna4 Zfp568
0.0187847167117896	12	821	3.43955050882087	Cell-cell adhesion	http://amigo.geneontology.org/amigo/term/GO:0098609	Cdh1 Adam19 Sftpd Alcam Scgb1a1 Pard3 Ptprf Adk Ccdc141 Magi1 Prkg1 Ank3
0.0187847167117896	2	5	94.1290322580645	Glossopharyngeal nerve development	http://amigo.geneontology.org/amigo/term/GO:0021563	Plxna4 Nav2
0.0187847167117896	5	124	9.48881373569199	Actin filament-based movement	http://amigo.geneontology.org/amigo/term/GO:0030048	Pde4d Nedd4l Pard3 Myo1d Cacna1c
0.021366103965468	17	1531	2.61298750553086	Plasma membrane bounded cell projection organization	http://amigo.geneontology.org/amigo/term/GO:0120036	Cdh1 Eps8 Cobl Alcam Prkn Nedd4l Auts2 Plxna4 Ppp1r9a Ptprf Arhgap44 Grip1 Ror1 Ccdc141 Prkg1 Tanc2 Ank3
0.021366103965468	11	718	3.6052205948423	Regulation of cell projection organization	http://amigo.geneontology.org/amigo/term/GO:0031344	Eps8 Cobl Nedd4l Auts2 Plxna4 Ppp1r9a Ptprf Arhgap44 Grip1 Ror1 Tanc2
0.0243523112111661	9	507	4.17732391677801	Negative regulation of phosphorus metabolic process	http://amigo.geneontology.org/amigo/term/GO:0010563	Lpcat1 Pde4d Prkn Pard3 Ptpn13 Myo1d Snx25 Ppp1r14c Prkg1
0.0243523112111661	17	1570	2.54807889870557	Cell projection organization	http://amigo.geneontology.org/amigo/term/GO:0030030	Cdh1 Eps8 Cobl Alcam Prkn Nedd4l Auts2 Plxna4 Ppp1r9a Ptprf Arhgap44 Grip1 Ror1 Ccdc141 Prkg1 Tanc2 Ank3
0.0243523112111661	13	1000	3.0591935483871	Growth	http://amigo.geneontology.org/amigo/term/GO:0040007	Wwc1 Cobl Pde4d Alcam Prkn Nedd4l Igfbp5 Auts2 Plxna4 Cacna1c Prkg1 Rad51b Zfp568
0.0243523112111661	9	507	4.17732391677801	Negative regulation of phosphate metabolic process	http://amigo.geneontology.org/amigo/term/GO:0045936	Lpcat1 Pde4d Prkn Pard3 Ptpn13 Myo1d Snx25 Ppp1r14c Prkg1
0.0275819341636182	2	7	67.2350230414746	Regulation of spontaneous synaptic transmission	http://amigo.geneontology.org/amigo/term/GO:0150003	Prkn Ppp1r9a
0.0275819341636182	4	81	11.620868180008	Positive regulation of mitotic cell cycle phase transition	http://amigo.geneontology.org/amigo/term/GO:1901992	Ccnd3 Pbx1 Ube2e2 Rad51b
0.0275819341636182	8	414	4.54729624435094	Regulation of cell-cell adhesion	http://amigo.geneontology.org/amigo/term/GO:0022407	Cdh1 Adam19 Sftpd Scgb1a1 Adk Magi1 Prkg1 Ank3
0.0275819341636182	8	415	4.53633890400311	Positive regulation of cell projection organization	http://amigo.geneontology.org/amigo/term/GO:0031346	Eps8 Cobl Auts2 Plxna4 Ppp1r9a Ptprf Grip1 Ror1
0.0292206804863953	15	1322	2.67007466692694	Negative regulation of cell communication	http://amigo.geneontology.org/amigo/term/GO:0010648	Wwox Wwc1 Pde8b Pde4d Prkn Igfbp5 Grb14 Mecom Sh3rf1 Ppp1r9a Ptprf Arhgap44 Rtkn2 Snx25 Rbms3
0.0292206804863953	7	323	5.09987016878059	Regulation of cell morphogenesis	http://amigo.geneontology.org/amigo/term/GO:0022604	Eps8 Prkn Nedd4l Sh3d19 Plxna4 Ptprf Grip1
0.0292206804863953	15	1325	2.66402921485088	Negative regulation of signaling	http://amigo.geneontology.org/amigo/term/GO:0023057	Wwox Wwc1 Pde8b Pde4d Prkn Igfbp5 Grb14 Mecom Sh3rf1 Ppp1r9a Ptprf Arhgap44 Rtkn2 Snx25 Rbms3
0.0345269271394143	2	9	52.2939068100358	Regulation of phosphatidylcholine metabolic process	http://amigo.geneontology.org/amigo/term/GO:0150172	Lpcat1 Abca3
0.0345269271394143	2	9	52.2939068100358	CAMP catabolic process	http://amigo.geneontology.org/amigo/term/GO:0006198	Pde8b Pde4d
0.0345269271394143	12	937	3.01373635831583	Regulation of anatomical structure morphogenesis	http://amigo.geneontology.org/amigo/term/GO:0022603	Etv5 Eps8 Prkn Nedd4l Hc Sh3d19 Plxna4 Ppp1r9a Ptprf Arhgap44 Grip1 Tanc2
0.0345269271394143	3	38	18.5780984719864	Hippo signaling	http://amigo.geneontology.org/amigo/term/GO:0035329	Wwc1 Tead1 Mob3b
0.0345269271394143	14	1222	2.69600337891347	Chemical homeostasis	http://amigo.geneontology.org/amigo/term/GO:0048878	Acaca Lpcat1 Pde8b Pde4d Sftpd Prkn Abca3 Nedd4l Igfbp5 Acoxl Slc34a2 Cacna1c Prkg1 Ank3
0.0345269271394143	2	9	52.2939068100358	Spontaneous neurotransmitter secretion	http://amigo.geneontology.org/amigo/term/GO:0061669	Prkn Ppp1r9a
0.0386533277937028	3	43	16.4178544636159	Dendrite extension	http://amigo.geneontology.org/amigo/term/GO:0097484	Prkn Nedd4l Auts2
0.0386533277937028	2	10	47.0645161290323	Neurotransmitter receptor transport, endosome to postsynaptic membrane	http://amigo.geneontology.org/amigo/term/GO:0098887	Arhgap44 Grip1
0.0386533277937028	2	10	47.0645161290323	Neurotransmitter receptor transport, endosome to plasma membrane	http://amigo.geneontology.org/amigo/term/GO:0099639	Arhgap44 Grip1
0.0386533277937028	10	701	3.35695550135751	Regulation of plasma membrane bounded cell projection organization	http://amigo.geneontology.org/amigo/term/GO:0120035	Eps8 Cobl Nedd4l Auts2 Plxna4 Ppp1r9a Ptprf Arhgap44 Ror1 Tanc2
0.0386533277937028	4	102	9.22833649588868	Positive regulation of cell cycle phase transition	http://amigo.geneontology.org/amigo/term/GO:1901989	Ccnd3 Pbx1 Ube2e2 Rad51b
0.0386533277937028	10	716	3.28662822130114	Behavior	http://amigo.geneontology.org/amigo/term/GO:0007610	Etv5 Eps8 Pde8b Thrb Prkn Foxp2 Auts2 Atp8a1 Cacna1c Nav2
0.0386533277937028	5	175	6.72350230414747	Learning	http://amigo.geneontology.org/amigo/term/GO:0007612	Pde8b Prkn Foxp2 Atp8a1 Cacna1c
0.0386533277937028	2	11	42.7859237536657	Regulation of cell communication by electrical coupling	http://amigo.geneontology.org/amigo/term/GO:0010649	Pde4d Ank3
0.0386533277937028	2	11	42.7859237536657	Negative regulation of neurotransmitter secretion	http://amigo.geneontology.org/amigo/term/GO:0046929	Prkn Ppp1r9a
0.0386533277937028	16	1560	2.41356492969396	Negative regulation of response to stimulus	http://amigo.geneontology.org/amigo/term/GO:0048585	Wwox Wwc1 Pde8b Pde4d Prkn Igfbp5 Hc Grb14 Mecom Sh3rf1 Ptprf Arhgap44 Rtkn2 Snx25 Rbms3 Prkg1
0.0386533277937028	5	175	6.72350230414747	Dendrite morphogenesis	http://amigo.geneontology.org/amigo/term/GO:0048813	Nedd4l Ppp1r9a Ptprf Arhgap44 Tanc2
0.0386533277937028	8	472	3.98851831601968	Synapse organization	http://amigo.geneontology.org/amigo/term/GO:0050808	Cdh1 Etv5 Nfia Ppp1r9a Ptprf Arhgap44 Tanc2 Ank3
0.0386533277937028	13	1112	2.75107333488048	Positive regulation of cellular component organization	http://amigo.geneontology.org/amigo/term/GO:0051130	Eps8 Cobl Prkn Abca3 Nedd4l Pard3 Auts2 Plxna4 Ppp1r9a Ptprf Grip1 Ror1 Atp8a1
0.0386533277937028	2	11	42.7859237536657	Righting reflex	http://amigo.geneontology.org/amigo/term/GO:0060013	Foxp2 Auts2
0.0386533277937028	4	95	9.90831918505942	Actin-mediated cell contraction	http://amigo.geneontology.org/amigo/term/GO:0070252	Pde4d Nedd4l Pard3 Cacna1c
0.043693064321728	8	488	3.85774722369117	Cell growth	http://amigo.geneontology.org/amigo/term/GO:0016049	Cobl Alcam Prkn Nedd4l Igfbp5 Auts2 Plxna4 Prkg1
0.043693064321728	3	48	14.7076612903226	Rac protein signal transduction	http://amigo.geneontology.org/amigo/term/GO:0016601	Eps8 Auts2 Arhgap44
0.0439429775189554	2	12	39.2204301075269	Positive regulation of phospholipid transport	http://amigo.geneontology.org/amigo/term/GO:2001140	Abca3 Atp8a1
0.0442263988463555	10	739	3.18433803308743	Cell junction organization	http://amigo.geneontology.org/amigo/term/GO:0034330	Cdh1 Etv5 Nedd4l Pard3 Nfia Ppp1r9a Ptprf Arhgap44 Tanc2 Ank3
0.0448464654535974	4	109	8.63569103284996	Regulation of postsynapse organization	http://amigo.geneontology.org/amigo/term/GO:0099175	Ppp1r9a Ptprf Arhgap44 Tanc2
0.0470809896777533	5	191	6.16027698023982	Regulation of plasma membrane bounded cell projection assembly	http://amigo.geneontology.org/amigo/term/GO:0120032	Eps8 Cobl Auts2 Ppp1r9a Arhgap44
0.0470809896777533	5	191	6.16027698023982	Neuron projection extension	http://amigo.geneontology.org/amigo/term/GO:1990138	Alcam Prkn Nedd4l Auts2 Plxna4
0.0470809896777533	2	13	36.2034739454094	Regulation of phospholipid transport	http://amigo.geneontology.org/amigo/term/GO:2001138	Abca3 Atp8a1
0.0470809896777533	2	13	36.2034739454094	Actin crosslink formation	http://amigo.geneontology.org/amigo/term/GO:0051764	Eps8 Cobl
0.0479083805577845	4	114	8.25693265421619	Positive regulation of mitotic cell cycle	http://amigo.geneontology.org/amigo/term/GO:0045931	Ccnd3 Pbx1 Ube2e2 Rad51b
0.0479083805577845	3	52	13.5763027295285	Lung alveolus development	http://amigo.geneontology.org/amigo/term/GO:0048286	Sftpd Igfbp5 Foxp2
0.0479083805577845	5	194	6.06501496508148	Regulation of cell projection assembly	http://amigo.geneontology.org/amigo/term/GO:0060491	Eps8 Cobl Auts2 Ppp1r9a Arhgap44
0.0489697211511835	13	1186	2.57942120437361	Negative regulation of signal transduction	http://amigo.geneontology.org/amigo/term/GO:0009968	Wwox Wwc1 Pde4d Prkn Igfbp5 Grb14 Mecom Sh3rf1 Ptprf Arhgap44 Rtkn2 Snx25 Rbms3
0.0518633655305655	17	1822	2.19565525300096	Locomotion	http://amigo.geneontology.org/amigo/term/GO:0040011	Cdh1 Eps8 Wwc1 Pde4d Alcam Pard3 Igfbp5 Cdc42bpa Hc Auts2 Plxna4 Ptprf Atp8a1 Catsperd Ccdc141 Prkg1 Ank3
0.052656805604517	2	15	31.3763440860215	Spontaneous synaptic transmission	http://amigo.geneontology.org/amigo/term/GO:0098814	Prkn Ppp1r9a
0.052656805604517	5	204	5.76771030993042	Postsynapse organization	http://amigo.geneontology.org/amigo/term/GO:0099173	Etv5 Ppp1r9a Ptprf Arhgap44 Tanc2
0.052656805604517	2	15	31.3763440860215	Positive regulation of ruffle assembly	http://amigo.geneontology.org/amigo/term/GO:1900029	Eps8 Cobl
0.052656805604517	2	15	31.3763440860215	Cyclic nucleotide catabolic process	http://amigo.geneontology.org/amigo/term/GO:0009214	Pde8b Pde4d
0.052656805604517	8	524	3.59271115488796	Regulation of neuron projection development	http://amigo.geneontology.org/amigo/term/GO:0010975	Cobl Nedd4l Plxna4 Ppp1r9a Ptprf Arhgap44 Ror1 Tanc2
0.052656805604517	2	15	31.3763440860215	Preganglionic parasympathetic fiber development	http://amigo.geneontology.org/amigo/term/GO:0021783	Plxna4 Nav2
0.052656805604517	7	407	4.04731711183324	Regulation of actin filament-based process	http://amigo.geneontology.org/amigo/term/GO:0032970	Eps8 Pde4d Prkn Pard3 Ppp1r9a Arhgap44 Cacna1c
0.052656805604517	3	56	12.6065668202765	Regulation of dendritic spine morphogenesis	http://amigo.geneontology.org/amigo/term/GO:0061001	Ppp1r9a Arhgap44 Tanc2
0.0576898537233992	14	1385	2.37871200652149	Cytoskeleton organization	http://amigo.geneontology.org/amigo/term/GO:0007010	Eps8 Cobl Prkn Pard3 Cdc42bpa Sh3d19 Auts2 Ppp1r9a Arhgap44 Myo1d Nckap5 Mtcl1 Nebl Ank3
0.0576898537233992	5	210	5.60291858678955	Lung development	http://amigo.geneontology.org/amigo/term/GO:0030324	Thrb Sftpd Abca3 Igfbp5 Foxp2
0.0576898537233992	2	16	29.4153225806452	Negative regulation of neurotransmitter transport	http://amigo.geneontology.org/amigo/term/GO:0051589	Prkn Ppp1r9a
0.0576898537233992	3	59	11.965554948059	Cardiac muscle cell action potential	http://amigo.geneontology.org/amigo/term/GO:0086001	Nedd4l Cacna1c Ank3
0.0592316736920551	5	213	5.52400424049674	Respiratory tube development	http://amigo.geneontology.org/amigo/term/GO:0030323	Thrb Sftpd Abca3 Igfbp5 Foxp2
0.0597920862018182	7	424	3.88504260499087	Forebrain development	http://amigo.geneontology.org/amigo/term/GO:0030900	Cdh1 Mecom Foxp2 Plxna4 Myo1d Ccdc141 Prkg1
0.0615900944021041	2	17	27.685009487666	Endosome to plasma membrane protein transport	http://amigo.geneontology.org/amigo/term/GO:0099638	Arhgap44 Grip1
0.0615900944021041	2	17	27.685009487666	Membrane depolarization during cardiac muscle cell action potential	http://amigo.geneontology.org/amigo/term/GO:0086012	Cacna1c Ank3
0.0639521016010459	3	63	11.2058371735791	Regulation of potassium ion transmembrane transporter activity	http://amigo.geneontology.org/amigo/term/GO:1901016	Nedd4l Prkg1 Ank3
0.0639521016010459	2	18	26.1469534050179	Interleukin-5 production	http://amigo.geneontology.org/amigo/term/GO:0032634	Pde4d Scgb1a1
0.0639521016010459	2	18	26.1469534050179	Regulation of interleukin-5 production	http://amigo.geneontology.org/amigo/term/GO:0032674	Pde4d Scgb1a1
0.0639521016010459	2	18	26.1469534050179	Regulation of hippo signaling	http://amigo.geneontology.org/amigo/term/GO:0035330	Wwc1 Mob3b
0.0639521016010459	2	18	26.1469534050179	Parasympathetic nervous system development	http://amigo.geneontology.org/amigo/term/GO:0048486	Plxna4 Nav2
0.0639521016010459	3	64	11.0307459677419	Establishment of protein localization to plasma membrane	http://amigo.geneontology.org/amigo/term/GO:0061951	Arhgap44 Grip1 Ank3
0.0639521016010459	2	18	26.1469534050179	Ureter development	http://amigo.geneontology.org/amigo/term/GO:0072189	Mecom Nfia
0.0687402747758477	2	19	24.7707979626486	Cell communication by electrical coupling	http://amigo.geneontology.org/amigo/term/GO:0010644	Pde4d Ank3
0.0687402747758477	9	700	3.02557603686636	Actin cytoskeleton organization	http://amigo.geneontology.org/amigo/term/GO:0030036	Eps8 Cobl Prkn Cdc42bpa Auts2 Ppp1r9a Arhgap44 Myo1d Nebl
0.0687402747758477	5	227	5.18331675429871	Heart contraction	http://amigo.geneontology.org/amigo/term/GO:0060047	Pde4d Thrb Nedd4l Cacna1c Prkg1
0.0687402747758477	3	67	10.5368319691863	Protein K48-linked ubiquitination	http://amigo.geneontology.org/amigo/term/GO:0070936	Prkn Nedd4l Ube2e2
0.070365488196705	12	1133	2.49238390798053	Negative regulation of molecular function	http://amigo.geneontology.org/amigo/term/GO:0044092	Wfdc2 Prkn Nedd4l Scgb1a1 Hc Sh3rf1 Ptprf Myo1d Ppp1r14c Lamp3 Pbx1 Ank3
0.072079012420289	2	20	23.5322580645161	Neurotransmitter receptor transport to postsynaptic membrane	http://amigo.geneontology.org/amigo/term/GO:0098969	Arhgap44 Grip1
0.072079012420289	9	710	2.98296228986824	Regulation of cell adhesion	http://amigo.geneontology.org/amigo/term/GO:0030155	Cdh1 Adam19 Sftpd Scgb1a1 Plxna4 Adk Magi1 Prkg1 Ank3
0.072079012420289	2	20	23.5322580645161	Vocalization behavior	http://amigo.geneontology.org/amigo/term/GO:0071625	Foxp2 Auts2
0.072079012420289	3	69	10.2314165497896	Cardiac muscle cell contraction	http://amigo.geneontology.org/amigo/term/GO:0086003	Pde4d Nedd4l Cacna1c
0.0720983097301529	2	21	22.4116743471582	Neurotransmitter receptor transport to plasma membrane	http://amigo.geneontology.org/amigo/term/GO:0098877	Arhgap44 Grip1
0.0720983097301529	2	21	22.4116743471582	Establishment of protein localization to postsynaptic membrane	http://amigo.geneontology.org/amigo/term/GO:1903540	Arhgap44 Grip1
0.0720983097301529	5	238	4.94375169422608	Locomotory behavior	http://amigo.geneontology.org/amigo/term/GO:0007626	Etv5 Eps8 Prkn Cacna1c Nav2
0.0720983097301529	5	240	4.90255376344086	Response to toxic substance	http://amigo.geneontology.org/amigo/term/GO:0009636	Cdh1 Prkn Trpm6 Ppp1r9a Cyp2f2
0.0720983097301529	14	1474	2.23508556922134	Cell migration	http://amigo.geneontology.org/amigo/term/GO:0016477	Cdh1 Eps8 Wwc1 Pde4d Pard3 Igfbp5 Cdc42bpa Hc Auts2 Plxna4 Ptprf Atp8a1 Ccdc141 Prkg1
0.0720983097301529	3	70	10.0852534562212	Regulation of insulin receptor signaling pathway	http://amigo.geneontology.org/amigo/term/GO:0046626	Grb14 Ptprf Ccnd3
0.0720983097301529	15	1636	2.15760312327471	Cell motility	http://amigo.geneontology.org/amigo/term/GO:0048870	Cdh1 Eps8 Wwc1 Pde4d Pard3 Igfbp5 Cdc42bpa Hc Auts2 Plxna4 Ptprf Atp8a1 Catsperd Ccdc141 Prkg1
0.0720983097301529	11	995	2.60155616793646	Positive regulation of transport	http://amigo.geneontology.org/amigo/term/GO:0051050	Cdh1 Sftpd Prkn Abca3 Nedd4l Pard3 Atp8a1 Cacna1c Mtcl1 Prkg1 Ank3
0.0720983097301529	15	1636	2.15760312327471	Localization of cell	http://amigo.geneontology.org/amigo/term/GO:0051674	Cdh1 Eps8 Wwc1 Pde4d Pard3 Igfbp5 Cdc42bpa Hc Auts2 Plxna4 Ptprf Atp8a1 Catsperd Ccdc141 Prkg1
0.0720983097301529	10	862	2.72996033231046	Regulation of cellular localization	http://amigo.geneontology.org/amigo/term/GO:0060341	Cdh1 Pde8b Pde4d Prkn Nedd4l Pard3 Arhgap44 Cacna1c Mtcl1 Ank3
0.0720983097301529	5	238	4.94375169422608	Respiratory system development	http://amigo.geneontology.org/amigo/term/GO:0060541	Thrb Sftpd Abca3 Igfbp5 Foxp2
0.0720983097301529	3	72	9.80510752688172	Dendritic spine morphogenesis	http://amigo.geneontology.org/amigo/term/GO:0060997	Ppp1r9a Arhgap44 Tanc2
0.0720983097301529	5	237	4.96461140601606	Heart process	http://amigo.geneontology.org/amigo/term/GO:0003015	Pde4d Thrb Nedd4l Cacna1c Prkg1
0.0720983097301529	8	589	3.19623199518046	Protein localization to membrane	http://amigo.geneontology.org/amigo/term/GO:0072657	Cdh1 Etv5 Prkn Pard3 Arhgap44 Grip1 Mtcl1 Ank3
0.0754327968706194	2	22	21.3929618768328	Positive regulation of membrane potential	http://amigo.geneontology.org/amigo/term/GO:0045838	Prkn Ank3
0.0754327968706194	2	22	21.3929618768328	CAMP metabolic process	http://amigo.geneontology.org/amigo/term/GO:0046058	Pde8b Pde4d
0.0768784185610563	5	246	4.78297928140572	Regulation of muscle system process	http://amigo.geneontology.org/amigo/term/GO:0090257	Pde4d Igfbp5 Adk Cacna1c Prkg1
0.0796265764361402	8	604	3.11685537278359	Regulation of system process	http://amigo.geneontology.org/amigo/term/GO:0044057	Pde4d Thrb Prkn Pard3 Igfbp5 Adk Cacna1c Prkg1
0.07964118941739	2	23	20.4628330995792	Negative regulation of potassium ion transmembrane transporter activity	http://amigo.geneontology.org/amigo/term/GO:1901017	Nedd4l Ank3
0.07964118941739	11	1029	2.51559610019123	Negative regulation of cellular protein metabolic process	http://amigo.geneontology.org/amigo/term/GO:0032269	Wfdc2 Pde4d Prkn Pard3 Igfbp5 Hc Sh3rf1 Ptpn13 Snx25 Ppp1r14c Lamp3
0.07964118941739	5	250	4.70645161290323	Regulation of synapse organization	http://amigo.geneontology.org/amigo/term/GO:0050807	Etv5 Ppp1r9a Ptprf Arhgap44 Tanc2
0.0805257584760335	7	480	3.4317876344086	Negative regulation of transport	http://amigo.geneontology.org/amigo/term/GO:0051051	Pde8b Sftpd Prkn Nedd4l Ppp1r9a Prkg1 Ank3
0.0809846026861685	10	890	2.64407393983327	Organophosphate metabolic process	http://amigo.geneontology.org/amigo/term/GO:0019637	Acaca Lpcat1 Pde8b Pde4d Prkn Abca3 Pip5k1b Pi4k2b Adk Prkg1
0.0809846026861685	16	1841	2.04517180354296	Regulation of transport	http://amigo.geneontology.org/amigo/term/GO:0051049	Cdh1 Pde8b Pde4d Sftpd Prkn Abca3 Nedd4l Pard3 Ppp1r9a Arhgap44 Atp8a1 Osbpl6 Cacna1c Mtcl1 Prkg1 Ank3
0.0809846026861685	5	252	4.66909882232463	Establishment of protein localization to membrane	http://amigo.geneontology.org/amigo/term/GO:0090150	Pard3 Arhgap44 Grip1 Mtcl1 Ank3
0.0816497369017833	2	24	19.6102150537634	Regulation of release of sequestered calcium ion into cytosol by sarcoplasmic reticulum	http://amigo.geneontology.org/amigo/term/GO:0010880	Pde4d Cacna1c
0.0816497369017833	3	79	8.93630053082891	Membrane depolarization	http://amigo.geneontology.org/amigo/term/GO:0051899	Nedd4l Cacna1c Ank3
0.0816497369017833	2	24	19.6102150537634	Reflex	http://amigo.geneontology.org/amigo/term/GO:0060004	Foxp2 Auts2
0.0833699550594138	7	488	3.37552882072977	Axon development	http://amigo.geneontology.org/amigo/term/GO:0061564	Cobl Alcam Auts2 Plxna4 Ptprf Ccdc141 Ank3
0.0837807707481314	3	81	8.71565113500597	Positive regulation of cation channel activity	http://amigo.geneontology.org/amigo/term/GO:2001259	Nedd4l Prkg1 Ank3
0.0837807707481314	13	1362	2.24610392686277	Cell adhesion	http://amigo.geneontology.org/amigo/term/GO:0007155	Cdh1 Adam19 Sftpd Alcam Scgb1a1 Pard3 Plxna4 Ptprf Adk Ccdc141 Magi1 Prkg1 Ank3
0.0837807707481314	9	758	2.79406758021959	Brain development	http://amigo.geneontology.org/amigo/term/GO:0007420	Cdh1 Mecom Foxp2 Plxna4 Myo1d Ccdc141 Nav2 Pbx1 Prkg1
0.0837807707481314	2	25	18.8258064516129	Regulation of Rac protein signal transduction	http://amigo.geneontology.org/amigo/term/GO:0035020	Auts2 Arhgap44
0.0837807707481314	2	25	18.8258064516129	Type B pancreatic cell proliferation	http://amigo.geneontology.org/amigo/term/GO:0044342	Igfbp5 Adk
0.0837807707481314	5	259	4.5429069622618	Regulation of synapse structure or activity	http://amigo.geneontology.org/amigo/term/GO:0050803	Etv5 Ppp1r9a Ptprf Arhgap44 Tanc2
0.0864840872555508	9	765	2.7685009487666	Chordate embryonic development	http://amigo.geneontology.org/amigo/term/GO:0043009	Cobl Hc Mecom Slc34a2 Etl4 Pbx1 Tanc2 Rad51b Zfp568
0.0869834291457133	13	1374	2.22648729868057	Biological adhesion	http://amigo.geneontology.org/amigo/term/GO:0022610	Cdh1 Adam19 Sftpd Alcam Scgb1a1 Pard3 Plxna4 Ptprf Adk Ccdc141 Magi1 Prkg1 Ank3
0.088281003837665	7	500	3.29451612903226	Organophosphate biosynthetic process	http://amigo.geneontology.org/amigo/term/GO:0090407	Acaca Lpcat1 Prkn Pip5k1b Pi4k2b Adk Prkg1
0.088281003837665	2	26	18.1017369727047	Negative regulation of potassium ion transmembrane transport	http://amigo.geneontology.org/amigo/term/GO:1901380	Nedd4l Ank3
0.088763141947278	3	84	8.40437788018433	Regulation of potassium ion transmembrane transport	http://amigo.geneontology.org/amigo/term/GO:1901379	Nedd4l Prkg1 Ank3
0.0896859936898687	2	27	17.4313022700119	Neurotransmitter receptor transport	http://amigo.geneontology.org/amigo/term/GO:0099637	Arhgap44 Grip1
0.0896859936898687	4	167	5.63646899748889	Positive regulation of cation transmembrane transport	http://amigo.geneontology.org/amigo/term/GO:1904064	Nedd4l Cacna1c Prkg1 Ank3
0.0896859936898687	2	27	17.4313022700119	Positive regulation of G2/M transition of mitotic cell cycle	http://amigo.geneontology.org/amigo/term/GO:0010971	Pbx1 Rad51b
0.0896859936898687	2	27	17.4313022700119	Release of sequestered calcium ion into cytosol by sarcoplasmic reticulum	http://amigo.geneontology.org/amigo/term/GO:0014808	Pde4d Cacna1c
0.0896859936898687	2	27	17.4313022700119	Negative regulation of smooth muscle cell migration	http://amigo.geneontology.org/amigo/term/GO:0014912	Igfbp5 Prkg1
0.0896859936898687	2	27	17.4313022700119	Negative regulation of heart contraction	http://amigo.geneontology.org/amigo/term/GO:0045822	Pde4d Prkg1
0.0896859936898687	2	27	17.4313022700119	Membrane depolarization during action potential	http://amigo.geneontology.org/amigo/term/GO:0086010	Cacna1c Ank3
0.0908502187406056	9	781	2.71178389988022	Embryo development ending in birth or egg hatching	http://amigo.geneontology.org/amigo/term/GO:0009792	Cobl Hc Mecom Slc34a2 Etl4 Pbx1 Tanc2 Rad51b Zfp568
0.0934064242973257	8	645	2.91872968242061	Lipid biosynthetic process	http://amigo.geneontology.org/amigo/term/GO:0008610	Acaca Lpcat1 Pde8b Abca3 Pip5k1b Pi4k2b Pbx1 Prkg1
0.0938174697157018	2	28	16.8087557603687	Release of sequestered calcium ion into cytosol by endoplasmic reticulum	http://amigo.geneontology.org/amigo/term/GO:1903514	Pde4d Cacna1c
0.0938174697157018	2	28	16.8087557603687	Positive regulation of dendrite extension	http://amigo.geneontology.org/amigo/term/GO:1903861	Prkn Nedd4l
0.0940049592520639	11	1087	2.38136926135858	Negative regulation of protein metabolic process	http://amigo.geneontology.org/amigo/term/GO:0051248	Wfdc2 Pde4d Prkn Pard3 Igfbp5 Hc Sh3rf1 Ptpn13 Snx25 Ppp1r14c Lamp3
0.0955206653202434	2	29	16.2291434927697	Regulation of ruffle assembly	http://amigo.geneontology.org/amigo/term/GO:1900027	Eps8 Cobl
0.0955206653202434	2	29	16.2291434927697	Negative regulation of blood circulation	http://amigo.geneontology.org/amigo/term/GO:1903523	Pde4d Prkg1
0.0955206653202434	4	175	5.37880184331797	Negative regulation of secretion by cell	http://amigo.geneontology.org/amigo/term/GO:1903531	Pde8b Prkn Ppp1r9a Prkg1
0.0955206653202434	4	176	5.34824046920821	Regulation of cation channel activity	http://amigo.geneontology.org/amigo/term/GO:2001257	Pde4d Nedd4l Prkg1 Ank3
0.0955206653202434	6	393	3.59271115488796	Regulation of protein catabolic process	http://amigo.geneontology.org/amigo/term/GO:0042176	Cdh1 Lpcat1 Prkn Nedd4l Sh3d19 Lamp3
0.0955206653202434	8	654	2.87856367761665	Localization within membrane	http://amigo.geneontology.org/amigo/term/GO:0051668	Cdh1 Etv5 Prkn Pard3 Arhgap44 Grip1 Mtcl1 Ank3
0.0955206653202434	2	29	16.2291434927697	Protein K11-linked ubiquitination	http://amigo.geneontology.org/amigo/term/GO:0070979	Prkn Ube2e2
0.0955206653202434	2	29	16.2291434927697	Ventricular cardiac muscle cell action potential	http://amigo.geneontology.org/amigo/term/GO:0086005	Nedd4l Cacna1c
0.096599584303733	3	91	7.7578872740163	Regulation of postsynaptic membrane neurotransmitter receptor levels	http://amigo.geneontology.org/amigo/term/GO:0099072	Eps8 Arhgap44 Grip1
0.099435144019962	2	30	15.6881720430108	Positive regulation of cell cycle G2/M phase transition	http://amigo.geneontology.org/amigo/term/GO:1902751	Pbx1 Rad51b
0.099435144019962	2	30	15.6881720430108	Regulation of vascular associated smooth muscle cell migration	http://amigo.geneontology.org/amigo/term/GO:1904752	Igfbp5 Prkg1
0.099435144019962	9	805	2.63093568423162	Head development	http://amigo.geneontology.org/amigo/term/GO:0060322	Cdh1 Mecom Foxp2 Plxna4 Myo1d Ccdc141 Nav2 Pbx1 Prkg1
0.0998983728611231	5	284	4.14300318037256	Negative regulation of cell adhesion	http://amigo.geneontology.org/amigo/term/GO:0007162	Cdh1 Sftpd Scgb1a1 Plxna4 Prkg1
0.10189042517503	3	94	7.51029512697323	Dendritic spine organization	http://amigo.geneontology.org/amigo/term/GO:0097061	Ppp1r9a Arhgap44 Tanc2
0.10189042517503	3	94	7.51029512697323	Adult locomotory behavior	http://amigo.geneontology.org/amigo/term/GO:0008344	Eps8 Prkn Cacna1c
0.102482819940128	2	31	15.1821019771072	Vascular associated smooth muscle cell migration	http://amigo.geneontology.org/amigo/term/GO:1904738	Igfbp5 Prkg1
0.102482819940128	2	31	15.1821019771072	Positive regulation of protein targeting to membrane	http://amigo.geneontology.org/amigo/term/GO:0090314	Mtcl1 Ank3
0.102824667759289	14	1606	2.05137990599767	Response to endogenous stimulus	http://amigo.geneontology.org/amigo/term/GO:0009719	Cdh1 Wwox Acaca Pde4d Thrb Prkn Abca3 Scgb1a1 Igfbp5 Grb14 Slc34a2 Ptprf Ccnd3 Snx25
0.104352060056329	4	184	5.11570827489481	Regulation of lipid biosynthetic process	http://amigo.geneontology.org/amigo/term/GO:0046890	Lpcat1 Pde8b Abca3 Prkg1
0.106472279736558	2	32	14.7076612903226	Regulation of dendrite extension	http://amigo.geneontology.org/amigo/term/GO:1903859	Prkn Nedd4l
0.106472279736558	4	186	5.06070065903573	Negative regulation of cell-cell adhesion	http://amigo.geneontology.org/amigo/term/GO:0022408	Cdh1 Sftpd Scgb1a1 Prkg1
0.106472279736558	15	1787	1.97528747044064	Homeostatic process	http://amigo.geneontology.org/amigo/term/GO:0042592	Acaca Lpcat1 Pde8b Pde4d Sftpd Prkn Abca3 Nedd4l Igfbp5 Acoxl Mecom Slc34a2 Cacna1c Prkg1 Ank3
0.107843259977601	4	187	5.03363808866655	Positive regulation of ion transmembrane transport	http://amigo.geneontology.org/amigo/term/GO:0034767	Nedd4l Cacna1c Prkg1 Ank3
0.108772875301046	4	188	5.00686341798216	Regulation of heart contraction	http://amigo.geneontology.org/amigo/term/GO:0008016	Pde4d Thrb Cacna1c Prkg1
0.108772875301046	2	33	14.2619745845552	Motor neuron axon guidance	http://amigo.geneontology.org/amigo/term/GO:0008045	Alcam Plxna4
0.108772875301046	2	33	14.2619745845552	Embryonic forelimb morphogenesis	http://amigo.geneontology.org/amigo/term/GO:0035115	Mecom Cacna1c
0.108772875301046	2	33	14.2619745845552	Positive regulation of cartilage development	http://amigo.geneontology.org/amigo/term/GO:0061036	Thrb Bmp1
0.108772875301046	6	416	3.39407568238213	Muscle system process	http://amigo.geneontology.org/amigo/term/GO:0003012	Pde4d Nedd4l Igfbp5 Adk Cacna1c Prkg1
0.11139407759302	3	101	6.9897796231236	Neuron projection organization	http://amigo.geneontology.org/amigo/term/GO:0106027	Ppp1r9a Arhgap44 Tanc2
0.11139407759302	13	1470	2.08108404652183	Regulation of phosphate metabolic process	http://amigo.geneontology.org/amigo/term/GO:0019220	Lpcat1 Pde4d Prkn Abca3 Pard3 Ppp1r9a Ccnd3 Ptpn13 Ror1 Myo1d Snx25 Ppp1r14c Prkg1
0.11139407759302	2	34	13.842504743833	Regulation of homotypic cell-cell adhesion	http://amigo.geneontology.org/amigo/term/GO:0034110	Prkg1 Ank3
0.11139407759302	13	1471	2.07966930549769	Regulation of phosphorus metabolic process	http://amigo.geneontology.org/amigo/term/GO:0051174	Lpcat1 Pde4d Prkn Abca3 Pard3 Ppp1r9a Ccnd3 Ptpn13 Ror1 Myo1d Snx25 Ppp1r14c Prkg1
0.11139407759302	2	34	13.842504743833	Centrosome localization	http://amigo.geneontology.org/amigo/term/GO:0051642	Pard3 Ccdc141
0.11139407759302	5	299	3.93516021145755	Anatomical structure homeostasis	http://amigo.geneontology.org/amigo/term/GO:0060249	Acaca Lpcat1 Sftpd Prkn Abca3
0.11139407759302	2	34	13.842504743833	Sarcoplasmic reticulum calcium ion transport	http://amigo.geneontology.org/amigo/term/GO:0070296	Pde4d Cacna1c
0.114401809484987	3	103	6.85405574694644	Striated muscle hypertrophy	http://amigo.geneontology.org/amigo/term/GO:0014897	Igfbp5 Adk Prkg1
0.114401809484987	2	35	13.4470046082949	Negative regulation of JNK cascade	http://amigo.geneontology.org/amigo/term/GO:0046329	Prkn Mecom
0.114401809484987	2	35	13.4470046082949	Negative regulation of insulin receptor signaling pathway	http://amigo.geneontology.org/amigo/term/GO:0046627	Grb14 Ptprf
0.114401809484987	2	35	13.4470046082949	Microtubule organizing center localization	http://amigo.geneontology.org/amigo/term/GO:0061842	Pard3 Ccdc141
0.114401809484987	2	35	13.4470046082949	Relaxation of muscle	http://amigo.geneontology.org/amigo/term/GO:0090075	Pde4d Prkg1
0.114440662180248	5	305	3.85774722369117	Learning or memory	http://amigo.geneontology.org/amigo/term/GO:0007611	Pde8b Prkn Foxp2 Atp8a1 Cacna1c
0.115321611885689	2	36	13.073476702509	Positive regulation of G1/S transition of mitotic cell cycle	http://amigo.geneontology.org/amigo/term/GO:1900087	Ccnd3 Ube2e2
0.115321611885689	2	36	13.073476702509	Neuron projection extension involved in neuron projection guidance	http://amigo.geneontology.org/amigo/term/GO:1902284	Alcam Plxna4
0.115321611885689	4	199	4.73010212352083	Regulation of protein localization to membrane	http://amigo.geneontology.org/amigo/term/GO:1905475	Prkn Arhgap44 Mtcl1 Ank3
0.115321611885689	3	105	6.72350230414747	Muscle hypertrophy	http://amigo.geneontology.org/amigo/term/GO:0014896	Igfbp5 Adk Prkg1
0.115321611885689	3	105	6.72350230414747	Regulation of steroid metabolic process	http://amigo.geneontology.org/amigo/term/GO:0019218	Pde8b Thrb Prkg1
0.115321611885689	2	36	13.073476702509	Negative regulation of actin filament bundle assembly	http://amigo.geneontology.org/amigo/term/GO:0032232	Prkn Ppp1r9a
0.115321611885689	3	104	6.78815136476427	Regulation of potassium ion transport	http://amigo.geneontology.org/amigo/term/GO:0043266	Nedd4l Prkg1 Ank3
0.115321611885689	2	36	13.073476702509	Negative regulation of potassium ion transport	http://amigo.geneontology.org/amigo/term/GO:0043267	Nedd4l Ank3
0.115321611885689	2	36	13.073476702509	Axon extension involved in axon guidance	http://amigo.geneontology.org/amigo/term/GO:0048846	Alcam Plxna4
0.115321611885689	11	1164	2.22383882052987	Epithelium development	http://amigo.geneontology.org/amigo/term/GO:0060429	Etv5 Cobl Pde4d Thrb Pard3 Igfbp5 Mecom Foxp2 Pbx1 Rad51b Zfp568
0.11802346686044	3	107	6.59782936388303	Positive regulation of plasma membrane bounded cell projection assembly	http://amigo.geneontology.org/amigo/term/GO:0120034	Eps8 Cobl Auts2
0.11802346686044	12	1335	2.11525915186662	Lipid metabolic process	http://amigo.geneontology.org/amigo/term/GO:0006629	Acaca Lpcat1 Pde8b Thrb Abca3 Pip5k1b Acoxl Pi4k2b Pbx1 Prkg1 Cyp2f2 Sftpb
0.11802346686044	6	437	3.23097364730199	Actin filament organization	http://amigo.geneontology.org/amigo/term/GO:0007015	Eps8 Cobl Prkn Ppp1r9a Myo1d Nebl
0.11802346686044	10	1014	2.32073550932112	Central nervous system development	http://amigo.geneontology.org/amigo/term/GO:0007417	Cdh1 Mecom Foxp2 Plxna4 Ror1 Myo1d Ccdc141 Nav2 Pbx1 Prkg1
0.11802346686044	3	107	6.59782936388303	Actin cytoskeleton reorganization	http://amigo.geneontology.org/amigo/term/GO:0031532	Eps8 Cdc42bpa Auts2
0.11802346686044	2	37	12.720139494333	Regulation of protein targeting to membrane	http://amigo.geneontology.org/amigo/term/GO:0090313	Mtcl1 Ank3
0.120179637269087	13	1507	2.02998908320312	Regulation of intracellular signal transduction	http://amigo.geneontology.org/amigo/term/GO:1902531	Eps8 Wwc1 Pde4d Prkn Igfbp5 Cdc42bpa Mecom Auts2 Arhgap44 Ptpn13 Ror1 Rtkn2 Mob3b
0.120662014851753	4	204	4.61416824794434	Negative regulation of secretion	http://amigo.geneontology.org/amigo/term/GO:0051048	Pde8b Prkn Ppp1r9a Prkg1
0.121024742291766	2	38	12.3853989813243	Negative regulation of cellular response to insulin stimulus	http://amigo.geneontology.org/amigo/term/GO:1900077	Grb14 Ptprf
0.121024742291766	2	38	12.3853989813243	Regulation of cardiac muscle cell contraction	http://amigo.geneontology.org/amigo/term/GO:0086004	Pde4d Cacna1c
0.122978732146633	4	206	4.5693704979643	T cell proliferation	http://amigo.geneontology.org/amigo/term/GO:0042098	Sftpd Scgb1a1 Ccnd3 Adk
0.123736298908703	3	111	6.36006974716652	Positive regulation of protein localization to membrane	http://amigo.geneontology.org/amigo/term/GO:1905477	Prkn Mtcl1 Ank3
0.123736298908703	3	111	6.36006974716652	Smooth muscle contraction	http://amigo.geneontology.org/amigo/term/GO:0006939	Pde4d Cacna1c Prkg1
0.123736298908703	6	445	3.17288872779993	Axonogenesis	http://amigo.geneontology.org/amigo/term/GO:0007409	Cobl Alcam Auts2 Plxna4 Ccdc141 Ank3
0.124338795169351	2	39	12.0678246484698	Regulation of phospholipid metabolic process	http://amigo.geneontology.org/amigo/term/GO:1903725	Lpcat1 Abca3
0.127392608844843	8	728	2.5859624246721	Supramolecular fiber organization	http://amigo.geneontology.org/amigo/term/GO:0097435	Eps8 Cobl Prkn Thsd4 Ppp1r9a Myo1d Nckap5 Nebl
0.129353736074895	2	40	11.7661290322581	Positive regulation of sodium ion transport	http://amigo.geneontology.org/amigo/term/GO:0010765	Nedd4l Ank3
0.130169987854011	15	1880	1.87757378174331	Phosphorylation	http://amigo.geneontology.org/amigo/term/GO:0016310	Pde4d Prkn Trpm6 Pip5k1b Pard3 Cdc42bpa Pi4k2b Ppp1r9a Ccnd3 Ptpn13 Ror1 Snx25 Adk Ppp1r14c Prkg1
0.13376044352617	9	887	2.3877150234571	Regulation of catabolic process	http://amigo.geneontology.org/amigo/term/GO:0009894	Cdh1 Dram1 Lpcat1 Prkn Nedd4l Scgb1a1 Sh3d19 Lamp3 Mtcl1
0.133814617243066	2	41	11.4791502753737	Forelimb morphogenesis	http://amigo.geneontology.org/amigo/term/GO:0035136	Mecom Cacna1c
0.134240699922165	14	1714	1.92212142884029	Regulation of cell population proliferation	http://amigo.geneontology.org/amigo/term/GO:0042127	Etv5 Thrb Sftpd Scgb1a1 Igfbp5 Mecom Foxp2 Ptprf Ccnd3 Rtkn2 Adk Pbx1 Prkg1 Rad51b
0.136849492904209	6	459	3.07611216529623	Negative regulation of hydrolase activity	http://amigo.geneontology.org/amigo/term/GO:0051346	Wfdc2 Hc Sh3rf1 Myo1d Ppp1r14c Lamp3
0.138771142149188	12	1380	2.04628330995792	Positive regulation of developmental process	http://amigo.geneontology.org/amigo/term/GO:0051094	Etv5 Cobl Thrb Bmp1 Prkn Nedd4l Hc Mecom Plxna4 Ppp1r9a Ptprf Grip1
0.142150683555957	2	43	10.9452363090773	Membrane protein ectodomain proteolysis	http://amigo.geneontology.org/amigo/term/GO:0006509	Adam19 Sh3d19
0.142150683555957	2	43	10.9452363090773	Lung epithelium development	http://amigo.geneontology.org/amigo/term/GO:0060428	Thrb Foxp2
0.142150683555957	2	43	10.9452363090773	Cardiac muscle cell action potential involved in contraction	http://amigo.geneontology.org/amigo/term/GO:0086002	Nedd4l Cacna1c
0.142150683555957	2	43	10.9452363090773	Cell communication involved in cardiac conduction	http://amigo.geneontology.org/amigo/term/GO:0086065	Pde4d Cacna1c
0.144235226737321	5	338	3.48110326398168	Cognition	http://amigo.geneontology.org/amigo/term/GO:0050890	Pde8b Prkn Foxp2 Atp8a1 Cacna1c
0.144349195277832	9	905	2.34022455890216	Response to hormone	http://amigo.geneontology.org/amigo/term/GO:0009725	Acaca Thrb Abca3 Scgb1a1 Igfbp5 Grb14 Slc34a2 Ptprf Ccnd3
0.144676186676682	3	121	5.83444414822714	Protein targeting to membrane	http://amigo.geneontology.org/amigo/term/GO:0006612	Pard3 Mtcl1 Ank3
0.144676186676682	4	222	4.24004649811102	Regulation of intracellular protein transport	http://amigo.geneontology.org/amigo/term/GO:0033157	Cdh1 Arhgap44 Mtcl1 Ank3
0.145620050419293	2	45	10.4587813620072	Ruffle assembly	http://amigo.geneontology.org/amigo/term/GO:0097178	Eps8 Cobl
0.145620050419293	2	45	10.4587813620072	Regulation of actin filament-based movement	http://amigo.geneontology.org/amigo/term/GO:1903115	Pde4d Cacna1c
0.145620050419293	2	45	10.4587813620072	Purine ribonucleotide catabolic process	http://amigo.geneontology.org/amigo/term/GO:0009154	Pde8b Pde4d
0.145620050419293	2	45	10.4587813620072	Cyclic nucleotide metabolic process	http://amigo.geneontology.org/amigo/term/GO:0009187	Pde8b Pde4d
0.145620050419293	3	123	5.73957513768686	Positive regulation of ion transmembrane transporter activity	http://amigo.geneontology.org/amigo/term/GO:0032414	Nedd4l Prkg1 Ank3
0.145620050419293	2	45	10.4587813620072	Negative regulation of stress-activated MAPK cascade	http://amigo.geneontology.org/amigo/term/GO:0032873	Prkn Mecom
0.145620050419293	2	45	10.4587813620072	Establishment or maintenance of epithelial cell apical/basal polarity	http://amigo.geneontology.org/amigo/term/GO:0045197	Pard3 Mtcl1
0.145620050419293	4	223	4.22103283668451	Positive regulation of protein catabolic process	http://amigo.geneontology.org/amigo/term/GO:0045732	Lpcat1 Prkn Nedd4l Sh3d19
0.145620050419293	3	123	5.73957513768686	Dendritic spine development	http://amigo.geneontology.org/amigo/term/GO:0060996	Ppp1r9a Arhgap44 Tanc2
0.145620050419293	2	45	10.4587813620072	Negative regulation of stress-activated protein kinase signaling cascade	http://amigo.geneontology.org/amigo/term/GO:0070303	Prkn Mecom
0.145620050419293	4	224	4.20218894009217	Positive regulation of cell cycle process	http://amigo.geneontology.org/amigo/term/GO:0090068	Ccnd3 Pbx1 Ube2e2 Rad51b
0.146953638294619	3	124	5.69328824141519	Regulation of dendrite development	http://amigo.geneontology.org/amigo/term/GO:0050773	Cobl Nedd4l Ptprf
0.148483360441314	8	765	2.46088973223698	Inorganic cation transmembrane transport	http://amigo.geneontology.org/amigo/term/GO:0098662	Pde4d Nedd4l Trpm6 Tmem163 Slc34a2 Cacna1c Prkg1 Ank3
0.14891681701737	3	125	5.64774193548387	Insulin receptor signaling pathway	http://amigo.geneontology.org/amigo/term/GO:0008286	Grb14 Ptprf Ccnd3
0.150064830254948	1	5	47.0645161290323	Protein linear polyubiquitination	http://amigo.geneontology.org/amigo/term/GO:0097039	Prkn
0.150064830254948	4	236	3.98851831601968	Neuron projection guidance	http://amigo.geneontology.org/amigo/term/GO:0097485	Alcam Plxna4 Ccdc141 Ank3
0.150064830254948	3	135	5.22939068100358	Vesicle-mediated transport to the plasma membrane	http://amigo.geneontology.org/amigo/term/GO:0098876	Arhgap44 Grip1 Ank3
0.150064830254948	1	5	47.0645161290323	Apical constriction	http://amigo.geneontology.org/amigo/term/GO:0003383	Pard3
0.150064830254948	1	5	47.0645161290323	Negative regulation of oocyte maturation	http://amigo.geneontology.org/amigo/term/GO:1900194	Grb14
0.150064830254948	1	5	47.0645161290323	Regulation of membrane depolarization during cardiac muscle cell action potential	http://amigo.geneontology.org/amigo/term/GO:1900825	Ank3
0.150064830254948	1	5	47.0645161290323	Positive regulation of mitophagy	http://amigo.geneontology.org/amigo/term/GO:1901526	Prkn
0.150064830254948	6	497	2.84091646654118	Negative regulation of intracellular signal transduction	http://amigo.geneontology.org/amigo/term/GO:1902532	Wwc1 Pde4d Prkn Mecom Arhgap44 Rtkn2
0.150064830254948	2	48	9.80510752688172	Positive regulation of cell cycle G1/S phase transition	http://amigo.geneontology.org/amigo/term/GO:1902808	Ccnd3 Ube2e2
0.150064830254948	1	5	47.0645161290323	Negative regulation of hexokinase activity	http://amigo.geneontology.org/amigo/term/GO:1903300	Prkn
0.150064830254948	1	5	47.0645161290323	Negative regulation of oxidative stress-induced neuron intrinsic apoptotic signaling pathway	http://amigo.geneontology.org/amigo/term/GO:1903377	Prkn
0.150064830254948	2	49	9.60500329163924	Purine nucleotide catabolic process	http://amigo.geneontology.org/amigo/term/GO:0006195	Pde8b Pde4d
0.150064830254948	1	5	47.0645161290323	Negative regulation of phospholipid metabolic process	http://amigo.geneontology.org/amigo/term/GO:1903726	Lpcat1
0.150064830254948	5	363	3.24135786012619	Regulation of cation transmembrane transport	http://amigo.geneontology.org/amigo/term/GO:1904062	Pde4d Nedd4l Cacna1c Prkg1 Ank3
0.150064830254948	1	5	47.0645161290323	Regulation of testosterone biosynthetic process	http://amigo.geneontology.org/amigo/term/GO:2000224	Prkg1
0.150064830254948	1	5	47.0645161290323	Regulation of phosphatidylcholine biosynthetic process	http://amigo.geneontology.org/amigo/term/GO:2001245	Lpcat1
0.150064830254948	3	137	5.15304921120791	Action potential	http://amigo.geneontology.org/amigo/term/GO:0001508	Nedd4l Cacna1c Ank3
0.150064830254948	4	235	4.00549073438572	Axon guidance	http://amigo.geneontology.org/amigo/term/GO:0007411	Alcam Plxna4 Ccdc141 Ank3
0.150064830254948	1	5	47.0645161290323	Courtship behavior	http://amigo.geneontology.org/amigo/term/GO:0007619	Thrb
0.150064830254948	6	488	2.89331041776838	Blood circulation	http://amigo.geneontology.org/amigo/term/GO:0008015	Pde4d Thrb Nedd4l Cacna1c Nav2 Prkg1
0.150064830254948	5	358	3.28662822130114	Purine ribonucleotide metabolic process	http://amigo.geneontology.org/amigo/term/GO:0009150	Acaca Pde8b Pde4d Prkn Adk
0.150064830254948	6	494	2.85816899569022	In utero embryonic development	http://amigo.geneontology.org/amigo/term/GO:0001701	Hc Mecom Slc34a2 Tanc2 Rad51b Zfp568
0.150064830254948	13	1636	1.86992270683808	Negative regulation of biosynthetic process	http://amigo.geneontology.org/amigo/term/GO:0009890	Etv5 Wwc1 Lpcat1 Pde8b Thrb Prkn Scgb1a1 Igfbp5 Mecom Foxp2 Ccnd3 Prkg1 Zfp568
0.150064830254948	1	5	47.0645161290323	Response to ozone	http://amigo.geneontology.org/amigo/term/GO:0010193	Scgb1a1
0.150064830254948	1	5	47.0645161290323	Somite specification	http://amigo.geneontology.org/amigo/term/GO:0001757	Cobl
0.150064830254948	1	5	47.0645161290323	Positive regulation of mitochondrial fusion	http://amigo.geneontology.org/amigo/term/GO:0010636	Prkn
0.150064830254948	1	5	47.0645161290323	Skeletal muscle hypertrophy	http://amigo.geneontology.org/amigo/term/GO:0014734	Igfbp5
0.150064830254948	5	353	3.33318102896829	Regulation of lipid metabolic process	http://amigo.geneontology.org/amigo/term/GO:0019216	Lpcat1 Pde8b Thrb Abca3 Prkg1
0.150064830254948	5	348	3.3810715609937	Negative regulation of protein phosphorylation	http://amigo.geneontology.org/amigo/term/GO:0001933	Pde4d Prkn Pard3 Ptpn13 Snx25
0.150064830254948	2	49	9.60500329163924	Cranial nerve development	http://amigo.geneontology.org/amigo/term/GO:0021545	Plxna4 Nav2
0.150064830254948	1	5	47.0645161290323	Trigeminal nerve morphogenesis	http://amigo.geneontology.org/amigo/term/GO:0021636	Plxna4
0.150064830254948	1	5	47.0645161290323	Trigeminal nerve structural organization	http://amigo.geneontology.org/amigo/term/GO:0021637	Plxna4
0.150064830254948	3	133	5.30802813485326	Embryonic limb morphogenesis	http://amigo.geneontology.org/amigo/term/GO:0030326	Mecom Cacna1c Pbx1
0.150064830254948	13	1595	1.91798968550915	Negative regulation of cellular biosynthetic process	http://amigo.geneontology.org/amigo/term/GO:0031327	Etv5 Wwc1 Lpcat1 Pde8b Thrb Prkn Scgb1a1 Igfbp5 Mecom Foxp2 Ccnd3 Prkg1 Zfp568
0.150064830254948	1	5	47.0645161290323	ISG15-protein conjugation	http://amigo.geneontology.org/amigo/term/GO:0032020	Ube2e2
0.150064830254948	3	138	5.11570827489481	Regulation of lipid transport	http://amigo.geneontology.org/amigo/term/GO:0032368	Abca3 Atp8a1 Osbpl6
0.150064830254948	3	131	5.38906673233194	Positive regulation of transporter activity	http://amigo.geneontology.org/amigo/term/GO:0032411	Nedd4l Prkg1 Ank3
0.150064830254948	1	5	47.0645161290323	Negative regulation of interleukin-13 production	http://amigo.geneontology.org/amigo/term/GO:0032696	Scgb1a1
0.150064830254948	1	5	47.0645161290323	Negative regulation of interleukin-5 production	http://amigo.geneontology.org/amigo/term/GO:0032714	Scgb1a1
0.150064830254948	1	5	47.0645161290323	Negative regulation of glucokinase activity	http://amigo.geneontology.org/amigo/term/GO:0033132	Prkn
0.150064830254948	1	5	47.0645161290323	Fatty acid beta-oxidation using acyl-CoA oxidase	http://amigo.geneontology.org/amigo/term/GO:0033540	Acoxl
0.150064830254948	4	244	3.85774722369117	Positive regulation of transmembrane transport	http://amigo.geneontology.org/amigo/term/GO:0034764	Nedd4l Cacna1c Prkg1 Ank3
0.150064830254948	1	5	47.0645161290323	Negative regulation of Rac protein signal transduction	http://amigo.geneontology.org/amigo/term/GO:0035021	Arhgap44
0.150064830254948	2	52	9.05086848635236	Establishment or maintenance of apical/basal cell polarity	http://amigo.geneontology.org/amigo/term/GO:0035088	Pard3 Mtcl1
0.150064830254948	1	5	47.0645161290323	Operant conditioning	http://amigo.geneontology.org/amigo/term/GO:0035106	Pde8b
0.150064830254948	3	133	5.30802813485326	Embryonic appendage morphogenesis	http://amigo.geneontology.org/amigo/term/GO:0035113	Mecom Cacna1c Pbx1
0.150064830254948	10	1111	2.11811503731018	Tube development	http://amigo.geneontology.org/amigo/term/GO:0035295	Etv5 Cobl Thrb Sftpd Abca3 Igfbp5 Hc Mecom Foxp2 Pbx1
0.150064830254948	8	783	2.40431755448441	Negative regulation of catalytic activity	http://amigo.geneontology.org/amigo/term/GO:0043086	Wfdc2 Prkn Scgb1a1 Hc Sh3rf1 Myo1d Ppp1r14c Lamp3
0.150064830254948	5	370	3.18003487358326	Mitotic cell cycle phase transition	http://amigo.geneontology.org/amigo/term/GO:0044772	Eps8 Ccnd3 Pbx1 Ube2e2 Rad51b
0.150064830254948	1	5	47.0645161290323	Negative regulation by host of viral genome replication	http://amigo.geneontology.org/amigo/term/GO:0044828	Prkn
0.150064830254948	1	5	47.0645161290323	Male germ-line stem cell asymmetric division	http://amigo.geneontology.org/amigo/term/GO:0048133	Etv5
0.150064830254948	2	49	9.60500329163924	Autonomic nervous system development	http://amigo.geneontology.org/amigo/term/GO:0048483	Plxna4 Nav2
0.150064830254948	5	365	3.2235969951392	Regulation of developmental growth	http://amigo.geneontology.org/amigo/term/GO:0048638	Wwc1 Prkn Nedd4l Plxna4 Cacna1c
0.150064830254948	1	5	47.0645161290323	Collateral sprouting in absence of injury	http://amigo.geneontology.org/amigo/term/GO:0048669	Cobl
0.150064830254948	3	131	5.38906673233194	Axon extension	http://amigo.geneontology.org/amigo/term/GO:0048675	Alcam Auts2 Plxna4
0.150064830254948	4	229	4.11043808987181	Regulation of small GTPase mediated signal transduction	http://amigo.geneontology.org/amigo/term/GO:0051056	Eps8 Cdc42bpa Auts2 Arhgap44
0.150064830254948	4	238	3.95500135538086	Protein complex oligomerization	http://amigo.geneontology.org/amigo/term/GO:0051259	Acaca Abca3 Trpm6 Kctd8
0.150064830254948	1	5	47.0645161290323	Negative regulation of neurotrophin TRK receptor signaling pathway	http://amigo.geneontology.org/amigo/term/GO:0051387	Ptprf
0.150064830254948	2	50	9.41290322580645	Regulation of filopodium assembly	http://amigo.geneontology.org/amigo/term/GO:0051489	Ppp1r9a Arhgap44
0.150064830254948	1	5	47.0645161290323	Negative regulation of filopodium assembly	http://amigo.geneontology.org/amigo/term/GO:0051490	Arhgap44
0.150064830254948	3	129	5.47261815453863	Cardiac muscle contraction	http://amigo.geneontology.org/amigo/term/GO:0060048	Pde4d Nedd4l Cacna1c
0.150064830254948	2	52	9.05086848635236	Mammary gland morphogenesis	http://amigo.geneontology.org/amigo/term/GO:0060443	Etv5 Igfbp5
0.150064830254948	1	5	47.0645161290323	Regulation of branching involved in mammary gland duct morphogenesis	http://amigo.geneontology.org/amigo/term/GO:0060762	Etv5
0.150064830254948	1	5	47.0645161290323	Positive regulation of phospholipid translocation	http://amigo.geneontology.org/amigo/term/GO:0061092	Atp8a1
0.150064830254948	2	52	9.05086848635236	Establishment or maintenance of bipolar cell polarity	http://amigo.geneontology.org/amigo/term/GO:0061245	Pard3 Mtcl1
0.150064830254948	1	5	47.0645161290323	Chemorepulsion of axon	http://amigo.geneontology.org/amigo/term/GO:0061643	Plxna4
0.150064830254948	1	5	47.0645161290323	Regulation of systemic arterial blood pressure by baroreceptor feedback	http://amigo.geneontology.org/amigo/term/GO:0003025	Nav2
0.150064830254948	1	5	47.0645161290323	Negative regulation of phospholipid biosynthetic process	http://amigo.geneontology.org/amigo/term/GO:0071072	Lpcat1
0.150064830254948	7	637	2.5859624246721	Cellular response to organonitrogen compound	http://amigo.geneontology.org/amigo/term/GO:0071417	Cdh1 Pde4d Prkn Igfbp5 Grb14 Ptprf Ccnd3
0.150064830254948	1	5	47.0645161290323	Cellular response to indole-3-methanol	http://amigo.geneontology.org/amigo/term/GO:0071681	Cdh1
0.150064830254948	2	47	10.0137268359643	Regulation of membrane depolarization	http://amigo.geneontology.org/amigo/term/GO:0003254	Nedd4l Ank3
0.150064830254948	1	5	47.0645161290323	Membrane depolarization during AV node cell action potential	http://amigo.geneontology.org/amigo/term/GO:0086045	Cacna1c
0.15017320235555	4	247	3.81089199425362	Tissue homeostasis	http://amigo.geneontology.org/amigo/term/GO:0001894	Acaca Lpcat1 Sftpd Abca3
0.15039622502266	2	53	8.88009738283628	Regulation of sodium ion transmembrane transporter activity	http://amigo.geneontology.org/amigo/term/GO:2000649	Nedd4l Ank3
0.15039622502266	2	53	8.88009738283628	Ribonucleotide catabolic process	http://amigo.geneontology.org/amigo/term/GO:0009261	Pde8b Pde4d
0.15039622502266	2	53	8.88009738283628	Lipid translocation	http://amigo.geneontology.org/amigo/term/GO:0034204	Abca3 Atp8a1
0.150763047876011	1	6	39.2204301075269	Asymmetric stem cell division	http://amigo.geneontology.org/amigo/term/GO:0098722	Etv5
0.150763047876011	1	6	39.2204301075269	Germline stem cell asymmetric division	http://amigo.geneontology.org/amigo/term/GO:0098728	Etv5
0.150763047876011	1	6	39.2204301075269	Regulation of membrane depolarization during action potential	http://amigo.geneontology.org/amigo/term/GO:0098902	Ank3
0.150763047876011	1	6	39.2204301075269	Regulation of protein catabolic process at postsynapse, modulating synaptic transmission	http://amigo.geneontology.org/amigo/term/GO:0099576	Cdh1
0.150763047876011	1	6	39.2204301075269	Purine ribonucleotide salvage	http://amigo.geneontology.org/amigo/term/GO:0106380	Adk
0.150763047876011	1	6	39.2204301075269	Negative regulation of relaxation of muscle	http://amigo.geneontology.org/amigo/term/GO:1901078	Pde4d
0.150763047876011	1	6	39.2204301075269	Regulation of cell communication by electrical coupling involved in cardiac conduction	http://amigo.geneontology.org/amigo/term/GO:1901844	Pde4d
0.150763047876011	4	257	3.66260825906866	Regulation of mitotic cell cycle phase transition	http://amigo.geneontology.org/amigo/term/GO:1901990	Ccnd3 Pbx1 Ube2e2 Rad51b
0.150763047876011	1	6	39.2204301075269	NADH oxidation	http://amigo.geneontology.org/amigo/term/GO:0006116	Cbr2
0.150763047876011	5	385	3.05613741097612	Purine nucleotide metabolic process	http://amigo.geneontology.org/amigo/term/GO:0006163	Acaca Pde8b Pde4d Prkn Adk
0.150763047876011	4	249	3.78028242000259	Regulation of blood circulation	http://amigo.geneontology.org/amigo/term/GO:1903522	Pde4d Thrb Cacna1c Prkg1
0.150763047876011	2	57	8.25693265421619	Regulation of protein targeting	http://amigo.geneontology.org/amigo/term/GO:1903533	Mtcl1 Ank3
0.150763047876011	2	54	8.71565113500597	Protein localization to postsynaptic membrane	http://amigo.geneontology.org/amigo/term/GO:1903539	Arhgap44 Grip1
0.150763047876011	6	522	2.70485724879496	Cell surface receptor signaling pathway involved in cell-cell signaling	http://amigo.geneontology.org/amigo/term/GO:1905114	Wwox Prkn Ppp1r9a Ror1 Rbms3 Tcf7l1
0.150763047876011	1	6	39.2204301075269	Regulation of endosome to plasma membrane protein transport	http://amigo.geneontology.org/amigo/term/GO:1905749	Arhgap44
0.150763047876011	5	383	3.07209635306999	Ossification	http://amigo.geneontology.org/amigo/term/GO:0001503	Wwox Thrb Bmp1 Igfbp5 Pbx1
0.150763047876011	2	57	8.25693265421619	Endosome organization	http://amigo.geneontology.org/amigo/term/GO:0007032	Prkn Pi4k2b
0.150763047876011	1	6	39.2204301075269	Positive regulation of transcription of Notch receptor target	http://amigo.geneontology.org/amigo/term/GO:0007221	Maml3
0.150763047876011	2	55	8.55718475073314	Neuromuscular junction development	http://amigo.geneontology.org/amigo/term/GO:0007528	Etv5 Ank3
0.150763047876011	3	147	4.80250164581962	Sensory perception of sound	http://amigo.geneontology.org/amigo/term/GO:0007605	Thrb Ror1 Nav2
0.150763047876011	1	6	39.2204301075269	Opsonization	http://amigo.geneontology.org/amigo/term/GO:0008228	Sftpd
0.150763047876011	1	6	39.2204301075269	Deoxyribonucleoside triphosphate biosynthetic process	http://amigo.geneontology.org/amigo/term/GO:0009202	Adk
0.150763047876011	5	376	3.12928963623885	Ribonucleotide metabolic process	http://amigo.geneontology.org/amigo/term/GO:0009259	Acaca Pde8b Pde4d Prkn Adk
0.150763047876011	4	252	3.7352790578597	Regulation of autophagy	http://amigo.geneontology.org/amigo/term/GO:0010506	Dram1 Prkn Lamp3 Mtcl1
0.150763047876011	2	55	8.55718475073314	Negative regulation of cellular carbohydrate metabolic process	http://amigo.geneontology.org/amigo/term/GO:0010677	Prkn Prkg1
0.150763047876011	1	6	39.2204301075269	Negative regulation of macrophage chemotaxis	http://amigo.geneontology.org/amigo/term/GO:0010760	Hc
0.150763047876011	1	6	39.2204301075269	Free ubiquitin chain polymerization	http://amigo.geneontology.org/amigo/term/GO:0010994	Prkn
0.150763047876011	1	6	39.2204301075269	Cytidine to uridine editing	http://amigo.geneontology.org/amigo/term/GO:0016554	Rbm47
0.150763047876011	5	385	3.05613741097612	Ribose phosphate metabolic process	http://amigo.geneontology.org/amigo/term/GO:0019693	Acaca Pde8b Pde4d Prkn Adk
0.150763047876011	1	6	39.2204301075269	Branchiomotor neuron axon guidance	http://amigo.geneontology.org/amigo/term/GO:0021785	Plxna4
0.150763047876011	1	6	39.2204301075269	Anterior commissure morphogenesis	http://amigo.geneontology.org/amigo/term/GO:0021960	Plxna4
0.150763047876011	4	253	3.72051510901441	Positive regulation of cell-cell adhesion	http://amigo.geneontology.org/amigo/term/GO:0022409	Adam19 Adk Magi1 Ank3
0.150763047876011	2	56	8.40437788018433	Ruffle organization	http://amigo.geneontology.org/amigo/term/GO:0031529	Eps8 Cobl
0.150763047876011	2	57	8.25693265421619	Interleukin-2 production	http://amigo.geneontology.org/amigo/term/GO:0032623	Pde4d Sftpd
0.150763047876011	2	57	8.25693265421619	Regulation of interleukin-2 production	http://amigo.geneontology.org/amigo/term/GO:0032663	Pde4d Sftpd
0.150763047876011	1	6	39.2204301075269	Thyroid hormone mediated signaling pathway	http://amigo.geneontology.org/amigo/term/GO:0002154	Thrb
0.150763047876011	2	56	8.40437788018433	Membrane protein proteolysis	http://amigo.geneontology.org/amigo/term/GO:0033619	Adam19 Sh3d19
0.150763047876011	3	142	4.97160381644707	Multicellular organismal signaling	http://amigo.geneontology.org/amigo/term/GO:0035637	Pde4d Cacna1c Ank3
0.150763047876011	1	6	39.2204301075269	Germ-line stem cell division	http://amigo.geneontology.org/amigo/term/GO:0042078	Etv5
0.150763047876011	5	389	3.02471183348536	Negative regulation of phosphorylation	http://amigo.geneontology.org/amigo/term/GO:0042326	Pde4d Prkn Pard3 Ptpn13 Snx25
0.150763047876011	9	987	2.14579860770664	Cellular lipid metabolic process	http://amigo.geneontology.org/amigo/term/GO:0044255	Acaca Lpcat1 Thrb Abca3 Pip5k1b Acoxl Pi4k2b Cyp2f2 Sftpb
0.150763047876011	5	382	3.08013849011991	Glycerolipid metabolic process	http://amigo.geneontology.org/amigo/term/GO:0046486	Lpcat1 Thrb Abca3 Pip5k1b Pi4k2b
0.150763047876011	2	57	8.25693265421619	Negative regulation of insulin secretion	http://amigo.geneontology.org/amigo/term/GO:0046676	Pde8b Prkn
0.150763047876011	2	58	8.11457174638487	Phosphatidylinositol phosphate biosynthetic process	http://amigo.geneontology.org/amigo/term/GO:0046854	Pip5k1b Pi4k2b
0.150763047876011	2	58	8.11457174638487	Negative regulation of smooth muscle cell proliferation	http://amigo.geneontology.org/amigo/term/GO:0048662	Igfbp5 Prkg1
0.150763047876011	1	6	39.2204301075269	Positive regulation of epithelial cell proliferation involved in lung morphogenesis	http://amigo.geneontology.org/amigo/term/GO:0060501	Foxp2
0.150763047876011	1	6	39.2204301075269	Regulation of phospholipid translocation	http://amigo.geneontology.org/amigo/term/GO:0061091	Atp8a1
0.150763047876011	6	514	2.74695619430149	Circulatory system process	http://amigo.geneontology.org/amigo/term/GO:0003013	Pde4d Thrb Nedd4l Cacna1c Nav2 Prkg1
0.150763047876011	1	6	39.2204301075269	Parkin-mediated stimulation of mitophagy in response to mitochondrial depolarization	http://amigo.geneontology.org/amigo/term/GO:0061734	Prkn
0.150763047876011	2	55	8.55718475073314	Protein localization to postsynapse	http://amigo.geneontology.org/amigo/term/GO:0062237	Arhgap44 Grip1
0.150763047876011	2	56	8.40437788018433	Protein K63-linked ubiquitination	http://amigo.geneontology.org/amigo/term/GO:0070534	Prkn Ube2e2
0.150763047876011	1	6	39.2204301075269	Aggresome assembly	http://amigo.geneontology.org/amigo/term/GO:0070842	Prkn
0.150763047876011	11	1323	1.95657474459318	Cellular response to endogenous stimulus	http://amigo.geneontology.org/amigo/term/GO:0071495	Cdh1 Wwox Acaca Pde4d Thrb Prkn Igfbp5 Grb14 Ptprf Ccnd3 Snx25
0.150763047876011	1	6	39.2204301075269	Response to indole-3-methanol	http://amigo.geneontology.org/amigo/term/GO:0071680	Cdh1
0.150763047876011	2	54	8.71565113500597	Purine-containing compound catabolic process	http://amigo.geneontology.org/amigo/term/GO:0072523	Pde8b Pde4d
0.150763047876011	1	6	39.2204301075269	Negative regulation of steroid hormone biosynthetic process	http://amigo.geneontology.org/amigo/term/GO:0090032	Pde8b
0.150763047876011	1	6	39.2204301075269	Positive regulation of histone H4 acetylation	http://amigo.geneontology.org/amigo/term/GO:0090240	Auts2
0.150763047876011	1	6	39.2204301075269	Negative regulation of mitochondrial fission	http://amigo.geneontology.org/amigo/term/GO:0090258	Prkn
0.150763047876011	3	147	4.80250164581962	Positive regulation of intracellular protein transport	http://amigo.geneontology.org/amigo/term/GO:0090316	Cdh1 Mtcl1 Ank3
0.150767753299698	8	833	2.26000077450335	Inorganic ion transmembrane transport	http://amigo.geneontology.org/amigo/term/GO:0098660	Pde4d Nedd4l Trpm6 Tmem163 Slc34a2 Cacna1c Prkg1 Ank3
0.153637974027329	2	59	7.97703663203937	Regulation of membrane lipid distribution	http://amigo.geneontology.org/amigo/term/GO:0097035	Abca3 Atp8a1
0.153637974027329	2	59	7.97703663203937	Regulation of vascular associated smooth muscle cell proliferation	http://amigo.geneontology.org/amigo/term/GO:1904705	Igfbp5 Prkg1
0.153637974027329	2	59	7.97703663203937	Vascular associated smooth muscle cell proliferation	http://amigo.geneontology.org/amigo/term/GO:1990874	Igfbp5 Prkg1
0.153637974027329	2	59	7.97703663203937	Phosphatidylcholine metabolic process	http://amigo.geneontology.org/amigo/term/GO:0046470	Lpcat1 Abca3
0.154399273724448	6	534	2.64407393983327	Morphogenesis of an epithelium	http://amigo.geneontology.org/amigo/term/GO:0002009	Etv5 Cobl Pard3 Igfbp5 Pbx1 Zfp568
0.155058311394886	10	1169	2.01302464196032	Embryo development	http://amigo.geneontology.org/amigo/term/GO:0009790	Cobl Hc Mecom Slc34a2 Etl4 Cacna1c Pbx1 Tanc2 Rad51b Zfp568
0.155058311394886	4	265	3.55203895313451	Regulation of ion transmembrane transporter activity	http://amigo.geneontology.org/amigo/term/GO:0032412	Pde4d Nedd4l Prkg1 Ank3
0.156734656504777	6	537	2.62930257704091	Regulation of protein transport	http://amigo.geneontology.org/amigo/term/GO:0051223	Cdh1 Pde8b Prkn Arhgap44 Mtcl1 Ank3
0.156734656504777	3	152	4.6445246179966	Lipid homeostasis	http://amigo.geneontology.org/amigo/term/GO:0055088	Acaca Abca3 Acoxl
0.156734656504777	3	152	4.6445246179966	Regulation of postsynaptic membrane potential	http://amigo.geneontology.org/amigo/term/GO:0060078	Prkn Ppp1r9a Cacna1c
0.157019017678884	5	397	2.96376046152596	Eye development	http://amigo.geneontology.org/amigo/term/GO:0001654	Lpcat1 Thrb Foxp2 Cacna1c Pbx1
0.158273667015329	1	7	33.6175115207373	Imitative learning	http://amigo.geneontology.org/amigo/term/GO:0098596	Foxp2
0.158273667015329	4	274	3.43536614080527	Cell-cell adhesion via plasma-membrane adhesion molecules	http://amigo.geneontology.org/amigo/term/GO:0098742	Cdh1 Alcam Ptprf Ccdc141
0.158273667015329	2	63	7.47055811571941	Regulation of action potential	http://amigo.geneontology.org/amigo/term/GO:0098900	Cacna1c Ank3
0.158273667015329	1	7	33.6175115207373	Aminophospholipid translocation	http://amigo.geneontology.org/amigo/term/GO:0140331	Atp8a1
0.158273667015329	5	400	2.94153225806452	Visual system development	http://amigo.geneontology.org/amigo/term/GO:0150063	Lpcat1 Thrb Foxp2 Cacna1c Pbx1
0.158273667015329	2	63	7.47055811571941	Regulation of sodium ion transmembrane transport	http://amigo.geneontology.org/amigo/term/GO:1902305	Nedd4l Ank3
0.158273667015329	4	275	3.42287390029326	Positive regulation of cellular protein localization	http://amigo.geneontology.org/amigo/term/GO:1903829	Cdh1 Prkn Mtcl1 Ank3
0.158273667015329	1	7	33.6175115207373	Regulation of histone H4-K16 acetylation	http://amigo.geneontology.org/amigo/term/GO:2000618	Auts2
0.158273667015329	1	7	33.6175115207373	Regulation of caveolin-mediated endocytosis	http://amigo.geneontology.org/amigo/term/GO:2001286	Nedd4l
0.158273667015329	3	158	4.46815026541445	Steroid biosynthetic process	http://amigo.geneontology.org/amigo/term/GO:0006694	Pde8b Pbx1 Prkg1
0.158273667015329	1	7	33.6175115207373	Xenobiotic transmembrane transport	http://amigo.geneontology.org/amigo/term/GO:0006855	Abca3
0.158273667015329	3	158	4.46815026541445	Regulation of muscle contraction	http://amigo.geneontology.org/amigo/term/GO:0006937	Pde4d Cacna1c Prkg1
0.158273667015329	2	63	7.47055811571941	Respiratory gaseous exchange by respiratory system	http://amigo.geneontology.org/amigo/term/GO:0007585	Sftpd Sftpb
0.158273667015329	3	157	4.49660982124512	Purine ribonucleotide biosynthetic process	http://amigo.geneontology.org/amigo/term/GO:0009152	Acaca Prkn Adk
0.158273667015329	14	1900	1.7339558573854	Tissue development	http://amigo.geneontology.org/amigo/term/GO:0009888	Etv5 Cobl Pde4d Thrb Bmp1 Pard3 Igfbp5 Mecom Foxp2 Pbx1 Prkg1 Nebl Rad51b Zfp568
0.158273667015329	4	275	3.42287390029326	Negative regulation of endopeptidase activity	http://amigo.geneontology.org/amigo/term/GO:0010951	Wfdc2 Hc Sh3rf1 Lamp3
0.158273667015329	5	406	2.8980613379946	Wnt signaling pathway	http://amigo.geneontology.org/amigo/term/GO:0016055	Wwox Prkn Ror1 Rbms3 Tcf7l1
0.158273667015329	3	156	4.52543424317618	Negative regulation of Wnt signaling pathway	http://amigo.geneontology.org/amigo/term/GO:0030178	Wwox Prkn Rbms3
0.158273667015329	2	61	7.71549444738234	Morphogenesis of an epithelial sheet	http://amigo.geneontology.org/amigo/term/GO:0002011	Pard3 Zfp568
0.158273667015329	6	550	2.56715542521994	Negative regulation of protein modification process	http://amigo.geneontology.org/amigo/term/GO:0031400	Pde4d Prkn Pard3 Ptpn13 Snx25 Ppp1r14c
0.158273667015329	1	7	33.6175115207373	Purine nucleotide salvage	http://amigo.geneontology.org/amigo/term/GO:0032261	Adk
0.158273667015329	2	63	7.47055811571941	Regulation of sterol transport	http://amigo.geneontology.org/amigo/term/GO:0032371	Abca3 Osbpl6
0.158273667015329	2	63	7.47055811571941	Regulation of cholesterol transport	http://amigo.geneontology.org/amigo/term/GO:0032374	Abca3 Osbpl6
0.158273667015329	1	7	33.6175115207373	Positive regulation of Rac protein signal transduction	http://amigo.geneontology.org/amigo/term/GO:0035022	Auts2
0.158273667015329	3	156	4.52543424317618	Appendage morphogenesis	http://amigo.geneontology.org/amigo/term/GO:0035107	Mecom Cacna1c Pbx1
0.158273667015329	3	156	4.52543424317618	Limb morphogenesis	http://amigo.geneontology.org/amigo/term/GO:0035108	Mecom Cacna1c Pbx1
0.158273667015329	3	154	4.58420611646418	Sodium ion transmembrane transport	http://amigo.geneontology.org/amigo/term/GO:0035725	Nedd4l Slc34a2 Ank3
0.158273667015329	1	7	33.6175115207373	Vocal learning	http://amigo.geneontology.org/amigo/term/GO:0042297	Foxp2
0.158273667015329	1	7	33.6175115207373	Clustering of voltage-gated sodium channels	http://amigo.geneontology.org/amigo/term/GO:0045162	Ank3
0.158273667015329	2	61	7.71549444738234	Negative regulation of carbohydrate metabolic process	http://amigo.geneontology.org/amigo/term/GO:0045912	Prkn Prkg1
0.158273667015329	5	405	2.90521704500199	Sensory system development	http://amigo.geneontology.org/amigo/term/GO:0048880	Lpcat1 Thrb Foxp2 Cacna1c Pbx1
0.158273667015329	2	61	7.71549444738234	Negative regulation of lipid biosynthetic process	http://amigo.geneontology.org/amigo/term/GO:0051055	Lpcat1 Pde8b
0.158273667015329	1	7	33.6175115207373	Convergent extension involved in organogenesis	http://amigo.geneontology.org/amigo/term/GO:0060029	Zfp568
0.158273667015329	1	7	33.6175115207373	Relaxation of vascular associated smooth muscle	http://amigo.geneontology.org/amigo/term/GO:0060087	Prkg1
0.158273667015329	1	7	33.6175115207373	Type I pneumocyte differentiation	http://amigo.geneontology.org/amigo/term/GO:0060509	Thrb
0.158273667015329	5	406	2.8980613379946	Purine-containing compound metabolic process	http://amigo.geneontology.org/amigo/term/GO:0072521	Acaca Pde8b Pde4d Prkn Adk
0.158773647674067	5	408	2.88385515496521	Cell-cell signaling by wnt	http://amigo.geneontology.org/amigo/term/GO:0198738	Wwox Prkn Ror1 Rbms3 Tcf7l1
0.158773647674067	4	276	3.41047218326321	Regulation of transmembrane transporter activity	http://amigo.geneontology.org/amigo/term/GO:0022898	Pde4d Nedd4l Prkg1 Ank3
0.158773647674067	4	276	3.41047218326321	Negative regulation of cell migration	http://amigo.geneontology.org/amigo/term/GO:0030336	Cdh1 Igfbp5 Hc Prkg1
0.159298824053945	7	704	2.33985520527859	Cellular response to nitrogen compound	http://amigo.geneontology.org/amigo/term/GO:1901699	Cdh1 Pde4d Prkn Igfbp5 Grb14 Ptprf Ccnd3
0.159794581253707	6	553	2.55322872309397	Regulation of cellular protein localization	http://amigo.geneontology.org/amigo/term/GO:1903827	Cdh1 Prkn Nedd4l Arhgap44 Mtcl1 Ank3
0.159839956356407	9	1028	2.06021714572612	Positive regulation of cell population proliferation	http://amigo.geneontology.org/amigo/term/GO:0008284	Etv5 Thrb Igfbp5 Foxp2 Ccnd3 Rtkn2 Adk Pbx1 Rad51b
0.162912391856501	2	65	7.24069478908189	Filopodium assembly	http://amigo.geneontology.org/amigo/term/GO:0046847	Ppp1r9a Arhgap44
0.163516071727051	1	8	29.4153225806452	Observational learning	http://amigo.geneontology.org/amigo/term/GO:0098597	Foxp2
0.163516071727051	1	8	29.4153225806452	Positive regulation of neuron projection arborization	http://amigo.geneontology.org/amigo/term/GO:0150012	Grip1
0.163516071727051	1	8	29.4153225806452	Regulation of oocyte maturation	http://amigo.geneontology.org/amigo/term/GO:1900193	Grb14
0.163516071727051	1	8	29.4153225806452	Positive regulation of long-term synaptic depression	http://amigo.geneontology.org/amigo/term/GO:1900454	Ppp1r9a
0.163516071727051	1	8	29.4153225806452	Regulation of relaxation of cardiac muscle	http://amigo.geneontology.org/amigo/term/GO:1901897	Pde4d
0.163516071727051	1	8	29.4153225806452	AMP biosynthetic process	http://amigo.geneontology.org/amigo/term/GO:0006167	Adk
0.163516071727051	1	8	29.4153225806452	Cellular response to L-glutamate	http://amigo.geneontology.org/amigo/term/GO:1905232	Prkn
0.163516071727051	1	8	29.4153225806452	Negative regulation of macrophage migration	http://amigo.geneontology.org/amigo/term/GO:1905522	Hc
0.163516071727051	1	8	29.4153225806452	Positive regulation of cell-cell adhesion mediated by cadherin	http://amigo.geneontology.org/amigo/term/GO:2000049	Adam19
0.163516071727051	1	8	29.4153225806452	Regulation of epithelial cell proliferation involved in lung morphogenesis	http://amigo.geneontology.org/amigo/term/GO:2000794	Foxp2
0.163516071727051	4	283	3.32611421406588	Glycerophospholipid metabolic process	http://amigo.geneontology.org/amigo/term/GO:0006650	Lpcat1 Abca3 Pip5k1b Pi4k2b
0.163516071727051	2	66	7.13098729227762	Visual learning	http://amigo.geneontology.org/amigo/term/GO:0008542	Pde8b Cacna1c
0.163516071727051	4	281	3.34978762484215	Negative regulation of peptidase activity	http://amigo.geneontology.org/amigo/term/GO:0010466	Wfdc2 Hc Sh3rf1 Lamp3
0.163516071727051	5	418	2.81486340484643	Regulation of metal ion transport	http://amigo.geneontology.org/amigo/term/GO:0010959	Pde4d Nedd4l Cacna1c Prkg1 Ank3
0.163516071727051	1	8	29.4153225806452	Aminophospholipid transport	http://amigo.geneontology.org/amigo/term/GO:0015917	Atp8a1
0.163516071727051	1	8	29.4153225806452	Neural plate morphogenesis	http://amigo.geneontology.org/amigo/term/GO:0001839	Zfp568
0.163516071727051	1	8	29.4153225806452	Negative regulation of interleukin-4 production	http://amigo.geneontology.org/amigo/term/GO:0032713	Scgb1a1
0.163516071727051	1	8	29.4153225806452	Purine-containing compound salvage	http://amigo.geneontology.org/amigo/term/GO:0043101	Adk
0.163516071727051	3	164	4.30468135326515	Negative regulation of ion transport	http://amigo.geneontology.org/amigo/term/GO:0043271	Nedd4l Prkg1 Ank3
0.163516071727051	1	8	29.4153225806452	Sodium-dependent phosphate transport	http://amigo.geneontology.org/amigo/term/GO:0044341	Slc34a2
0.163516071727051	1	8	29.4153225806452	Adhesion of symbiont to host cell	http://amigo.geneontology.org/amigo/term/GO:0044650	Sftpd
0.163516071727051	1	8	29.4153225806452	DATP metabolic process	http://amigo.geneontology.org/amigo/term/GO:0046060	Adk
0.163516071727051	3	162	4.35782556750299	Phosphatidylinositol-mediated signaling	http://amigo.geneontology.org/amigo/term/GO:0048015	Ptpn13 Ror1 Car8
0.163516071727051	3	165	4.27859237536657	Inositol lipid-mediated signaling	http://amigo.geneontology.org/amigo/term/GO:0048017	Ptpn13 Ror1 Car8
0.163516071727051	1	8	29.4153225806452	Convergent extension involved in axis elongation	http://amigo.geneontology.org/amigo/term/GO:0060028	Zfp568
0.163516071727051	2	66	7.13098729227762	Cardiac conduction	http://amigo.geneontology.org/amigo/term/GO:0061337	Pde4d Cacna1c
0.163516071727051	1	8	29.4153225806452	Cellular response to magnesium ion	http://amigo.geneontology.org/amigo/term/GO:0071286	Ank3
0.163516071727051	1	8	29.4153225806452	Ureter morphogenesis	http://amigo.geneontology.org/amigo/term/GO:0072197	Mecom
0.163516071727051	1	8	29.4153225806452	Protein K6-linked ubiquitination	http://amigo.geneontology.org/amigo/term/GO:0085020	Prkn
0.163516071727051	2	66	7.13098729227762	Negative regulation of peptide hormone secretion	http://amigo.geneontology.org/amigo/term/GO:0090278	Pde8b Prkn
0.163851921410904	8	882	2.13444517591983	Cation transmembrane transport	http://amigo.geneontology.org/amigo/term/GO:0098655	Pde4d Nedd4l Trpm6 Tmem163 Slc34a2 Cacna1c Prkg1 Ank3
0.163851921410904	2	68	6.92125237191651	Vesicle cytoskeletal trafficking	http://amigo.geneontology.org/amigo/term/GO:0099518	Myo1d Tanc2
0.163851921410904	8	882	2.13444517591983	Metal ion transport	http://amigo.geneontology.org/amigo/term/GO:0030001	Pde4d Nedd4l Trpm6 Tmem163 Slc34a2 Cacna1c Prkg1 Ank3
0.163851921410904	3	166	4.25281772250291	Actin filament bundle assembly	http://amigo.geneontology.org/amigo/term/GO:0051017	Eps8 Prkn Ppp1r9a
0.163851921410904	2	68	6.92125237191651	Negative regulation of peptide secretion	http://amigo.geneontology.org/amigo/term/GO:0002792	Pde8b Prkn
0.163851921410904	6	567	2.49018603857313	Regulation of establishment of protein localization	http://amigo.geneontology.org/amigo/term/GO:0070201	Cdh1 Pde8b Prkn Arhgap44 Mtcl1 Ank3
0.164064939256587	4	287	3.27975722153535	Regulation of transporter activity	http://amigo.geneontology.org/amigo/term/GO:0032409	Pde4d Nedd4l Prkg1 Ank3
0.165419202873866	3	168	4.20218894009217	Homophilic cell adhesion via plasma membrane adhesion molecules	http://amigo.geneontology.org/amigo/term/GO:0007156	Cdh1 Ptprf Ccdc141
0.165419202873866	2	69	6.82094436652642	Visual behavior	http://amigo.geneontology.org/amigo/term/GO:0007632	Pde8b Cacna1c
0.165419202873866	2	69	6.82094436652642	Purine nucleoside triphosphate biosynthetic process	http://amigo.geneontology.org/amigo/term/GO:0009145	Prkn Adk
0.165419202873866	3	168	4.20218894009217	Adult behavior	http://amigo.geneontology.org/amigo/term/GO:0030534	Eps8 Prkn Cacna1c
0.165419202873866	4	289	3.25705993972542	Carbohydrate homeostasis	http://amigo.geneontology.org/amigo/term/GO:0033500	Pde8b Prkn Igfbp5 Cacna1c
0.165419202873866	4	289	3.25705993972542	Glucose homeostasis	http://amigo.geneontology.org/amigo/term/GO:0042593	Pde8b Prkn Igfbp5 Cacna1c
0.165419202873866	4	289	3.25705993972542	Protein localization to plasma membrane	http://amigo.geneontology.org/amigo/term/GO:0072659	Cdh1 Arhgap44 Grip1 Ank3
0.165853229292632	3	169	4.17732391677801	Negative regulation of supramolecular fiber organization	http://amigo.geneontology.org/amigo/term/GO:1902904	Eps8 Prkn Ppp1r9a
0.165853229292632	4	290	3.24582869855395	Negative regulation of cell motility	http://amigo.geneontology.org/amigo/term/GO:2000146	Cdh1 Igfbp5 Hc Prkg1
0.165853229292632	3	169	4.17732391677801	Striated muscle contraction	http://amigo.geneontology.org/amigo/term/GO:0006941	Pde4d Nedd4l Cacna1c
0.165853229292632	3	169	4.17732391677801	Ribonucleotide biosynthetic process	http://amigo.geneontology.org/amigo/term/GO:0009260	Acaca Prkn Adk
0.165853229292632	3	169	4.17732391677801	Regulation of T cell proliferation	http://amigo.geneontology.org/amigo/term/GO:0042129	Sftpd Scgb1a1 Adk
0.165853229292632	3	169	4.17732391677801	Actin filament bundle organization	http://amigo.geneontology.org/amigo/term/GO:0061572	Eps8 Prkn Ppp1r9a
0.166902292016494	2	71	6.62880508859609	Receptor localization to synapse	http://amigo.geneontology.org/amigo/term/GO:0097120	Arhgap44 Grip1
0.166902292016494	2	71	6.62880508859609	Regulation of cellular response to insulin stimulus	http://amigo.geneontology.org/amigo/term/GO:1900076	Grb14 Ptprf
0.166902292016494	1	9	26.1469534050179	Regulation of oxidative stress-induced neuron intrinsic apoptotic signaling pathway	http://amigo.geneontology.org/amigo/term/GO:1903376	Prkn
0.166902292016494	1	9	26.1469534050179	Positive regulation of autophagy of mitochondrion	http://amigo.geneontology.org/amigo/term/GO:1903599	Prkn
0.166902292016494	2	72	6.53673835125448	Protein monoubiquitination	http://amigo.geneontology.org/amigo/term/GO:0006513	Prkn Nedd4l
0.166902292016494	2	72	6.53673835125448	Peripheral nervous system development	http://amigo.geneontology.org/amigo/term/GO:0007422	Pard3 Plxna4
0.166902292016494	1	9	26.1469534050179	Negative regulation of mitochondrial fusion	http://amigo.geneontology.org/amigo/term/GO:0010637	Prkn
0.166902292016494	1	9	26.1469534050179	Ubiquitin recycling	http://amigo.geneontology.org/amigo/term/GO:0010992	Prkn
0.166902292016494	1	9	26.1469534050179	Negative regulation of glutamate secretion	http://amigo.geneontology.org/amigo/term/GO:0014050	Prkg1
0.166902292016494	2	71	6.62880508859609	Regulation of muscle hypertrophy	http://amigo.geneontology.org/amigo/term/GO:0014743	Igfbp5 Adk
0.166902292016494	1	9	26.1469534050179	Facial nerve structural organization	http://amigo.geneontology.org/amigo/term/GO:0021612	Plxna4
0.166902292016494	1	9	26.1469534050179	Cellular phosphate ion homeostasis	http://amigo.geneontology.org/amigo/term/GO:0030643	Slc34a2
0.166902292016494	2	72	6.53673835125448	Negative regulation of ion transmembrane transporter activity	http://amigo.geneontology.org/amigo/term/GO:0032413	Nedd4l Ank3
0.166902292016494	2	72	6.53673835125448	Endocytic recycling	http://amigo.geneontology.org/amigo/term/GO:0032456	Arhgap44 Grip1
0.166902292016494	1	9	26.1469534050179	Floor plate development	http://amigo.geneontology.org/amigo/term/GO:0033504	Cobl
0.166902292016494	1	9	26.1469534050179	Positive regulation of homotypic cell-cell adhesion	http://amigo.geneontology.org/amigo/term/GO:0034112	Ank3
0.166902292016494	1	9	26.1469534050179	Neuron intrinsic apoptotic signaling pathway in response to oxidative stress	http://amigo.geneontology.org/amigo/term/GO:0036480	Prkn
0.166902292016494	1	9	26.1469534050179	Defense response to tumor cell	http://amigo.geneontology.org/amigo/term/GO:0002357	Rbms3
0.166902292016494	2	71	6.62880508859609	Negative regulation of T cell proliferation	http://amigo.geneontology.org/amigo/term/GO:0042130	Sftpd Scgb1a1
0.166902292016494	1	9	26.1469534050179	Positive regulation of insulin-like growth factor receptor signaling pathway	http://amigo.geneontology.org/amigo/term/GO:0043568	Igfbp5
0.166902292016494	1	9	26.1469534050179	Negative regulation of insulin-like growth factor receptor signaling pathway	http://amigo.geneontology.org/amigo/term/GO:0043569	Igfbp5
0.166902292016494	3	170	4.1527514231499	Negative regulation of cytoskeleton organization	http://amigo.geneontology.org/amigo/term/GO:0051494	Eps8 Prkn Ppp1r9a
0.166902292016494	1	9	26.1469534050179	Dopamine uptake involved in synaptic transmission	http://amigo.geneontology.org/amigo/term/GO:0051583	Prkn
0.166902292016494	1	9	26.1469534050179	Regulation of synapse structural plasticity	http://amigo.geneontology.org/amigo/term/GO:0051823	Ppp1r9a
0.166902292016494	1	9	26.1469534050179	Catecholamine uptake involved in synaptic transmission	http://amigo.geneontology.org/amigo/term/GO:0051934	Prkn
0.166902292016494	2	71	6.62880508859609	Regulation of cardiac muscle contraction	http://amigo.geneontology.org/amigo/term/GO:0055117	Pde4d Cacna1c
0.166902292016494	2	71	6.62880508859609	Regulation of cartilage development	http://amigo.geneontology.org/amigo/term/GO:0061035	Thrb Bmp1
0.166902292016494	1	9	26.1469534050179	Cellular trivalent inorganic anion homeostasis	http://amigo.geneontology.org/amigo/term/GO:0072502	Slc34a2
0.168466352381214	3	174	4.05728587319244	Regulation of lipid localization	http://amigo.geneontology.org/amigo/term/GO:1905952	Abca3 Atp8a1 Osbpl6
0.170564698846864	3	175	4.03410138248848	Ribose phosphate biosynthetic process	http://amigo.geneontology.org/amigo/term/GO:0046390	Acaca Prkn Adk
0.171686110873883	12	1606	1.75832563371229	Positive regulation of nucleic acid-templated transcription	http://amigo.geneontology.org/amigo/term/GO:1903508	Cdh1 Wwox Etv5 Wwc1 Thrb Prkn Mecom Nfia Auts2 Pbx1 Tead1 Maml3
0.171686110873883	12	1606	1.75832563371229	Positive regulation of transcription, DNA-templated	http://amigo.geneontology.org/amigo/term/GO:0045893	Cdh1 Wwox Etv5 Wwc1 Thrb Prkn Mecom Nfia Auts2 Pbx1 Tead1 Maml3
0.171686110873883	3	176	4.01118035190616	Sensory perception of mechanical stimulus	http://amigo.geneontology.org/amigo/term/GO:0050954	Thrb Ror1 Nav2
0.171686110873883	4	300	3.13763440860215	Negative regulation of cellular component movement	http://amigo.geneontology.org/amigo/term/GO:0051271	Cdh1 Igfbp5 Hc Prkg1
0.171775389797326	12	1607	1.75723146716984	Positive regulation of RNA biosynthetic process	http://amigo.geneontology.org/amigo/term/GO:1902680	Cdh1 Wwox Etv5 Wwc1 Thrb Prkn Mecom Nfia Auts2 Pbx1 Tead1 Maml3
0.171775389797326	2	74	6.36006974716652	Nucleotide catabolic process	http://amigo.geneontology.org/amigo/term/GO:0009166	Pde8b Pde4d
0.171775389797326	2	74	6.36006974716652	Homotypic cell-cell adhesion	http://amigo.geneontology.org/amigo/term/GO:0034109	Prkg1 Ank3
0.171775389797326	2	74	6.36006974716652	Regulation of steroid biosynthetic process	http://amigo.geneontology.org/amigo/term/GO:0050810	Pde8b Prkg1
0.171775389797326	4	301	3.12721037402208	Protein polymerization	http://amigo.geneontology.org/amigo/term/GO:0051258	Eps8 Cobl Prkn Ppp1r9a
0.171833623506351	3	177	3.98851831601968	Purine nucleotide biosynthetic process	http://amigo.geneontology.org/amigo/term/GO:0006164	Acaca Prkn Adk
0.171833623506351	10	1252	1.87957332783675	Positive regulation of transcription by RNA polymerase II	http://amigo.geneontology.org/amigo/term/GO:0045944	Wwox Etv5 Thrb Prkn Mecom Nfia Auts2 Pbx1 Tead1 Maml3
0.172114596439392	1	10	23.5322580645161	Learned vocalization behavior or vocal learning	http://amigo.geneontology.org/amigo/term/GO:0098598	Foxp2
0.172114596439392	1	10	23.5322580645161	Positive regulation of mitophagy in response to mitochondrial depolarization	http://amigo.geneontology.org/amigo/term/GO:0098779	Prkn
0.172114596439392	1	10	23.5322580645161	Positive regulation of tumor necrosis factor-mediated signaling pathway	http://amigo.geneontology.org/amigo/term/GO:1903265	Prkn
0.172114596439392	1	10	23.5322580645161	Negative regulation of cell maturation	http://amigo.geneontology.org/amigo/term/GO:1903430	Grb14
0.172114596439392	6	596	2.36901926823988	Chemotaxis	http://amigo.geneontology.org/amigo/term/GO:0006935	Pde4d Alcam Hc Plxna4 Ccdc141 Ank3
0.172114596439392	4	304	3.09634974533107	Muscle contraction	http://amigo.geneontology.org/amigo/term/GO:0006936	Pde4d Nedd4l Cacna1c Prkg1
0.172114596439392	4	303	3.10656872138827	Steroid metabolic process	http://amigo.geneontology.org/amigo/term/GO:0008202	Pde8b Thrb Pbx1 Prkg1
0.172114596439392	1	10	23.5322580645161	Nucleoside biosynthetic process	http://amigo.geneontology.org/amigo/term/GO:0009163	Adk
0.172114596439392	1	10	23.5322580645161	2 -deoxyribonucleotide biosynthetic process	http://amigo.geneontology.org/amigo/term/GO:0009265	Adk
0.172114596439392	1	10	23.5322580645161	Regulation of cardiac muscle contraction by regulation of the release of sequestered calcium ion	http://amigo.geneontology.org/amigo/term/GO:0010881	Cacna1c
0.172114596439392	1	10	23.5322580645161	Trigeminal nerve development	http://amigo.geneontology.org/amigo/term/GO:0021559	Plxna4
0.172114596439392	1	10	23.5322580645161	Regulation of glucokinase activity	http://amigo.geneontology.org/amigo/term/GO:0033131	Prkn
0.172114596439392	1	10	23.5322580645161	Nucleobase-containing small molecule biosynthetic process	http://amigo.geneontology.org/amigo/term/GO:0034404	Adk
0.172114596439392	1	10	23.5322580645161	Purine nucleoside biosynthetic process	http://amigo.geneontology.org/amigo/term/GO:0042451	Adk
0.172114596439392	1	10	23.5322580645161	Ribonucleoside biosynthetic process	http://amigo.geneontology.org/amigo/term/GO:0042455	Adk
0.172114596439392	1	10	23.5322580645161	Positive regulation of adenylate cyclase activity	http://amigo.geneontology.org/amigo/term/GO:0045762	Cacna1c
0.172114596439392	1	10	23.5322580645161	Purine ribonucleoside biosynthetic process	http://amigo.geneontology.org/amigo/term/GO:0046129	Adk
0.172114596439392	1	10	23.5322580645161	Deoxyribose phosphate biosynthetic process	http://amigo.geneontology.org/amigo/term/GO:0046385	Adk
0.172114596439392	3	180	3.92204301075269	Glycerophospholipid biosynthetic process	http://amigo.geneontology.org/amigo/term/GO:0046474	Lpcat1 Pip5k1b Pi4k2b
0.172114596439392	1	10	23.5322580645161	Xenobiotic export	http://amigo.geneontology.org/amigo/term/GO:0046618	Abca3
0.172114596439392	1	10	23.5322580645161	Establishment of centrosome localization	http://amigo.geneontology.org/amigo/term/GO:0051660	Pard3
0.172114596439392	2	76	6.19269949066214	Protein autoubiquitination	http://amigo.geneontology.org/amigo/term/GO:0051865	Prkn Sh3rf1
0.172114596439392	1	10	23.5322580645161	Convergent extension involved in gastrulation	http://amigo.geneontology.org/amigo/term/GO:0060027	Zfp568
0.172114596439392	1	10	23.5322580645161	Testosterone biosynthetic process	http://amigo.geneontology.org/amigo/term/GO:0061370	Prkg1
0.172114596439392	2	75	6.2752688172043	Intrinsic apoptotic signaling pathway by p53 class mediator	http://amigo.geneontology.org/amigo/term/GO:0072332	Wwox Prkn
0.172706594750806	4	307	3.06609225596301	Developmental maturation	http://amigo.geneontology.org/amigo/term/GO:0021700	Grb14 Nfia Catsperd Ank3
0.172706594750806	4	307	3.06609225596301	Lymphocyte proliferation	http://amigo.geneontology.org/amigo/term/GO:0046651	Sftpd Scgb1a1 Ccnd3 Adk
0.174118376564781	4	308	3.05613741097612	Positive regulation of ion transport	http://amigo.geneontology.org/amigo/term/GO:0043270	Nedd4l Cacna1c Prkg1 Ank3
0.174586479177583	5	449	2.62051871542496	Regulation of membrane potential	http://amigo.geneontology.org/amigo/term/GO:0042391	Prkn Nedd4l Ppp1r9a Cacna1c Ank3
0.175794638902039	6	601	2.34931028930278	Taxis	http://amigo.geneontology.org/amigo/term/GO:0042330	Pde4d Alcam Hc Plxna4 Ccdc141 Ank3
0.176328523756092	4	310	3.03642039542144	Second-messenger-mediated signaling	http://amigo.geneontology.org/amigo/term/GO:0019932	Pde4d Ppp1r9a Cacna1c Prkg1
0.176328523756092	4	310	3.03642039542144	Mononuclear cell proliferation	http://amigo.geneontology.org/amigo/term/GO:0032943	Sftpd Scgb1a1 Ccnd3 Adk
0.17686435171427	1	11	21.3929618768328	Protein localization to axon	http://amigo.geneontology.org/amigo/term/GO:0099612	Ank3
0.17686435171427	1	11	21.3929618768328	Regulation of mitophagy	http://amigo.geneontology.org/amigo/term/GO:1901524	Prkn
0.17686435171427	1	11	21.3929618768328	Negative regulation of delayed rectifier potassium channel activity	http://amigo.geneontology.org/amigo/term/GO:1902260	Ank3
0.17686435171427	1	11	21.3929618768328	Regulation of hexokinase activity	http://amigo.geneontology.org/amigo/term/GO:1903299	Prkn
0.17686435171427	1	11	21.3929618768328	Negative regulation of vascular associated smooth muscle cell migration	http://amigo.geneontology.org/amigo/term/GO:1904753	Prkg1
0.17686435171427	6	604	2.3376415295877	Sensory organ development	http://amigo.geneontology.org/amigo/term/GO:0007423	Lpcat1 Thrb Foxp2 Ror1 Cacna1c Pbx1
0.17686435171427	1	11	21.3929618768328	Urinary bladder smooth muscle contraction	http://amigo.geneontology.org/amigo/term/GO:0014832	Cacna1c
0.17686435171427	1	11	21.3929618768328	Neural plate development	http://amigo.geneontology.org/amigo/term/GO:0001840	Zfp568
0.17686435171427	8	931	2.02210595613458	Negative regulation of transcription by RNA polymerase II	http://amigo.geneontology.org/amigo/term/GO:0000122	Etv5 Wwc1 Thrb Prkn Scgb1a1 Foxp2 Ccnd3 Zfp568
0.17686435171427	1	11	21.3929618768328	Facial nerve development	http://amigo.geneontology.org/amigo/term/GO:0021561	Plxna4
0.17686435171427	1	11	21.3929618768328	Cranial nerve structural organization	http://amigo.geneontology.org/amigo/term/GO:0021604	Plxna4
0.17686435171427	1	11	21.3929618768328	Facial nerve morphogenesis	http://amigo.geneontology.org/amigo/term/GO:0021610	Plxna4
0.17686435171427	2	78	6.03391232423491	Nerve development	http://amigo.geneontology.org/amigo/term/GO:0021675	Plxna4 Nav2
0.17686435171427	1	11	21.3929618768328	Negative regulation of hormone biosynthetic process	http://amigo.geneontology.org/amigo/term/GO:0032353	Pde8b
0.17686435171427	1	11	21.3929618768328	Relaxation of smooth muscle	http://amigo.geneontology.org/amigo/term/GO:0044557	Prkg1
0.17686435171427	5	452	2.60312589209249	Cell cycle phase transition	http://amigo.geneontology.org/amigo/term/GO:0044770	Eps8 Ccnd3 Pbx1 Ube2e2 Rad51b
0.17686435171427	12	1644	1.71768307040264	Establishment of protein localization	http://amigo.geneontology.org/amigo/term/GO:0045184	Cdh1 Pde8b Prkn Pard3 Arhgap44 Grip1 Myo1d Snx25 Lamp3 Cacna1c Mtcl1 Ank3
0.17686435171427	4	313	3.0073173245388	Positive regulation of cell cycle	http://amigo.geneontology.org/amigo/term/GO:0045787	Ccnd3 Pbx1 Ube2e2 Rad51b
0.17686435171427	1	11	21.3929618768328	Regulation of female receptivity	http://amigo.geneontology.org/amigo/term/GO:0045924	Thrb
0.17686435171427	1	11	21.3929618768328	Retinal cone cell development	http://amigo.geneontology.org/amigo/term/GO:0046549	Thrb
0.17686435171427	2	79	5.95753368721927	Negative regulation of synaptic transmission	http://amigo.geneontology.org/amigo/term/GO:0050805	Prkn Ppp1r9a
0.17686435171427	4	312	3.01695616211745	Positive regulation of protein transport	http://amigo.geneontology.org/amigo/term/GO:0051222	Cdh1 Prkn Mtcl1 Ank3
0.17686435171427	3	184	3.83678120617111	Protein homooligomerization	http://amigo.geneontology.org/amigo/term/GO:0051260	Acaca Abca3 Kctd8
0.17686435171427	1	11	21.3929618768328	Negative regulation of synaptic transmission, glutamatergic	http://amigo.geneontology.org/amigo/term/GO:0051967	Prkn
0.17686435171427	1	11	21.3929618768328	Micturition	http://amigo.geneontology.org/amigo/term/GO:0060073	Cacna1c
0.17686435171427	1	11	21.3929618768328	Epithelial cell proliferation involved in lung morphogenesis	http://amigo.geneontology.org/amigo/term/GO:0060502	Foxp2
0.17686435171427	2	80	5.88306451612903	Regulation of dendritic spine development	http://amigo.geneontology.org/amigo/term/GO:0060998	Ppp1r9a Tanc2
0.17686435171427	3	184	3.83678120617111	Purine-containing compound biosynthetic process	http://amigo.geneontology.org/amigo/term/GO:0072522	Acaca Prkn Adk
0.17686435171427	1	11	21.3929618768328	AV node cell action potential	http://amigo.geneontology.org/amigo/term/GO:0086016	Cacna1c
0.17686435171427	1	11	21.3929618768328	AV node cell to bundle of His cell signaling	http://amigo.geneontology.org/amigo/term/GO:0086027	Cacna1c
0.17686435171427	1	11	21.3929618768328	Cell communication by electrical coupling involved in cardiac conduction	http://amigo.geneontology.org/amigo/term/GO:0086064	Pde4d
0.177658451355197	13	1834	1.66804446476941	Positive regulation of macromolecule biosynthetic process	http://amigo.geneontology.org/amigo/term/GO:0010557	Cdh1 Wwox Etv5 Wwc1 Thrb Prkn Mecom Nfia Auts2 Rbms3 Pbx1 Tead1 Maml3
0.177658451355197	3	188	3.75514756348662	Appendage development	http://amigo.geneontology.org/amigo/term/GO:0048736	Mecom Cacna1c Pbx1
0.177658451355197	3	188	3.75514756348662	Limb development	http://amigo.geneontology.org/amigo/term/GO:0060173	Mecom Cacna1c Pbx1
0.17889366517486	2	81	5.81043409000398	Negative regulation of transporter activity	http://amigo.geneontology.org/amigo/term/GO:0032410	Nedd4l Ank3
0.179160592460064	3	189	3.7352790578597	Actin filament polymerization	http://amigo.geneontology.org/amigo/term/GO:0030041	Eps8 Cobl Ppp1r9a
0.179878879809012	1	12	19.6102150537634	Negative regulation of excitatory postsynaptic potential	http://amigo.geneontology.org/amigo/term/GO:0090394	Prkn
0.179878879809012	1	12	19.6102150537634	Regulation of ventricular cardiac muscle cell action potential	http://amigo.geneontology.org/amigo/term/GO:0098911	Cacna1c
0.179878879809012	1	12	19.6102150537634	Dense core granule cytoskeletal transport	http://amigo.geneontology.org/amigo/term/GO:0099519	Tanc2
0.179878879809012	1	12	19.6102150537634	Negative regulation of long-term synaptic potentiation	http://amigo.geneontology.org/amigo/term/GO:1900272	Ppp1r9a
0.179878879809012	2	84	5.60291858678955	Nucleoside phosphate catabolic process	http://amigo.geneontology.org/amigo/term/GO:1901292	Pde8b Pde4d
0.179878879809012	1	12	19.6102150537634	Semaphorin-plexin signaling pathway involved in axon guidance	http://amigo.geneontology.org/amigo/term/GO:1902287	Plxna4
0.179878879809012	1	12	19.6102150537634	Regulation of calcium ion transmembrane transport via high voltage-gated calcium channel	http://amigo.geneontology.org/amigo/term/GO:1902514	Cacna1c
0.179878879809012	1	12	19.6102150537634	Positive regulation of membrane depolarization	http://amigo.geneontology.org/amigo/term/GO:1904181	Ank3
0.179878879809012	5	466	2.52492039318843	Nucleotide metabolic process	http://amigo.geneontology.org/amigo/term/GO:0009117	Acaca Pde8b Pde4d Prkn Adk
0.179878879809012	1	12	19.6102150537634	Purine deoxyribonucleoside triphosphate metabolic process	http://amigo.geneontology.org/amigo/term/GO:0009215	Adk
0.179878879809012	2	83	5.67042363000389	Regulation of G2/M transition of mitotic cell cycle	http://amigo.geneontology.org/amigo/term/GO:0010389	Pbx1 Rad51b
0.179878879809012	1	12	19.6102150537634	Magnesium ion homeostasis	http://amigo.geneontology.org/amigo/term/GO:0010960	Ank3
0.179878879809012	1	12	19.6102150537634	Negative regulation of muscle adaptation	http://amigo.geneontology.org/amigo/term/GO:0014745	Igfbp5
0.179878879809012	1	12	19.6102150537634	Base conversion or substitution editing	http://amigo.geneontology.org/amigo/term/GO:0016553	Rbm47
0.179878879809012	1	12	19.6102150537634	Auditory behavior	http://amigo.geneontology.org/amigo/term/GO:0031223	Foxp2
0.179878879809012	1	12	19.6102150537634	Negative regulation of hormone metabolic process	http://amigo.geneontology.org/amigo/term/GO:0032351	Pde8b
0.179878879809012	3	191	3.69616618814389	Positive regulation of intracellular transport	http://amigo.geneontology.org/amigo/term/GO:0032388	Cdh1 Mtcl1 Ank3
0.179878879809012	1	12	19.6102150537634	Positive regulation of interleukin-5 production	http://amigo.geneontology.org/amigo/term/GO:0032754	Pde4d
0.179878879809012	3	190	3.71561969439728	Organ growth	http://amigo.geneontology.org/amigo/term/GO:0035265	Wwc1 Cacna1c Prkg1
0.179878879809012	1	12	19.6102150537634	Negative regulation of hippo signaling	http://amigo.geneontology.org/amigo/term/GO:0035331	Wwc1
0.179878879809012	2	84	5.60291858678955	Protein localization to synapse	http://amigo.geneontology.org/amigo/term/GO:0035418	Arhgap44 Grip1
0.179878879809012	1	12	19.6102150537634	Phosphatidylcholine acyl-chain remodeling	http://amigo.geneontology.org/amigo/term/GO:0036151	Lpcat1
0.179878879809012	4	323	2.91421152501748	Negative regulation of locomotion	http://amigo.geneontology.org/amigo/term/GO:0040013	Cdh1 Igfbp5 Hc Prkg1
0.179878879809012	1	12	19.6102150537634	Retinal cone cell differentiation	http://amigo.geneontology.org/amigo/term/GO:0042670	Thrb
0.179878879809012	1	12	19.6102150537634	Mitochondrial fragmentation involved in apoptotic process	http://amigo.geneontology.org/amigo/term/GO:0043653	Prkn
0.179878879809012	1	12	19.6102150537634	Negative regulation by host of viral process	http://amigo.geneontology.org/amigo/term/GO:0044793	Prkn
0.179878879809012	1	12	19.6102150537634	Neuronal ion channel clustering	http://amigo.geneontology.org/amigo/term/GO:0045161	Ank3
0.179878879809012	3	194	3.63900897904889	Regulation of Ras protein signal transduction	http://amigo.geneontology.org/amigo/term/GO:0046578	Eps8 Auts2 Arhgap44
0.179878879809012	1	12	19.6102150537634	Behavioral response to ethanol	http://amigo.geneontology.org/amigo/term/GO:0048149	Eps8
0.179878879809012	1	12	19.6102150537634	Elastic fiber assembly	http://amigo.geneontology.org/amigo/term/GO:0048251	Thsd4
0.179878879809012	2	84	5.60291858678955	Negative regulation of protein secretion	http://amigo.geneontology.org/amigo/term/GO:0050709	Pde8b Prkn
0.179878879809012	2	82	5.73957513768686	Protein tetramerization	http://amigo.geneontology.org/amigo/term/GO:0051262	Acaca Trpm6
0.179878879809012	2	84	5.60291858678955	Regulation of release of sequestered calcium ion into cytosol	http://amigo.geneontology.org/amigo/term/GO:0051279	Pde4d Cacna1c
0.179878879809012	1	12	19.6102150537634	Mammary gland involution	http://amigo.geneontology.org/amigo/term/GO:0060056	Igfbp5
0.179878879809012	2	83	5.67042363000389	Bicellular tight junction assembly	http://amigo.geneontology.org/amigo/term/GO:0070830	Nedd4l Pard3
0.179878879809012	1	12	19.6102150537634	Cellular response to epinephrine stimulus	http://amigo.geneontology.org/amigo/term/GO:0071872	Pde4d
0.179878879809012	1	12	19.6102150537634	Caveolin-mediated endocytosis	http://amigo.geneontology.org/amigo/term/GO:0072584	Nedd4l
0.182502095338134	2	85	5.53700189753321	Nucleoside triphosphate biosynthetic process	http://amigo.geneontology.org/amigo/term/GO:0009142	Prkn Adk
0.182502095338134	2	85	5.53700189753321	Antibacterial humoral response	http://amigo.geneontology.org/amigo/term/GO:0019731	Wfdc2 Sftpd
0.182502095338134	2	85	5.53700189753321	Regulation of dendrite morphogenesis	http://amigo.geneontology.org/amigo/term/GO:0048814	Nedd4l Ptprf
0.18395999142206	4	328	2.86978756884343	Positive regulation of establishment of protein localization	http://amigo.geneontology.org/amigo/term/GO:1904951	Cdh1 Prkn Mtcl1 Ank3
0.18429938678242	2	86	5.47261815453863	Tight junction assembly	http://amigo.geneontology.org/amigo/term/GO:0120192	Nedd4l Pard3
0.18429938678242	1	13	18.1017369727047	Regulation of neuron projection arborization	http://amigo.geneontology.org/amigo/term/GO:0150011	Grip1
0.18429938678242	1	13	18.1017369727047	Negative regulation of receptor binding	http://amigo.geneontology.org/amigo/term/GO:1900121	Ptprf
0.18429938678242	1	13	18.1017369727047	Glycosyl compound biosynthetic process	http://amigo.geneontology.org/amigo/term/GO:1901659	Adk
0.18429938678242	1	13	18.1017369727047	Semaphorin-plexin signaling pathway involved in neuron projection guidance	http://amigo.geneontology.org/amigo/term/GO:1902285	Plxna4
0.18429938678242	1	13	18.1017369727047	Negative regulation of voltage-gated potassium channel activity	http://amigo.geneontology.org/amigo/term/GO:1903817	Ank3
0.18429938678242	1	13	18.1017369727047	Negative regulation of protein localization to cell surface	http://amigo.geneontology.org/amigo/term/GO:2000009	Nedd4l
0.18429938678242	1	13	18.1017369727047	Negative regulation of sodium ion transmembrane transporter activity	http://amigo.geneontology.org/amigo/term/GO:2000650	Nedd4l
0.18429938678242	5	476	2.47187584711304	Nucleoside phosphate metabolic process	http://amigo.geneontology.org/amigo/term/GO:0006753	Acaca Pde8b Pde4d Prkn Adk
0.18429938678242	2	87	5.40971449758992	Regulation of striated muscle contraction	http://amigo.geneontology.org/amigo/term/GO:0006942	Pde4d Cacna1c
0.18429938678242	1	13	18.1017369727047	Deoxyribonucleotide biosynthetic process	http://amigo.geneontology.org/amigo/term/GO:0009263	Adk
0.18429938678242	1	13	18.1017369727047	Regulation of mitochondrial fusion	http://amigo.geneontology.org/amigo/term/GO:0010635	Prkn
0.18429938678242	1	13	18.1017369727047	Regulation of skeletal muscle adaptation	http://amigo.geneontology.org/amigo/term/GO:0014733	Igfbp5
0.18429938678242	1	13	18.1017369727047	Urinary tract smooth muscle contraction	http://amigo.geneontology.org/amigo/term/GO:0014848	Cacna1c
0.18429938678242	3	198	3.56549364613881	Actomyosin structure organization	http://amigo.geneontology.org/amigo/term/GO:0031032	Cdc42bpa Ppp1r9a Nebl
0.18429938678242	2	87	5.40971449758992	Positive regulation of lipid transport	http://amigo.geneontology.org/amigo/term/GO:0032370	Abca3 Atp8a1
0.18429938678242	2	87	5.40971449758992	Negative regulation of mononuclear cell proliferation	http://amigo.geneontology.org/amigo/term/GO:0032945	Sftpd Scgb1a1
0.18429938678242	1	13	18.1017369727047	Phospholipid efflux	http://amigo.geneontology.org/amigo/term/GO:0033700	Abca3
0.18429938678242	2	87	5.40971449758992	Negative regulation of cysteine-type endopeptidase activity involved in apoptotic process	http://amigo.geneontology.org/amigo/term/GO:0043154	Sh3rf1 Lamp3
0.18429938678242	8	966	1.94884124757898	Regulation of cellular component biogenesis	http://amigo.geneontology.org/amigo/term/GO:0044087	Eps8 Cobl Prkn Abca3 Nedd4l Auts2 Ppp1r9a Arhgap44
0.18429938678242	3	197	3.58359259865728	Cell maturation	http://amigo.geneontology.org/amigo/term/GO:0048469	Grb14 Catsperd Ank3
0.18429938678242	2	86	5.47261815453863	Negative regulation of lymphocyte proliferation	http://amigo.geneontology.org/amigo/term/GO:0050672	Sftpd Scgb1a1
0.18429938678242	1	13	18.1017369727047	Actin filament network formation	http://amigo.geneontology.org/amigo/term/GO:0051639	Cobl
0.18429938678242	2	86	5.47261815453863	Cardiac muscle cell development	http://amigo.geneontology.org/amigo/term/GO:0055013	Prkg1 Nebl
0.18429938678242	1	13	18.1017369727047	Phosphate ion homeostasis	http://amigo.geneontology.org/amigo/term/GO:0055062	Slc34a2
0.18429938678242	1	13	18.1017369727047	Negative regulation of pathway-restricted SMAD protein phosphorylation	http://amigo.geneontology.org/amigo/term/GO:0060394	Snx25
0.18429938678242	2	86	5.47261815453863	Regulation of insulin secretion involved in cellular response to glucose stimulus	http://amigo.geneontology.org/amigo/term/GO:0061178	Pde8b Prkn
0.18429938678242	1	13	18.1017369727047	Calcium ion transmembrane transport via high voltage-gated calcium channel	http://amigo.geneontology.org/amigo/term/GO:0061577	Cacna1c
0.18429938678242	1	13	18.1017369727047	Trivalent inorganic anion homeostasis	http://amigo.geneontology.org/amigo/term/GO:0072506	Slc34a2
0.18429938678242	1	13	18.1017369727047	AV node cell to bundle of His cell communication	http://amigo.geneontology.org/amigo/term/GO:0086067	Cacna1c
0.18429938678242	1	13	18.1017369727047	Negative regulation of platelet aggregation	http://amigo.geneontology.org/amigo/term/GO:0090331	Prkg1
0.184942591484609	4	334	2.81823449874445	Regulation of intracellular transport	http://amigo.geneontology.org/amigo/term/GO:0032386	Cdh1 Arhgap44 Mtcl1 Ank3
0.186315511205915	4	335	2.80982185844969	Leukocyte proliferation	http://amigo.geneontology.org/amigo/term/GO:0070661	Sftpd Scgb1a1 Ccnd3 Adk
0.186766218574495	6	639	2.2096016961987	Tissue morphogenesis	http://amigo.geneontology.org/amigo/term/GO:0048729	Etv5 Cobl Pard3 Igfbp5 Pbx1 Zfp568
0.188642153744885	4	337	2.79314635780607	Regulation of cell cycle phase transition	http://amigo.geneontology.org/amigo/term/GO:1901987	Ccnd3 Pbx1 Ube2e2 Rad51b
0.188642153744885	3	203	3.47767360559352	Regulation of blood pressure	http://amigo.geneontology.org/amigo/term/GO:0008217	Nedd4l Cacna1c Nav2
0.188642153744885	3	203	3.47767360559352	Negative regulation of cell activation	http://amigo.geneontology.org/amigo/term/GO:0050866	Sftpd Scgb1a1 Prkg1
0.189059594644501	2	91	5.1719248493442	Tight junction organization	http://amigo.geneontology.org/amigo/term/GO:0120193	Nedd4l Pard3
0.189059594644501	1	14	16.8087557603687	Dense core granule transport	http://amigo.geneontology.org/amigo/term/GO:1901950	Tanc2
0.189059594644501	1	14	16.8087557603687	Response to L-glutamate	http://amigo.geneontology.org/amigo/term/GO:1902065	Prkn
0.189059594644501	1	14	16.8087557603687	Positive regulation of protein polyubiquitination	http://amigo.geneontology.org/amigo/term/GO:1902916	Prkn
0.189059594644501	1	14	16.8087557603687	Positive regulation of autophagy of mitochondrion in response to mitochondrial depolarization	http://amigo.geneontology.org/amigo/term/GO:1904925	Prkn
0.189059594644501	1	14	16.8087557603687	Positive regulation of extrinsic apoptotic signaling pathway in absence of ligand	http://amigo.geneontology.org/amigo/term/GO:2001241	Wwox
0.189059594644501	1	14	16.8087557603687	Complement activation, alternative pathway	http://amigo.geneontology.org/amigo/term/GO:0006957	Hc
0.189059594644501	1	14	16.8087557603687	Mechanosensory behavior	http://amigo.geneontology.org/amigo/term/GO:0007638	Foxp2
0.189059594644501	2	91	5.1719248493442	Regulation of smooth muscle cell migration	http://amigo.geneontology.org/amigo/term/GO:0014910	Igfbp5 Prkg1
0.189059594644501	2	91	5.1719248493442	Phospholipid transport	http://amigo.geneontology.org/amigo/term/GO:0015914	Abca3 Atp8a1
0.189059594644501	1	14	16.8087557603687	Optic nerve development	http://amigo.geneontology.org/amigo/term/GO:0021554	Nav2
0.189059594644501	1	14	16.8087557603687	Hyaluronan biosynthetic process	http://amigo.geneontology.org/amigo/term/GO:0030213	Ccnd3
0.189059594644501	2	91	5.1719248493442	Regulation of sodium ion transport	http://amigo.geneontology.org/amigo/term/GO:0002028	Nedd4l Ank3
0.189059594644501	1	14	16.8087557603687	Dense core granule localization	http://amigo.geneontology.org/amigo/term/GO:0032253	Tanc2
0.189059594644501	5	485	2.42600598603259	Regulation of ion transmembrane transport	http://amigo.geneontology.org/amigo/term/GO:0034765	Pde4d Nedd4l Cacna1c Prkg1 Ank3
0.189059594644501	1	14	16.8087557603687	Nucleotide salvage	http://amigo.geneontology.org/amigo/term/GO:0043173	Adk
0.189059594644501	1	14	16.8087557603687	Modulation by host of viral genome replication	http://amigo.geneontology.org/amigo/term/GO:0044827	Prkn
0.189059594644501	1	14	16.8087557603687	Positive regulation of action potential	http://amigo.geneontology.org/amigo/term/GO:0045760	Ank3
0.189059594644501	1	14	16.8087557603687	Adenosine metabolic process	http://amigo.geneontology.org/amigo/term/GO:0046085	Adk
0.189059594644501	7	812	2.02864293659622	Ion homeostasis	http://amigo.geneontology.org/amigo/term/GO:0050801	Pde4d Prkn Nedd4l Slc34a2 Cacna1c Prkg1 Ank3
0.189059594644501	1	14	16.8087557603687	Female mating behavior	http://amigo.geneontology.org/amigo/term/GO:0060180	Thrb
0.189059594644501	2	91	5.1719248493442	Somite development	http://amigo.geneontology.org/amigo/term/GO:0061053	Cobl Rad51b
0.189059594644501	1	14	16.8087557603687	Dendrite self-avoidance	http://amigo.geneontology.org/amigo/term/GO:0070593	Ccdc141
0.189059594644501	1	14	16.8087557603687	Skeletal muscle acetylcholine-gated channel clustering	http://amigo.geneontology.org/amigo/term/GO:0071340	Etv5
0.189059594644501	1	14	16.8087557603687	Response to epinephrine	http://amigo.geneontology.org/amigo/term/GO:0071871	Pde4d
0.189059594644501	1	14	16.8087557603687	Regulation of histone H4 acetylation	http://amigo.geneontology.org/amigo/term/GO:0090239	Auts2
0.189284887963613	2	92	5.11570827489481	Regulation of cell cycle G2/M phase transition	http://amigo.geneontology.org/amigo/term/GO:1902749	Pbx1 Rad51b
0.189284887963613	2	92	5.11570827489481	Negative regulation of cation transmembrane transport	http://amigo.geneontology.org/amigo/term/GO:1904063	Nedd4l Ank3
0.189284887963613	2	92	5.11570827489481	Purine nucleoside triphosphate metabolic process	http://amigo.geneontology.org/amigo/term/GO:0009144	Prkn Adk
0.189284887963613	2	92	5.11570827489481	Apical junction assembly	http://amigo.geneontology.org/amigo/term/GO:0043297	Nedd4l Pard3
0.189284887963613	2	92	5.11570827489481	Negative regulation of hormone secretion	http://amigo.geneontology.org/amigo/term/GO:0046888	Pde8b Prkn
0.189284887963613	2	92	5.11570827489481	Negative regulation of leukocyte proliferation	http://amigo.geneontology.org/amigo/term/GO:0070664	Sftpd Scgb1a1
0.190454836995322	3	208	3.39407568238213	Cell-cell junction organization	http://amigo.geneontology.org/amigo/term/GO:0045216	Cdh1 Nedd4l Pard3
0.190454836995322	3	208	3.39407568238213	Potassium ion transmembrane transport	http://amigo.geneontology.org/amigo/term/GO:0071805	Nedd4l Prkg1 Ank3
0.191843536164683	2	93	5.06070065903573	Negative regulation of cysteine-type endopeptidase activity	http://amigo.geneontology.org/amigo/term/GO:2000117	Sh3rf1 Lamp3
0.191843536164683	2	93	5.06070065903573	Cardiac cell development	http://amigo.geneontology.org/amigo/term/GO:0055006	Prkg1 Nebl
0.192810999562538	11	1532	1.6896529941885	Protein transport	http://amigo.geneontology.org/amigo/term/GO:0015031	Cdh1 Pde8b Prkn Pard3 Arhgap44 Grip1 Myo1d Snx25 Cacna1c Mtcl1 Ank3
0.193779300659534	3	210	3.36175115207373	Positive regulation of neuron projection development	http://amigo.geneontology.org/amigo/term/GO:0010976	Cobl Ppp1r9a Ror1
0.194668728831929	2	94	5.00686341798216	Insulin secretion involved in cellular response to glucose stimulus	http://amigo.geneontology.org/amigo/term/GO:0035773	Pde8b Prkn
0.194675535646199	1	15	15.6881720430108	Dopamine uptake	http://amigo.geneontology.org/amigo/term/GO:0090494	Prkn
0.194675535646199	1	15	15.6881720430108	Regulation of long-term synaptic depression	http://amigo.geneontology.org/amigo/term/GO:1900452	Ppp1r9a
0.194675535646199	1	15	15.6881720430108	Negative regulation of sodium ion transmembrane transport	http://amigo.geneontology.org/amigo/term/GO:1902306	Nedd4l
0.194675535646199	1	15	15.6881720430108	Negative regulation of alcohol biosynthetic process	http://amigo.geneontology.org/amigo/term/GO:1902931	Prkg1
0.194675535646199	1	15	15.6881720430108	Regulation of autophagy of mitochondrion in response to mitochondrial depolarization	http://amigo.geneontology.org/amigo/term/GO:1904923	Prkn
0.194675535646199	1	15	15.6881720430108	Positive regulation of ATP biosynthetic process	http://amigo.geneontology.org/amigo/term/GO:2001171	Prkn
0.194675535646199	1	15	15.6881720430108	Regulation of cardiac muscle contraction by calcium ion signaling	http://amigo.geneontology.org/amigo/term/GO:0010882	Cacna1c
0.194675535646199	1	15	15.6881720430108	Positive regulation of mitochondrial membrane potential	http://amigo.geneontology.org/amigo/term/GO:0010918	Prkn
0.194675535646199	1	15	15.6881720430108	Pentose metabolic process	http://amigo.geneontology.org/amigo/term/GO:0019321	Cbr2
0.194675535646199	4	349	2.69710694149182	Camera-type eye development	http://amigo.geneontology.org/amigo/term/GO:0043010	Lpcat1 Thrb Foxp2 Cacna1c
0.194675535646199	1	15	15.6881720430108	Cellular response to prostaglandin E stimulus	http://amigo.geneontology.org/amigo/term/GO:0071380	Acaca
0.194675535646199	1	15	15.6881720430108	Atrial cardiac muscle cell action potential	http://amigo.geneontology.org/amigo/term/GO:0086014	Cacna1c
0.194675535646199	1	15	15.6881720430108	Atrial cardiac muscle cell to AV node cell signaling	http://amigo.geneontology.org/amigo/term/GO:0086026	Cacna1c
0.194675535646199	1	15	15.6881720430108	Atrial cardiac muscle cell to AV node cell communication	http://amigo.geneontology.org/amigo/term/GO:0086066	Cacna1c
0.197586151883311	2	96	4.90255376344086	Cellular response to alcohol	http://amigo.geneontology.org/amigo/term/GO:0097306	Cdh1 Acaca
0.197586151883311	2	96	4.90255376344086	Regulation of phosphatidylinositol 3-kinase signaling	http://amigo.geneontology.org/amigo/term/GO:0014066	Ptpn13 Ror1
0.198147213917806	6	663	2.12961611443585	Mitotic cell cycle process	http://amigo.geneontology.org/amigo/term/GO:1903047	Eps8 Ccnd3 Pbx1 Ube2e2 Rad51b Ank3
0.198412529243893	12	1735	1.62759133587431	Positive regulation of RNA metabolic process	http://amigo.geneontology.org/amigo/term/GO:0051254	Cdh1 Wwox Etv5 Wwc1 Thrb Prkn Mecom Nfia Auts2 Pbx1 Tead1 Maml3
0.199024273884644	4	353	2.66654482317463	Protein localization to cell periphery	http://amigo.geneontology.org/amigo/term/GO:1990778	Cdh1 Arhgap44 Grip1 Ank3
0.199570029832779	2	97	4.85201197206518	Negative regulation of intrinsic apoptotic signaling pathway	http://amigo.geneontology.org/amigo/term/GO:2001243	Prkn Rtkn2
0.199570029832779	2	97	4.85201197206518	Cholesterol transport	http://amigo.geneontology.org/amigo/term/GO:0030301	Abca3 Osbpl6
0.199570029832779	6	665	2.1232112539413	Regulation of growth	http://amigo.geneontology.org/amigo/term/GO:0040008	Wwc1 Prkn Nedd4l Igfbp5 Plxna4 Cacna1c
